# Supplementary material for: Chromatin Profiling Reveals Distinct Male and Female Trajectories for Developmental Learning Potential
Source: Dev Neurobiol. 2025 Nov 10;86(1):e23017. doi: 10.1002/dneu.23017 (PMC12603347; doi:10.1002/dneu.23017)
Supplement: Supplementary file 2 — Supplementary Material:dneu23017‐sup‐0002‐TableS1.xlsx [file DNEU-86-0-s006.xlsx]

## Sheet: Sheet1
	Input	P23 Males			P23 Females			P30 Males			P30 Females
Sample	Input	P23-Male-N1	P23-Male-N2	P23-Male-N3	P23-Female-N1	P23-Female-N2	P23-Female-N3	P30-Male-N1	P30-Male-N2	P30-Male-N3	P30-Female-N1	P30-Female-N2	P30-Female-N3
Number of Reads	35246392	39795925	36588134	37026827	33646290	35061341	41029244	31103728	28988336	31454411	33120652	30301607	32162950
Number of Reads Remaining After Trimming	35043229	38973080	36196899	36363108	32663590	33942434	39685660	30153024	28135662	29805116	30778361	28430304	31207882
Number of Reads Removed	203163	822845	391235	663719	982700	1118907	1343584	950704	852674	1649295	2342291	1871303	955068
Percentage of Total Reads Removed	0.00576408	0.0206766	0.0106929	0.0179254	0.0292068	0.0319128	0.032747	0.0305656	0.0294144	0.0524345	0.07072	0.0617559	0.0296947
Nucleotide Number after trimming	2590367836	2881945753	2677076016	2689639482	2415194363	2509967217	2934710658	2229336445	2080886068	2203133008	2275323598	2102391086	2307827474
Reads Aligning 0 times	1585511	1758511	1541954	1694602	1546023	1493674	1799163	1399637	1191201	1323178	1498959	1234617	1564122
Reads Aligning Exactly 1 time (-q 10)	30540926	34316196	32103331	32237494	28508121	30035647	34754727	26420244	24865176	26241107	26685467	25152970	27341527
Reads Aligning >1 time	2916792	2898373	2551614	2431012	2609446	2413113	3131770	2333143	2079285	2240831	2593935	2042717	2302233
Overall Rate of Alignment	0.954756	0.954879	0.957401	0.953398	0.952668	0.955994	0.954665	0.953582	0.957662	0.955606	0.951298	0.956574	0.949881
MACS Narrow Peaks (-q 0.1)	--------------	58078	64275	60853	51750	53407	57271	49380	48990	55352	48942	54198	52093
Total Length of Peaks	--------------	39769152	42860208	41681001	36120346	37206044	39844040	34452621	33855086	36325032	32242686	36292921	35116373
Average Peak signalValue	--------------	4.10896	4.49523	4.3498	4.21837	4.47811	4.09951	4.38362	4.7893	4.55766	4.10585	4.91141	4.65628
RiP%	--------------	0.232	0.266	0.25	0.215	0.233	0.229	0.218	0.228	0.233	0.191	0.254	0.231
Total Reads in Peaks	--------------	9.04175e+06	9.62838e+06	9090777	7.02267e+06	7.90859e+06	9.08802e+06	6.57336e+06	6.41493e+06	6.94459e+06	5.87867e+06	7.2213e+06	7.20902e+06
Average Reads per peak	--------------	155.683	149.8	149.389	135.704	148.081	158.684	133.118	130.944	125.462	120.115	133.239	138.388
Average Peak Strength	--------------	144.813	164.205	151.703	132.086	144.301	140.293	135.47	151.045	150.034	114.685	151.328	148.643
Supplementary Table 1. Read metrics for each sample.
