# Supplementary material for: Chromatin Profiling Reveals Distinct Male and Female Trajectories for Developmental Learning Potential
Source: Dev Neurobiol. 2025 Nov 10;86(1):e23017. doi: 10.1002/dneu.23017 (PMC12603347; doi:10.1002/dneu.23017)
Supplement: Supplementary file 3 — Supplementary Material:dneu23017‐sup‐0003‐TableS2.xlsx [file DNEU-86-0-s005.xlsx]

## Sheet: P23_M_over_P30_M
seqnames	start	end	width	annotation	geneChr	geneStart	geneEnd	geneLength	geneStrand	geneId	transcriptId	distanceToTSS
chr1	29467555	29468125	571	Intron (XM_002189363.6/GAB2, intron 1 of 9)	1	29452015	29456987	4973	2	LOC121469698	XR_005979834.1	-10568
chr1	109384110	109385091	982	Intron (XM_030283693.3/ZBTB21, intron 1 of 1)	1	109378905	109398425	19521	1	ZBTB21	XM_030283693.3	5205
chr1	111660968	111661570	603	Promoter (<=1kb)	1	111656158	111661763	5606	2	LOC121470684	XR_005981841.1	193
chr10	12948182	12949392	1211	Promoter (<=1kb)	12	12902790	12949873	47084	2	ACAN	XM_030281420.3	481
chr12	13932969	13934029	1061	Promoter (<=1kb)	14	13934080	13936254	2175	1	LOC100224927	XM_004176298.5	-51
chr14	8182054	8182837	784	Distal Intergenic	16	8084756	8088947	4192	1	RPS15A	XM_030284809.3	97298
chr14	15088143	15088800	658	Distal Intergenic	16	15049078	15068721	19644	1	CAPN15	XM_030284698.3	39065
chr15	13476621	13477590	970	Intron (XM_012577935.4/ADGRD1, intron 17 of 24)	17	13431192	13432298	1107	2	LOC115497371	XR_003962924.3	-44323
chr18	3914880	3916553	1674	Promoter (<=1kb)	20	3915409	3923859	8451	1	LOC100229802	XM_041719929.1	0
chr19	4658373	4659294	922	Distal Intergenic	21	4619315	4649585	30271	1	RTN4RL1	XM_030288083.3	39058
chr1A	13900933	13901935	1003	Promoter (3-4kb)	2	13897760	13934207	36448	1	DUS4L	XM_041721578.1	3173
chr1A	27673742	27674167	426	Distal Intergenic	2	27696870	27904237	207368	1	CNTN1	XM_030258278.3	-22703
chr2	17068844	17069423	580	Intron (XM_041714382.1/GPR158, intron 7 of 10)	3	16839253	16943626	104374	2	MYO3A	XM_041714381.1	-125218
chr2	106884201	106884809	609	Distal Intergenic	3	106582116	106587835	5720	1	LOC115493864	XR_005979654.1	302085
chr20	6669218	6670163	946	Promoter (<=1kb)	22	6656589	6670108	13520	2	ZNFX1	XM_030288641.3	0
chr20	10383663	10383947	285	Intron (XM_030289049.3/CDH4, intron 5 of 15)	22	10223924	10253640	29717	1	TAF4	XR_003963468.3	159739
chr22	4387852	4388354	503	Promoter (<=1kb)	24	4388511	4390979	2469	1	LOC100189956	NM_001245120.1	-157
chr24	1194142	1194743	602	Intron (XM_030290856.3/ETS1, intron 4 of 10)	26	1172225	1252730	80506	1	ETS1	XM_030290856.3	21917
chr27	2733490	2734088	599	Exon (XM_041721543.1/SMARCE1, exon 9 of 11)	29	2744240	2754345	10106	1	CCR7	XM_002193969.6	-10152
chr27	4838936	4839493	558	Intron (XR_005982633.1/LOC100229402, intron 1 of 10)	29	4892850	4894568	1719	1	LOC115490752	XR_003956733.3	-53357
chr6	3039779	3040576	798	5' UTR	8	3034667	3063174	28508	1	P4HA1	XM_012574399.4	5112
chr6	5717930	5718783	854	Distal Intergenic	8	5748455	5749900	1446	1	LOC121470168	XR_005980840.1	-29672
chr8	17621429	17621891	463	Intron (XR_005981151.1/LOC115496219, intron 17 of 18)	10	17702810	17749745	46936	1	PTBP2	XM_002190402.6	-80919
chr8	24851003	24851474	472	Distal Intergenic	10	24873882	24875409	1528	1	LOC116808659	XR_004368593.2	-22408
chr9	20149799	20150445	647	Promoter (2-3kb)	11	20142441	20146988	4548	2	LOC121470472	XR_005981441.1	-2811
chr9	24702084	24705045	2962	Exon (XM_030280384.3/PLCH1, exon 3 of 25)	11	24694131	24728539	34409	1	PLCH1	XM_030280381.3	7953
Supplementary Table 2. List of differential H3K27ac-defined peaks and genes annotated to peaks.

## Sheet: P30_M_over_P23_M
seqnames	start	end	width	annotation	geneChr	geneStart	geneEnd	geneLength	geneStrand	geneId	transcriptId	distanceToTSS
chr1	4309442	4315989	6548	Promoter (<=1kb)	1	4315275	4315359	85	1	MIR139	NR_048998.1	0
chr1	98421192	98421975	784	Promoter (<=1kb)	1	98421082	98421154	73	2	TRNAV-UAC	NA	-38
chr1	106558434	106560526	2093	Distal Intergenic	1	106549768	106554366	4599	1	LOC115496917	XR_003962439.3	8666
chr1	106605911	106607309	1399	Distal Intergenic	1	106617191	106625942	8752	1	NYX	XM_030282846.3	-9882
chr1	106617151	106619469	2319	Promoter (<=1kb)	1	106617191	106625942	8752	1	NYX	XM_030282846.3	0
chr12	709624	711826	2203	Promoter (1-2kb)	14	713710	717086	3377	1	LOC115496983	XR_005981747.1	-1884
chr12	1181222	1182896	1675	Promoter (4-5kb)	14	1171436	1176803	5368	2	BHLHE40	XR_005981713.1	-4419
chr12	1183507	1186272	2766	Promoter (4-5kb)	14	1171436	1190430	18995	2	LOC121470613	XR_005981714.1	4158
chr12	11710086	11710485	400	Promoter (1-2kb)	14	11657685	11708659	50975	2	NCKIPSD	XM_012572645.4	-1427
chr12	19369367	19372935	3569	Intron (XM_030283103.3/FBLN2, intron 2 of 17)	14	19339734	19420242	80509	1	FBLN2	XM_030283102.3	29633
chr13	17494654	17497889	3236	Distal Intergenic	15	17408146	17410126	1981	1	KCTD16	XM_041718943.1	86508
chr14	7529450	7533116	3667	Promoter (<=1kb)	16	7533317	7556146	22830	1	CACNG3	XM_030284647.3	-201
chr14	7539608	7542978	3371	Intron (XM_030284647.3/CACNG3, intron 1 of 3)	16	7533615	7536349	2735	1	CACNG3	XM_041719083.1	5993
chr15	12475933	12476332	400	Promoter (<=1kb)	17	12476118	12494658	18541	1	TMEM132B	XM_041719479.1	0
chr1A	38050118	38050517	400	Intron (XM_030289361.3/SYT1, intron 9 of 10)	2	37959729	38079672	119944	1	SYT1	NM_001048260.1	90389
chr2	90981898	90984027	2130	Promoter (<=1kb)	3	90951241	90982753	31513	2	NR4A3	XM_030265859.3	0
chr20	1095590	1095989	400	Intron (XM_030288823.3/DLGAP4, intron 3 of 13)	22	1071396	1073247	1852	1	LOC121470961	XR_005982312.1	24194
chr20	8365035	8365434	400	Promoter (<=1kb)	22	8365092	8379568	14477	1	TCEA2	XM_030288339.3	0
chr21	6803769	6806866	3098	Promoter (<=1kb)	23	6801562	6803674	2113	2	CAMK2N1	NM_001245107.1	-95
chr24	3562256	3565608	3353	Distal Intergenic	26	3578039	3609258	31220	1	JAM3	XM_030290772.3	-12431
chr24	4444010	4446113	2104	Intron (XM_041720873.1/UBASH3B, intron 1 of 13)	26	4396547	4472610	76064	2	UBASH3B	XM_041720873.1	26497
chr25	2865412	2865811	400	Promoter (<=1kb)	27	2865512	2867353	1842	1	LOC115498269	XR_005982534.1	0
chr26	1161290	1162521	1232	Promoter (<=1kb)	28	1160915	1171919	11005	1	LOC115498543	XR_003963832.3	375
chr26	1835192	1837744	2553	Promoter (<=1kb)	28	1837815	1869624	31810	1	GRM4	XM_030255844.3	-71
chr3	73970753	73971335	583	Intron (XM_030268402.3/PDE10A, intron 1 of 21)	4	73984041	73986532	2492	2	LOC121469733	XR_005979905.1	15197
chr3	82571881	82578407	6527	Promoter (<=1kb)	4	82561442	82572344	10903	2	TCTE1	XM_002187181.5	0
chr3	105193421	105193820	400	Intron (XM_002187925.6/TTC7A, intron 17 of 19)	4	105105087	105247868	142782	1	TTC7A	XM_030269186.3	88334
chr36	928623	929022	400	Promoter (<=1kb)	38	920280	928546	8267	2	LOC121468783	XM_041712895.1	-77
chr4	1547046	1549484	2439	Promoter (1-2kb)	5	1545083	1554450	9368	1	C4H20orf27	XM_041715499.1	1963
chr4A	9384130	9385117	988	Distal Intergenic	6	9398035	9541515	143481	1	GRIA3	XM_041716166.1	-12918
chr6	2901656	2903491	1836	Promoter (3-4kb)	8	2895453	2898123	2671	2	LOC105759353	XM_041717120.1	-3533
chr6	29197623	29198548	926	Exon (XR_005980833.1/LOC121470160, exon 2 of 2)	8	29137277	29188432	51156	2	PDZD8	XM_030276523.3	-9191
chr8	505823	510981	5159	Intron (XM_030279486.3/NEGR1, intron 1 of 7)	10	497936	647397	149462	1	NEGR1	XM_030279487.3	7887
chr8	3527699	3529526	1828	Promoter (<=1kb)	10	3506178	3528203	22026	2	LOC116808675	XR_004368619.2	0
chrW	14897634	14898403	770	Distal Intergenic	40	14922018	14925127	3110	2	LOC116806892	XM_032744714.2	26724

## Sheet: P23_F_over_P30_F
seqnames	start	end	width	annotation	geneChr	geneStart	geneEnd	geneLength	geneStrand	geneId	transcriptId	distanceToTSS
chr27	3905006	3905405	400	3' UTR	29	3897910	3905825	7916	1	CCDC43	XM_030256036.3	7096

## Sheet: P30_F_over_P23_F
seqnames	start	end	width	annotation	geneChr	geneStart	geneEnd	geneLength	geneStrand	geneId	transcriptId	distanceToTSS
chr12	14646188	14648661	2474	Distal Intergenic	14	14699674	14710923	11250	2	LOC121470622	XR_005981729.1	62262
chr24	3559699	3565560	5862	Distal Intergenic	26	3578039	3609258	31220	1	JAM3	XM_030290772.3	-12479
chr4	13044023	13044422	400	Distal Intergenic	5	13028811	13030947	2137	1	DRD5	XM_030270746.3	15212
chrW	2723182	2724222	1041	Distal Intergenic	40	2637565	2706881	69317	1	LOC116806881	XM_032744697.2	85617
chrW	6480851	6481250	400	Distal Intergenic	40	6517430	6523237	5808	2	LOC121468358	XM_041711876.1	41987

## Sheet: P23_M_over_P23_F
seqnames	start	end	width	annotation	geneChr	geneStart	geneEnd	geneLength	geneStrand	geneId	transcriptId	distanceToTSS
chr1	219612	220478	867	Intron (XM_032751000.2/FILIP1L, intron 3 of 6)	1	202876	300942	98067	1	FILIP1L	XM_041719369.1	16736
chr1	2756353	2757024	672	Downstream (1-2kb)	1	2696321	2739178	42858	2	MYH15	XM_030285998.3	-17175
chr1	8829487	8830003	517	Promoter (3-4kb)	1	8825917	9828878	1002962	1	ROBO2	XM_041719408.1	3570
chr1	10563822	10564588	767	Intron (XM_041719469.1/ROBO1, intron 1 of 28)	1	10094934	10587650	492717	2	ROBO1	XM_041719469.1	23062
chr1	10580298	10580863	566	Intron (XM_041719469.1/ROBO1, intron 1 of 28)	1	10094934	10587650	492717	2	ROBO1	XM_041719469.1	6787
chr1	11430834	11431515	682	Exon (XM_030263000.3/GBE1, exon 4 of 17)	1	11349373	11467975	118603	2	GBE1	XM_030263000.3	36460
chr1	13688604	13689337	734	Distal Intergenic	1	13614283	13625075	10793	2	POU1F1	XM_041713501.1	-63529
chr1	16011334	16012318	985	Distal Intergenic	1	16121104	16135819	14716	2	LOC121469153	XR_005979059.1	123501
chr1	16430369	16432243	1875	Distal Intergenic	1	16385538	16406650	21113	1	PROS1	XM_002190149.6	44831
chr1	20598530	20600065	1536	Promoter (1-2kb)	1	20601694	20607589	5896	1	LOC121469357	XR_005979340.1	-1629
chr1	23913348	23914401	1054	Distal Intergenic	1	23902317	23903177	861	1	LOC121469429	XR_005979440.1	11031
chr1	32861308	32863610	2303	Promoter (4-5kb)	1	32866852	32867733	882	2	LOC116808061	XR_004367387.2	4123
chr1	47217310	47217914	605	Promoter (<=1kb)	1	47199322	47218035	18714	2	KLF5	XM_012569716.4	121
chr1	59905359	59906446	1088	Distal Intergenic	1	59993783	60032846	39064	1	RNASEH2B	XM_030273083.3	-87337
chr1	60576739	60577326	588	Promoter (1-2kb)	1	60566039	60575457	9419	2	LOC100228216	XM_030273476.3	-1282
chr1	61018757	61019052	296	Intron (XM_030273553.3/COG6, intron 4 of 18)	1	60974099	61027251	53153	2	COG6	XM_030273553.3	8199
chr1	69276832	69277231	400	Promoter (3-4kb)	1	69280594	69336990	56397	1	ARHGAP20	XM_012569650.4	-3363
chr1	71234222	71234710	489	Distal Intergenic	1	71643414	71677022	33609	1	LOC115495777	XR_003961095.3	-408704
chr1	73259508	73260640	1133	Distal Intergenic	1	73236395	73239118	2724	2	SOX21	XM_002196865.4	-20390
chr1	74614177	74614910	734	Promoter (<=1kb)	1	74615631	74619305	3675	1	LOC121470147	XR_005980813.1	-721
chr1	83592769	83593319	551	Intron (XM_030278486.3/AFF3, intron 8 of 20)	1	83635461	83638037	2577	1	LOC121470273	XR_005981029.1	-42142
chr1	84554561	84555791	1231	Intron (XM_012569614.4/MAP4K4, intron 12 of 31)	1	84612732	84626780	14049	1	IL1R2	XM_030278697.3	-56941
chr1	89542290	89542787	498	Distal Intergenic	1	89577332	89581282	3951	2	ING1	XM_030280293.3	38495
chr1	90614341	90614586	246	Intron (XM_030280385.3/MYO16, intron 4 of 35)	1	90392645	90675647	283003	2	MYO16	XM_030280385.3	61061
chr1	93953611	93954293	683	Distal Intergenic	1	93963529	93977214	13686	2	GPR143	XM_002187191.5	22921
chr1	97556961	97557362	402	Promoter (<=1kb)	1	97556422	97647470	91049	1	REPS2	XM_030281466.3	539
chr1	102927171	102927691	521	Distal Intergenic	1	102899098	102901988	2891	2	NR0B1	XM_002191941.5	-25183
chr1	109451155	109451667	513	Promoter (<=1kb)	1	109451655	109487011	35357	1	PRDM15	XM_030283735.3	0
chr1	110703909	110704561	653	Distal Intergenic	1	110695381	110703392	8012	1	PSMG1	XM_030284104.3	8528
chr1	111660968	111661570	603	Promoter (<=1kb)	1	111656158	111661763	5606	2	LOC121470684	XR_005981841.1	193
chr10	1068809	1069191	383	Intron (XM_030281953.3/PSTPIP1, intron 1 of 15)	12	1059230	1115936	56707	1	PSTPIP1	XM_002192099.6	9579
chr10	9245924	9246835	912	Intron (XR_005981513.1/LOC115496648, intron 2 of 8)	12	9368649	9426198	57550	1	LOC121470528	XR_005981543.1	-121814
chr10	13898763	13899460	698	Exon (XM_041718320.1/AKAP13, exon 28 of 31)	12	13864713	13882993	18281	1	KLHL25	XM_030281398.3	34050
chr10	14282744	14283229	486	Distal Intergenic	12	14302167	14439714	137548	1	SLCO3A1	XM_030281055.3	-18938
chr11	3950607	3950901	295	Distal Intergenic	13	3933864	3935464	1601	1	LOC121470587	XR_005981657.1	16743
chr11	4956301	4956700	400	Intron (XM_030282198.3/CNOT1, intron 35 of 48)	13	4948845	4948983	139	1	LOC115496895	XR_003962423.1	7456
chr11	8158488	8158999	512	Distal Intergenic	13	8241640	8695703	454064	1	CDH13	XM_002196691.5	-82641
chr12	420732	422478	1747	Promoter (<=1kb)	14	421930	422065	136	1	LOC115497033	XR_003962616.1	0
chr12	508766	509165	400	Intron (XM_030283463.3/SRGAP3, intron 1 of 21)	14	486402	557849	71448	1	SRGAP3	XM_030283462.3	22364
chr12	2130152	2130627	476	Distal Intergenic	14	2155471	2284510	129040	2	LOC100220391	XM_030283063.3	153883
chr12	7046033	7048705	2673	Intron (XM_041718719.1/CADPS, intron 9 of 31)	14	7146659	7147849	1191	1	LOC121470606	XR_005981698.1	-97954
chr12	8213057	8213910	854	Distal Intergenic	14	8161235	8164407	3173	2	LOC115497017	XR_004369119.2	-48650
chr12	8530923	8532271	1349	Promoter (1-2kb)	14	8529859	8547476	17618	1	ACOX2	XM_002187581.6	1064
chr12	8963586	8963985	400	Promoter (<=1kb)	14	8951643	8963517	11875	2	BRPF1	XM_041718824.1	-69
chr12	15829330	15830658	1329	Promoter (2-3kb)	14	15744477	15833210	88734	2	BSN	XM_030283535.3	2552
chr12	16415028	16416680	1653	Distal Intergenic	14	16404595	16413723	9129	1	CISH	XM_002190732.6	10433
chr12	16548384	16548891	508	Intron (XM_041718821.1/LOC105759033, intron 1 of 5)	14	16508848	16557630	48783	2	LOC105759033	XM_041718821.1	8739
chr13	2205604	2206293	690	Downstream (1-2kb)	15	2180074	2197569	17496	2	LOC100226810	XM_032750813.2	-8035
chr13	9870240	9872159	1920	Intron (XM_002187170.6/SPOCK1, intron 6 of 11)	15	9995187	10032925	37739	2	LOC100226815	XM_030284108.3	160766
chr13	15323514	15323913	400	Distal Intergenic	15	15395527	15425252	29726	2	NSG2	NM_001245149.1	101339
chr13	15569350	15569749	400	Distal Intergenic	15	15575495	15580710	5216	1	BOD1	XM_030283979.3	-5746
chr13	16695744	16696383	640	Downstream (1-2kb)	15	16681844	16681923	80	1	MIR458	NR_048966.1	13900
chr14	3746739	3747849	1111	Promoter (<=1kb)	16	3747828	3762950	15123	1	EIF3B	XM_030284728.3	0
chr14	8419000	8419597	598	Promoter (<=1kb)	16	8241515	8419730	178216	2	XYLT1	XM_030284405.3	133
chr14	10695483	10695882	400	Distal Intergenic	16	10935982	10939194	3213	2	LOC121470733	XR_005981915.1	243312
chr15	6483674	6484073	400	Promoter (<=1kb)	17	6441332	6483967	42636	2	GNB1L	XM_030285472.3	0
chr15	12601804	12603414	1611	Distal Intergenic	17	12673522	12692999	19478	2	LOC115497405	XR_003962968.1	89585
chr17	1942876	1944039	1164	Intron (XM_041719763.1/ARRDC1, intron 1 of 1)	19	1930099	1949169	19071	1	ARRDC1	XM_041719763.1	12777
chr17	4741774	4742173	400	Distal Intergenic	19	4678666	4685275	6610	1	LOC115497591	XR_003963140.3	63108
chr18	839461	841808	2348	Distal Intergenic	20	942243	947212	4970	1	SOX9	XM_030287308.3	-100435
chr18	6063674	6064752	1079	Promoter (2-3kb)	20	6061475	6088190	26716	1	LOC100227533	XM_041719937.1	2199
chr1A	316600	318626	2027	Exon (XM_041720641.1/SND1, exon 12 of 24)	2	298787	301409	2623	1	LRRC4	XM_030261663.3	17813
chr1A	27772534	27773005	472	Intron (XM_030258278.3/CNTN1, intron 2 of 24)	2	27779742	27904237	124496	1	CNTN1	XM_030258294.3	-6737
chr1A	29347716	29348412	697	Intron (XM_032744694.2/NELL2, intron 2 of 19)	2	29222699	29355543	132845	2	NELL2	XM_032744694.2	7131
chr1A	33137423	33137848	426	Promoter (<=1kb)	2	33134476	33137392	2917	2	LLPH	XM_002188822.6	-31
chr1A	36049969	36050368	400	Distal Intergenic	2	36143014	36145922	2909	1	LOC115491658	XR_004366279.2	-92646
chr1A	39087112	39087644	533	Distal Intergenic	2	38794779	39076172	281394	2	PPFIA2	XM_032745769.2	-10940
chr1A	48497805	48498315	511	Promoter (3-4kb)	2	48501382	48550464	49083	1	MRTFA	XM_041713533.1	-3067
chr1A	55495784	55496843	1060	Promoter (<=1kb)	2	55494039	55497046	3008	2	LOC121469123	XR_005978983.1	203
chr1A	57643314	57643713	400	Intron (XM_032746323.2/BRAF, intron 17 of 19)	2	57661539	57662647	1109	2	NDUFB2	XM_012569133.4	18934
chr1A	68653372	68653771	400	Intron (XM_030263893.3/CACNA1C, intron 31 of 47)	2	68660141	68668212	8072	1	LOC121469197	XR_005979145.1	-6370
chr2	9530123	9530526	404	Intron (XM_032747124.2/PTPRN2, intron 2 of 22)	3	9536099	9536654	556	1	LOC121469346	XR_005979327.1	-5573
chr2	19167964	19168405	442	Distal Intergenic	3	18964842	19055860	91019	1	NEBL	XM_041714387.1	203122
chr2	24052368	24052944	577	Promoter (<=1kb)	3	23900442	24052039	151598	2	CALCR	XM_030264673.3	-329
chr2	27147444	27148403	960	Distal Intergenic	3	27171777	27174319	2543	1	LOC121469440	XR_005979461.1	-23374
chr2	27944145	27945337	1193	Distal Intergenic	3	27971097	28011377	40281	1	LOC116807806	XR_004366929.2	-25760
chr2	30240294	30241799	1506	Intron (XM_032746695.2/HDAC9, intron 9 of 27)	3	30169151	30444716	275566	1	HDAC9	XM_032746698.2	71143
chr2	30255395	30256197	803	Intron (XM_032746695.2/HDAC9, intron 13 of 27)	3	30169151	30444716	275566	1	HDAC9	XM_032746698.2	86244
chr2	35164272	35164761	490	Promoter (<=1kb)	3	35087398	35163684	76287	2	ANKRD28	XM_032746735.2	-588
chr2	36351457	36355971	4515	Promoter (1-2kb)	3	36357786	36366227	8442	1	LOC115493557	XM_041713961.1	-1815
chr2	38288763	38289162	400	Promoter (<=1kb)	3	38288781	38312704	23924	1	NR1D2	XM_030264980.3	0
chr2	39769076	39769446	371	Distal Intergenic	3	39698089	39704293	6205	2	EOMES	XM_030265001.3	-64783
chr2	41051274	41051827	554	Intron (XM_030265006.3/GADL1, intron 8 of 14)	3	40996113	41077731	81619	2	GADL1	XM_030265006.3	25904
chr2	44776643	44777042	400	Promoter (3-4kb)	3	44776829	44780703	3875	2	LOC121469461	XR_005979527.1	3661
chr2	58646039	58647483	1445	Distal Intergenic	3	58728244	58735365	7122	2	LOC115493743	XR_004367008.2	87882
chr2	84797621	84798036	416	Intron (XM_032746914.2/FHOD3, intron 6 of 30)	3	84988381	85032593	44213	1	RPRD1A	XM_002186909.6	-190345
chr2	86686721	86687120	400	Intron (XM_030265797.3/LOC100223410, intron 1 of 15)	3	86654210	87140897	486688	1	LOC100223410	XM_041714247.1	32511
chr2	89965292	89965691	400	Distal Intergenic	3	89956665	89956783	119	2	LOC115494208	NA	-8509
chr2	91819457	91820003	547	Promoter (<=1kb)	3	91819589	91871820	52232	1	RIPOR2	XM_012571875.4	0
chr2	98700926	98701496	571	Intron (XM_030265946.3/SPIRE1, intron 11 of 15)	3	98718680	98725644	6965	2	PRELID3A	XR_003958810.3	24148
chr2	99766754	99768302	1549	Distal Intergenic	3	99800004	99827571	27568	1	APCDD1	XM_012571986.4	-31702
chr2	105202538	105202937	400	Downstream (<1kb)	3	105331214	105337400	6187	2	LOC115493860	XR_003958834.3	134463
chr2	112267545	112268223	679	Intron (XM_041714007.1/RP1, intron 37 of 58)	3	112336631	112558374	221744	1	XKR4	XM_002196888.5	-68408
chr2	113666688	113667837	1150	Exon (XM_030266235.3/NSMAF, exon 25 of 31)	3	113642334	113657773	15440	1	LOC100223126	XM_002198310.6	24354
chr2	122878756	122879794	1039	Distal Intergenic	3	122849121	122853616	4496	1	FABP5	NM_001245600.1	29635
chr2	127155911	127156351	441	Distal Intergenic	3	127208977	127209844	868	1	LOC115494141	XR_003959147.3	-52626
chr2	128731338	128731798	461	Distal Intergenic	3	128828065	128861716	33652	1	MTDH	XM_012571942.4	-96267
chr2	136740896	136741295	400	Distal Intergenic	3	136767686	136787975	20290	1	SLC30A8	XM_032746558.2	-26391
chr2	141821888	141822287	400	Distal Intergenic	3	141779005	141801089	22085	2	LOC121469294	XR_005979274.1	-20799
chr2	143899019	143900139	1121	Promoter (2-3kb)	3	143855081	143896583	41503	2	LOC115494015	XR_004367184.2	-2436
chr2	143991021	143993463	2443	Promoter (<=1kb)	3	143952451	143992025	39575	2	LOC115494014	XR_003959062.3	0
chr2	147385439	147386319	881	Distal Intergenic	3	147356256	147358546	2291	1	LOC121469277	XM_041714027.1	29183
chr20	6915319	6915718	400	Promoter (<=1kb)	22	6915610	6925752	10143	1	ZNF335	XM_030288601.3	0
chr20	8780884	8781692	809	Promoter (2-3kb)	22	8784131	8857023	72893	1	KCNQ2	XM_030288781.3	-2439
chr20	10938843	10939242	400	Distal Intergenic	22	11058546	11066905	8360	2	FAM217B	XM_030289051.3	127663
chr20	11791650	11792509	860	Intron (XR_003963490.3/LOC115497924, intron 2 of 2)	22	11749587	11769163	19577	2	LOC115497925	XR_005982296.1	-22487
chr21	838483	838983	501	Exon (XM_032752101.2/PIK3CD, exon 10 of 24)	23	824645	847929	23285	1	PIK3CD	XM_030289242.3	13838
chr23	19921	20320	400	Promoter (<=1kb)	25	10125	20402	10278	2	LOC115498272	XR_003963690.3	82
chr23	1663205	1664246	1042	Distal Intergenic	25	1696656	1917797	221142	1	CSMD2	XM_030290568.3	-32410
chr23	5485339	5485738	400	Distal Intergenic	25	5512168	5514523	2356	2	LOC121471047	XR_005982436.1	28785
chr24	3051724	3054227	2504	Intron (XM_041720916.1/LOC100226286, intron 2 of 7)	26	2972117	3112133	140017	1	LOC100226286	XM_041720917.1	79607
chr24	5398155	5399019	865	Distal Intergenic	26	5347399	5370557	23159	1	TRIM29	XM_030290991.3	50756
chr27	3166900	3167928	1029	Promoter (<=1kb)	29	3167261	3185321	18061	1	MED1	XM_030256408.3	0
chr27	4622435	4623535	1101	Distal Intergenic	29	4614457	4616067	1611	1	RPRML	XM_004176530.5	7978
chr28	4927818	4928578	761	Promoter (<=1kb)	30	4926524	4928460	1937	2	CD320	XM_030256522.3	0
chr3	12361747	12362914	1168	Distal Intergenic	4	12450732	12470533	19802	2	DDX1	XM_030270033.3	107619
chr3	25200000	25200399	400	Distal Intergenic	4	25112202	25131041	18840	2	LOC121469672	XR_005979787.1	-68959
chr3	29376782	29377181	400	Distal Intergenic	4	29363200	29373365	10166	1	LOC116808173	XR_005979803.1	13582
chr3	40139364	40140130	767	3' UTR	4	40137208	40164497	27290	2	FAXC	XM_030267633.3	24367
chr3	43993404	43994023	620	Distal Intergenic	4	44043121	44044586	1466	1	LOC121469697	XR_005979830.1	-49098
chr3	50123818	50124339	522	Distal Intergenic	4	50304418	50321769	17352	1	HSF2	XM_030267806.3	-180079
chr3	52006737	52007198	462	Distal Intergenic	4	52039260	52046987	7728	1	CENPW	XM_004174217.5	-32062
chr3	62558782	62559377	596	Promoter (<=1kb)	4	62555119	62559449	4331	2	ABRACL	XM_030268112.3	72
chr3	63852682	63853037	356	Intron (XM_032747565.2/PDE7B, intron 2 of 12)	4	63764304	63845866	81563	2	PDE7B	XM_030269572.3	-6816
chr3	64607006	64609075	2070	Distal Intergenic	4	64678797	64707275	28479	2	EPM2A	XM_012572483.4	98200
chr3	85130515	85130914	400	Intron (XM_041715328.1/EML6, intron 1 of 43)	4	85102229	85196065	93837	1	EML6	XM_041715330.1	28286
chr3	88820350	88821072	723	Intron (XM_002199129.5/PAK5, intron 1 of 8)	4	88751108	88836621	85514	2	PAK5	XM_002199129.5	15549
chr3	97700196	97700869	674	Distal Intergenic	4	97732035	97735616	3582	2	LOC121469792	XR_005980005.1	34747
chr3	108058324	108060887	2564	Promoter (<=1kb)	4	108047983	108060900	12918	2	FLRT3	XM_030269682.3	13
chr3	108499498	108501017	1520	Intron (XM_030269683.3/MACROD2, intron 6 of 18)	4	108332547	108332736	190	1	LOC115494750	XR_003959812.3	166951
chr3	108565066	108565465	400	Intron (XM_030269683.3/MACROD2, intron 8 of 18)	4	108332547	108332736	190	1	LOC115494750	XR_003959812.3	232519
chr3	110144367	110144738	372	Intron (XM_030269245.3/MEIS1, intron 8 of 11)	4	110105118	110212303	107186	2	MEIS1	XM_030269245.3	67565
chr3	110145110	110145823	714	Intron (XM_030269245.3/MEIS1, intron 8 of 11)	4	110105118	110212303	107186	2	MEIS1	XM_030269245.3	66480
chr3	111041388	111041787	400	Promoter (<=1kb)	4	111042640	111055156	12517	1	LOC115494557	XM_030269276.3	-853
chr30	874218	874715	498	Promoter (<=1kb)	32	874288	946407	72120	1	BRD4	XM_041711775.1	0
chr31	354817	355216	400	Promoter (<=1kb)	33	355159	361361	6203	1	RPL10	XM_041712127.1	0
chr32	1834084	1835950	1867	Promoter (1-2kb)	34	1829219	1832281	3063	2	LOC105759570	XM_032745884.2	-1803
chr4	15679666	15680065	400	Promoter (<=1kb)	5	15680123	15703666	23544	1	NCAPG	XM_002193607.5	-58
chr4	35799768	35800683	916	Distal Intergenic	5	35820931	35825252	4322	2	LOC116808234	XR_004367732.2	24569
chr4	43537906	43538426	521	Intron (XM_012573387.4/MFHAS1, intron 1 of 2)	5	43507310	43523439	16130	2	ERI1	XM_041715875.1	-14467
chr4	50219230	50219629	400	Distal Intergenic	5	50275396	50527258	251863	1	UNC5C	XM_030271700.3	-55767
chr4	51083510	51084502	993	Promoter (2-3kb)	5	51040545	51081126	40582	2	SMARCAD1	XM_041715932.1	-2384
chr4	59511429	59511946	518	Promoter (3-4kb)	5	59507679	59509442	1764	1	LOC115495063	XR_003960151.3	3750
chr4	66087818	66088217	400	Exon (XM_030272149.3/PARM1, exon 2 of 4)	5	66086285	66094811	8527	2	PARM1	XM_030272149.3	6594
chr4A	2946600	2947289	690	Distal Intergenic	6	3136055	3141302	5248	1	LOC116808417	XR_004367861.2	-188766
chr4A	5768716	5770674	1959	Distal Intergenic	6	5890509	5902438	11930	2	STARD8	XM_030272479.3	131764
chr4A	8440426	8440825	400	Intron (XM_030272573.3/IL1RAPL2, intron 1 of 8)	6	8410442	8417310	6869	2	LOC115495231	XR_003960398.3	-23116
chr4A	8715447	8715743	297	Promoter (<=1kb)	6	8716111	8721566	5456	1	PGRMC1	XM_030272594.3	-368
chr4A	9770203	9770704	502	3' UTR	6	9753059	9772865	19807	1	SH2D1A	XM_002192207.6	17144
chr4A	10812515	10813011	497	Distal Intergenic	6	10794658	10795981	1324	1	LOC115495240	XR_003960413.3	17857
chr4A	13349012	13349323	312	Distal Intergenic	6	13340709	13341910	1202	2	LOC100219846	XM_002193925.4	-7102
chr4A	14639249	14639648	400	Promoter (<=1kb)	6	14640266	14660042	19777	1	LOC115495250	XM_032748390.2	-618
chr4A	15430130	15431584	1455	Promoter (2-3kb)	6	15424105	15434051	9947	2	NSDHL	XM_030272818.3	2467
chr5	6149330	6149827	498	Intron (XM_030273478.3V2, intron 16 of 40)	7	6132857	6193086	60230	1	NAV2	XM_041716458.1	16473
chr5	7875313	7875712	400	Promoter (<=1kb)	7	7875349	7889590	14242	1	CAT	XM_030275352.3	0
chr5	9919535	9920304	770	Distal Intergenic	7	9938040	9949713	11674	1	EIF4G2	XM_041716459.1	-17736
chr5	13154315	13154623	309	Distal Intergenic	7	13164441	13167540	3100	2	KCNJ11	XM_030273844.3	12917
chr5	19260766	19261816	1051	Distal Intergenic	7	19071963	19109600	37638	1	IFTAP	XM_030274114.3	188803
chr5	35252460	35252859	400	Promoter (<=1kb)	7	35253035	35323786	70752	1	NUBPL	XM_030274623.3	-176
chr5	40061395	40061794	400	Promoter (<=1kb)	7	40055833	40061717	5885	2	ZDHHC22	XM_032748840.2	0
chr5	51763776	51764477	702	3' UTR	7	51760803	51784726	23924	2	LOC115495610	XM_030275049.3	20249
chr6	2030949	2031348	400	Exon (XM_030275613.3/LOC100232212, exon 9 of 20)	8	2024315	2041978	17664	1	LOC100232212	XM_030275616.3	6634
chr6	3871525	3871924	400	Exon (XM_030275736.3/PAPSS2, exon 2 of 12)	8	3857130	3885705	28576	2	PAPSS2	XM_030275736.3	13781
chr6	5642203	5642785	583	Distal Intergenic	8	5588265	5602773	14509	2	LOC121470170	XR_005980844.1	-39430
chr6	5716640	5717907	1268	Distal Intergenic	8	5748455	5749900	1446	1	LOC121470168	XR_005980840.1	-30548
chr6	5717930	5718783	854	Distal Intergenic	8	5748455	5749900	1446	1	LOC121470168	XR_005980840.1	-29672
chr6	19295639	19296342	704	3' UTR	8	19269174	19302806	33633	1	PCGF5	XM_030276081.3	26465
chr6	22272218	22275061	2844	Intron (XM_030276266.3/KCNIP2, intron 1 of 8)	8	22285797	22301909	16113	1	KCNIP2	XM_041717083.1	-10736
chr6	23675961	23676872	912	Intron (XM_041717166.1/SH3PXD2A, intron 4 of 9)	8	23641103	23762987	121885	2	SH3PXD2A	XM_041717166.1	86115
chr6	30408168	30408567	400	Promoter (2-3kb)	8	30405351	30421959	16609	1	LOC100229205	XM_041717230.1	2817
chr7	2559805	2560204	400	Distal Intergenic	9	2573065	2596761	23697	1	LOC116808583	XR_005980932.1	-12861
chr7	3322093	3322784	692	Distal Intergenic	9	3337210	3347327	10118	2	SPP2	XM_030278484.3	24543
chr7	10748963	10749883	921	Promoter (2-3kb)	9	10710025	10746956	36932	2	PLA2R1	XM_030278347.3	-2007
chr7	16608016	16608415	400	Distal Intergenic	9	16502114	16552253	50140	2	LOC116808597	XR_005981002.1	-55763
chr7	16609083	16609482	400	Distal Intergenic	9	16502114	16552253	50140	2	LOC116808597	XR_005981002.1	-56830
chr7	18661414	18662059	646	Intron (XM_030277596.3/PDE1A, intron 2 of 17)	9	18540169	18685132	144964	2	PDE1A	XM_030277596.3	23073
chr7	19161628	19162027	400	Intron (XM_041717515.1/LOC121470252, intron 3 of 4)	9	19059104	19143502	84399	2	RAPH1	XM_030277617.3	-18126
chr7	31739047	31741728	2682	Promoter (<=1kb)	9	31728781	31740383	11603	2	LOC115496032	XR_005980933.1	0
chr7	31747137	31747536	400	Intron (XM_030278102.3/UBXN4, intron 3 of 12)	9	31740407	31754827	14421	1	UBXN4	XM_030278103.3	6730
chr7	33904794	33905677	884	Promoter (1-2kb)	9	33907523	34226977	319455	1	ARHGAP15	XM_030278121.3	-1846
chr7	33906310	33906709	400	Promoter (<=1kb)	9	33907523	34226977	319455	1	ARHGAP15	XM_030278121.3	-814
chr7	37289368	37289864	497	Promoter (<=1kb)	9	37289306	37290295	990	2	LOC115496046	XM_030278208.3	431
chr8	50869	51268	400	Promoter (<=1kb)	10	37811	50924	13114	2	RABGGTB	XM_030278830.3	0
chr8	3398503	3399072	570	Distal Intergenic	10	3373862	3391833	17972	2	LOC115496129	XR_005981280.1	-6670
chr8	7136352	7136751	400	Intron (XM_030278790.3/LOC100223161, intron 6 of 12)	10	7130319	7150396	20078	1	LOC100223161	XM_030278793.3	6033
chr8	8350409	8351108	700	Promoter (<=1kb)	10	8343763	8350498	6736	2	LOC115496143	XR_005981249.1	0
chr8	9492157	9492556	400	Intron (XM_012575341.4/ZSWIM5, intron 11 of 13)	10	9497379	9500946	3568	2	UROD	XM_002193830.4	8390
chr8	17621383	17621891	509	Intron (XR_005981151.1/LOC115496219, intron 17 of 18)	10	17702810	17749745	46936	1	PTBP2	XM_002190402.6	-80919
chr8	19764744	19765672	929	Distal Intergenic	10	19669050	19686307	17258	1	LOC115496229	XR_005981076.1	95694
chr8	20487755	20488154	400	Intron (XM_030279305.3/NTNG1, intron 2 of 9)	10	20460519	20610980	150462	1	NTNG1	XM_032749663.2	27236
chr8	22910970	22911417	448	Distal Intergenic	10	22564330	22734438	170109	2	LOC121470369	XR_005981262.1	-176532
chr8	23090223	23090850	628	Distal Intergenic	10	23220650	23228964	8315	1	B3GALT2	XM_002193145.6	-129800
chr8	28160898	28163895	2998	3' UTR	10	28198350	28201588	3239	1	ZNF648	XM_030279640.3	-34455
chr8	30996484	30996935	452	Distal Intergenic	10	30962821	30963700	880	2	LOC121470382	XR_005981290.1	-32784
chr9	9225432	9225831	400	Intron (XM_041718273.1/NYAP2, intron 2 of 6)	11	9207376	9344450	137075	1	NYAP2	XM_041718272.1	18056
chr9	11661060	11663768	2709	Distal Intergenic	11	11489665	11507975	18311	1	DIPK2A	XM_030279951.3	171395
chr9	12682830	12683478	649	Distal Intergenic	11	12639587	12675633	36047	1	LOC105759512	XR_003961902.3	43243
chr9	13997249	13998963	1715	Distal Intergenic	11	14016652	14074161	57510	1	MB21D2	XM_030280079.3	-17689
chr9	17867980	17868685	706	Distal Intergenic	11	17888814	17897727	8914	2	LOC121470453	XR_005981407.1	29042
chr9	20026603	20027630	1028	Intron (XM_041718212.1ALADL2, intron 2 of 13)	11	19815409	20046256	230848	2	NAALADL2	XM_041718212.1	18626
chr9	20140606	20141910	1305	Downstream (<1kb)	11	20142441	20146988	4548	2	LOC121470472	XR_005981441.1	5078
chrZ	818297	818947	651	Intron (XM_002199613.5/ME2, intron 2 of 15)	41	810250	811796	1547	2	LOC115490985	XM_041711139.1	-6501
chrZ	828817	829912	1096	Promoter (<=1kb)	41	786858	829959	43102	2	ME2	XM_002199613.5	47
chrZ	936775	938766	1992	Intron (XM_041711193.1/LOC100227745, intron 1 of 5)	41	894475	944579	50105	2	LOC100227745	XM_041711193.1	5813
chrZ	939515	941207	1693	Promoter (3-4kb)	41	894475	944579	50105	2	LOC100227745	XM_041711193.1	3372
chrZ	944550	945209	660	Promoter (<=1kb)	41	894475	944579	50105	2	LOC100227745	XM_041711193.1	0
chrZ	985375	986694	1320	Promoter (1-2kb)	41	968258	983928	15671	2	SKA1	XM_030258360.3	-1447
chrZ	1018486	1019663	1178	Promoter (4-5kb)	41	1023860	1034348	10489	1	LIPG	XM_030258109.3	-4197
chrZ	1023824	1024494	671	Promoter (<=1kb)	41	1023860	1034348	10489	1	LIPG	XM_030258109.3	0
chrZ	1029470	1030703	1234	Exon (XM_030258109.3/LIPG, exon 8 of 10)	41	1023860	1034348	10489	1	LIPG	XM_030258109.3	5610
chrZ	1030965	1032016	1052	Exon (XM_030258109.3/LIPG, exon 9 of 10)	41	1023860	1034348	10489	1	LIPG	XM_030258109.3	7105
chrZ	1080733	1081132	400	Distal Intergenic	41	1113899	1132277	18379	2	ACAA2	XM_030258060.3	51145
chrZ	1100430	1101317	888	Distal Intergenic	41	1113899	1132277	18379	2	ACAA2	XM_030258060.3	30960
chrZ	1101681	1102524	844	Distal Intergenic	41	1113899	1132277	18379	2	ACAA2	XM_030258060.3	29753
chrZ	1102947	1103961	1015	Distal Intergenic	41	1113899	1132277	18379	2	ACAA2	XM_030258060.3	28316
chrZ	1130586	1131220	635	Promoter (1-2kb)	41	1113899	1132277	18379	2	ACAA2	XM_030258060.3	1057
chrZ	1131953	1132602	650	Promoter (<=1kb)	41	1113899	1132277	18379	2	ACAA2	XM_030258060.3	0
chrZ	1338233	1339567	1335	Promoter (1-2kb)	41	1340719	1356024	15306	1	LOC100231488	XM_030257507.3	-1152
chrZ	1433865	1434520	656	Intron (XM_002194292.6/DYM, intron 8 of 16)	41	1389128	1597224	208097	1	DYM	XM_041711454.1	44737
chrZ	1434660	1435157	498	Intron (XM_002194292.6/DYM, intron 8 of 16)	41	1389128	1597224	208097	1	DYM	XM_041711454.1	45532
chrZ	1563860	1565251	1392	Intron (XM_002194292.6/DYM, intron 16 of 16)	41	1636792	1665140	28349	1	SMAD7	XM_002199740.6	-71541
chrZ	1632806	1633505	700	Promoter (3-4kb)	41	1636792	1665140	28349	1	SMAD7	XM_002199740.6	-3287
chrZ	1636062	1636538	477	Promoter (<=1kb)	41	1636792	1665140	28349	1	SMAD7	XM_002199740.6	-254
chrZ	1636763	1637373	611	Promoter (<=1kb)	41	1636792	1665140	28349	1	SMAD7	XM_002199740.6	0
chrZ	1638126	1639151	1026	Promoter (<=1kb)	41	1637335	1665140	27806	1	SMAD7	XM_041711250.1	791
chrZ	1668119	1668584	466	Distal Intergenic	41	1637335	1665140	27806	1	SMAD7	XM_041711250.1	30784
chrZ	1670386	1671876	1491	Distal Intergenic	41	1637335	1665140	27806	1	SMAD7	XM_041711250.1	33051
chrZ	1704863	1705808	946	Intron (XM_030257448.3/CTIF, intron 10 of 11)	41	1637335	1665140	27806	1	SMAD7	XM_041711250.1	67528
chrZ	1706048	1707152	1105	Exon (XM_030257448.3/CTIF, exon 10 of 12)	41	1637335	1665140	27806	1	SMAD7	XM_041711250.1	68713
chrZ	1769407	1769810	404	Intron (XM_030257448.3/CTIF, intron 6 of 11)	41	1686304	1832158	145855	2	CTIF	XM_030257448.3	62348
chrZ	1770499	1771128	630	Intron (XM_030257448.3/CTIF, intron 6 of 11)	41	1686304	1832158	145855	2	CTIF	XM_030257448.3	61030
chrZ	1788024	1788471	448	Intron (XM_030257448.3/CTIF, intron 3 of 11)	41	1686304	1832158	145855	2	CTIF	XM_030257448.3	43687
chrZ	1809094	1810693	1600	Intron (XM_030257448.3/CTIF, intron 1 of 11)	41	1686304	1832158	145855	2	CTIF	XM_030257448.3	21465
chrZ	1811378	1812461	1084	Intron (XM_030257448.3/CTIF, intron 1 of 11)	41	1686304	1832158	145855	2	CTIF	XM_030257448.3	19697
chrZ	1832240	1835691	3452	Promoter (<=1kb)	41	1686304	1833581	147278	2	CTIF	XM_030257444.3	0
chrZ	1950351	1951779	1429	Intron (XM_030258107.3/ZBTB7C, intron 4 of 5)	41	1874209	2023836	149628	1	ZBTB7C	XM_030258107.3	76142
chrZ	2051107	2051506	400	Promoter (<=1kb)	41	2051689	2100743	49055	1	SMAD2	XM_012577352.4	-183
chrZ	2051663	2052445	783	Promoter (<=1kb)	41	2051689	2100743	49055	1	SMAD2	XM_012577352.4	0
chrZ	2374755	2375690	936	Promoter (<=1kb)	41	2374744	2378144	3401	1	IER3IP1	NM_001159742.1	11
chrZ	2380502	2381675	1174	Promoter (<=1kb)	41	2381088	2393771	12684	1	HDHD2	XM_041711117.1	0
chrZ	2423562	2424586	1025	Promoter (<=1kb)	41	2395963	2424411	28449	2	KATNAL2	XM_030257554.3	0
chrZ	2430733	2433026	2294	Promoter (<=1kb)	41	2431585	2450725	19141	1	PIAS2	XM_041711251.1	0
chrZ	2436795	2437400	606	Intron (XM_041711251.1/PIAS2, intron 1 of 8)	41	2431585	2450725	19141	1	PIAS2	XM_041711251.1	5210
chrZ	2540563	2542373	1811	Distal Intergenic	41	2452223	2458950	6728	1	LOC100223901	XM_032744436.2	88340
chrZ	2862317	2862876	560	Promoter (<=1kb)	41	2713977	2863751	149775	2	CHSY3	XM_002188714.5	875
chrZ	3153543	3153942	400	Promoter (<=1kb)	41	3137336	3154011	16676	2	ISOC1	XM_004176327.5	69
chrZ	3159601	3160144	544	Distal Intergenic	41	3137336	3154011	16676	2	ISOC1	XM_004176327.5	-5590
chrZ	3307428	3308041	614	Intron (XM_012577372.4/SLC44A1, intron 2 of 15)	41	3255511	3324942	69432	2	SLC44A1	XM_012577372.4	16901
chrZ	3316576	3317518	943	Intron (XM_012577372.4/SLC44A1, intron 1 of 15)	41	3255511	3324942	69432	2	SLC44A1	XM_012577372.4	7424
chrZ	3322754	3325437	2684	Promoter (<=1kb)	41	3255511	3324942	69432	2	SLC44A1	XM_012577372.4	0
chrZ	3325856	3327303	1448	Promoter (<=1kb)	41	3262305	3324945	62641	2	SLC44A1	XM_030257591.3	-911
chrZ	3342709	3343233	525	Distal Intergenic	41	3262305	3324945	62641	2	SLC44A1	XM_030257591.3	-17764
chrZ	3382272	3383881	1610	Distal Intergenic	41	3408283	3499594	91312	1	ABCA1	XM_002190920.6	-24402
chrZ	3386642	3388231	1590	Distal Intergenic	41	3408283	3499594	91312	1	ABCA1	XM_002190920.6	-20052
chrZ	3408320	3408816	497	Promoter (<=1kb)	41	3408283	3499594	91312	1	ABCA1	XM_030257516.3	37
chrZ	3451021	3451983	963	Intron (XM_002190920.6/ABCA1, intron 5 of 49)	41	3408283	3499594	91312	1	ABCA1	XM_030257516.3	42738
chrZ	3464320	3467598	3279	Exon (XM_002190920.6/ABCA1, exon 8 of 50)	41	3502446	3510231	7786	2	LOC100230481	XM_030258062.3	42633
chrZ	3510159	3512401	2243	Promoter (<=1kb)	41	3502446	3510231	7786	2	LOC100230481	XM_030258062.3	0
chrZ	3551483	3555292	3810	Promoter (<=1kb)	41	3537759	3552996	15238	2	LOC115491014	XR_003956970.3	0
chrZ	3556697	3557954	1258	Promoter (3-4kb)	41	3553149	3648266	95118	1	PSD3	XM_030257938.3	3548
chrZ	3566196	3566876	681	Intron (XM_030257937.3/PSD3, intron 4 of 15)	41	3553149	3648266	95118	1	PSD3	XM_030257938.3	13047
chrZ	3568221	3568620	400	Intron (XM_030257937.3/PSD3, intron 4 of 15)	41	3553149	3648266	95118	1	PSD3	XM_030257938.3	15072
chrZ	3598098	3603647	5550	Intron (XM_030257937.3/PSD3, intron 9 of 15)	41	3553149	3648266	95118	1	PSD3	XM_030257938.3	44949
chrZ	3603782	3604703	922	Intron (XM_030257937.3/PSD3, intron 9 of 15)	41	3553149	3648266	95118	1	PSD3	XM_030257938.3	50633
chrZ	3605526	3605925	400	Intron (XM_030257937.3/PSD3, intron 9 of 15)	41	3553149	3648266	95118	1	PSD3	XM_030257938.3	52377
chrZ	3608114	3608661	548	Intron (XM_030257937.3/PSD3, intron 9 of 15)	41	3553149	3648266	95118	1	PSD3	XM_030257938.3	54965
chrZ	3630155	3631431	1277	Intron (XM_030257937.3/PSD3, intron 14 of 15)	41	3681290	3698225	16936	1	LPL	XM_030257900.3	-49859
chrZ	3642380	3643124	745	3' UTR	41	3681290	3698225	16936	1	LPL	XM_030257900.3	-38166
chrZ	3643357	3643810	454	3' UTR	41	3681290	3698225	16936	1	LPL	XM_030257900.3	-37480
chrZ	3643891	3645358	1468	3' UTR	41	3681290	3698225	16936	1	LPL	XM_030257900.3	-35932
chrZ	3651608	3652728	1121	Distal Intergenic	41	3681290	3698225	16936	1	LPL	XM_030257900.3	-28562
chrZ	3652873	3654431	1559	Distal Intergenic	41	3681290	3698225	16936	1	LPL	XM_030257900.3	-26859
chrZ	3696498	3698271	1774	3' UTR	41	3681290	3698225	16936	1	LPL	XM_030257903.3	15208
chrZ	3698460	3699064	605	Distal Intergenic	41	3681290	3698225	16936	1	LPL	XM_030257903.3	17170
chrZ	3754270	3756037	1768	Intron (XR_005978113.1/LOC115491151, intron 6 of 7)	41	3729607	3793757	64151	1	LOC115491151	XR_005978111.1	24663
chrZ	3756256	3756655	400	Intron (XR_005978113.1/LOC115491151, intron 6 of 7)	41	3729607	3793757	64151	1	LOC115491151	XR_005978111.1	26649
chrZ	3768320	3770970	2651	Intron (XR_005978113.1/LOC115491151, intron 6 of 7)	41	3793886	3798141	4256	2	LOC115491152	XR_003957116.3	27171
chrZ	3805299	3805698	400	Promoter (<=1kb)	41	3805765	4257346	451582	1	NRG1	XM_041711197.1	-67
chrZ	3806151	3807499	1349	Promoter (<=1kb)	41	3805766	4257346	451581	1	NRG1	XM_041711198.1	385
chrZ	3809487	3810456	970	Promoter (3-4kb)	41	3805766	4257346	451581	1	NRG1	XM_041711198.1	3721
chrZ	3811904	3812454	551	Intron (XM_041711197.1/NRG1, intron 1 of 13)	41	3805766	4257346	451581	1	NRG1	XM_041711198.1	6138
chrZ	3841220	3841955	736	Intron (XM_041711197.1/NRG1, intron 1 of 13)	41	3805766	4257346	451581	1	NRG1	XM_041711198.1	35454
chrZ	3844253	3845202	950	Intron (XM_041711197.1/NRG1, intron 1 of 13)	41	3805766	4257346	451581	1	NRG1	XM_041711198.1	38487
chrZ	3845904	3846513	610	Intron (XM_041711197.1/NRG1, intron 1 of 13)	41	3805766	4257346	451581	1	NRG1	XM_041711198.1	40138
chrZ	3846720	3847611	892	Intron (XM_041711197.1/NRG1, intron 1 of 13)	41	3805766	4257346	451581	1	NRG1	XM_041711198.1	40954
chrZ	3890158	3891839	1682	Intron (XM_041711197.1/NRG1, intron 1 of 13)	41	3805766	4257346	451581	1	NRG1	XM_041711198.1	84392
chrZ	3894231	3894913	683	Intron (XM_041711197.1/NRG1, intron 1 of 13)	41	3978330	4257346	279017	1	NRG1	XM_030258514.3	-83417
chrZ	3895009	3895593	585	Intron (XM_041711197.1/NRG1, intron 1 of 13)	41	3978330	4257346	279017	1	NRG1	XM_030258514.3	-82737
chrZ	3899074	3899485	412	Intron (XM_041711197.1/NRG1, intron 1 of 13)	41	3978330	4257346	279017	1	NRG1	XM_030258514.3	-78845
chrZ	3903801	3904200	400	Intron (XM_041711197.1/NRG1, intron 1 of 13)	41	3978330	4257346	279017	1	NRG1	XM_030258514.3	-74130
chrZ	3911179	3912419	1241	Intron (XM_041711197.1/NRG1, intron 1 of 13)	41	3978330	4257346	279017	1	NRG1	XM_030258514.3	-65911
chrZ	3912725	3913714	990	Intron (XM_041711197.1/NRG1, intron 1 of 13)	41	3978330	4257346	279017	1	NRG1	XM_030258514.3	-64616
chrZ	3918120	3919868	1749	Intron (XM_041711197.1/NRG1, intron 1 of 13)	41	3978330	4257346	279017	1	NRG1	XM_030258514.3	-58462
chrZ	3948872	3949626	755	Intron (XM_041711197.1/NRG1, intron 1 of 13)	41	3978330	4257346	279017	1	NRG1	XM_030258514.3	-28704
chrZ	3951362	3951761	400	Intron (XM_041711197.1/NRG1, intron 1 of 13)	41	3978330	4257346	279017	1	NRG1	XM_030258514.3	-26569
chrZ	3953978	3954695	718	Intron (XM_041711197.1/NRG1, intron 1 of 13)	41	3978330	4257346	279017	1	NRG1	XM_030258514.3	-23635
chrZ	3977262	3978943	1682	Promoter (<=1kb)	41	3978330	4257346	279017	1	NRG1	XM_030258514.3	0
chrZ	3999102	4000813	1712	Intron (XM_041711197.1/NRG1, intron 2 of 13)	41	3978330	4257346	279017	1	NRG1	XM_030258514.3	20772
chrZ	4108864	4110185	1322	Intron (XM_041711197.1/NRG1, intron 2 of 13)	41	4082151	4257346	175196	1	NRG1	XM_012577374.4	26713
chrZ	4117917	4118437	521	Intron (XM_041711197.1/NRG1, intron 3 of 13)	41	4082151	4257346	175196	1	NRG1	XM_012577374.4	35766
chrZ	4153097	4154280	1184	Promoter (2-3kb)	41	4156746	4257346	100601	1	NRG1	XM_041711199.1	-2466
chrZ	4350438	4350973	536	Exon (XM_030257946.3/FUT10, exon 4 of 5)	41	4347607	4359392	11786	2	FUT10	XM_030257946.3	8419
chrZ	4358459	4359774	1316	Promoter (<=1kb)	41	4347607	4359392	11786	2	FUT10	XM_030257946.3	0
chrZ	4363545	4364240	696	Promoter (<=1kb)	41	4363647	4372855	9209	1	FNTA	XM_030257312.3	0
chrZ	4382897	4384116	1220	Promoter (<=1kb)	41	4383550	4424648	41099	1	LOC100229438	XM_030257313.3	0
chrZ	4474335	4475796	1462	Intron (XM_032744308.2/HOOK3, intron 5 of 22)	41	4430056	4491551	61496	2	HOOK3	XM_032744308.2	15755
chrZ	4490288	4490990	703	Promoter (<=1kb)	41	4430056	4491551	61496	2	HOOK3	XM_032744308.2	561
chrZ	4544319	4544718	400	Distal Intergenic	41	4524900	4539015	14116	1	RNF170	XM_041711317.1	19419
chrZ	4566284	4566698	415	Promoter (<=1kb)	41	4559861	4567573	7713	2	LOC100225683	XM_030258197.3	875
chrZ	4567823	4568240	418	Promoter (<=1kb)	41	4559861	4567573	7713	2	LOC100225683	XM_030258197.3	-250
chrZ	4570116	4572117	2002	Promoter (<=1kb)	41	4571383	4577976	6594	1	THAP1	XM_030258061.3	0
chrZ	4652446	4653099	654	Promoter (<=1kb)	41	4653293	4700164	46872	1	IDUA	XM_002188755.6	-194
chrZ	4677971	4679711	1741	5' UTR	41	4658947	4672636	13690	2	SLC26A1	XM_041711034.1	-5335
chrZ	4749379	4750797	1419	Promoter (<=1kb)	41	4748346	4750544	2199	2	ATP5ME	NM_001245750.1	0
chrZ	4763634	4764489	856	Promoter (<=1kb)	41	4752548	4764141	11594	2	TMEM175	XM_002187872.6	0
chrZ	4792361	4792929	569	Promoter (<=1kb)	41	4792303	4857318	65016	1	GAK	XM_030258987.3	58
chrZ	4892383	4894215	1833	Exon (XM_030258731.3/PIGG, exon 6 of 13)	41	4884315	4962991	78677	1	PIGG	XM_030258732.3	8068
chrZ	4934040	4935184	1145	Intron (XM_030258731.3/PIGG, intron 12 of 12)	41	4884315	4962991	78677	1	PIGG	XM_030258732.3	49725
chrZ	4935391	4936715	1325	Intron (XM_030258731.3/PIGG, intron 12 of 12)	41	4884315	4962991	78677	1	PIGG	XM_030258732.3	51076
chrZ	4996041	4996818	778	Downstream (<1kb)	41	4997088	5008541	11454	2	TMEM271	XM_030257555.3	11723
chrZ	5006347	5007614	1268	Promoter (<=1kb)	41	4997088	5008541	11454	2	TMEM271	XM_030257555.3	927
chrZ	5007727	5008458	732	Promoter (<=1kb)	41	4997088	5008541	11454	2	TMEM271	XM_030257555.3	83
chrZ	5008561	5010139	1579	Promoter (<=1kb)	41	5008729	5010632	1904	1	LOC121468106	XR_005978077.1	0
chrZ	5054102	5059608	5507	Distal Intergenic	41	5008729	5010632	1904	1	LOC121468106	XR_005978077.1	45373
chrZ	5063190	5063988	799	Distal Intergenic	41	5008729	5010632	1904	1	LOC121468106	XR_005978077.1	54461
chrZ	5066277	5066753	477	Distal Intergenic	41	5008729	5010632	1904	1	LOC121468106	XR_005978077.1	57548
chrZ	5066937	5067802	866	Distal Intergenic	41	5008729	5010632	1904	1	LOC121468106	XR_005978077.1	58208
chrZ	5069626	5070441	816	Distal Intergenic	41	5008729	5010632	1904	1	LOC121468106	XR_005978077.1	60897
chrZ	5078172	5078814	643	Distal Intergenic	41	5008729	5010632	1904	1	LOC121468106	XR_005978077.1	69443
chrZ	5088798	5089343	546	Distal Intergenic	41	5008729	5010632	1904	1	LOC121468106	XR_005978077.1	80069
chrZ	5089609	5090311	703	Distal Intergenic	41	5008729	5010632	1904	1	LOC121468106	XR_005978077.1	80880
chrZ	5091060	5091630	571	Distal Intergenic	41	5008729	5010632	1904	1	LOC121468106	XR_005978077.1	82331
chrZ	5095006	5096397	1392	Distal Intergenic	41	5008729	5010632	1904	1	LOC121468106	XR_005978077.1	86277
chrZ	5112454	5113063	610	Distal Intergenic	41	5205113	5287685	82573	1	TRABD2A	XM_030258286.3	-92050
chrZ	5133564	5133963	400	Distal Intergenic	41	5205113	5287685	82573	1	TRABD2A	XM_030258286.3	-71150
chrZ	5134292	5135147	856	Distal Intergenic	41	5205113	5287685	82573	1	TRABD2A	XM_030258286.3	-69966
chrZ	5136032	5136975	944	Distal Intergenic	41	5205113	5287685	82573	1	TRABD2A	XM_030258286.3	-68138
chrZ	5263865	5264264	400	Intron (XM_030258286.3/TRABD2A, intron 4 of 6)	41	5205113	5287685	82573	1	TRABD2A	XM_030258286.3	58752
chrZ	5405028	5405427	400	Promoter (<=1kb)	41	5405367	5409052	3686	1	LOC116806821	XR_004365901.2	0
chrZ	5430367	5431411	1045	Intron (XM_030257905.3/SLC49A3, intron 1 of 9)	41	5413491	5438505	25015	2	SLC49A3	XM_030257905.3	7094
chrZ	5437648	5438492	845	Promoter (<=1kb)	41	5413491	5438505	25015	2	SLC49A3	XM_030257905.3	13
chrZ	5438536	5439072	537	Promoter (<=1kb)	41	5413491	5438505	25015	2	SLC49A3	XM_030257905.3	-31
chrZ	5454762	5456839	2078	Distal Intergenic	41	5467566	5523720	56155	1	PCGF3	XM_030257628.3	-10727
chrZ	5467009	5467984	976	Promoter (<=1kb)	41	5467566	5523720	56155	1	PCGF3	XM_030257628.3	0
chrZ	5545267	5546013	747	Distal Intergenic	41	5623089	5667247	44159	1	LOC121468133	XR_005978134.1	-77076
chrZ	5546181	5546681	501	Distal Intergenic	41	5623089	5667247	44159	1	LOC121468133	XR_005978134.1	-76408
chrZ	5548155	5551847	3693	Distal Intergenic	41	5623089	5667247	44159	1	LOC121468133	XR_005978134.1	-71242
chrZ	5590640	5591180	541	Distal Intergenic	41	5623089	5667247	44159	1	LOC121468133	XR_005978134.1	-31909
chrZ	5591536	5592078	543	Distal Intergenic	41	5623089	5667247	44159	1	LOC121468133	XR_005978134.1	-31011
chrZ	5595173	5596786	1614	Distal Intergenic	41	5623089	5667247	44159	1	LOC121468133	XR_005978134.1	-26303
chrZ	5624480	5625015	536	Promoter (1-2kb)	41	5623089	5667247	44159	1	LOC121468133	XR_005978134.1	1391
chrZ	5832034	5832512	479	Intron (NM_001245294.1/CPLX1, intron 2 of 3)	41	5836885	5839800	2916	2	LOC121468132	XR_005978133.1	7288
chrZ	5842592	5843120	529	Promoter (2-3kb)	41	5836885	5839800	2916	2	LOC121468132	XR_005978133.1	-2792
chrZ	5854373	5857934	3562	Promoter (<=1kb)	41	5654470	5855658	201189	2	CPLX1	NM_001245294.1	0
chrZ	5935459	5936468	1010	Distal Intergenic	41	6010807	6045150	34344	1	GNE	XM_030258638.3	-74339
chrZ	5936549	5938092	1544	Distal Intergenic	41	6010807	6045150	34344	1	GNE	XM_030258638.3	-72715
chrZ	5953676	5954075	400	Distal Intergenic	41	6010807	6045150	34344	1	GNE	XM_030258638.3	-56732
chrZ	6010169	6010810	642	Promoter (<=1kb)	41	6010807	6045150	34344	1	GNE	XM_030258638.3	0
chrZ	6062858	6063257	400	Promoter (<=1kb)	41	6048778	6063178	14401	2	CLTA	NM_001245712.2	0
chrZ	6078489	6078980	492	Promoter (<=1kb)	41	6078513	6087892	9380	1	NANS	XM_002186921.6	0
chrZ	6223690	6224574	885	Promoter (<=1kb)	41	6116766	6223553	106788	2	RNF38	XM_012577373.4	-137
chrZ	6304200	6305820	1621	Intron (XM_030257719.3/SHB, intron 1 of 5)	41	6259463	6317057	57595	2	SHB	XM_030257719.3	11237
chrZ	6306024	6306529	506	Intron (XM_030257719.3/SHB, intron 1 of 5)	41	6259463	6317057	57595	2	SHB	XM_030257719.3	10528
chrZ	6310420	6311146	727	Intron (XM_030257719.3/SHB, intron 1 of 5)	41	6259463	6317057	57595	2	SHB	XM_030257719.3	5911
chrZ	6315629	6316773	1145	Promoter (<=1kb)	41	6259463	6317057	57595	2	SHB	XM_030257719.3	284
chrZ	6317123	6317586	464	Promoter (<=1kb)	41	6317210	6330577	13368	1	LOC115491101	XR_003957057.3	0
chrZ	6343804	6345228	1425	Promoter (<=1kb)	41	6344285	6396841	52557	1	LOC100218959	XM_012577384.4	0
chrZ	6477276	6477829	554	Promoter (<=1kb)	41	6473888	6477797	3910	2	HINT1	NM_001145560.1	0
chrZ	6477897	6478301	405	Promoter (<=1kb)	41	6473888	6477797	3910	2	HINT1	NM_001145560.1	-100
chrZ	6481642	6482548	907	Promoter (<=1kb)	41	6482078	6490181	8104	1	LYRM7	XM_002189652.5	0
chrZ	6510412	6511115	704	Distal Intergenic	41	6527572	6609173	81602	1	CDC42SE2	XM_030258881.3	-16457
chrZ	6526614	6527593	980	Promoter (<=1kb)	41	6527572	6609173	81602	1	CDC42SE2	XM_030258881.3	0
chrZ	6527639	6528038	400	Promoter (<=1kb)	41	6527775	6609173	81399	1	CDC42SE2	XM_030258882.3	0
chrZ	6528233	6528846	614	Promoter (<=1kb)	41	6528421	6609173	80753	1	CDC42SE2	XM_030258883.3	0
chrZ	6531557	6532195	639	Promoter (3-4kb)	41	6528421	6609173	80753	1	CDC42SE2	XM_030258883.3	3136
chrZ	6534227	6535336	1110	Intron (XM_030258881.3/CDC42SE2, intron 2 of 6)	41	6528421	6609173	80753	1	CDC42SE2	XM_030258883.3	5806
chrZ	6536518	6537385	868	Intron (XM_030258881.3/CDC42SE2, intron 2 of 6)	41	6528421	6609173	80753	1	CDC42SE2	XM_030258883.3	8097
chrZ	6548087	6549874	1788	Intron (XM_030258881.3/CDC42SE2, intron 3 of 6)	41	6528421	6609173	80753	1	CDC42SE2	XM_030258883.3	19666
chrZ	6579976	6580524	549	Intron (XM_030258881.3/CDC42SE2, intron 4 of 6)	41	6528421	6609173	80753	1	CDC42SE2	XM_030258883.3	51555
chrZ	6580778	6581339	562	Intron (XM_030258881.3/CDC42SE2, intron 4 of 6)	41	6528421	6609173	80753	1	CDC42SE2	XM_030258883.3	52357
chrZ	6598403	6599026	624	Intron (XM_030258881.3/CDC42SE2, intron 4 of 6)	41	6656265	6691050	34786	1	SPTLC1	XM_002189705.6	-57239
chrZ	6629309	6629898	590	Distal Intergenic	41	6656265	6691050	34786	1	SPTLC1	XM_002189705.6	-26367
chrZ	6630137	6631089	953	Distal Intergenic	41	6656265	6691050	34786	1	SPTLC1	XM_002189705.6	-25176
chrZ	6638397	6638823	427	Distal Intergenic	41	6656265	6691050	34786	1	SPTLC1	XM_002189705.6	-17442
chrZ	6639123	6640225	1103	Distal Intergenic	41	6656265	6691050	34786	1	SPTLC1	XM_002189705.6	-16040
chrZ	6656196	6656835	640	Promoter (<=1kb)	41	6656265	6691050	34786	1	SPTLC1	XM_002189705.6	0
chrZ	6944460	6945034	575	Promoter (<=1kb)	41	6945532	6959957	14426	1	NFIL3	XM_030257564.3	-498
chrZ	6945559	6947119	1561	Promoter (<=1kb)	41	6945532	6959957	14426	1	NFIL3	XM_030257564.3	27
chrZ	6947342	6949098	1757	Promoter (<=1kb)	41	6947309	6957928	10620	1	NFIL3	XM_030257566.3	33
chrZ	6949413	6949922	510	Promoter (2-3kb)	41	6947309	6957928	10620	1	NFIL3	XM_030257566.3	2104
chrZ	6989676	6990255	580	Promoter (<=1kb)	41	6990253	7070565	80313	1	AUH	XM_041711413.1	0
chrZ	6990344	6991433	1090	Promoter (<=1kb)	41	6990450	7101574	111125	1	AUH	XM_041711412.1	0
chrZ	7005072	7005471	400	Promoter (<=1kb)	41	7005811	7031334	25524	1	LOC121468191	XR_005978238.1	-340
chrZ	7091044	7091653	610	Intron (XM_041711411.1/AUH, intron 6 of 9)	41	7160208	7162284	2077	2	LOC116806816	XR_004365895.2	70631
chrZ	7107041	7107440	400	Distal Intergenic	41	7160208	7162284	2077	2	LOC116806816	XR_004365895.2	54844
chrZ	7142090	7143842	1753	Distal Intergenic	41	7160208	7162284	2077	2	LOC116806816	XR_004365895.2	18442
chrZ	7145011	7148024	3014	Distal Intergenic	41	7160208	7162284	2077	2	LOC116806816	XR_004365895.2	14260
chrZ	7148257	7149215	959	Distal Intergenic	41	7160208	7162284	2077	2	LOC116806816	XR_004365895.2	13069
chrZ	7152470	7152934	465	Distal Intergenic	41	7160208	7162284	2077	2	LOC116806816	XR_004365895.2	9350
chrZ	7205981	7206942	962	Exon (XM_030258000.3/SYK, exon 11 of 15)	41	7198078	7247588	49511	2	SYK	XM_030258000.3	40646
chrZ	7247544	7248008	465	Promoter (<=1kb)	41	7198078	7247588	49511	2	SYK	XM_030258000.3	0
chrZ	7290544	7291621	1078	Promoter (<=1kb)	41	7290796	7307168	16373	1	DIRAS2	XM_002192441.6	0
chrZ	7291688	7292683	996	Promoter (<=1kb)	41	7291024	7307168	16145	1	DIRAS2	XM_012577402.4	664
chrZ	7301066	7301647	582	Intron (XM_002192441.6/DIRAS2, intron 1 of 1)	41	7291024	7307168	16145	1	DIRAS2	XM_012577402.4	10042
chrZ	7368051	7368909	859	Distal Intergenic	41	7291024	7307168	16145	1	DIRAS2	XM_012577402.4	77027
chrZ	7369200	7369599	400	Distal Intergenic	41	7291024	7307168	16145	1	DIRAS2	XM_012577402.4	78176
chrZ	7369789	7370188	400	Distal Intergenic	41	7291024	7307168	16145	1	DIRAS2	XM_012577402.4	78765
chrZ	7370406	7370962	557	Distal Intergenic	41	7291024	7307168	16145	1	DIRAS2	XM_012577402.4	79382
chrZ	7379442	7379841	400	Distal Intergenic	41	7291024	7307168	16145	1	DIRAS2	XM_012577402.4	88418
chrZ	7421586	7422719	1134	Distal Intergenic	41	7291024	7307168	16145	1	DIRAS2	XM_012577402.4	130562
chrZ	7423373	7423818	446	Distal Intergenic	41	7291024	7307168	16145	1	DIRAS2	XM_012577402.4	132349
chrZ	7644309	7645170	862	Promoter (<=1kb)	41	7643488	7645206	1719	2	GADD45G	XM_002192576.6	36
chrZ	7685856	7686589	734	Promoter (<=1kb)	41	7686393	7767329	80937	1	SEMA4D	XM_041711346.1	0
chrZ	7686729	7687911	1183	Promoter (<=1kb)	41	7686755	7767329	80575	1	SEMA4D	XM_030258377.3	0
chrZ	7720139	7721218	1080	Intron (XM_041711346.1/SEMA4D, intron 2 of 16)	41	7686862	7777842	90981	1	SEMA4D	XM_041711347.1	33277
chrZ	7721452	7721851	400	Intron (XM_041711346.1/SEMA4D, intron 2 of 16)	41	7686862	7777842	90981	1	SEMA4D	XM_041711347.1	34590
chrZ	7813716	7814422	707	Promoter (<=1kb)	41	7811050	7813481	2432	2	CKS2	XM_002192918.4	-235
chrZ	7814770	7815332	563	Promoter (1-2kb)	41	7811050	7813481	2432	2	CKS2	XM_002192918.4	-1289
chrZ	7829541	7831497	1957	Distal Intergenic	41	7811050	7813481	2432	2	CKS2	XM_002192918.4	-16060
chrZ	7835251	7837484	2234	Distal Intergenic	41	7847660	7906965	59306	1	SHC3	XM_030258550.3	-10176
chrZ	7846738	7851639	4902	Promoter (<=1kb)	41	7847660	7906965	59306	1	SHC3	XM_030258550.3	0
chrZ	7858980	7859353	374	Promoter (2-3kb)	41	7856365	7872923	16559	1	SHC3	XR_005978229.1	2615
chrZ	7887232	7887766	535	Intron (XM_030258550.3/SHC3, intron 7 of 13)	41	7856365	7872923	16559	1	SHC3	XR_005978229.1	30867
chrZ	7888790	7890846	2057	Intron (XM_030258550.3/SHC3, intron 8 of 13)	41	7909596	7918900	9305	2	S1PR3	XM_030258557.3	28054
chrZ	7970685	7971084	400	Distal Intergenic	41	7909596	7919340	9745	2	S1PR3	XM_030258558.3	-51345
chrZ	8123131	8123605	475	Intron (XM_030258798.3/SPIN1, intron 1 of 6)	41	8069935	8130114	60180	2	SPIN1	XM_030258798.3	6509
chrZ	8129037	8131233	2197	Promoter (<=1kb)	41	8069935	8130114	60180	2	SPIN1	XM_030258798.3	0
chrZ	8223610	8224416	807	Promoter (<=1kb)	41	8223353	8252700	29348	1	LOC100224709	XM_030257926.3	257
chrZ	9832637	9833036	400	Promoter (<=1kb)	41	9832335	9872241	39907	1	CDC14B	XR_003957240.3	302
chrZ	9835474	9835887	414	Promoter (3-4kb)	41	9832335	9872241	39907	1	CDC14B	XR_003957240.3	3139
chrZ	9876649	9877497	849	Downstream (<1kb)	41	9878461	9901777	23317	2	HABP4	XM_030259040.3	24280
chrZ	9911491	9912065	575	Promoter (<=1kb)	41	9910538	9917911	7374	1	ZNF367	XM_030258279.3	953
chrZ	9917766	9919023	1258	Promoter (<=1kb)	41	9918439	9941404	22966	1	SLC35D2	XM_030258215.3	0
chrZ	10011413	10012162	750	Distal Intergenic	41	9950742	9968852	18111	1	HSD17B3	XM_041711225.1	60671
chrZ	10046891	10047274	384	Intron (XM_030257875.3/ERCC6L2, intron 18 of 18)	41	10045621	10094638	49018	2	ERCC6L2	XM_030257875.3	47364
chrZ	10094172	10095211	1040	Promoter (<=1kb)	41	10045621	10094638	49018	2	ERCC6L2	XM_030257875.3	0
chrZ	10244521	10246062	1542	Promoter (<=1kb)	41	10245865	10307075	61211	1	PTCH1	XR_003956873.3	0
chrZ	10246891	10249614	2724	Promoter (1-2kb)	41	10245865	10313961	68097	1	PTCH1	XM_002194181.6	1026
chrZ	10420127	10420501	375	Promoter (4-5kb)	41	10424986	10425117	132	2	MIR24	NR_049062.1	4616
chrZ	10432726	10433125	400	Intron (XM_041711053.1/AOPEP, intron 14 of 16)	41	10425830	10425900	71	2	MIR23	NR_049095.1	-6826
chrZ	10442483	10443271	789	Intron (XM_041711053.1/AOPEP, intron 14 of 16)	41	10425830	10425900	71	2	MIR23	NR_049095.1	-16583
chrZ	10443531	10444144	614	Intron (XM_041711053.1/AOPEP, intron 14 of 16)	41	10425830	10425900	71	2	MIR23	NR_049095.1	-17631
chrZ	10451669	10452313	645	Intron (XM_041711053.1/AOPEP, intron 13 of 16)	41	10425830	10425900	71	2	MIR23	NR_049095.1	-25769
chrZ	10595138	10595733	596	Exon (XM_041711053.1/AOPEP, exon 2 of 17)	41	10423689	10603860	180172	2	AOPEP	XM_041711053.1	8127
chrZ	10600875	10601274	400	Promoter (2-3kb)	41	10423689	10603860	180172	2	AOPEP	XM_041711053.1	2586
chrZ	10603590	10604678	1089	Promoter (<=1kb)	41	10423689	10603860	180172	2	AOPEP	XM_041711053.1	0
chrZ	10606117	10606725	609	Promoter (2-3kb)	41	10447507	10604075	156569	2	AOPEP	XR_004365927.2	-2042
chrZ	10682147	10682957	811	Promoter (<=1kb)	41	10678064	10683017	4954	2	CTSL	XM_030257804.3	60
chrZ	10745883	10746282	400	Intron (XM_002194596.5/DAPK1, intron 3 of 25)	41	10708353	10710578	2226	1	LOC121468092	XR_005978052.1	37530
chrZ	10746984	10747461	478	Intron (XM_002194596.5/DAPK1, intron 3 of 25)	41	10708353	10710578	2226	1	LOC121468092	XR_005978052.1	38631
chrZ	10794105	10795581	1477	Promoter (<=1kb)	41	10709668	10795646	85979	2	DAPK1	XM_002194596.5	65
chrZ	10804362	10805026	665	Distal Intergenic	41	10709668	10795646	85979	2	DAPK1	XM_002194596.5	-8716
chrZ	10805104	10805862	759	Distal Intergenic	41	10709668	10795646	85979	2	DAPK1	XM_002194596.5	-9458
chrZ	10867735	10868494	760	Distal Intergenic	41	10709668	10795646	85979	2	DAPK1	XM_002194596.5	-72089
chrZ	10868614	10869055	442	Distal Intergenic	41	10709668	10795646	85979	2	DAPK1	XM_002194596.5	-72968
chrZ	10869389	10869855	467	Distal Intergenic	41	10709668	10795646	85979	2	DAPK1	XM_002194596.5	-73743
chrZ	10988657	10992836	4180	Promoter (<=1kb)	41	10988531	10992260	3730	1	GAS1	XM_030257909.3	126
chrZ	11083829	11084559	731	Distal Intergenic	41	11028080	11033656	5577	2	LOC115491108	XR_005978210.1	-50173
chrZ	11084695	11085206	512	Distal Intergenic	41	11028080	11033656	5577	2	LOC115491108	XR_005978210.1	-51039
chrZ	11137707	11138230	524	Distal Intergenic	41	11191396	11224524	33129	1	TUT7	XM_030258482.3	-53166
chrZ	11162203	11162918	716	Distal Intergenic	41	11191396	11224524	33129	1	TUT7	XM_030258482.3	-28478
chrZ	11190874	11192164	1291	Promoter (<=1kb)	41	11191396	11224524	33129	1	TUT7	XM_030258482.3	0
chrZ	11226927	11227987	1061	Promoter (<=1kb)	41	11227937	11232937	5001	1	ISCA1	XM_002194894.6	0
chrZ	11240923	11241670	748	Promoter (<=1kb)	41	11241442	11260786	19345	1	SLC30A5	XM_002194934.5	0
chrZ	11304029	11304711	683	Promoter (<=1kb)	41	11304073	11310407	6335	1	MRPS36	NM_001245832.2	0
chrZ	11934204	11935520	1317	Distal Intergenic	41	11911053	11929338	18286	1	LOC101233669	XM_041711231.1	23151
chrZ	12021707	12022409	703	Promoter (<=1kb)	41	12022552	12024140	1589	1	LOC121468195	XM_041711422.1	-143
chrZ	12081471	12082517	1047	Distal Intergenic	41	12086358	12100680	14323	2	KLF9	XM_030258755.3	18163
chrZ	12090456	12090855	400	Intron (XM_030258755.3/KLF9, intron 1 of 1)	41	12086358	12100680	14323	2	KLF9	XM_030258755.3	9825
chrZ	12098224	12100901	2678	Promoter (<=1kb)	41	12086358	12100680	14323	2	KLF9	XM_030258755.3	0
chrZ	12101291	12102399	1109	Promoter (<=1kb)	41	12098676	12100812	2137	2	KLF9	XM_030258754.3	-479
chrZ	12104931	12106188	1258	Promoter (4-5kb)	41	12098676	12100812	2137	2	KLF9	XM_030258754.3	-4119
chrZ	12106365	12108191	1827	Distal Intergenic	41	12098676	12100812	2137	2	KLF9	XM_030258754.3	-5553
chrZ	12190842	12191551	710	Intron (XM_030258745.3/TRPM3, intron 17 of 24)	41	12262354	12262425	72	2	MIR204-1	NR_049099.1	70874
chrZ	12196207	12197359	1153	Intron (XM_030258745.3/TRPM3, intron 16 of 24)	41	12262354	12262425	72	2	MIR204-1	NR_049099.1	65066
chrZ	12197766	12198476	711	Exon (XM_030258745.3/TRPM3, exon 16 of 25)	41	12262354	12262425	72	2	MIR204-1	NR_049099.1	63949
chrZ	12272308	12272848	541	Intron (XM_030258745.3/TRPM3, intron 5 of 24)	41	12262354	12262425	72	2	MIR204-1	NR_049099.1	-9883
chrZ	12410627	12411751	1125	Promoter (<=1kb)	41	12146479	12411235	264757	2	TRPM3	XM_030258745.3	0
chrZ	12458956	12459429	474	Intron (XM_030258741.3/TRPM3, intron 1 of 26)	41	12251535	12411248	159714	2	TRPM3	XM_041711364.1	-47708
chrZ	12459700	12460841	1142	Intron (XM_030258741.3/TRPM3, intron 1 of 26)	41	12251535	12411248	159714	2	TRPM3	XM_041711364.1	-48452
chrZ	12477011	12478421	1411	Intron (XM_030258741.3/TRPM3, intron 1 of 26)	41	12146479	12528064	381586	2	TRPM3	XM_030258741.3	49643
chrZ	12674997	12675429	433	Promoter (<=1kb)	41	12654885	12675224	20340	2	ABHD17B	XM_030258449.3	0
chrZ	12675865	12676528	664	Promoter (<=1kb)	41	12675865	12689717	13853	1	CZH9orf85	XM_030258456.3	0
chrZ	12679312	12681065	1754	Promoter (<=1kb)	41	12678764	12689717	10954	1	CZH9orf85	XM_030258457.3	548
chrZ	12698794	12701253	2460	Distal Intergenic	41	12678764	12689717	10954	1	CZH9orf85	XM_030258457.3	20030
chrZ	12701372	12702272	901	Distal Intergenic	41	12722322	12752936	30615	1	GDA	XM_002191485.6	-20050
chrZ	12710903	12712808	1906	Distal Intergenic	41	12722322	12752936	30615	1	GDA	XM_002191485.6	-9514
chrZ	12713549	12716646	3098	Distal Intergenic	41	12722322	12752936	30615	1	GDA	XM_002191485.6	-5676
chrZ	12722030	12726042	4013	Promoter (<=1kb)	41	12722322	12752936	30615	1	GDA	XM_002191485.6	0
chrZ	12781434	12782751	1318	Promoter (<=1kb)	41	12766953	12781898	14946	2	ZFAND5	XM_030257296.3	0
chrZ	12782900	12783533	634	Promoter (<=1kb)	41	12766953	12782715	15763	2	ZFAND5	NM_001076687.1	-185
chrZ	13162799	13163419	621	Distal Intergenic	41	13030382	13046436	16055	1	ANXA1	XM_002191271.6	132417
chrZ	13164403	13164885	483	Distal Intergenic	41	13030382	13046436	16055	1	ANXA1	XM_002191271.6	134021
chrZ	13165219	13165618	400	Distal Intergenic	41	13030382	13046436	16055	1	ANXA1	XM_002191271.6	134837
chrZ	13170747	13171406	660	Distal Intergenic	41	13030382	13046436	16055	1	ANXA1	XM_002191271.6	140365
chrZ	13171776	13172228	453	Distal Intergenic	41	13030382	13046436	16055	1	ANXA1	XM_002191271.6	141394
chrZ	13239675	13240187	513	Distal Intergenic	41	13440189	13577903	137715	1	RORB	XM_012577416.4	-200002
chrZ	13240405	13241036	632	Distal Intergenic	41	13440189	13577903	137715	1	RORB	XM_012577416.4	-199153
chrZ	13344454	13344940	487	Distal Intergenic	41	13440189	13577903	137715	1	RORB	XM_012577416.4	-95249
chrZ	13345130	13345588	459	Distal Intergenic	41	13440189	13577903	137715	1	RORB	XM_012577416.4	-94601
chrZ	13369945	13371996	2052	Distal Intergenic	41	13440189	13577903	137715	1	RORB	XM_012577416.4	-68193
chrZ	13439684	13440107	424	Promoter (<=1kb)	41	13440189	13577903	137715	1	RORB	XM_012577416.4	-82
chrZ	13440245	13441765	1521	Promoter (<=1kb)	41	13440189	13577903	137715	1	RORB	XM_012577416.4	56
chrZ	13723742	13724141	400	Promoter (<=1kb)	41	13723698	13725958	2261	1	LOC121468177	XR_005978208.1	44
chrZ	13734674	13735136	463	Promoter (<=1kb)	41	13726040	13735286	9247	2	NMRK1	XM_030258496.3	150
chrZ	13735418	13736390	973	Promoter (<=1kb)	41	13726040	13735545	9506	2	NMRK1	XR_005978205.1	0
chrZ	13740701	13741383	683	Intron (XM_002190315.6/OSTF1, intron 1 of 9)	41	13730181	13735545	5365	2	NMRK1	XM_041711386.1	-5156
chrZ	13837927	13838804	878	Promoter (<=1kb)	41	13838005	14011719	173715	1	PCSK5	XM_030258051.3	0
chrZ	13969692	13971694	2003	Intron (XM_030258051.3/PCSK5, intron 10 of 20)	41	14089091	14137324	48234	1	TTC37	XM_030258045.3	-117397
chrZ	14007118	14007950	833	Exon (XM_030258051.3/PCSK5, exon 20 of 21)	41	14089091	14137324	48234	1	TTC37	XM_030258045.3	-81141
chrZ	14008309	14009196	888	Intron (XM_030258051.3/PCSK5, intron 20 of 20)	41	14089091	14137324	48234	1	TTC37	XM_030258045.3	-79895
chrZ	14011881	14012340	460	Intron (XM_030258053.3/PCSK5, intron 20 of 36)	41	14089091	14137324	48234	1	TTC37	XM_030258045.3	-76751
chrZ	14088504	14089225	722	Promoter (<=1kb)	41	14089091	14137324	48234	1	TTC37	XM_030258045.3	0
chrZ	14113389	14113743	355	Exon (XM_030258045.3/TTC37, exon 20 of 41)	41	14090532	14157563	67032	1	TTC37	XM_032744486.2	22857
chrZ	14130394	14131004	611	Intron (XM_030258045.3/TTC37, intron 37 of 40)	41	14090532	14157563	67032	1	TTC37	XM_032744486.2	39862
chrZ	14137937	14138673	737	Intron (XM_032744486.2/TTC37, intron 38 of 38)	41	14090532	14157563	67032	1	TTC37	XM_032744486.2	47405
chrZ	14171120	14171733	614	Distal Intergenic	41	14196342	14410870	214529	1	MCTP1	XM_030258810.3	-24609
chrZ	14195695	14197446	1752	Promoter (<=1kb)	41	14196342	14410870	214529	1	MCTP1	XM_030258810.3	0
chrZ	14231523	14231882	360	Intron (XM_030258810.3/MCTP1, intron 1 of 20)	41	14197041	14410870	213830	1	MCTP1	XM_030258811.3	34482
chrZ	14235681	14236100	420	Intron (XM_030258810.3/MCTP1, intron 1 of 20)	41	14197041	14410870	213830	1	MCTP1	XM_030258811.3	38640
chrZ	14460188	14460975	788	Promoter (<=1kb)	41	14460558	14694668	234111	1	KIAA0825	XM_012577417.4	0
chrZ	14605419	14607947	2529	Intron (XM_012577417.4/KIAA0825, intron 19 of 19)	41	14707303	14961497	254195	1	FAM172A	XM_030258929.3	-99356
chrZ	14707367	14707946	580	Promoter (<=1kb)	41	14707367	14961497	254131	1	FAM172A	XM_012577437.4	0
chrZ	14957838	14959470	1633	3' UTR	41	14936047	14977945	41899	2	LOC121468215	XR_005978286.1	18475
chrZ	14964330	14966516	2187	Intron (XR_005978286.1/LOC121468215, intron 1 of 1)	41	14936047	14977945	41899	2	LOC121468215	XR_005978286.1	11429
chrZ	14967097	14970964	3868	Intron (XR_005978286.1/LOC121468215, intron 1 of 1)	41	14936047	14977945	41899	2	LOC121468215	XR_005978286.1	6981
chrZ	14971161	14972607	1447	Intron (XR_005978286.1/LOC121468215, intron 1 of 1)	41	14936047	14977945	41899	2	LOC121468215	XR_005978286.1	5338
chrZ	14973267	14978570	5304	Promoter (<=1kb)	41	14936047	14977945	41899	2	LOC121468215	XR_005978286.1	0
chrZ	14978705	14979104	400	Promoter (<=1kb)	41	14936047	14977945	41899	2	LOC121468215	XR_005978286.1	-760
chrZ	14981711	14982110	400	Promoter (3-4kb)	41	14936047	14977945	41899	2	LOC121468215	XR_005978286.1	-3766
chrZ	14982237	14984206	1970	Promoter (4-5kb)	41	14936047	14977945	41899	2	LOC121468215	XR_005978286.1	-4292
chrZ	14984368	14998233	13866	Promoter (<=1kb)	41	14983500	14993314	9815	2	NR2F1	XM_032746011.2	0
chrZ	14999149	15002368	3220	Promoter (2-3kb)	41	14983500	14996478	12979	2	NR2F1	XM_032746008.2	-2671
chrZ	15002495	15007614	5120	Promoter (<=1kb)	41	15006342	15008713	2372	1	LOC121468114	XR_005978108.1	0
chrZ	15007810	15011356	3547	Promoter (1-2kb)	41	15006345	15008713	2369	1	LOC121468114	XR_005978109.1	1465
chrZ	15011821	15012491	671	Distal Intergenic	41	15006345	15008713	2369	1	LOC121468114	XR_005978109.1	5476
chrZ	15071808	15072277	470	Distal Intergenic	41	15006345	15008713	2369	1	LOC121468114	XR_005978109.1	65463
chrZ	15111875	15113387	1513	Distal Intergenic	41	15193488	15194892	1405	1	LOC115491061	XR_003957020.3	-80101
chrZ	15292007	15293313	1307	Distal Intergenic	41	15189184	15282718	93535	2	LOC115491060	XR_003957019.3	-9289
chrZ	15820008	15820407	400	Distal Intergenic	41	15840233	15855282	15050	2	LOC121468109	XR_005978084.1	34875
chrZ	15836892	15837303	412	Downstream (2-3kb)	41	15840233	15855282	15050	2	LOC121468109	XR_005978084.1	17979
chrZ	15870356	15870755	400	Distal Intergenic	41	15884915	15898931	14017	1	ARRDC3	XM_002188518.6	-14160
chrZ	15884979	15888406	3428	Promoter (<=1kb)	41	15884915	15898931	14017	1	ARRDC3	XM_002188518.6	64
chrZ	15927536	15928082	547	Intron (XR_003957089.3/LOC115491129, intron 3 of 4)	41	15918886	15939348	20463	2	LOC115491129	XR_003957089.3	11266
chrZ	15928263	15928883	621	Intron (XR_003957089.3/LOC115491129, intron 3 of 4)	41	15918886	15939348	20463	2	LOC115491129	XR_003957089.3	10465
chrZ	15981499	15982418	920	Intron (XM_030258703.3/ADGRV1, intron 90 of 92)	41	15918886	15939348	20463	2	LOC115491129	XR_003957089.3	-42151
chrZ	16214948	16216095	1148	Promoter (<=1kb)	41	15962038	16215589	253552	2	ADGRV1	XM_030258703.3	0
chrZ	16229407	16230284	878	Promoter (<=1kb)	41	16229522	16237302	7781	1	LYSMD3	XM_002189429.5	0
chrZ	16253627	16254279	653	Promoter (<=1kb)	41	16253532	16257984	4453	1	MBLAC2	XM_002189328.6	95
chrZ	16258638	16259037	400	Distal Intergenic	41	16253532	16257984	4453	1	MBLAC2	XM_002189328.6	5106
chrZ	16259209	16259956	748	Distal Intergenic	41	16253532	16257984	4453	1	MBLAC2	XM_002189328.6	5677
chrZ	16266112	16266686	575	Promoter (<=1kb)	41	16266158	16277028	10871	1	CETN3	XM_012577404.4	0
chrZ	16281062	16281461	400	Distal Intergenic	41	16266175	16273443	7269	1	CETN3	NM_001245509.2	14887
chrZ	16326284	16326739	456	Promoter (3-4kb)	41	16318504	16323057	4554	2	LOC115491268	XR_003957227.3	-3227
chrZ	16353502	16353929	428	Distal Intergenic	41	16318504	16323057	4554	2	LOC115491268	XR_003957227.3	-30445
chrZ	16428240	16429396	1157	Distal Intergenic	41	16501785	16502734	950	2	LOC115491226	XR_003957201.2	73338
chrZ	16429662	16430255	594	Distal Intergenic	41	16501785	16502734	950	2	LOC115491226	XR_003957201.2	72479
chrZ	16435390	16436011	622	Distal Intergenic	41	16501785	16502734	950	2	LOC115491226	XR_003957201.2	66723
chrZ	16446444	16447212	769	Distal Intergenic	41	16501785	16502734	950	2	LOC115491226	XR_003957201.2	55522
chrZ	16448227	16449062	836	Distal Intergenic	41	16501785	16502734	950	2	LOC115491226	XR_003957201.2	53672
chrZ	16449518	16449917	400	Distal Intergenic	41	16501785	16502734	950	2	LOC115491226	XR_003957201.2	52817
chrZ	16492828	16493570	743	Distal Intergenic	41	16501785	16502734	950	2	LOC115491226	XR_003957201.2	9164
chrZ	16493997	16494396	400	Distal Intergenic	41	16501785	16502734	950	2	LOC115491226	XR_003957201.2	8338
chrZ	16602220	16603971	1752	Distal Intergenic	41	16501785	16502734	950	2	LOC115491226	XR_003957202.3	-99486
chrZ	16709305	16710878	1574	Distal Intergenic	41	16839741	16970209	130469	1	MEF2C	XM_032744460.2	-128863
chrZ	16791197	16791596	400	Distal Intergenic	41	16839741	16970209	130469	1	MEF2C	XM_032744460.2	-48145
chrZ	16851469	16857668	6200	Promoter (<=1kb)	41	16853087	16970209	117123	1	MEF2C	XM_032744473.2	0
chrZ	16857999	16858606	608	Promoter (4-5kb)	41	16853099	16970209	117111	1	MEF2C	XM_032744470.2	4900
chrZ	16858725	16859363	639	Intron (XM_032744460.2/MEF2C, intron 3 of 12)	41	16853099	16970209	117111	1	MEF2C	XM_032744470.2	5626
chrZ	16859450	16859908	459	Intron (XM_032744460.2/MEF2C, intron 3 of 12)	41	16853099	16970209	117111	1	MEF2C	XM_032744470.2	6351
chrZ	16891992	16895742	3751	Promoter (<=1kb)	41	16894298	16970209	75912	1	MEF2C	XM_032744464.2	0
chrZ	16918572	16919092	521	Intron (XM_032744460.2/MEF2C, intron 5 of 12)	41	16894298	16970209	75912	1	MEF2C	XM_032744465.2	24274
chrZ	16957523	16960091	2569	Exon (XM_032744460.2/MEF2C, exon 10 of 13)	41	16992384	16998076	5693	2	LOC121468087	XR_005978046.1	37985
chrZ	17000245	17001402	1158	Promoter (2-3kb)	41	16998191	16999884	1694	1	LOC121468088	XR_005978047.1	2054
chrZ	17001813	17007843	6031	Promoter (3-4kb)	41	16998191	16999884	1694	1	LOC121468088	XR_005978047.1	3622
chrZ	17007922	17008356	435	Distal Intergenic	41	17013526	17013598	73	1	MIR9-2	NR_049000.1	-5170
chrZ	17008363	17008803	441	Promoter (4-5kb)	41	17013526	17013598	73	1	MIR9-2	NR_049000.1	-4723
chrZ	17009070	17017764	8695	Promoter (<=1kb)	41	17013526	17013598	73	1	MIR9-2	NR_049000.1	0
chrZ	17022205	17023416	1212	Distal Intergenic	41	17013526	17013598	73	1	MIR9-2	NR_049000.1	8679
chrZ	17097711	17098154	444	Distal Intergenic	41	17112592	17115755	3164	2	LOC115491134	XR_005978164.1	17601
chrZ	17109777	17110697	921	Downstream (1-2kb)	41	17112592	17115755	3164	2	LOC115491134	XR_005978164.1	5058
chrZ	17110876	17111798	923	Promoter (3-4kb)	41	17112592	17115755	3164	2	LOC115491134	XR_005978164.1	3957
chrZ	17123675	17124439	765	Promoter (<=1kb)	41	17124388	17166779	42392	1	TMEM161B	XM_012577420.4	0
chrZ	17124674	17125349	676	Promoter (<=1kb)	41	17124388	17166779	42392	1	TMEM161B	XM_041711059.1	286
chrZ	17196147	17196689	543	Promoter (<=1kb)	41	17196104	17201152	5049	1	LOC115491110	XR_004365913.2	43
chrZ	17335040	17335769	730	Distal Intergenic	41	17370384	17371716	1333	2	LOC115491256	XM_030258909.3	35947
chrZ	17350314	17351351	1038	Distal Intergenic	41	17370384	17371716	1333	2	LOC115491256	XM_030258909.3	20365
chrZ	17351513	17354071	2559	Distal Intergenic	41	17370384	17371716	1333	2	LOC115491256	XM_030258909.3	17645
chrZ	17448796	17449890	1095	Distal Intergenic	41	17468602	17481437	12836	2	LOC115491137	XM_030258464.3	31547
chrZ	17552800	17554012	1213	Distal Intergenic	41	17516525	17518229	1705	2	LOC115491111	XM_030258415.1	-34571
chrZ	17576806	17577474	669	Distal Intergenic	41	17516525	17518229	1705	2	LOC115491111	XM_030258415.1	-58577
chrZ	17609799	17610975	1177	Distal Intergenic	41	17516525	17518229	1705	2	LOC115491111	XM_030258415.1	-91570
chrZ	17611180	17612413	1234	Distal Intergenic	41	17516525	17518229	1705	2	LOC115491111	XM_030258415.1	-92951
chrZ	17682795	17683282	488	Distal Intergenic	41	17766432	17769765	3334	2	LOC121468157	XR_005978172.1	86483
chrZ	17757716	17758115	400	Distal Intergenic	41	17766432	17769765	3334	2	LOC121468157	XR_005978172.1	11650
chrZ	17766600	17767094	495	Promoter (2-3kb)	41	17766432	17769765	3334	2	LOC121468157	XR_005978172.1	2671
chrZ	17903523	17906135	2613	Promoter (<=1kb)	41	17904339	17970973	66635	1	GRIN3A	XM_012577405.4	0
chrZ	17906495	17907198	704	Promoter (2-3kb)	41	17904339	17970973	66635	1	GRIN3A	XM_012577405.4	2156
chrZ	17909141	17909540	400	Promoter (4-5kb)	41	17904339	17970973	66635	1	GRIN3A	XM_012577405.4	4802
chrZ	17919305	17919901	597	Intron (XM_012577405.4/GRIN3A, intron 1 of 8)	41	17904339	17970973	66635	1	GRIN3A	XM_012577405.4	14966
chrZ	17934962	17935981	1020	Exon (XM_012577405.4/GRIN3A, exon 3 of 9)	41	17904339	17970973	66635	1	GRIN3A	XM_012577405.4	30623
chrZ	18039871	18041259	1389	Promoter (<=1kb)	41	18021990	18040691	18702	2	RNF20	XM_030258382.3	0
chrZ	18078341	18079323	983	Promoter (<=1kb)	41	18061152	18077645	16494	2	LOC115491106	XR_005978057.1	-696
chrZ	18081516	18082312	797	Promoter (<=1kb)	41	18081886	18083539	1654	1	LOC100224449	XM_032744598.2	0
chrZ	18100140	18100551	412	Intron (XM_030258391.3/PLPPR1, intron 3 of 6)	41	18084883	18116429	31547	2	PLPPR1	XM_030258391.3	15878
chrZ	18115672	18116624	953	Promoter (<=1kb)	41	18084883	18116429	31547	2	PLPPR1	XM_030258391.3	0
chrZ	18204110	18204988	879	Promoter (<=1kb)	41	18084883	18205307	120425	2	PLPPR1	XM_030258392.3	319
chrZ	18205176	18205866	691	Promoter (<=1kb)	41	18084883	18205307	120425	2	PLPPR1	XM_030258392.3	0
chrZ	18230252	18231873	1622	Distal Intergenic	41	18084883	18205307	120425	2	PLPPR1	XM_030258392.3	-24945
chrZ	18295041	18295440	400	Distal Intergenic	41	18084883	18205307	120425	2	PLPPR1	XM_030258392.3	-89734
chrZ	18298864	18299263	400	Distal Intergenic	41	18084883	18205307	120425	2	PLPPR1	XM_030258392.3	-93557
chrZ	18626601	18627288	688	3' UTR	41	18609361	18667964	58604	2	ST8SIA4	XM_002186594.6	40676
chrZ	18628006	18628678	673	Intron (XM_002186594.6/ST8SIA4, intron 4 of 4)	41	18609361	18667964	58604	2	ST8SIA4	XM_002186594.6	39286
chrZ	18666961	18667956	996	Promoter (<=1kb)	41	18609361	18667964	58604	2	ST8SIA4	XM_002186594.6	8
chrZ	18814831	18815525	695	Promoter (<=1kb)	41	18815649	18931899	116251	1	PAM	XM_041711211.1	-124
chrZ	18839216	18839913	698	Intron (XM_041711211.1/PAM, intron 1 of 28)	41	18815649	18931899	116251	1	PAM	XM_041711211.1	23567
chrZ	18846849	18847370	522	Intron (XM_041711211.1/PAM, intron 1 of 28)	41	18815649	18931899	116251	1	PAM	XM_041711211.1	31200
chrZ	18898542	18898995	454	Intron (XM_041711211.1/PAM, intron 13 of 28)	41	18938580	18945688	7109	2	GIN1	XM_041711212.1	46693
chrZ	18901442	18903362	1921	Intron (XM_041711211.1/PAM, intron 16 of 28)	41	18938580	18945688	7109	2	GIN1	XM_041711212.1	42326
chrZ	18948602	18949372	771	Promoter (<=1kb)	41	18949396	18996211	46816	1	PPIP5K2	XM_030258757.3	-24
chrZ	19094675	19095579	905	Promoter (<=1kb)	41	19082537	19094866	12330	2	NUDT12	XM_030257932.3	0
chrZ	19377066	19377525	460	Distal Intergenic	41	19162617	19167757	5141	2	LOC115491139	XR_003957100.3	-209309
chrZ	20678115	20678843	729	Promoter (1-2kb)	41	20473380	20680712	207333	2	EFNA5	XM_002188370.6	1869
chrZ	20680014	20680810	797	Promoter (<=1kb)	41	20473380	20680712	207333	2	EFNA5	XM_002188370.6	0
chrZ	20995168	20996038	871	Intron (XM_030258953.3/FBXL17, intron 4 of 8)	41	21018301	21030073	11773	1	LOC121468212	XR_005978283.1	-22263
chrZ	21018102	21019237	1136	Promoter (<=1kb)	41	20737720	21018548	280829	2	FBXL17	XM_030258953.3	0
chrZ	21089703	21091673	1971	Promoter (3-4kb)	41	21092757	21095543	2787	2	LOC121468138	XR_005978137.1	3870
chrZ	21091841	21092667	827	Promoter (2-3kb)	41	21092757	21095543	2787	2	LOC121468138	XR_005978137.1	2876
chrZ	21095251	21096027	777	Promoter (<=1kb)	41	21092757	21095543	2787	2	LOC121468138	XR_005978137.1	0
chrZ	21096624	21097100	477	Promoter (1-2kb)	41	21092757	21095543	2787	2	LOC121468138	XR_005978137.1	-1081
chrZ	21098089	21098488	400	Promoter (2-3kb)	41	21092757	21095543	2787	2	LOC121468138	XR_005978137.1	-2546
chrZ	21118227	21118626	400	Intron (XM_041711200.1/FER, intron 3 of 20)	41	21102415	21263204	160790	1	FER	XM_041711200.1	15812
chrZ	21195151	21195704	554	Intron (XM_041711200.1/FER, intron 13 of 20)	41	21102415	21263204	160790	1	FER	XM_041711200.1	92736
chrZ	21333729	21334560	832	Promoter (<=1kb)	41	21261791	21334319	72529	2	PJA2	XM_041711204.1	0
chrZ	21595042	21597961	2920	Distal Intergenic	41	21607778	21616008	8231	1	LOC115491150	XR_003957114.3	-9817
chrZ	21711644	21712440	797	Distal Intergenic	41	21796569	21802742	6174	2	LOC115491282	XR_003957236.3	90302
chrZ	21717588	21717987	400	Distal Intergenic	41	21796569	21802742	6174	2	LOC115491282	XR_003957236.3	84755
chrZ	21760792	21761511	720	Distal Intergenic	41	21796569	21802742	6174	2	LOC115491282	XR_003957236.3	41231
chrZ	21802188	21802830	643	Promoter (<=1kb)	41	21796569	21802742	6174	2	LOC115491282	XR_003957236.3	0
chrZ	21802896	21803295	400	Promoter (<=1kb)	41	21802937	21815739	12803	1	SLC25A46	XM_030259029.3	0
chrZ	21919374	21920339	966	3' UTR	41	21945868	22084069	138202	1	CAMK4	XM_030258996.3	-25529
chrZ	21920527	21921421	895	Distal Intergenic	41	21945868	22084069	138202	1	CAMK4	XM_030258996.3	-24447
chrZ	21929445	21931362	1918	Distal Intergenic	41	21945868	22084069	138202	1	CAMK4	XM_030258996.3	-14506
chrZ	21933517	21934154	638	Distal Intergenic	41	21945868	22084069	138202	1	CAMK4	XM_030258996.3	-11714
chrZ	21944195	21947861	3667	Promoter (<=1kb)	41	21945868	22084069	138202	1	CAMK4	XM_030258996.3	0
chrZ	21975430	21975829	400	Intron (XM_030258996.3/CAMK4, intron 1 of 10)	41	21945890	22084069	138180	1	CAMK4	XM_041711243.1	29540
chrZ	21978603	21979002	400	Intron (XM_030258996.3/CAMK4, intron 1 of 10)	41	21945890	22084069	138180	1	CAMK4	XM_041711243.1	32713
chrZ	21981138	21981824	687	Intron (XM_030258996.3/CAMK4, intron 1 of 10)	41	21945890	22084069	138180	1	CAMK4	XM_041711243.1	35248
chrZ	21981975	21983743	1769	Intron (XM_030258996.3/CAMK4, intron 1 of 10)	41	21945890	22084069	138180	1	CAMK4	XM_041711243.1	36085
chrZ	21983997	21985570	1574	Intron (XM_030258996.3/CAMK4, intron 1 of 10)	41	21945890	22084069	138180	1	CAMK4	XM_041711243.1	38107
chrZ	21989967	21990988	1022	Intron (XM_030258996.3/CAMK4, intron 1 of 10)	41	21945890	22084069	138180	1	CAMK4	XM_041711243.1	44077
chrZ	21991628	21992027	400	Intron (XM_030258996.3/CAMK4, intron 1 of 10)	41	21945890	22084069	138180	1	CAMK4	XM_041711243.1	45738
chrZ	21996855	22002654	5800	Intron (XM_030258996.3/CAMK4, intron 1 of 10)	41	21945890	22084069	138180	1	CAMK4	XM_041711243.1	50965
chrZ	22012298	22014868	2571	Intron (XM_030258996.3/CAMK4, intron 2 of 10)	41	21945890	22084069	138180	1	CAMK4	XM_041711243.1	66408
chrZ	22016823	22017567	745	Intron (XM_030258996.3/CAMK4, intron 2 of 10)	41	21945890	22084069	138180	1	CAMK4	XM_041711243.1	70933
chrZ	22022925	22023324	400	Intron (XM_030258996.3/CAMK4, intron 2 of 10)	41	21945890	22084069	138180	1	CAMK4	XM_041711243.1	77035
chrZ	22027945	22028481	537	Intron (XM_030258996.3/CAMK4, intron 4 of 10)	41	22097660	22105181	7522	2	STARD4	XM_012577449.4	76700
chrZ	22032704	22033852	1149	Intron (XM_030258996.3/CAMK4, intron 4 of 10)	41	22097660	22105181	7522	2	STARD4	XM_012577449.4	71329
chrZ	22035684	22036083	400	Intron (XM_030258996.3/CAMK4, intron 4 of 10)	41	22097660	22105181	7522	2	STARD4	XM_012577449.4	69098
chrZ	22037411	22038238	828	Intron (XM_030258996.3/CAMK4, intron 5 of 10)	41	22097660	22105181	7522	2	STARD4	XM_012577449.4	66943
chrZ	22038347	22039517	1171	Intron (XM_030258996.3/CAMK4, intron 5 of 10)	41	22097660	22105181	7522	2	STARD4	XM_012577449.4	65664
chrZ	22042359	22043169	811	Intron (XM_030258996.3/CAMK4, intron 5 of 10)	41	22097660	22105181	7522	2	STARD4	XM_012577449.4	62012
chrZ	22050009	22050581	573	Intron (XM_030258996.3/CAMK4, intron 5 of 10)	41	22097660	22105181	7522	2	STARD4	XM_012577449.4	54600
chrZ	22052641	22055469	2829	Intron (XM_030258996.3/CAMK4, intron 5 of 10)	41	22097660	22105181	7522	2	STARD4	XM_012577449.4	49712
chrZ	22058717	22059962	1246	Intron (XM_030258996.3/CAMK4, intron 5 of 10)	41	22097660	22105181	7522	2	STARD4	XM_012577449.4	45219
chrZ	22060222	22062373	2152	Intron (XM_030258996.3/CAMK4, intron 5 of 10)	41	22097660	22105181	7522	2	STARD4	XM_012577449.4	42808
chrZ	22066062	22066981	920	Intron (XM_030258996.3/CAMK4, intron 5 of 10)	41	22097660	22105181	7522	2	STARD4	XM_012577449.4	38200
chrZ	22067591	22067990	400	Exon (XM_030258996.3/CAMK4, exon 6 of 11)	41	22097660	22105181	7522	2	STARD4	XM_012577449.4	37191
chrZ	22070609	22071008	400	Intron (XM_030258996.3/CAMK4, intron 7 of 10)	41	22097660	22105181	7522	2	STARD4	XM_012577449.4	34173
chrZ	22095499	22097687	2189	3' UTR	41	22097660	22105181	7522	2	STARD4	XM_012577449.4	7494
chrZ	22097863	22098515	653	3' UTR	41	22097660	22105181	7522	2	STARD4	XM_012577449.4	6666
chrZ	22104316	22105192	877	Promoter (<=1kb)	41	22097660	22105181	7522	2	STARD4	XM_012577449.4	0
chrZ	22105351	22105849	499	Promoter (<=1kb)	41	22097660	22105206	7547	2	STARD4	XM_030257899.3	-145
chrZ	22146046	22146541	496	Distal Intergenic	41	22117024	22135269	18246	2	LOC121468153	XR_005978162.1	-10777
chrZ	22166559	22169923	3365	Promoter (<=1kb)	41	22155916	22168166	12251	2	LOC121468107	XR_005978078.1	0
chrZ	22170403	22171776	1374	Promoter (<=1kb)	41	22168181	22171261	3081	2	LOC100190718	XR_003956898.3	0
chrZ	22287112	22288037	926	Distal Intergenic	41	22264793	22273418	8626	2	LOC121468149	XR_005978158.1	-13694
chrZ	22299748	22300147	400	Exon (XM_041711109.1/EPB41L4A, exon 19 of 26)	41	22264793	22273418	8626	2	LOC121468149	XR_005978158.1	-26330
chrZ	22301100	22301662	563	Intron (XM_041711109.1/EPB41L4A, intron 18 of 25)	41	22264793	22273418	8626	2	LOC121468149	XR_005978158.1	-27682
chrZ	22454426	22456365	1940	Distal Intergenic	41	22480627	22575110	94484	1	APC	XM_041711266.1	-24262
chrZ	22479872	22480474	603	Promoter (<=1kb)	41	22480627	22575110	94484	1	APC	XM_041711266.1	-153
chrZ	22484671	22485181	511	Promoter (4-5kb)	41	22480637	22575110	94474	1	APC	XM_041711269.1	4034
chrZ	22485370	22486838	1469	Promoter (4-5kb)	41	22480637	22575110	94474	1	APC	XM_041711269.1	4733
chrZ	22493308	22493815	508	Intron (XM_041711266.1/APC, intron 1 of 15)	41	22498257	22502211	3955	2	LOC115491019	XR_003956979.2	8396
chrZ	22502191	22502590	400	Promoter (<=1kb)	41	22498257	22502211	3955	2	LOC115491019	XR_003956979.2	0
chrZ	22502774	22504227	1454	Promoter (<=1kb)	41	22502676	22575110	72435	1	APC	XM_030258021.3	98
chrZ	22588406	22590476	2071	Promoter (<=1kb)	41	22590602	22595136	4535	1	SRP19	NM_001245384.1	-126
chrZ	22590533	22590932	400	Promoter (<=1kb)	41	22590602	22595136	4535	1	SRP19	NM_001245384.1	0
chrZ	22610679	22613896	3218	Intron (NM_001135160.1/REEP5, intron 2 of 4)	41	22603641	22619009	15369	2	REEP5	NM_001135160.1	5113
chrZ	22615163	22615842	680	Promoter (3-4kb)	41	22603641	22619009	15369	2	REEP5	NM_001135160.1	3167
chrZ	22617196	22617595	400	Promoter (1-2kb)	41	22603641	22619009	15369	2	REEP5	NM_001135160.1	1414
chrZ	22618113	22619697	1585	Promoter (<=1kb)	41	22603641	22619009	15369	2	REEP5	NM_001135160.1	0
chrZ	22626653	22627428	776	Promoter (<=1kb)	41	22626715	22647762	21048	1	DCP2	XM_030257339.3	0
chrZ	22674646	22675480	835	Intron (XM_030257336.3/MCC, intron 12 of 16)	41	22626715	22647762	21048	1	DCP2	XM_032744601.2	47931
chrZ	22675697	22676852	1156	Exon (XM_030257336.3/MCC, exon 12 of 17)	41	22626715	22647762	21048	1	DCP2	XM_032744601.2	48982
chrZ	22741043	22741952	910	Promoter (<=1kb)	41	22648364	22740967	92604	2	MCC	XM_030257336.3	-76
chrZ	22784830	22785316	487	Promoter (<=1kb)	41	22648364	22785352	136989	2	MCC	XM_004177133.4	36
chrZ	22958524	22959941	1418	Promoter (<=1kb)	41	22864261	22959898	95638	2	APBA1	XM_012577461.4	0
chrZ	23010821	23012034	1214	Promoter (4-5kb)	41	23006279	23013794	7516	1	LOC115491145	XR_003957106.3	4542
chrZ	23030474	23031072	599	Distal Intergenic	41	23016751	23018343	1593	2	LOC115491081	XM_030258330.3	-12131
chrZ	23162682	23163777	1096	Promoter (<=1kb)	41	23138423	23163170	24748	2	RHOBTB3	NM_001198813.2	0
chrZ	23180232	23180681	450	Promoter (<=1kb)	41	23178854	23180725	1872	2	RFESD	XM_012577453.4	44
chrZ	23229248	23230151	904	Distal Intergenic	41	23178854	23184788	5935	2	RFESD	XM_041711323.1	-44460
chrZ	23230465	23230864	400	Distal Intergenic	41	23178854	23184788	5935	2	RFESD	XM_041711323.1	-45677
chrZ	23360441	23362719	2279	Distal Intergenic	41	23477046	23513724	36679	1	LOC115491071	XR_003957027.1	-114327
chrZ	23428007	23428406	400	Distal Intergenic	41	23477046	23513724	36679	1	LOC115491071	XR_003957027.1	-48640
chrZ	23429211	23429610	400	Distal Intergenic	41	23477046	23513724	36679	1	LOC115491071	XR_003957027.1	-47436
chrZ	23430180	23430778	599	Distal Intergenic	41	23477046	23513724	36679	1	LOC115491071	XR_003957027.1	-46268
chrZ	23463441	23464338	898	Distal Intergenic	41	23477046	23513724	36679	1	LOC115491071	XR_003957027.1	-12708
chrZ	23464440	23465000	561	Distal Intergenic	41	23477046	23513724	36679	1	LOC115491071	XR_003957027.1	-12046
chrZ	23475952	23477517	1566	Promoter (<=1kb)	41	23477046	23513724	36679	1	LOC115491071	XR_003957027.1	0
chrZ	23488505	23489543	1039	Exon (XR_003957027.1/LOC115491071, exon 4 of 5)	41	23477046	23536003	58958	1	LOC115491071	XR_003957028.3	11459
chrZ	23489685	23490103	419	Intron (XR_003957027.1/LOC115491071, intron 4 of 4)	41	23477046	23536003	58958	1	LOC115491071	XR_003957028.3	12639
chrZ	23503622	23504475	854	Intron (XR_003957027.1/LOC115491071, intron 4 of 4)	41	23477046	23536003	58958	1	LOC115491071	XR_003957028.3	26576
chrZ	23522605	23523004	400	Intron (XR_003957028.3/LOC115491071, intron 4 of 5)	41	23477046	23536003	58958	1	LOC115491071	XR_003957028.3	45559
chrZ	23527990	23529198	1209	Intron (XR_003957028.3/LOC115491071, intron 4 of 5)	41	23477046	23536003	58958	1	LOC115491071	XR_003957028.3	50944
chrZ	23587890	23588402	513	Distal Intergenic	41	23642313	23682725	40413	1	LOC115491064	XR_005978159.1	-53911
chrZ	23596067	23596466	400	Distal Intergenic	41	23642313	23682725	40413	1	LOC115491064	XR_005978159.1	-45847
chrZ	23596968	23600387	3420	Distal Intergenic	41	23642313	23682725	40413	1	LOC115491064	XR_005978159.1	-41926
chrZ	23601654	23602694	1041	Distal Intergenic	41	23642313	23682725	40413	1	LOC115491064	XR_005978159.1	-39619
chrZ	23646113	23647056	944	Promoter (3-4kb)	41	23642313	23750689	108377	1	LOC115491064	XR_003957021.3	3800
chrZ	23656162	23657800	1639	Intron (XR_005978159.1/LOC115491064, intron 3 of 3)	41	23642313	23750689	108377	1	LOC115491064	XR_003957021.3	13849
chrZ	23683352	23684794	1443	Intron (XR_003957021.3/LOC115491064, intron 3 of 3)	41	23642313	23750689	108377	1	LOC115491064	XR_003957021.3	41039
chrZ	23698421	23699379	959	Intron (XR_003957021.3/LOC115491064, intron 3 of 3)	41	23642313	23750689	108377	1	LOC115491064	XR_003957021.3	56108
chrZ	23772782	23776807	4026	Promoter (<=1kb)	41	23775984	23869549	93566	1	ZNF608	XM_030257744.3	0
chrZ	23776922	23783835	6914	Promoter (<=1kb)	41	23776892	23869549	92658	1	ZNF608	XM_030257745.3	30
chrZ	23786401	23787351	951	Intron (XM_030257744.3/ZNF608, intron 2 of 9)	41	23776892	23869549	92658	1	ZNF608	XM_030257745.3	9509
chrZ	23787572	23788540	969	Intron (XM_030257744.3/ZNF608, intron 2 of 9)	41	23776892	23869549	92658	1	ZNF608	XM_030257745.3	10680
chrZ	23789394	23790298	905	Intron (XM_030257744.3/ZNF608, intron 2 of 9)	41	23776892	23869549	92658	1	ZNF608	XM_030257745.3	12502
chrZ	23791504	23791903	400	Intron (XM_030257744.3/ZNF608, intron 2 of 9)	41	23776892	23869549	92658	1	ZNF608	XM_030257745.3	14612
chrZ	23798090	23798679	590	Intron (XM_030257744.3/ZNF608, intron 2 of 9)	41	23776892	23869549	92658	1	ZNF608	XM_030257745.3	21198
chrZ	23811279	23811848	570	Intron (XM_030257744.3/ZNF608, intron 2 of 9)	41	23776892	23869549	92658	1	ZNF608	XM_030257745.3	34387
chrZ	23816820	23817348	529	Intron (XM_030257744.3/ZNF608, intron 3 of 9)	41	23776892	23869549	92658	1	ZNF608	XM_030257745.3	39928
chrZ	23837442	23839313	1872	Intron (XM_030257744.3/ZNF608, intron 3 of 9)	41	23776892	23869549	92658	1	ZNF608	XM_030257745.3	60550
chrZ	23877677	23878076	400	Distal Intergenic	41	23776892	23869549	92658	1	ZNF608	XM_030257745.3	100785
chrZ	24086627	24087183	557	Distal Intergenic	41	24114310	24155577	41268	2	LOC115491033	XR_003956994.3	68394
chrZ	24087720	24088408	689	Distal Intergenic	41	24114310	24155577	41268	2	LOC115491033	XR_003956994.3	67169
chrZ	24101662	24102635	974	Distal Intergenic	41	24114310	24155577	41268	2	LOC115491033	XR_003956994.3	52942
chrZ	24102741	24103988	1248	Distal Intergenic	41	24114310	24155577	41268	2	LOC115491033	XR_003956994.3	51589
chrZ	24141036	24141669	634	Intron (XR_003956994.3/LOC115491033, intron 2 of 2)	41	24114310	24155577	41268	2	LOC115491033	XR_003956994.3	13908
chrZ	24155778	24156666	889	Promoter (<=1kb)	41	24114310	24155577	41268	2	LOC115491033	XR_003956994.3	-201
chrZ	24215663	24216489	827	Downstream (2-3kb)	41	24219152	24222260	3109	2	LOC115491220	XR_003957190.3	5771
chrZ	24216552	24218127	1576	Promoter (4-5kb)	41	24219152	24222260	3109	2	LOC115491220	XR_003957190.3	4133
chrZ	24218231	24219647	1417	Promoter (2-3kb)	41	24219152	24222260	3109	2	LOC115491220	XR_003957190.3	2613
chrZ	24221501	24223019	1519	Promoter (<=1kb)	41	24219152	24222260	3109	2	LOC115491220	XR_003957190.3	0
chrZ	24292108	24293015	908	Distal Intergenic	41	24351806	24352726	921	1	LOC115490958	XM_030257527.3	-58791
chrZ	24297908	24299241	1334	Distal Intergenic	41	24351806	24352726	921	1	LOC115490958	XM_030257527.3	-52565
chrZ	24351468	24352831	1364	Promoter (<=1kb)	41	24351806	24352726	921	1	LOC115490958	XM_030257527.3	0
chrZ	24392497	24393186	690	Promoter (<=1kb)	41	24313954	24393219	79266	2	CSNK1G3	XM_030257525.3	33
chrZ	24407577	24408437	861	Promoter (<=1kb)	41	24407941	24449369	41429	1	CEP120	XM_030257733.3	0
chrZ	24597895	24599065	1171	Promoter (<=1kb)	41	24598451	24606893	8443	1	PPIC	NM_001245386.1	0
chrZ	24616717	24618890	2174	Intron (NM_001245398.1/SNX24, intron 3 of 6)	41	24598451	24606893	8443	1	PPIC	NM_001245386.1	18266
chrZ	24695619	24696564	946	Promoter (<=1kb)	41	24608424	24696131	87708	2	SNX24	NM_001245398.1	0
chrZ	24911662	24912061	400	Intron (XM_032744133.2/LOC100221074, intron 1 of 15)	41	24832954	24921326	88373	2	LOC100221074	XM_032744133.2	9265
chrZ	24920618	24921477	860	Promoter (<=1kb)	41	24832954	24921326	88373	2	LOC100221074	XM_032744133.2	0
chrZ	24921570	24922385	816	Promoter (<=1kb)	41	24832954	24921326	88373	2	LOC100221074	XM_032744133.2	-244
chrZ	24981984	24982628	645	Distal Intergenic	41	24960906	24973043	12138	2	LOC115491159	XM_030258527.3	-8941
chrZ	25453527	25454265	739	Exon (XM_032744429.2/PRR16, exon 2 of 4)	41	25359795	25426529	66735	2	PRR16	XR_005978273.1	-26998
chrZ	25459290	25460727	1438	Intron (XM_032744429.2/PRR16, intron 1 of 3)	41	25359795	25426529	66735	2	PRR16	XR_005978273.1	-32761
chrZ	25491726	25492479	754	Intron (XM_032744429.2/PRR16, intron 1 of 3)	41	25359795	25548649	188855	2	PRR16	XM_032744429.2	56170
chrZ	25546609	25548615	2007	Promoter (<=1kb)	41	25359795	25548649	188855	2	PRR16	XM_032744429.2	34
chrZ	25707225	25707736	512	Distal Intergenic	41	25634626	25638273	3648	2	LOC115491148	XR_003957109.2	-68952
chrZ	25709712	25710813	1102	Distal Intergenic	41	25634626	25638273	3648	2	LOC115491148	XR_003957109.2	-71439
chrZ	25891700	25892522	823	Promoter (<=1kb)	41	25830442	25892564	62123	2	HSD17B4	XM_030257505.3	42
chrZ	25895941	25896340	400	Promoter (3-4kb)	41	25830442	25892564	62123	2	HSD17B4	XM_030257505.3	-3377
chrZ	26041919	26042891	973	Promoter (<=1kb)	41	25963043	26042190	79148	2	DMXL1	XM_030258657.3	0
chrZ	26059616	26060231	616	Promoter (2-3kb)	41	26063103	26124686	61584	1	DTWD2	XM_030257983.3	-2872
chrZ	26062969	26063820	852	Promoter (<=1kb)	41	26063103	26124686	61584	1	DTWD2	XM_030257983.3	0
chrZ	26154150	26154549	400	Promoter (3-4kb)	41	26150788	26159186	8399	1	LOC115491184	XR_003957157.3	3362
chrZ	26161321	26161796	476	Distal Intergenic	41	26150788	26159186	8399	1	LOC115491184	XR_003957157.3	10533
chrZ	26170896	26171295	400	Distal Intergenic	41	26150788	26159186	8399	1	LOC115491184	XR_003957157.3	20108
chrZ	26177042	26177934	893	Distal Intergenic	41	26150788	26159186	8399	1	LOC115491184	XR_003957157.3	26254
chrZ	26251935	26254085	2151	Promoter (<=1kb)	41	26253020	26277246	24227	1	LOC115490975	XR_005978119.1	0
chrZ	26268946	26269387	442	Intron (XR_005978119.1/LOC115490975, intron 2 of 3)	41	26256769	26263106	6338	2	LOC121468122	XR_005978120.1	-5840
chrZ	26269576	26270215	640	Intron (XR_005978119.1/LOC115490975, intron 2 of 3)	41	26256769	26263106	6338	2	LOC121468122	XR_005978120.1	-6470
chrZ	26513800	26514462	663	Distal Intergenic	41	26598082	26602659	4578	2	LOC115491264	XR_003957223.3	88197
chrZ	26791020	26791476	457	Distal Intergenic	41	26706367	26707239	873	1	LOC121468198	XM_041711424.1	84653
chrZ	26794761	26795160	400	Distal Intergenic	41	26877075	26994345	117271	1	SEMA6A	XM_030258983.3	-81915
chrZ	26795821	26797139	1319	Distal Intergenic	41	26877075	26994345	117271	1	SEMA6A	XM_030258983.3	-79936
chrZ	26876350	26877002	653	Promoter (<=1kb)	41	26877075	26994345	117271	1	SEMA6A	XM_030258983.3	-73
chrZ	26877149	26879741	2593	Promoter (<=1kb)	41	26877125	27006558	129434	1	SEMA6A	XM_032744536.2	24
chrZ	26889531	26890560	1030	Intron (XM_030258983.3/SEMA6A, intron 1 of 17)	41	26877125	27006558	129434	1	SEMA6A	XM_032744536.2	12406
chrZ	26895630	26896190	561	Intron (XM_030258983.3/SEMA6A, intron 1 of 17)	41	26877125	27006558	129434	1	SEMA6A	XM_032744536.2	18505
chrZ	26917878	26918559	682	Intron (XM_030258983.3/SEMA6A, intron 1 of 17)	41	26877125	27006558	129434	1	SEMA6A	XM_032744536.2	40753
chrZ	26918797	26919473	677	Intron (XM_030258983.3/SEMA6A, intron 1 of 17)	41	26877125	27006558	129434	1	SEMA6A	XM_032744536.2	41672
chrZ	26940935	26941334	400	Intron (XM_030258983.3/SEMA6A, intron 7 of 17)	41	26877125	27006558	129434	1	SEMA6A	XM_032744536.2	63810
chrZ	26970798	26971671	874	Intron (XM_030258983.3/SEMA6A, intron 17 of 17)	41	27024713	27048464	23752	2	LOC115491091	XR_003957051.3	76793
chrZ	26999160	26999877	718	Intron (XM_032744535.2/SEMA6A, intron 17 of 17)	41	27024713	27048464	23752	2	LOC115491091	XR_003957051.3	48587
chrZ	27019320	27020771	1452	Distal Intergenic	41	27024713	27048464	23752	2	LOC115491091	XR_003957051.3	27693
chrZ	27020847	27021352	506	Distal Intergenic	41	27024713	27048464	23752	2	LOC115491091	XR_003957051.3	27112
chrZ	27028001	27028400	400	Exon (XR_003957051.3/LOC115491091, exon 2 of 2)	41	27024713	27048464	23752	2	LOC115491091	XR_003957051.3	20064
chrZ	27035866	27036265	400	Exon (XR_003957051.3/LOC115491091, exon 1 of 2)	41	27024713	27048464	23752	2	LOC115491091	XR_003957051.3	12199
chrZ	27039470	27039869	400	Exon (XR_003957051.3/LOC115491091, exon 1 of 2)	41	27024713	27048464	23752	2	LOC115491091	XR_003957051.3	8595
chrZ	27138966	27139646	681	Exon (XM_002189759.5/COMMD10, exon 5 of 7)	41	27055330	27167001	111672	2	COMMD10	XM_002189759.5	27355
chrZ	27156721	27157381	661	Intron (XM_002189759.5/COMMD10, intron 4 of 6)	41	27055330	27167001	111672	2	COMMD10	XM_002189759.5	9620
chrZ	27194706	27195434	729	Promoter (<=1kb)	41	27181762	27195419	13658	2	ARL14EPL	XR_004365774.2	0
chrZ	27195783	27196184	402	Promoter (<=1kb)	41	27181762	27195419	13658	2	ARL14EPL	XR_004365774.2	-364
chrZ	27269236	27270704	1469	Distal Intergenic	41	27219813	27255029	35217	2	LVRN	XM_032744188.2	-14207
chrZ	27270778	27271177	400	Distal Intergenic	41	27219813	27255029	35217	2	LVRN	XM_032744188.2	-15749
chrZ	27298987	27299386	400	Intron (XM_002190057.5/AP3S1, intron 4 of 5)	41	27286269	27315584	29316	2	AP3S1	XM_002190057.5	16198
chrZ	27328779	27329288	510	Promoter (<=1kb)	41	27329385	27339514	10130	1	CDO1	XM_030258791.3	-97
chrZ	27329440	27329910	471	Promoter (<=1kb)	41	27329385	27339514	10130	1	CDO1	XM_030258791.3	55
chrZ	27394811	27395532	722	Promoter (<=1kb)	41	27395524	27398285	2762	1	LSM5	NM_001245381.1	0
chrZ	27398450	27399522	1073	Promoter (2-3kb)	41	27395524	27398285	2762	1	LSM5	NM_001245381.1	2926
chrZ	27528291	27529226	936	Promoter (<=1kb)	41	27528665	27539426	10762	1	CCNH	XM_002186566.5	0
chrZ	27593472	27595548	2077	Promoter (<=1kb)	41	27540729	27594489	53761	2	RASA1	XM_002186612.6	0
chrZ	27615179	27616614	1436	Distal Intergenic	41	27540729	27594489	53761	2	RASA1	XM_002186612.6	-20690
chrZ	27696382	27697631	1250	Promoter (<=1kb)	41	27696818	27707908	11091	1	RGMB	XM_012577473.4	0
chrZ	27767357	27768089	733	Promoter (<=1kb)	41	27713491	27768507	55017	2	CHD1	XM_030257300.3	418
chrZ	27768122	27769332	1211	Promoter (<=1kb)	41	27713491	27768507	55017	2	CHD1	XM_030257300.3	0
chrZ	27865458	27866566	1109	Promoter (<=1kb)	41	27865825	27867870	2046	1	LOC105760834	XR_001123522.4	0
chrZ	27868500	27869003	504	Promoter (2-3kb)	41	27865825	27867870	2046	1	LOC105760834	XR_001123522.4	2675
chrZ	28141642	28144047	2406	Promoter (<=1kb)	41	28142392	28415374	272983	1	PALM2AKAP2	XM_030257290.3	0
chrZ	28193636	28197400	3765	Promoter (<=1kb)	41	28194116	28415374	221259	1	PALM2AKAP2	XM_030257287.3	0
chrZ	28206378	28207773	1396	Intron (XM_030257290.3/PALM2AKAP2, intron 2 of 11)	41	28194177	28415374	221198	1	PALM2AKAP2	XM_030257288.3	12201
chrZ	28315268	28315907	640	Promoter (<=1kb)	41	28315246	28415374	100129	1	PALM2AKAP2	XM_012577477.4	22
chrZ	28412069	28412955	887	Promoter (2-3kb)	41	28415507	28433861	18355	1	SLC46A2	XM_002188203.6	-2552
chrZ	28483299	28484460	1162	Promoter (<=1kb)	41	28484213	28499024	14812	1	LOC121468110	XR_005978085.1	0
chrZ	28499444	28500056	613	Promoter (<=1kb)	41	28500197	28512101	11905	1	INIP	NM_001197255.1	-141
chrZ	28500143	28500764	622	Promoter (<=1kb)	41	28500197	28512101	11905	1	INIP	NM_001197255.1	0
chrZ	28601893	28602861	969	Promoter (<=1kb)	41	28536066	28602450	66385	2	KIAA1958	XM_030257396.3	0
chrZ	28792650	28793064	415	Distal Intergenic	41	28733525	28775107	41583	1	SUSD1	XM_032744334.2	59125
chrZ	28888765	28889415	651	Promoter (<=1kb)	41	28858468	28889561	31094	2	UGCG	XM_002188455.6	146
chrZ	28915551	28916944	1394	Distal Intergenic	41	28934529	28982808	48280	1	SHOC1	XM_030257677.3	-17585
chrZ	28917087	28918161	1075	Distal Intergenic	41	28934529	28982808	48280	1	SHOC1	XM_030257677.3	-16368
chrZ	28989173	28989572	400	Promoter (1-2kb)	41	28985403	28991559	6157	2	LOC100222722	XM_002188558.5	1987
chrZ	28989843	28991566	1724	Promoter (<=1kb)	41	28985403	28991559	6157	2	LOC100222722	XM_002188558.5	0
chrZ	29010519	29011278	760	Promoter (<=1kb)	41	29002710	29010452	7743	2	DNAJC25	XM_030257188.3	-67
chrZ	29012728	29014543	1816	Promoter (<=1kb)	41	29013239	29073458	60220	1	ECPAS	XM_030257668.3	0
chrZ	29095338	29095737	400	Promoter (<=1kb)	41	29095196	29117030	21835	1	PTGR1	XM_030257672.3	142
chrZ	29131101	29133079	1979	Promoter (<=1kb)	41	29132265	29135777	3513	1	LOC115490984	XR_003956926.3	0
chrZ	29204619	29205093	475	Intron (XM_030257747.3/SVEP1, intron 30 of 51)	41	29132265	29135777	3513	1	LOC115490984	XR_003956926.3	72354
chrZ	29205530	29206051	522	Exon (XM_030257747.3/SVEP1, exon 30 of 52)	41	29132265	29135777	3513	1	LOC115490984	XR_003956926.3	73265
chrZ	29443804	29444203	400	Intron (XM_041711179.1/LPAR1, intron 3 of 3)	41	29435839	29508691	72853	2	LPAR1	XM_041711179.1	64488
chrZ	29444593	29445045	453	Intron (XM_041711179.1/LPAR1, intron 3 of 3)	41	29435839	29508691	72853	2	LPAR1	XM_041711179.1	63646
chrZ	29445629	29446590	962	Intron (XM_041711179.1/LPAR1, intron 3 of 3)	41	29435839	29508691	72853	2	LPAR1	XM_041711179.1	62101
chrZ	29837554	29839228	1675	Intron (XM_041711190.1/GRAMD2B, intron 13 of 13)	41	29811344	29846775	35432	1	GRAMD2B	XM_041711190.1	26210
chrZ	29842250	29844070	1821	Intron (XM_041711190.1/GRAMD2B, intron 13 of 13)	41	29863859	29872360	8502	2	ALDH7A1	XM_041711264.1	28290
chrZ	29844437	29845556	1120	3' UTR	41	29863859	29872360	8502	2	ALDH7A1	XM_041711264.1	26804
chrZ	30015061	30015374	314	Distal Intergenic	41	30022819	30039863	17045	1	FEM1C	XM_030257223.3	-7445
chrZ	30022795	30023931	1137	Promoter (<=1kb)	41	30022819	30039863	17045	1	FEM1C	XM_030257223.3	0
chrZ	30073334	30075533	2200	Intron (XM_041711021.1/FEM1C, intron 2 of 2)	41	30023615	30036273	12659	1	FEM1C	NM_001190342.2	49719
chrZ	30149127	30149656	530	Promoter (<=1kb)	41	30149241	30158320	9080	1	CCDC112	XM_030257347.3	0
chrZ	30257335	30258116	782	Distal Intergenic	41	30274077	30294443	20367	1	LOC121468219	XR_005978291.1	-15961
chrZ	30491377	30492413	1037	Promoter (<=1kb)	41	30389130	30492461	103332	2	KCNN2	XM_030257478.3	48
chrZ	30492597	30493269	673	Promoter (<=1kb)	41	30492526	30557772	65247	1	LOC115490947	XR_003956876.3	71
chrZ	30581641	30582598	958	Distal Intergenic	41	30536598	30545558	8961	2	LOC115490948	XR_003956877.3	-36083
chrZ	30706728	30707938	1211	Promoter (1-2kb)	41	30704310	30709813	5504	2	LOC121468179	XR_005978215.1	1875
chrZ	30719521	30721685	2165	Promoter (<=1kb)	41	30719441	30722225	2785	1	LOC115491124	XM_030258437.3	80
chrZ	30957702	30958141	440	Intron (XM_030258539.3/ELAVL2, intron 6 of 7)	41	30950329	30992442	42114	2	ELAVL2	XM_030258539.3	34301
chrZ	30993590	30994268	679	Promoter (1-2kb)	41	30950329	30992442	42114	2	ELAVL2	XM_030258539.3	-1148
chrZ	31002694	31003211	518	5' UTR	41	30950329	31010062	59734	2	ELAVL2	XM_030258536.3	6851
chrZ	31003564	31003963	400	5' UTR	41	30950329	31010062	59734	2	ELAVL2	XM_030258536.3	6099
chrZ	31027813	31030894	3082	Promoter (<=1kb)	41	30950329	31027890	77562	2	ELAVL2	XM_030258537.3	0
chrZ	31248155	31248775	621	Distal Intergenic	41	31164035	31166594	2560	2	LOC121468217	XR_005978288.1	-81561
chrZ	31536580	31537649	1070	Promoter (<=1kb)	41	31536554	31537804	1251	2	TUSC1	XM_012577524.4	155
chrZ	31537842	31538444	603	Promoter (<=1kb)	41	31536554	31537804	1251	2	TUSC1	XM_012577524.4	-38
chrZ	31577886	31580206	2321	Promoter (3-4kb)	41	31574037	31582424	8388	1	LOC101233072	XR_001123523.4	3849
chrZ	31596998	31598933	1936	Distal Intergenic	41	31574037	31582424	8388	1	LOC101233072	XR_001123523.4	22961
chrZ	31950910	31953312	2403	Promoter (<=1kb)	41	31946478	31953453	6976	2	LOC115490991	XM_041711180.1	141
chrZ	32023053	32023684	632	Promoter (<=1kb)	41	32008270	32023745	15476	2	LOC115491242	XM_030258876.3	61
chrZ	32112788	32113915	1128	Promoter (<=1kb)	41	32098038	32112835	14798	2	C9orf72	XM_032744585.2	0
chrZ	32138854	32139401	548	Intron (XR_005978053.1/LOC121468093, intron 1 of 1)	41	32132688	32146983	14296	2	LOC121468093	XR_005978053.1	7582
chrZ	32139619	32140018	400	Intron (XR_005978053.1/LOC121468093, intron 1 of 1)	41	32132688	32146983	14296	2	LOC121468093	XR_005978053.1	6965
chrZ	32140034	32140612	579	Intron (XR_005978053.1/LOC121468093, intron 1 of 1)	41	32132688	32146983	14296	2	LOC121468093	XR_005978053.1	6371
chrZ	32145326	32146238	913	Promoter (<=1kb)	41	32132688	32146983	14296	2	LOC121468093	XR_005978053.1	745
chrZ	32254021	32254420	400	Distal Intergenic	41	32263451	32290249	26799	2	LINGO2	XM_030258405.3	35829
chrZ	32505296	32508141	2846	Intron (XM_041711430.1/LOC115491243, intron 5 of 5)	41	32263451	32436573	173123	2	LINGO2	XM_032744375.2	-68723
chrZ	32744902	32746009	1108	Promoter (2-3kb)	41	32436649	32748577	311929	2	LOC115491243	XM_041711430.1	2568
chrZ	32746213	32748562	2350	Promoter (<=1kb)	41	32436649	32748577	311929	2	LOC115491243	XM_041711430.1	15
chrZ	33281986	33282566	581	Distal Intergenic	41	33294883	33312490	17608	2	LOC115491072	XR_003957032.3	29924
chrZ	33312582	33313060	479	Promoter (<=1kb)	41	33294883	33312490	17608	2	LOC115491072	XR_003957032.3	-92
chrZ	33371106	33371808	703	Distal Intergenic	41	33294883	33312490	17608	2	LOC115491072	XR_003957032.3	-58616
chrZ	33611038	33611911	874	Distal Intergenic	41	33822771	33823587	817	2	LOC100218792	XM_012577504.4	211676
chrZ	33641721	33643284	1564	Distal Intergenic	41	33822771	33823587	817	2	LOC100218792	XM_012577504.4	180303
chrZ	33643557	33644619	1063	Distal Intergenic	41	33822771	33823587	817	2	LOC100218792	XM_012577504.4	178968
chrZ	33692089	33692602	514	Distal Intergenic	41	33822771	33823587	817	2	LOC100218792	XM_012577504.4	130985
chrZ	33692660	33694646	1987	Distal Intergenic	41	33822771	33823587	817	2	LOC100218792	XM_012577504.4	128941
chrZ	33817388	33817860	473	Distal Intergenic	41	33822771	33823587	817	2	LOC100218792	XM_012577504.4	5727
chrZ	33818158	33820543	2386	Promoter (3-4kb)	41	33822771	33823587	817	2	LOC100218792	XM_012577504.4	3044
chrZ	33827218	33827617	400	Promoter (3-4kb)	41	33822771	33823587	817	2	LOC100218792	XM_012577504.4	-3631
chrZ	33830321	33830877	557	Distal Intergenic	41	33822771	33823587	817	2	LOC100218792	XM_012577504.4	-6734
chrZ	33867353	33870234	2882	Distal Intergenic	41	33822771	33823587	817	2	LOC100218792	XM_012577504.4	-43766
chrZ	33875058	33875457	400	Distal Intergenic	41	33822771	33823587	817	2	LOC100218792	XM_012577504.4	-51471
chrZ	33890758	33891434	677	Distal Intergenic	41	33822771	33823587	817	2	LOC100218792	XM_012577504.4	-67171
chrZ	33896455	33898598	2144	Distal Intergenic	41	33822771	33823587	817	2	LOC100218792	XM_012577504.4	-72868
chrZ	33899947	33901080	1134	Distal Intergenic	41	33822771	33823587	817	2	LOC100218792	XM_012577504.4	-76360
chrZ	33901951	33902926	976	Distal Intergenic	41	33822771	33823587	817	2	LOC100218792	XM_012577504.4	-78364
chrZ	33916525	33917280	756	Distal Intergenic	41	33822771	33823587	817	2	LOC100218792	XM_012577504.4	-92938
chrZ	33917539	33918126	588	Distal Intergenic	41	33822771	33823587	817	2	LOC100218792	XM_012577504.4	-93952
chrZ	33928091	33928824	734	Distal Intergenic	41	33822771	33823587	817	2	LOC100218792	XM_012577504.4	-104504
chrZ	33940797	33941936	1140	Distal Intergenic	41	33988977	34048310	59334	2	CORO2A	XM_012577523.4	106374
chrZ	33942017	33942688	672	Distal Intergenic	41	33988977	34048310	59334	2	CORO2A	XM_012577523.4	105622
chrZ	33953993	33954925	933	Distal Intergenic	41	33988977	34048310	59334	2	CORO2A	XM_012577523.4	93385
chrZ	34028772	34030023	1252	Intron (XM_012577523.4/CORO2A, intron 1 of 11)	41	33988977	34048310	59334	2	CORO2A	XM_012577523.4	18287
chrZ	34030129	34031124	996	Intron (XM_012577523.4/CORO2A, intron 1 of 11)	41	33988977	34048310	59334	2	CORO2A	XM_012577523.4	17186
chrZ	34031339	34033370	2032	Intron (XM_012577523.4/CORO2A, intron 1 of 11)	41	33988977	34048310	59334	2	CORO2A	XM_012577523.4	14940
chrZ	34073979	34075081	1103	Promoter (<=1kb)	41	34051456	34074887	23432	2	TBC1D2	XM_030257529.3	0
chrZ	34076670	34077876	1207	Promoter (<=1kb)	41	34077361	34116852	39492	1	ELP1	XM_030257528.3	0
chrZ	34093748	34095076	1329	Exon (XM_030257528.3/ELP1, exon 19 of 36)	41	34077362	34114080	36719	1	ELP1	XM_012577532.4	16386
chrZ	34095169	34095908	740	Exon (XM_030257528.3/ELP1, exon 21 of 36)	41	34077362	34114080	36719	1	ELP1	XM_012577532.4	17807
chrZ	34123706	34125274	1569	Promoter (<=1kb)	41	34113918	34124994	11077	2	APTX	XM_012577527.4	0
chrZ	34125355	34126150	796	Promoter (<=1kb)	41	34125452	34132705	7254	1	DNAJA1	NM_001245570.2	0
chrZ	34147083	34147764	682	Promoter (<=1kb)	41	34139947	34147785	7839	2	SMU1	XM_002193982.6	21
chrZ	34147905	34148542	638	Promoter (<=1kb)	41	34139947	34147785	7839	2	SMU1	XM_002193982.6	-120
chrZ	34179309	34180892	1584	Exon (XM_030257904.3/B4GALT1, exon 4 of 6)	41	34174138	34201950	27813	2	B4GALT1	XM_030257904.3	21058
chrZ	34181133	34182240	1108	Exon (XM_030257904.3/B4GALT1, exon 3 of 6)	41	34174138	34201950	27813	2	B4GALT1	XM_030257904.3	19710
chrZ	34200974	34201607	634	Promoter (<=1kb)	41	34174138	34201950	27813	2	B4GALT1	XM_030257904.3	343
chrZ	34209337	34210021	685	Promoter (4-5kb)	41	34214800	34217165	2366	1	SPINK4	XM_030258667.2	-4779
chrZ	34248755	34251606	2852	Distal Intergenic	41	34237674	34243286	5613	2	FOXE1	XM_030258151.3	-5469
chrZ	34293339	34295254	1916	Promoter (<=1kb)	41	34294382	34302535	8154	1	XPA	XM_030257969.3	0
chrZ	34295486	34295887	402	Promoter (<=1kb)	41	34295544	34302535	6992	1	XPA	XM_030257970.3	0
chrZ	34297275	34297899	625	Promoter (<=1kb)	41	34297691	34297762	72	1	MIR2954	NR_048973.1	0
chrZ	34348166	34349971	1806	3' UTR	41	34338323	34353146	14824	1	TSTD2	XM_030257965.3	9843
chrZ	34353250	34353755	506	3' UTR	41	34352055	34367139	15085	2	TMOD1	XM_041711308.1	13384
chrZ	34354081	34355448	1368	Exon (XM_041711308.1/TMOD1, exon 8 of 10)	41	34352055	34367139	15085	2	TMOD1	XM_041711308.1	11691
chrZ	34361718	34363785	2068	Promoter (3-4kb)	41	34352055	34367139	15085	2	TMOD1	XM_041711308.1	3354
chrZ	34364130	34364548	419	Promoter (2-3kb)	41	34352055	34367139	15085	2	TMOD1	XM_041711308.1	2591
chrZ	34364584	34365631	1048	Promoter (1-2kb)	41	34352055	34367139	15085	2	TMOD1	XM_041711308.1	1508
chrZ	34365915	34369532	3618	Promoter (<=1kb)	41	34352055	34367139	15085	2	TMOD1	XM_041711308.1	0
chrZ	34377780	34378786	1007	Promoter (<=1kb)	41	34352055	34378383	26329	2	TMOD1	XM_030257967.3	0
chrZ	34379934	34380333	400	Promoter (1-2kb)	41	34352055	34378848	26794	2	TMOD1	XM_030257966.3	-1086
chrZ	34413298	34414325	1028	Intron (XM_030257701.3/TDRD7, intron 4 of 16)	41	34384024	34430219	46196	2	TDRD7	XM_030257701.3	15894
chrZ	34414513	34417189	2677	Exon (XM_030257701.3/TDRD7, exon 4 of 17)	41	34384024	34430219	46196	2	TDRD7	XM_030257701.3	13030
chrZ	34427688	34428087	400	Promoter (2-3kb)	41	34384024	34430219	46196	2	TDRD7	XM_030257701.3	2132
chrZ	34429441	34430195	755	Promoter (<=1kb)	41	34384024	34430219	46196	2	TDRD7	XM_030257701.3	24
chrZ	34447560	34447989	430	3' UTR	41	34384024	34430220	46197	2	TDRD7	XM_030257706.3	-17340
chrZ	34480496	34481182	687	Intron (XM_032744075.2/DGKQ, intron 7 of 22)	41	34441623	34529265	87643	2	DGKQ	XM_032744075.2	48083
chrZ	34514162	34514944	783	Intron (XM_032744075.2/DGKQ, intron 1 of 22)	41	34441623	34529265	87643	2	DGKQ	XM_032744075.2	14321
chrZ	34549092	34550285	1194	Promoter (<=1kb)	41	34549677	34585623	35947	1	ACO1	XM_032744076.2	0
chrZ	34608490	34608893	404	Promoter (<=1kb)	41	34585249	34608748	23500	2	DDX58	XM_041711476.1	0
chrZ	34760655	34761054	400	Promoter (4-5kb)	41	34736023	34765447	29425	2	LOC100228406	XM_041711148.1	4393
chrZ	34770587	34770986	400	Promoter (<=1kb)	41	34736023	34771019	34997	2	LOC100228406	XM_030257739.3	33
chrZ	34771159	34771558	400	Promoter (<=1kb)	41	34736023	34771483	35461	2	LOC100228406	XM_030257737.3	0
chrZ	34771601	34772014	414	Promoter (<=1kb)	41	34736023	34771483	35461	2	LOC100228406	XM_030257737.3	-118
chrZ	34987934	34988431	498	Promoter (<=1kb)	41	34936049	34988633	52585	2	BDP1	XM_030258469.3	202
chrZ	34988647	34989868	1222	Promoter (<=1kb)	41	34946926	34988648	41723	2	BDP1	XM_041711312.1	0
chrZ	35024889	35026056	1168	Promoter (<=1kb)	41	35013774	35025493	11720	2	LOC100217858	XM_030257662.3	0
chrZ	35035414	35036372	959	Promoter (<=1kb)	41	35026567	35036894	10328	2	MARVELD2	XM_041711127.1	522
chrZ	35094893	35097332	2440	Promoter (4-5kb)	41	35090155	35143929	53775	1	ST8SIA5	XM_030258489.3	4738
chrZ	35120636	35121082	447	Intron (XM_002195296.6/ST8SIA5, intron 3 of 8)	41	35090155	35143929	53775	1	ST8SIA5	XM_030258489.3	30481
chrZ	35121309	35121748	440	Intron (XM_002195296.6/ST8SIA5, intron 3 of 8)	41	35090155	35143929	53775	1	ST8SIA5	XM_030258489.3	31154
chrZ	35131212	35131716	505	Intron (XM_002195296.6/ST8SIA5, intron 6 of 8)	41	35090155	35143929	53775	1	ST8SIA5	XM_030258489.3	41057
chrZ	35183690	35184692	1003	Promoter (<=1kb)	41	35184461	35316997	132537	1	LOXHD1	XM_030258491.3	0
chrZ	35184994	35185586	593	Promoter (<=1kb)	41	35184461	35316997	132537	1	LOXHD1	XM_030258491.3	533
chrZ	35203757	35206880	3124	Intron (XM_030258491.3/LOXHD1, intron 3 of 39)	41	35184461	35316997	132537	1	LOXHD1	XM_030258491.3	19296
chrZ	35220427	35221603	1177	Intron (XM_030258491.3/LOXHD1, intron 8 of 39)	41	35230765	35316997	86233	1	LOXHD1	XM_041711229.1	-9162
chrZ	35270523	35271247	725	Promoter (3-4kb)	41	35267276	35316997	49722	1	LOXHD1	XM_032744271.2	3247
chrZ	35271628	35272845	1218	Promoter (4-5kb)	41	35267276	35316997	49722	1	LOXHD1	XM_032744271.2	4352
chrZ	35273799	35274782	984	Intron (XM_030258491.3/LOXHD1, intron 31 of 39)	41	35267276	35316997	49722	1	LOXHD1	XM_032744271.2	6523
chrZ	35280414	35282151	1738	Exon (XM_030258491.3/LOXHD1, exon 33 of 40)	41	35267276	35316997	49722	1	LOXHD1	XM_032744271.2	13138
chrZ	35283653	35284250	598	Intron (XM_030258491.3/LOXHD1, intron 33 of 39)	41	35267276	35316997	49722	1	LOXHD1	XM_032744271.2	16377
chrZ	35286799	35287501	703	Intron (XM_030258491.3/LOXHD1, intron 34 of 39)	41	35267276	35316997	49722	1	LOXHD1	XM_032744271.2	19523
chrZ	35287883	35288640	758	Intron (XM_030258491.3/LOXHD1, intron 34 of 39)	41	35267276	35316997	49722	1	LOXHD1	XM_032744271.2	20607
chrZ	35336312	35337212	901	Exon (XM_030257729.3/RNF165, exon 2 of 10)	41	35343042	35347602	4561	1	LOC115490989	XR_003956932.3	-5830
chrZ	35343172	35343571	400	Promoter (<=1kb)	41	35343042	35347602	4561	1	LOC115490989	XR_003956932.3	130
chrZ	35343790	35344753	964	Promoter (<=1kb)	41	35343042	35347602	4561	1	LOC115490989	XR_003956932.3	748
chrZ	35382807	35383861	1055	Promoter (1-2kb)	41	35321567	35385857	64291	2	RNF165	XM_030257729.3	1996
chrZ	35384088	35385792	1705	Promoter (<=1kb)	41	35321567	35385857	64291	2	RNF165	XM_030257729.3	65
chrZ	35385923	35386482	560	Promoter (<=1kb)	41	35321567	35385857	64291	2	RNF165	XM_030257729.3	-66
chrZ	35468953	35471044	2092	Promoter (<=1kb)	41	35469763	35477358	7596	1	ATP5F1A	XM_002195707.3	0
chrZ	35558761	35559206	446	3' UTR	41	35559494	35571202	11709	2	SIGLEC15	XM_030259042.3	11996
chrZ	35569851	35570250	400	Promoter (<=1kb)	41	35559494	35571202	11709	2	SIGLEC15	XM_030259042.3	952
chrZ	35570444	35572245	1802	Promoter (<=1kb)	41	35571543	35584975	13433	1	LOC115491284	XR_003957242.3	0
chrZ	35583190	35584337	1148	Exon (XR_003957242.3/LOC115491284, exon 2 of 2)	41	35571543	35584975	13433	1	LOC115491284	XR_003957242.3	11647
chrZ	35635666	35636282	617	Promoter (3-4kb)	41	35618189	35631766	13578	2	LOC121468089	XM_041711042.1	-3900
chrZ	35636954	35637404	451	Distal Intergenic	41	35618189	35631766	13578	2	LOC121468089	XM_041711042.1	-5188
chrZ	35657113	35657654	542	Distal Intergenic	41	35618189	35631766	13578	2	LOC121468089	XM_041711042.1	-25347
chrZ	35700533	35701096	564	Distal Intergenic	41	35706149	35722456	16308	1	LOC121468174	XR_005978201.1	-5053
chrZ	35743465	35745426	1962	Distal Intergenic	41	35724134	35729173	5040	1	LOC121468209	XR_005978280.1	19331
chrZ	35812542	35813270	729	Distal Intergenic	41	35724134	35729173	5040	1	LOC121468209	XR_005978280.1	88408
chrZ	35870642	35871195	554	Distal Intergenic	41	35724134	35729173	5040	1	LOC121468209	XR_005978280.1	146508
chrZ	35940132	35940531	400	Distal Intergenic	41	36127717	36151500	23784	1	LOC115491138	XR_003957098.3	-187186
chrZ	36007381	36007780	400	Intron (XM_012577517.4/SETBP1, intron 7 of 8)	41	36127717	36151500	23784	1	LOC115491138	XR_003957098.3	-119937
chrZ	36015519	36016099	581	Intron (XM_012577517.4/SETBP1, intron 7 of 8)	41	36127717	36151500	23784	1	LOC115491138	XR_003957098.3	-111618
chrZ	36019960	36020517	558	Intron (XM_012577517.4/SETBP1, intron 7 of 8)	41	36127717	36151500	23784	1	LOC115491138	XR_003957098.3	-107200
chrZ	36025540	36026493	954	Intron (XM_012577517.4/SETBP1, intron 7 of 8)	41	36127717	36151500	23784	1	LOC115491138	XR_003957098.3	-101224
chrZ	36126787	36127477	691	Promoter (<=1kb)	41	36127717	36151500	23784	1	LOC115491138	XR_003957098.3	-240
chrZ	36127604	36129629	2026	Promoter (<=1kb)	41	36127717	36151500	23784	1	LOC115491138	XR_003957098.3	0
chrZ	36134318	36134712	395	Intron (XR_003957098.3/LOC115491138, intron 1 of 1)	41	36127717	36151500	23784	1	LOC115491138	XR_003957098.3	6601
chrZ	36200151	36201002	852	Intron (XM_012577517.4/SETBP1, intron 4 of 8)	41	35978762	36249191	270430	2	SETBP1	XM_012577517.4	48189
chrZ	36245882	36247346	1465	Promoter (1-2kb)	41	35978762	36249191	270430	2	SETBP1	XM_012577517.4	1845
chrZ	36247496	36249389	1894	Promoter (<=1kb)	41	35978762	36249191	270430	2	SETBP1	XM_012577517.4	0
chrZ	36258267	36258842	576	Distal Intergenic	41	35978762	36249191	270430	2	SETBP1	XM_012577517.4	-9076
chrZ	36403950	36404826	877	Distal Intergenic	41	36469915	36471632	1718	1	LOC121468189	XR_005978235.1	-65089
chrZ	36433138	36434091	954	Distal Intergenic	41	36469915	36471632	1718	1	LOC121468189	XR_005978235.1	-35824
chrZ	36434247	36434813	567	Distal Intergenic	41	36469915	36471632	1718	1	LOC121468189	XR_005978235.1	-35102
chrZ	36465579	36465978	400	Promoter (3-4kb)	41	36469915	36471632	1718	1	LOC121468189	XR_005978235.1	-3937
chrZ	36468657	36469508	852	Promoter (<=1kb)	41	36469915	36471632	1718	1	LOC121468189	XR_005978235.1	-407
chrZ	36486434	36486947	514	Distal Intergenic	41	36469915	36471632	1718	1	LOC121468189	XR_005978235.1	16519
chrZ	36504524	36504923	400	Distal Intergenic	41	36469915	36471632	1718	1	LOC121468189	XR_005978235.1	34609
chrZ	36519733	36520198	466	Distal Intergenic	41	36469915	36471632	1718	1	LOC121468189	XR_005978235.1	49818
chrZ	36520287	36521099	813	Distal Intergenic	41	36469915	36471632	1718	1	LOC121468189	XR_005978235.1	50372
chrZ	36651548	36652251	704	Distal Intergenic	41	36706787	36712929	6143	2	LOC121468156	XR_005978171.1	60678
chrZ	36683572	36684920	1349	Distal Intergenic	41	36706787	36712929	6143	2	LOC121468156	XR_005978171.1	28009
chrZ	36684973	36685562	590	Distal Intergenic	41	36706787	36712929	6143	2	LOC121468156	XR_005978171.1	27367
chrZ	36756476	36757018	543	Promoter (<=1kb)	41	36757036	36769112	12077	1	SYT4	XM_012577541.4	-18
chrZ	36757122	36758441	1320	Promoter (<=1kb)	41	36757479	36766361	8883	1	SYT4	NM_001048261.1	0
chrZ	36758773	36759391	619	Promoter (1-2kb)	41	36757479	36766361	8883	1	SYT4	NM_001048261.1	1294
chrZ	36902324	36903076	753	Intron (XM_002188004.6/RIT2, intron 3 of 4)	41	36827583	37000679	173097	1	RIT2	XM_002188004.6	74741
chrZ	37082127	37082632	506	Intron (XR_005978062.1/LOC121468099, intron 2 of 2)	41	37031213	37098093	66881	2	LOC121468099	XR_005978062.1	15461
chrZ	37082877	37083954	1078	Intron (XR_005978062.1/LOC121468099, intron 2 of 2)	41	37031213	37098093	66881	2	LOC121468099	XR_005978062.1	14139
chrZ	37372743	37373280	538	Distal Intergenic	41	37381110	37397233	16124	1	LOC121468158	XR_005978175.1	-7830
chrZ	37480244	37481464	1221	Promoter (<=1kb)	41	37409827	37480954	71128	2	PIK3C3	XM_041711033.1	0
chrZ	37499139	37500616	1478	Distal Intergenic	41	37409827	37480964	71138	2	PIK3C3	XM_041711032.1	-18175
chrZ	37505911	37506600	690	Distal Intergenic	41	37409827	37480964	71138	2	PIK3C3	XM_041711032.1	-24947
chrZ	38025258	38026977	1720	Distal Intergenic	41	38185813	38211402	25590	1	LOC116806780	XR_004365832.2	-158836
chrZ	38177602	38178001	400	Distal Intergenic	41	38185813	38211402	25590	1	LOC116806780	XR_004365832.2	-7812
chrZ	38178115	38178929	815	Distal Intergenic	41	38185813	38211402	25590	1	LOC116806780	XR_004365832.2	-6884
chrZ	38204456	38205230	775	Intron (XR_004365832.2/LOC116806780, intron 1 of 1)	41	38185813	38211402	25590	1	LOC116806780	XR_004365832.2	18643
chrZ	38263892	38264340	449	Distal Intergenic	41	38247804	38255951	8148	2	LOC115491211	XR_003957175.3	-7941
chrZ	38270287	38270798	512	Distal Intergenic	41	38247804	38255951	8148	2	LOC115491211	XR_003957175.3	-14336
chrZ	38270993	38271452	460	Distal Intergenic	41	38247804	38255951	8148	2	LOC115491211	XR_003957175.3	-15042
chrZ	38290692	38291234	543	Distal Intergenic	41	38314389	38363799	49411	1	LOC115491118	XR_003957076.3	-23155
chrZ	38487161	38488773	1613	Distal Intergenic	41	38370056	38374143	4088	1	LOC121468216	XR_005978287.1	117105
chrZ	38594095	38594494	400	Distal Intergenic	41	38370056	38374143	4088	1	LOC121468216	XR_005978287.1	224039
chrZ	38613087	38613585	499	Distal Intergenic	41	38370056	38374143	4088	1	LOC121468216	XR_005978287.1	243031
chrZ	38804575	38805060	486	Distal Intergenic	41	38370056	38374143	4088	1	LOC121468216	XR_005978287.1	434519
chrZ	38823381	38824118	738	Distal Intergenic	41	38370056	38374143	4088	1	LOC121468216	XR_005978287.1	453325
chrZ	38866405	38866804	400	Distal Intergenic	41	38370056	38374143	4088	1	LOC121468216	XR_005978287.1	496349
chrZ	38962446	38962845	400	Distal Intergenic	41	39445857	40145229	699373	1	CELF4	XM_032744285.2	-483012
chrZ	38963601	38965247	1647	Distal Intergenic	41	39445857	40145229	699373	1	CELF4	XM_032744285.2	-480610
chrZ	38976771	38977694	924	Distal Intergenic	41	39445857	40145229	699373	1	CELF4	XM_032744285.2	-468163
chrZ	38977832	38978675	844	Distal Intergenic	41	39445857	40145229	699373	1	CELF4	XM_032744285.2	-467182
chrZ	39016148	39016581	434	Distal Intergenic	41	39445857	40145229	699373	1	CELF4	XM_032744285.2	-429276
chrZ	39353534	39354220	687	Distal Intergenic	41	39445857	40145229	699373	1	CELF4	XM_032744285.2	-91637
chrZ	39367427	39367826	400	Distal Intergenic	41	39445857	40145229	699373	1	CELF4	XM_032744285.2	-78031
chrZ	39369093	39369570	478	Distal Intergenic	41	39445857	40145229	699373	1	CELF4	XM_032744285.2	-76287
chrZ	39381640	39382109	470	Distal Intergenic	41	39445857	40145229	699373	1	CELF4	XM_032744285.2	-63748
chrZ	39444330	39447057	2728	Promoter (<=1kb)	41	39445857	40145229	699373	1	CELF4	XM_032744285.2	0
chrZ	39447105	39447536	432	Promoter (<=1kb)	41	39446701	40145229	698529	1	CELF4	XM_030258273.3	404
chrZ	39462459	39464537	2079	Intron (XM_032744285.2/CELF4, intron 1 of 12)	41	39446701	40145229	698529	1	CELF4	XM_030258273.3	15758
chrZ	39502690	39503290	601	Intron (XM_032744285.2/CELF4, intron 1 of 12)	41	39446701	40145229	698529	1	CELF4	XM_030258273.3	55989
chrZ	39503893	39504452	560	Intron (XM_032744285.2/CELF4, intron 1 of 12)	41	39446701	40145229	698529	1	CELF4	XM_030258273.3	57192
chrZ	39508769	39509220	452	Intron (XM_032744285.2/CELF4, intron 1 of 12)	41	39446701	40145229	698529	1	CELF4	XM_030258273.3	62068
chrZ	39535953	39536445	493	Intron (XM_032744285.2/CELF4, intron 1 of 12)	41	39446701	40145229	698529	1	CELF4	XM_030258273.3	89252
chrZ	39538148	39538698	551	Intron (XM_032744285.2/CELF4, intron 2 of 12)	41	39446701	40145229	698529	1	CELF4	XM_030258273.3	91447
chrZ	39543607	39544497	891	Intron (XM_032744285.2/CELF4, intron 2 of 12)	41	39446701	40145229	698529	1	CELF4	XM_030258273.3	96906
chrZ	39544727	39545278	552	Intron (XM_032744285.2/CELF4, intron 2 of 12)	41	39446701	40145229	698529	1	CELF4	XM_030258273.3	98026
chrZ	39554470	39554869	400	Intron (XM_032744285.2/CELF4, intron 2 of 12)	41	39446701	40145229	698529	1	CELF4	XM_030258273.3	107769
chrZ	39618040	39618427	388	Intron (XM_032744285.2/CELF4, intron 2 of 12)	41	39670485	40145229	474745	1	CELF4	XM_041711092.1	-52058
chrZ	39646343	39646742	400	Intron (XM_032744285.2/CELF4, intron 2 of 12)	41	39670485	40145229	474745	1	CELF4	XM_041711092.1	-23743
chrZ	39656308	39657225	918	Intron (XM_032744285.2/CELF4, intron 2 of 12)	41	39670485	40145229	474745	1	CELF4	XM_041711092.1	-13260
chrZ	39657312	39657950	639	Intron (XM_032744285.2/CELF4, intron 2 of 12)	41	39670485	40145229	474745	1	CELF4	XM_041711092.1	-12535
chrZ	39689572	39690191	620	Intron (XM_032744285.2/CELF4, intron 2 of 12)	41	39670485	40145229	474745	1	CELF4	XM_041711092.1	19087
chrZ	39690370	39691082	713	Intron (XM_032744285.2/CELF4, intron 2 of 12)	41	39670485	40145229	474745	1	CELF4	XM_041711092.1	19885
chrZ	39702327	39702751	425	Intron (XM_032744285.2/CELF4, intron 2 of 12)	41	39670485	40145229	474745	1	CELF4	XM_041711092.1	31842
chrZ	39714745	39715144	400	Intron (XM_032744285.2/CELF4, intron 2 of 12)	41	39670485	40145229	474745	1	CELF4	XM_041711092.1	44260
chrZ	39726216	39726615	400	Intron (XM_032744285.2/CELF4, intron 2 of 12)	41	39670485	40145229	474745	1	CELF4	XM_041711092.1	55731
chrZ	39779729	39780776	1048	Intron (XM_032744285.2/CELF4, intron 2 of 12)	41	39670485	40145229	474745	1	CELF4	XM_041711092.1	109244
chrZ	39783414	39784164	751	Intron (XM_032744285.2/CELF4, intron 2 of 12)	41	39670485	40145229	474745	1	CELF4	XM_041711092.1	112929
chrZ	39784504	39784962	459	Intron (XM_032744285.2/CELF4, intron 2 of 12)	41	39670485	40145229	474745	1	CELF4	XM_041711092.1	114019
chrZ	39789012	39789613	602	Intron (XM_032744285.2/CELF4, intron 2 of 12)	41	39670485	40145229	474745	1	CELF4	XM_041711092.1	118527
chrZ	39789948	39790578	631	Intron (XM_032744285.2/CELF4, intron 2 of 12)	41	39670485	40145229	474745	1	CELF4	XM_041711092.1	119463
chrZ	39791150	39792011	862	Intron (XM_032744285.2/CELF4, intron 2 of 12)	41	39670485	40145229	474745	1	CELF4	XM_041711092.1	120665
chrZ	39793141	39794066	926	Intron (XM_032744285.2/CELF4, intron 2 of 12)	41	39670485	40145229	474745	1	CELF4	XM_041711092.1	122656
chrZ	39814879	39816328	1450	Intron (XM_032744285.2/CELF4, intron 2 of 12)	41	39670485	40145229	474745	1	CELF4	XM_041711092.1	144394
chrZ	39857991	39858947	957	Intron (XM_032744285.2/CELF4, intron 3 of 12)	41	39670485	40145229	474745	1	CELF4	XM_041711092.1	187506
chrZ	39878939	39881726	2788	Intron (XM_032744285.2/CELF4, intron 3 of 12)	41	39670485	40145229	474745	1	CELF4	XM_041711092.1	208454
chrZ	39887093	39888124	1032	Intron (XM_032744285.2/CELF4, intron 3 of 12)	41	39670485	40145229	474745	1	CELF4	XM_041711092.1	216608
chrZ	39900200	39900743	544	Intron (XM_032744285.2/CELF4, intron 3 of 12)	41	39670485	40145229	474745	1	CELF4	XM_041711092.1	229715
chrZ	39913595	39914551	957	Intron (XM_032744285.2/CELF4, intron 3 of 12)	41	39670485	40145229	474745	1	CELF4	XM_041711092.1	243110
chrZ	39914787	39916348	1562	Intron (XM_032744285.2/CELF4, intron 3 of 12)	41	39670485	40145229	474745	1	CELF4	XM_041711092.1	244302
chrZ	39917374	39918270	897	Intron (XM_032744285.2/CELF4, intron 3 of 12)	41	39670485	40145229	474745	1	CELF4	XM_041711092.1	246889
chrZ	39918438	39919043	606	Intron (XM_032744285.2/CELF4, intron 3 of 12)	41	39670485	40145229	474745	1	CELF4	XM_041711092.1	247953
chrZ	39931364	39932268	905	Intron (XM_032744285.2/CELF4, intron 3 of 12)	41	39670485	40145229	474745	1	CELF4	XM_041711092.1	260879
chrZ	39932770	39933761	992	Intron (XM_032744285.2/CELF4, intron 3 of 12)	41	39670485	40145229	474745	1	CELF4	XM_041711092.1	262285
chrZ	39954703	39956725	2023	Intron (XM_032744285.2/CELF4, intron 3 of 12)	41	39670485	40145229	474745	1	CELF4	XM_041711092.1	284218
chrZ	39965189	39966698	1510	Intron (XM_032744285.2/CELF4, intron 3 of 12)	41	39670485	40145229	474745	1	CELF4	XM_041711092.1	294704
chrZ	40012224	40013718	1495	Intron (XM_032744285.2/CELF4, intron 3 of 12)	41	40183801	40349130	165330	2	KIAA1328	XM_030258717.3	335412
chrZ	40014316	40014811	496	Intron (XM_032744285.2/CELF4, intron 3 of 12)	41	40183801	40349130	165330	2	KIAA1328	XM_030258717.3	334319
chrZ	40015144	40016082	939	Intron (XM_032744285.2/CELF4, intron 3 of 12)	41	40183801	40349130	165330	2	KIAA1328	XM_030258717.3	333048
chrZ	40016221	40018179	1959	Intron (XM_032744285.2/CELF4, intron 3 of 12)	41	40183801	40349130	165330	2	KIAA1328	XM_030258717.3	330951
chrZ	40022002	40023140	1139	Intron (XM_032744285.2/CELF4, intron 3 of 12)	41	40183801	40349130	165330	2	KIAA1328	XM_030258717.3	325990
chrZ	40023304	40024390	1087	Intron (XM_032744285.2/CELF4, intron 3 of 12)	41	40183801	40349130	165330	2	KIAA1328	XM_030258717.3	324740
chrZ	40024560	40026835	2276	Intron (XM_032744285.2/CELF4, intron 3 of 12)	41	40183801	40349130	165330	2	KIAA1328	XM_030258717.3	322295
chrZ	40027664	40028267	604	Intron (XM_032744285.2/CELF4, intron 3 of 12)	41	40183801	40349130	165330	2	KIAA1328	XM_030258717.3	320863
chrZ	40028348	40029127	780	Intron (XM_032744285.2/CELF4, intron 3 of 12)	41	40183801	40349130	165330	2	KIAA1328	XM_030258717.3	320003
chrZ	40036112	40036782	671	Intron (XM_032744285.2/CELF4, intron 3 of 12)	41	40183801	40349130	165330	2	KIAA1328	XM_030258717.3	312348
chrZ	40036851	40038205	1355	Intron (XM_032744285.2/CELF4, intron 3 of 12)	41	40183801	40349130	165330	2	KIAA1328	XM_030258717.3	310925
chrZ	40043373	40043772	400	Intron (XM_032744285.2/CELF4, intron 4 of 12)	41	40183801	40349130	165330	2	KIAA1328	XM_030258717.3	305358
chrZ	40043940	40045380	1441	Intron (XM_032744285.2/CELF4, intron 4 of 12)	41	40183801	40349130	165330	2	KIAA1328	XM_030258717.3	303750
chrZ	40052638	40053526	889	Intron (XM_032744285.2/CELF4, intron 5 of 12)	41	40183801	40349130	165330	2	KIAA1328	XM_030258717.3	295604
chrZ	40078106	40078721	616	Intron (XM_032744285.2/CELF4, intron 7 of 12)	41	40183801	40349130	165330	2	KIAA1328	XM_030258717.3	270409
chrZ	40079227	40080793	1567	Exon (XM_032744285.2/CELF4, exon 8 of 13)	41	40183801	40349130	165330	2	KIAA1328	XM_030258717.3	268337
chrZ	40081169	40082962	1794	Intron (XM_032744285.2/CELF4, intron 8 of 12)	41	40183801	40349130	165330	2	KIAA1328	XM_030258717.3	266168
chrZ	40124554	40124953	400	Intron (XM_032744285.2/CELF4, intron 12 of 12)	41	40183801	40349130	165330	2	KIAA1328	XM_030258717.3	224177
chrZ	40125608	40128285	2678	Intron (XM_032744285.2/CELF4, intron 12 of 12)	41	40183801	40349130	165330	2	KIAA1328	XM_030258717.3	220845
chrZ	40134693	40135418	726	Intron (XM_032744285.2/CELF4, intron 12 of 12)	41	40183801	40349130	165330	2	KIAA1328	XM_030258717.3	213712
chrZ	40136383	40136782	400	Intron (XM_032744285.2/CELF4, intron 12 of 12)	41	40183801	40349130	165330	2	KIAA1328	XM_030258717.3	212348
chrZ	40149658	40152693	3036	Intron (XM_041711090.1/CELF4, intron 13 of 13)	41	40183801	40349130	165330	2	KIAA1328	XM_030258717.3	196437
chrZ	40156781	40159830	3050	3' UTR	41	40183801	40349130	165330	2	KIAA1328	XM_030258717.3	189300
chrZ	40159948	40160459	512	3' UTR	41	40183801	40349130	165330	2	KIAA1328	XM_030258717.3	188671
chrZ	40166033	40166771	739	Distal Intergenic	41	40183801	40349130	165330	2	KIAA1328	XM_030258717.3	182359
chrZ	40166977	40167450	474	Distal Intergenic	41	40183801	40349130	165330	2	KIAA1328	XM_030258717.3	181680
chrZ	40184362	40184811	450	3' UTR	41	40183801	40349130	165330	2	KIAA1328	XM_030258717.3	164319
chrZ	40229234	40229992	759	Intron (XM_030258717.3/KIAA1328, intron 6 of 9)	41	40183801	40349130	165330	2	KIAA1328	XM_030258717.3	119138
chrZ	40230226	40230701	476	Intron (XM_030258717.3/KIAA1328, intron 6 of 9)	41	40183801	40349130	165330	2	KIAA1328	XM_030258717.3	118429
chrZ	40236416	40240230	3815	Intron (XM_030258717.3/KIAA1328, intron 6 of 9)	41	40183801	40349130	165330	2	KIAA1328	XM_030258717.3	108900
chrZ	40256950	40259007	2058	Intron (XM_030258717.3/KIAA1328, intron 4 of 9)	41	40183801	40349130	165330	2	KIAA1328	XM_030258717.3	90123
chrZ	40266371	40266981	611	Intron (XM_030258717.3/KIAA1328, intron 4 of 9)	41	40183801	40349130	165330	2	KIAA1328	XM_030258717.3	82149
chrZ	40268293	40268988	696	Intron (XM_030258717.3/KIAA1328, intron 4 of 9)	41	40183801	40349130	165330	2	KIAA1328	XM_030258717.3	80142
chrZ	40273870	40274979	1110	Intron (XM_030258717.3/KIAA1328, intron 4 of 9)	41	40183801	40349130	165330	2	KIAA1328	XM_030258717.3	74151
chrZ	40300469	40300868	400	Intron (XM_030258717.3/KIAA1328, intron 3 of 9)	41	40183801	40349130	165330	2	KIAA1328	XM_030258717.3	48262
chrZ	40329521	40330326	806	Intron (XM_030258717.3/KIAA1328, intron 3 of 9)	41	40183801	40349130	165330	2	KIAA1328	XM_030258717.3	18804
chrZ	40359829	40360442	614	Promoter (<=1kb)	41	40359839	40380311	20473	1	TPGS2	XM_030258720.3	0
chrZ	40407161	40409331	2171	Distal Intergenic	41	40415006	40420387	5382	2	LOC100226213	XM_002188474.5	11056
chrZ	40442945	40444020	1076	Distal Intergenic	41	40415006	40420387	5382	2	LOC100226213	XM_002188474.5	-22558
chrZ	40454274	40455159	886	3' UTR	41	40452683	40467272	14590	2	AQP3	XM_002188521.6	12113
chrZ	40455257	40455831	575	Exon (XM_002188521.6/AQP3, exon 5 of 6)	41	40452683	40467272	14590	2	AQP3	XM_002188521.6	11441
chrZ	40511990	40512389	400	Distal Intergenic	41	40517332	40544106	26775	2	NOL6	XM_002189199.5	31717
chrZ	40529473	40530294	822	Exon (XM_002189199.5/NOL6, exon 22 of 26)	41	40517332	40544106	26775	2	NOL6	XM_002189199.5	13812
chrZ	40530532	40531139	608	Exon (XM_002189199.5/NOL6, exon 21 of 26)	41	40517332	40544106	26775	2	NOL6	XM_002189199.5	12967
chrZ	40531289	40533176	1888	Exon (XM_002189199.5/NOL6, exon 18 of 26)	41	40517332	40544106	26775	2	NOL6	XM_002189199.5	10930
chrZ	40533472	40534085	614	Exon (XM_002189199.5/NOL6, exon 16 of 26)	41	40517332	40544106	26775	2	NOL6	XM_002189199.5	10021
chrZ	40544166	40544661	496	Promoter (<=1kb)	41	40517332	40544106	26775	2	NOL6	XM_030257685.3	-60
chrZ	40573922	40574342	421	Intron (NM_001161820.1/UBE2R2, intron 1 of 4)	41	40563295	40614308	51014	1	UBE2R2	NM_001161820.1	10627
chrZ	40574581	40575584	1004	Intron (NM_001161820.1/UBE2R2, intron 1 of 4)	41	40563295	40614308	51014	1	UBE2R2	NM_001161820.1	11286
chrZ	40575616	40577667	2052	Intron (NM_001161820.1/UBE2R2, intron 1 of 4)	41	40563295	40614308	51014	1	UBE2R2	NM_001161820.1	12321
chrZ	40578339	40578777	439	Intron (NM_001161820.1/UBE2R2, intron 1 of 4)	41	40563295	40614308	51014	1	UBE2R2	NM_001161820.1	15044
chrZ	40593096	40595043	1948	Intron (NM_001161820.1/UBE2R2, intron 1 of 4)	41	40563295	40614308	51014	1	UBE2R2	NM_001161820.1	29801
chrZ	40599129	40600344	1216	Intron (NM_001161820.1/UBE2R2, intron 1 of 4)	41	40630282	40631261	980	1	LOC115491041	XM_030258191.3	-29938
chrZ	40713560	40714185	626	Promoter (<=1kb)	41	40619210	40714456	95247	2	UBAP2	XM_030258178.3	271
chrZ	40714358	40715299	942	Promoter (<=1kb)	41	40619210	40714456	95247	2	UBAP2	XM_030258178.3	0
chrZ	40759439	40759838	400	Promoter (<=1kb)	41	40759500	40807855	48356	1	UBAP1	XM_030257837.3	0
chrZ	40787635	40790282	2648	Exon (XM_030257837.3/UBAP1, exon 6 of 8)	41	40763601	40792127	28527	1	UBAP1	XM_041711239.1	24034
chrZ	40823335	40824339	1005	Promoter (<=1kb)	41	40823357	40829027	5671	1	NUDT2	XM_030257848.3	0
chrZ	40825145	40825769	625	Promoter (1-2kb)	41	40823719	40829027	5309	1	NUDT2	XM_030257847.3	1426
chrZ	40825886	40828543	2658	Promoter (2-3kb)	41	40823719	40829027	5309	1	NUDT2	XM_030257847.3	2167
chrZ	40828727	40831038	2312	Promoter (2-3kb)	41	40833340	40854158	20819	1	MYORG	XM_030257829.3	-2302
chrZ	40842183	40843201	1019	Promoter (<=1kb)	41	40830539	40843885	13347	2	LOC105760850	XM_030257839.3	684
chrZ	40843358	40844667	1310	Promoter (<=1kb)	41	40830539	40843885	13347	2	LOC105760850	XM_030257839.3	0
chrZ	40861252	40861651	400	Promoter (3-4kb)	41	40857733	40865363	7631	2	LOC115490997	XM_041711238.1	3712
chrZ	40867323	40869170	1848	Promoter (<=1kb)	41	40857733	40869157	11425	2	LOC115490997	XM_030257831.3	0
chrZ	40871575	40872277	703	Promoter (<=1kb)	41	40857733	40871492	13760	2	LOC115490997	XM_030257830.3	-83
chrZ	40901430	40902132	703	Intron (XM_030258209.3/FAM219A, intron 2 of 5)	41	40925657	40927792	2136	1	LOC121468135	XR_005978135.1	-23525
chrZ	40902177	40904033	1857	Intron (XM_030258209.3/FAM219A, intron 2 of 5)	41	40925657	40927792	2136	1	LOC121468135	XR_005978135.1	-21624
chrZ	40921368	40921767	400	Promoter (3-4kb)	41	40925657	40927792	2136	1	LOC121468135	XR_005978135.1	-3890
chrZ	40929147	40930490	1344	Promoter (3-4kb)	41	40925657	40927792	2136	1	LOC121468135	XR_005978135.1	3490
chrZ	40943410	40943887	478	Intron (XM_030258209.3/FAM219A, intron 1 of 5)	41	40925657	40927792	2136	1	LOC121468135	XR_005978135.1	17753
chrZ	40972685	40973084	400	Promoter (3-4kb)	41	40883681	40976142	92462	2	FAM219A	XM_030258209.3	3058
chrZ	40975675	40977087	1413	Promoter (<=1kb)	41	40976255	41112882	136628	1	DNAI1	XM_030258207.3	0
chrZ	40983693	40984184	492	Intron (XM_030258207.3/DNAI1, intron 1 of 19)	41	40976257	41112882	136626	1	DNAI1	XM_030258206.3	7436
chrZ	41009415	41012148	2734	Intron (XM_030258207.3/DNAI1, intron 12 of 19)	41	40986475	41025114	38640	2	LOC115491047	XR_003957002.3	12966
chrZ	41024089	41024782	694	Promoter (<=1kb)	41	40986475	41025114	38640	2	LOC115491047	XR_003957002.3	332
chrZ	41111150	41111705	556	Promoter (4-5kb)	41	41113881	41116388	2508	2	ENHO	XM_012577592.4	4683
chrZ	41111767	41114513	2747	Promoter (1-2kb)	41	41113881	41116388	2508	2	ENHO	XM_012577592.4	1875
chrZ	41120775	41121508	734	Promoter (<=1kb)	41	41119229	41121427	2199	2	RPP25L	XM_030258208.3	0
chrZ	41121684	41122264	581	Promoter (<=1kb)	41	41119229	41121532	2304	2	RPP25L	XM_012577590.4	-152
chrZ	41125599	41127231	1633	Promoter (<=1kb)	41	41122317	41126203	3887	2	DCTN3	NM_001245191.1	0
chrZ	41158807	41159363	557	Promoter (<=1kb)	41	41151889	41158845	6957	2	SIGMAR1	XM_030257803.3	0
chrZ	41182636	41183123	488	Distal Intergenic	41	41155284	41158845	3562	2	SIGMAR1	XM_002190145.5	-23791
chrZ	41200205	41202356	2152	Distal Intergenic	41	41155284	41158845	3562	2	SIGMAR1	XM_002190145.5	-41360
chrZ	41202488	41203278	791	Distal Intergenic	41	41155284	41158845	3562	2	SIGMAR1	XM_002190145.5	-43643
chrZ	41301956	41302355	400	Distal Intergenic	41	41380827	41582210	201384	1	CNTFR	XM_041711103.1	-78472
chrZ	41380897	41381553	657	Promoter (<=1kb)	41	41380841	41582210	201370	1	CNTFR	XM_041711106.1	56
chrZ	41447294	41448079	786	Intron (XM_041711103.1/CNTFR, intron 2 of 9)	41	41383950	41582210	198261	1	CNTFR	XM_041711105.1	63344
chrZ	41448434	41449283	850	Intron (XM_041711103.1/CNTFR, intron 2 of 9)	41	41383950	41582210	198261	1	CNTFR	XM_041711105.1	64484
chrZ	41455647	41456134	488	Intron (XM_041711103.1/CNTFR, intron 2 of 9)	41	41383950	41582210	198261	1	CNTFR	XM_041711105.1	71697
chrZ	41457630	41458245	616	Intron (XM_041711103.1/CNTFR, intron 2 of 9)	41	41383950	41582210	198261	1	CNTFR	XM_041711105.1	73680
chrZ	41459170	41459952	783	Intron (XM_041711103.1/CNTFR, intron 2 of 9)	41	41383950	41582210	198261	1	CNTFR	XM_041711105.1	75220
chrZ	41535388	41535984	597	Intron (XM_041711103.1/CNTFR, intron 4 of 9)	41	41608377	41631338	22962	1	IL11RA	XM_030257790.2	-72393
chrZ	41536379	41536934	556	Intron (XM_041711103.1/CNTFR, intron 4 of 9)	41	41608377	41631338	22962	1	IL11RA	XM_030257790.2	-71443
chrZ	41586755	41587268	514	Distal Intergenic	41	41608377	41631338	22962	1	IL11RA	XM_030257790.2	-21109
chrZ	41608376	41608730	355	Promoter (<=1kb)	41	41608377	41631338	22962	1	IL11RA	XM_030257790.2	0
chrZ	41613769	41614168	400	Promoter (1-2kb)	41	41615906	41660285	44380	1	IL11RA	XM_030257789.3	-1738
chrZ	41614700	41615931	1232	Promoter (<=1kb)	41	41615906	41660285	44380	1	IL11RA	XM_030257789.3	0
chrZ	41619716	41621713	1998	Promoter (3-4kb)	41	41615914	41631338	15425	1	IL11RA	XM_030257785.3	3802
chrZ	41623144	41624406	1263	Intron (XM_030257790.2/IL11RA, intron 1 of 12)	41	41615914	41631338	15425	1	IL11RA	XM_030257785.3	7230
chrZ	41624571	41625586	1016	Intron (XM_030257790.2/IL11RA, intron 1 of 12)	41	41615914	41631338	15425	1	IL11RA	XM_030257785.3	8657
chrZ	41633261	41635083	1823	Intron (XM_030257789.3/IL11RA, intron 12 of 12)	41	41615914	41631338	15425	1	IL11RA	XM_030257785.3	17347
chrZ	41638025	41638430	406	Intron (XM_030257789.3/IL11RA, intron 12 of 12)	41	41652324	41655528	3205	2	CCL19	XM_030257793.3	17098
chrZ	41639020	41639419	400	Intron (XM_030257789.3/IL11RA, intron 12 of 12)	41	41652324	41655528	3205	2	CCL19	XM_030257793.3	16109
chrZ	41639631	41640030	400	Intron (XM_030257789.3/IL11RA, intron 12 of 12)	41	41652324	41655528	3205	2	CCL19	XM_030257793.3	15498
chrZ	41641582	41641981	400	Intron (XM_030257789.3/IL11RA, intron 12 of 12)	41	41652324	41655528	3205	2	CCL19	XM_030257793.3	13547
chrZ	41642685	41643096	412	Intron (XM_030257789.3/IL11RA, intron 12 of 12)	41	41652324	41655528	3205	2	CCL19	XM_030257793.3	12432
chrZ	41687304	41689169	1866	Distal Intergenic	41	41701280	41711712	10433	1	PHF24	XM_030257573.3	-12111
chrZ	41689526	41691447	1922	Distal Intergenic	41	41701280	41711712	10433	1	PHF24	XM_030257573.3	-9833
chrZ	41694794	41695336	543	Distal Intergenic	41	41701280	41711712	10433	1	PHF24	XM_030257573.3	-5944
chrZ	41697604	41698849	1246	Promoter (2-3kb)	41	41701280	41711712	10433	1	PHF24	XM_030257573.3	-2431
chrZ	41698968	41706305	7338	Promoter (<=1kb)	41	41701280	41711712	10433	1	PHF24	XM_030257573.3	0
chrZ	41710303	41710702	400	3' UTR	41	41701281	41711712	10432	1	PHF24	XM_012577629.4	9022
chrZ	41711231	41712705	1475	3' UTR	41	41701281	41711712	10432	1	PHF24	XM_012577629.4	9950
chrZ	41714892	41717763	2872	Distal Intergenic	41	41728966	41744223	15258	1	DNAJB5	XM_030257852.3	-11203
chrZ	41717847	41719322	1476	Distal Intergenic	41	41728966	41744223	15258	1	DNAJB5	XM_030257852.3	-9644
chrZ	41719465	41720089	625	Distal Intergenic	41	41728966	41744223	15258	1	DNAJB5	XM_030257852.3	-8877
chrZ	41723129	41727489	4361	Promoter (1-2kb)	41	41728966	41744223	15258	1	DNAJB5	XM_030257852.3	-1477
chrZ	41727664	41728724	1061	Promoter (<=1kb)	41	41728966	41744223	15258	1	DNAJB5	XM_030257852.3	-242
chrZ	41729031	41736373	7343	Promoter (<=1kb)	41	41731276	41744223	12948	1	DNAJB5	XM_012577641.4	0
chrZ	41736503	41737396	894	Promoter (3-4kb)	41	41733466	41744223	10758	1	DNAJB5	XM_004177141.5	3037
chrZ	41738126	41743210	5085	Promoter (4-5kb)	41	41733466	41744223	10758	1	DNAJB5	XM_004177141.5	4660
chrZ	41756422	41757067	646	Exon (XM_030258084.3/LOC100225249, exon 11 of 17)	41	41751081	41773814	22734	2	LOC100225249	XM_030258084.3	16747
chrZ	41757319	41759824	2506	Exon (XM_030258084.3/LOC100225249, exon 8 of 17)	41	41751081	41773814	22734	2	LOC100225249	XM_030258084.3	13990
chrZ	41760015	41761322	1308	Exon (XM_030258084.3/LOC100225249, exon 6 of 17)	41	41751081	41773814	22734	2	LOC100225249	XM_030258084.3	12492
chrZ	41772605	41773465	861	Promoter (<=1kb)	41	41751081	41773814	22734	2	LOC100225249	XM_030258084.3	349
chrZ	41774193	41775166	974	Promoter (<=1kb)	41	41751081	41773814	22734	2	LOC100225249	XM_030258084.3	-379
chrZ	41784701	41786306	1606	Promoter (<=1kb)	41	41775404	41785462	10059	2	FANCG	XM_030258089.3	0
chrZ	41810686	41811185	500	Promoter (<=1kb)	41	41803445	41810727	7283	2	STOML2	XM_002190054.6	0
chrZ	41824782	41826746	1965	Intron (XM_030258091.3/FAM214B, intron 2 of 10)	41	41803445	41810727	7283	2	STOML2	XM_002190054.6	-14055
chrZ	41843150	41844081	932	Promoter (3-4kb)	41	41810836	41847907	37072	2	FAM214B	XM_030258091.3	3826
chrZ	41846819	41847897	1079	Promoter (<=1kb)	41	41810836	41847907	37072	2	FAM214B	XM_030258091.3	10
chrZ	41848202	41851880	3679	Promoter (<=1kb)	41	41810836	41848050	37215	2	FAM214B	XM_030258093.3	-152
chrZ	41914037	41915052	1016	Exon (XM_041711471.1/UNC13B, exon 6 of 38)	41	41870599	42078758	208160	1	UNC13B	XM_030258839.3	43438
chrZ	41915309	41916008	700	Intron (XM_041711471.1/UNC13B, intron 6 of 37)	41	41870599	42078758	208160	1	UNC13B	XM_030258839.3	44710
chrZ	41930101	41931383	1283	Intron (XM_041711471.1/UNC13B, intron 7 of 37)	41	41971252	42078758	107507	1	UNC13B	XM_030258832.3	-39869
chrZ	41950262	41951107	846	Exon (XM_041711471.1/UNC13B, exon 9 of 38)	41	41971252	42078758	107507	1	UNC13B	XM_030258832.3	-20145
chrZ	41951541	41951940	400	Intron (XM_041711471.1/UNC13B, intron 9 of 37)	41	41971252	42078758	107507	1	UNC13B	XM_030258832.3	-19312
chrZ	41970095	41977836	7742	Promoter (<=1kb)	41	41971252	42078758	107507	1	UNC13B	XM_030258832.3	0
chrZ	41983505	41983904	400	Intron (XM_041711471.1/UNC13B, intron 10 of 37)	41	41974077	42078758	104682	1	UNC13B	XM_041711470.1	9428
chrZ	41985503	41986386	884	Intron (XM_041711471.1/UNC13B, intron 10 of 37)	41	41974077	42078758	104682	1	UNC13B	XM_041711470.1	11426
chrZ	41993911	41995233	1323	Intron (XM_041711471.1/UNC13B, intron 11 of 37)	41	41974077	42078758	104682	1	UNC13B	XM_041711470.1	19834
chrZ	42009739	42011700	1962	Intron (XM_041711471.1/UNC13B, intron 16 of 37)	41	41974077	42078758	104682	1	UNC13B	XM_041711470.1	35662
chrZ	42012211	42012614	404	Intron (XM_041711471.1/UNC13B, intron 16 of 37)	41	41974077	42078758	104682	1	UNC13B	XM_041711470.1	38134
chrZ	42012687	42013927	1241	Intron (XM_041711471.1/UNC13B, intron 16 of 37)	41	41974077	42078758	104682	1	UNC13B	XM_041711470.1	38610
chrZ	42015501	42018127	2627	Intron (XM_041711471.1/UNC13B, intron 16 of 37)	41	41974077	42078758	104682	1	UNC13B	XM_041711470.1	41424
chrZ	42034504	42035617	1114	Intron (XM_041711471.1/UNC13B, intron 25 of 37)	41	42082797	42086544	3748	1	LOC121468183	XR_005978224.1	-47180
chrZ	42036531	42036930	400	Intron (XM_041711471.1/UNC13B, intron 25 of 37)	41	42082797	42086544	3748	1	LOC121468183	XR_005978224.1	-45867
chrZ	42037396	42041362	3967	Exon (XM_041711471.1/UNC13B, exon 26 of 38)	41	42082797	42086544	3748	1	LOC121468183	XR_005978224.1	-41435
chrZ	42041579	42042858	1280	Exon (XM_041711471.1/UNC13B, exon 27 of 38)	41	42082797	42086544	3748	1	LOC121468183	XR_005978224.1	-39939
chrZ	42062597	42063505	909	Exon (XM_030258840.3/UNC13B, exon 34 of 39)	41	42082797	42086544	3748	1	LOC121468183	XR_005978224.1	-19292
chrZ	42063748	42067170	3423	Intron (XM_041711471.1/UNC13B, intron 33 of 37)	41	42082797	42086544	3748	1	LOC121468183	XR_005978224.1	-15627
chrZ	42067942	42069960	2019	Exon (XM_041711471.1/UNC13B, exon 35 of 38)	41	42082797	42086544	3748	1	LOC121468183	XR_005978224.1	-12837
chrZ	42075413	42075853	441	Exon (XM_041711471.1/UNC13B, exon 37 of 38)	41	42082797	42086544	3748	1	LOC121468183	XR_005978224.1	-6944
chrZ	42137356	42138040	685	Intron (XM_002190347.5/LOC100221408, intron 3 of 27)	41	42114091	42186987	72897	1	LOC100221408	XM_002190347.5	23265
chrZ	42139889	42140550	662	Intron (XM_002190347.5/LOC100221408, intron 3 of 27)	41	42114091	42186987	72897	1	LOC100221408	XM_002190347.5	25798
chrZ	42141579	42142697	1119	Intron (XM_002190347.5/LOC100221408, intron 3 of 27)	41	42114091	42186987	72897	1	LOC100221408	XM_002190347.5	27488
chrZ	42143736	42144479	744	Intron (XM_002190347.5/LOC100221408, intron 4 of 27)	41	42114091	42186987	72897	1	LOC100221408	XM_002190347.5	29645
chrZ	42144618	42145189	572	Intron (XM_002190347.5/LOC100221408, intron 4 of 27)	41	42114091	42186987	72897	1	LOC100221408	XM_002190347.5	30527
chrZ	42184707	42191400	6694	Promoter (<=1kb)	41	42187165	42244275	57111	1	RUSC2	XM_012577623.4	0
chrZ	42193164	42193870	707	Promoter (<=1kb)	41	42193988	42244275	50288	1	RUSC2	XM_030258629.3	-118
chrZ	42194968	42197928	2961	Promoter (<=1kb)	41	42195604	42244275	48672	1	RUSC2	XM_030258625.3	0
chrZ	42204704	42211913	7210	Promoter (<=1kb)	41	42206498	42244275	37778	1	RUSC2	XM_012577624.4	0
chrZ	42211985	42213116	1132	Promoter (4-5kb)	41	42207936	42244275	36340	1	RUSC2	XM_032744479.2	4049
chrZ	42213201	42217607	4407	Intron (XM_012577623.4/RUSC2, intron 3 of 13)	41	42207936	42244275	36340	1	RUSC2	XM_032744479.2	5265
chrZ	42217960	42225369	7410	Intron (XM_012577623.4/RUSC2, intron 3 of 13)	41	42207936	42244275	36340	1	RUSC2	XM_032744479.2	10024
chrZ	42226309	42227042	734	Intron (XM_012577623.4/RUSC2, intron 3 of 13)	41	42207936	42244275	36340	1	RUSC2	XM_032744479.2	18373
chrZ	42227369	42227922	554	5' UTR	41	42207936	42244275	36340	1	RUSC2	XM_032744479.2	19433
chrZ	42253817	42255424	1608	Promoter (3-4kb)	41	42250360	42276899	26540	1	LOC101233989	XM_030258240.3	3457
chrZ	42257260	42257659	400	Intron (XM_030258240.3/LOC101233989, intron 1 of 28)	41	42250360	42276899	26540	1	LOC101233989	XM_030258240.3	6900
chrZ	42312824	42313223	400	Promoter (3-4kb)	41	42309434	42321851	12418	1	TESK1	XM_030257971.3	3390
chrZ	42340176	42341098	923	Promoter (<=1kb)	41	42339760	42343036	3277	1	LOC100226145	XM_032744360.2	416
chrZ	42345394	42345937	544	Distal Intergenic	41	42339760	42343036	3277	1	LOC100226145	XM_032744360.2	5634
chrZ	42347556	42352630	5075	Downstream (1-2kb)	41	42339760	42343036	3277	1	LOC100226145	XM_032744360.2	7796
chrZ	42355690	42357467	1778	Exon (XM_030257380.2/TMEM8B, exon 7 of 13)	41	42353993	42363579	9587	2	TMEM8B	XM_030257380.2	6112
chrZ	42360536	42363320	2785	Promoter (<=1kb)	41	42353993	42363579	9587	2	TMEM8B	XM_030257380.2	259
chrZ	42363743	42364401	659	Promoter (<=1kb)	41	42353993	42363579	9587	2	TMEM8B	XM_030257380.2	-164
chrZ	42370781	42371307	527	Promoter (<=1kb)	41	42370682	42372318	1637	1	HINT2	XM_030257382.2	99
chrZ	42372213	42373314	1102	Promoter (1-2kb)	41	42370682	42372318	1637	1	HINT2	XM_030257382.2	1531
chrZ	42373401	42374012	612	Promoter (1-2kb)	41	42375569	42378172	2604	1	SPAG8	XM_030258079.3	-1557
chrZ	42375612	42376220	609	Promoter (<=1kb)	41	42375569	42379259	3691	1	SPAG8	XM_030258080.3	43
chrZ	42413256	42414012	757	Promoter (<=1kb)	41	42402944	42413780	10837	2	RGP1	XM_032744602.2	0
chrZ	42414138	42414940	803	Promoter (<=1kb)	41	42414152	42428091	13940	1	GBA2	XM_030259026.3	0
chrZ	42428165	42428788	624	Distal Intergenic	41	42432078	42437919	5842	2	LOC115491279	XM_032744605.2	9131
chrZ	42471274	42472076	803	Promoter (1-2kb)	41	42469601	42471267	1667	1	LOC115491036	XM_030258136.2	1673
chrZ	42472993	42474126	1134	Promoter (3-4kb)	41	42469601	42471267	1667	1	LOC115491036	XM_030258136.2	3392
chrZ	42480331	42484078	3748	Promoter (<=1kb)	41	42474219	42481313	7095	2	CREB3	XM_002190987.6	0
chrZ	42484664	42490253	5590	Promoter (2-3kb)	41	42481679	42517483	35805	1	TLN1	XM_041711350.1	2985
chrZ	42523614	42528193	4580	Promoter (<=1kb)	41	42511060	42526916	15857	2	LOC115491037	XR_003956999.3	0
chrZ	42537642	42540241	2600	Promoter (<=1kb)	41	42539083	42543838	4756	1	LOC115491017	XM_030258015.3	0
chrZ	42620935	42622438	1504	Promoter (<=1kb)	41	42620941	42621843	903	2	MRPL17	XM_012577534.4	0
chrZ	42673993	42674392	400	Intron (XM_002191188.5/CCBE1, intron 2 of 10)	41	42623688	42721440	97753	2	CCBE1	XM_002191188.5	47048
chrZ	42675021	42675420	400	Intron (XM_002191188.5/CCBE1, intron 2 of 10)	41	42623688	42721440	97753	2	CCBE1	XM_002191188.5	46020
chrZ	42681501	42681842	342	Intron (XM_002191188.5/CCBE1, intron 2 of 10)	41	42623688	42721440	97753	2	CCBE1	XM_002191188.5	39598
chrZ	42965234	42966175	942	Intron (XM_030257570.3/PDZD2, intron 1 of 24)	41	42787193	42988217	201025	2	PDZD2	XM_030257570.3	22042
chrZ	42981712	42984994	3283	Promoter (3-4kb)	41	42787193	42988217	201025	2	PDZD2	XM_030257570.3	3223
chrZ	42986293	42987942	1650	Promoter (<=1kb)	41	42787193	42988217	201025	2	PDZD2	XM_030257570.3	275
chrZ	43018907	43019310	404	Intron (XM_002193100.5/GOLPH3, intron 2 of 3)	41	43008921	43039012	30092	2	GOLPH3	XM_002193100.5	19702
chrZ	43038257	43039684	1428	Promoter (<=1kb)	41	43008921	43039012	30092	2	GOLPH3	XM_002193100.5	0
chrZ	43109907	43110481	575	3' UTR	41	43055989	43089615	33627	2	MTMR12	XM_002191417.6	-20292
chrZ	43149593	43150744	1152	Promoter (<=1kb)	41	43150375	43151374	1000	1	LOC115491288	XR_003957251.3	0
chrZ	43156996	43157920	925	Promoter (<=1kb)	41	43157934	43173656	15723	1	SUB1	XM_012577535.4	-14
chrZ	43157989	43159035	1047	Promoter (<=1kb)	41	43157988	43170815	12828	1	SUB1	NM_001245768.1	1
chrZ	43162379	43162778	400	Promoter (4-5kb)	41	43157988	43170815	12828	1	SUB1	NM_001245768.1	4391
chrZ	43327957	43328623	667	Exon (XR_005978223.1/LOC115491015, exon 6 of 6)	41	43286736	43335796	49061	1	LOC115491015	XR_005978222.1	41221
chrZ	43340883	43341613	731	Distal Intergenic	41	43286736	43335796	49061	1	LOC115491015	XR_005978222.1	54147
chrZ	43394158	43396258	2101	Intron (XM_030257961.3/NPR3, intron 3 of 7)	41	43370045	43415562	45518	2	NPR3	XM_030257961.3	19304
chrZ	43427700	43428331	632	Promoter (<=1kb)	41	43428113	43442968	14856	1	TARS1	XM_030257343.3	0
chrZ	43428393	43429057	665	Promoter (<=1kb)	41	43428113	43442968	14856	1	TARS1	XM_030257343.3	280
chrZ	43671579	43673147	1569	Promoter (<=1kb)	41	43653070	43672706	19637	2	AMACR	XM_030257918.3	0
chrZ	43691021	43691420	400	Promoter (2-3kb)	41	43679325	43693674	14350	2	C1QTNF3	XM_030257919.3	2254
chrZ	43703195	43703686	492	Distal Intergenic	41	43679325	43693717	14393	2	C1QTNF3	XM_002194121.5	-9478
chrZ	43703790	43704190	401	Distal Intergenic	41	43679325	43693717	14393	2	C1QTNF3	XM_002194121.5	-10073
chrZ	43704390	43704798	409	Distal Intergenic	41	43679325	43693717	14393	2	C1QTNF3	XM_002194121.5	-10673
chrZ	43705007	43705406	400	Distal Intergenic	41	43679325	43693717	14393	2	C1QTNF3	XM_002194121.5	-11290
chrZ	43714878	43716713	1836	Distal Intergenic	41	43679325	43693717	14393	2	C1QTNF3	XM_002194121.5	-21161
chrZ	43723640	43724586	947	Distal Intergenic	41	43754356	43839801	85446	1	RAI14	XM_030257911.3	-29770
chrZ	43725010	43726168	1159	Distal Intergenic	41	43754356	43839801	85446	1	RAI14	XM_030257911.3	-28188
chrZ	43750297	43750977	681	Promoter (3-4kb)	41	43754356	43839801	85446	1	RAI14	XM_030257911.3	-3379
chrZ	43751275	43752066	792	Promoter (2-3kb)	41	43754356	43839801	85446	1	RAI14	XM_030257911.3	-2290
chrZ	43753850	43754273	424	Promoter (<=1kb)	41	43754356	43839801	85446	1	RAI14	XM_030257911.3	-83
chrZ	43754554	43755433	880	Promoter (<=1kb)	41	43754378	43839801	85424	1	RAI14	XM_030257912.3	176
chrZ	43763809	43764485	677	Promoter (<=1kb)	41	43762834	43839801	76968	1	RAI14	XM_041711061.1	975
chrZ	43783847	43784425	579	Intron (XM_030257911.3/RAI14, intron 2 of 17)	41	43762834	43839801	76968	1	RAI14	XM_041711061.1	21013
chrZ	43785017	43785416	400	Intron (XM_030257911.3/RAI14, intron 2 of 17)	41	43762834	43839801	76968	1	RAI14	XM_041711061.1	22183
chrZ	43785979	43786721	743	Intron (XM_030257911.3/RAI14, intron 2 of 17)	41	43762834	43839801	76968	1	RAI14	XM_041711061.1	23145
chrZ	43789805	43790409	605	Intron (XM_030257911.3/RAI14, intron 2 of 17)	41	43762834	43839801	76968	1	RAI14	XM_041711061.1	26971
chrZ	43795598	43795997	400	Intron (XM_030257911.3/RAI14, intron 2 of 17)	41	43762834	43839801	76968	1	RAI14	XM_041711061.1	32764
chrZ	43853771	43854173	403	Promoter (<=1kb)	41	43848891	43854217	5327	2	RAD1	XM_002191770.5	44
chrZ	43860736	43861330	595	Promoter (<=1kb)	41	43861373	43874160	12788	1	DNAJC21	XM_012577585.3	-43
chrZ	44169445	44169874	430	Distal Intergenic	41	44175289	44191268	15980	1	IL7R	XM_012577568.4	-5415
chrZ	44259425	44260865	1441	Promoter (<=1kb)	41	44229567	44260293	30727	2	LMBRD2	XM_012577631.4	0
chrZ	44276548	44277098	551	Exon (XM_041711462.1DK2, exon 10 of 11)	41	44272280	44289051	16772	2	NADK2	XM_041711462.1	11953
chrZ	44277940	44278621	682	Intron (XM_041711462.1DK2, intron 7 of 10)	41	44272280	44289051	16772	2	NADK2	XM_041711462.1	10430
chrZ	44278844	44279945	1102	Exon (XM_041711462.1DK2, exon 7 of 11)	41	44272280	44289051	16772	2	NADK2	XM_041711462.1	9106
chrZ	44304031	44304470	440	Promoter (<=1kb)	41	44272280	44304912	32633	2	NADK2	XM_030258752.3	442
chrZ	44380197	44380596	400	Distal Intergenic	41	44306810	44342858	36049	2	RANBP3L	XM_032744256.2	-37339
chrZ	44385571	44386393	823	Distal Intergenic	41	44306810	44342858	36049	2	RANBP3L	XM_032744256.2	-42713
chrZ	44386522	44387708	1187	Distal Intergenic	41	44430424	44495673	65250	1	SLC1A3	XM_002194998.6	-42716
chrZ	44398465	44400815	2351	Distal Intergenic	41	44430424	44495673	65250	1	SLC1A3	XM_002194998.6	-29609
chrZ	44413909	44414757	849	Distal Intergenic	41	44430424	44495673	65250	1	SLC1A3	XM_002194998.6	-15667
chrZ	44414899	44416344	1446	Distal Intergenic	41	44430424	44495673	65250	1	SLC1A3	XM_002194998.6	-14080
chrZ	44424865	44426393	1529	Promoter (4-5kb)	41	44430424	44495673	65250	1	SLC1A3	XM_002194998.6	-4031
chrZ	44429624	44430350	727	Promoter (<=1kb)	41	44430424	44495673	65250	1	SLC1A3	XM_002194998.6	-74
chrZ	44430513	44433837	3325	Promoter (<=1kb)	41	44430424	44495673	65250	1	SLC1A3	XM_002194998.6	89
chrZ	44434431	44434830	400	Promoter (4-5kb)	41	44430424	44495673	65250	1	SLC1A3	XM_002194998.6	4007
chrZ	44437383	44438080	698	Intron (XM_002194998.6/SLC1A3, intron 2 of 9)	41	44430424	44495673	65250	1	SLC1A3	XM_002194998.6	6959
chrZ	44440302	44441108	807	Intron (XM_002194998.6/SLC1A3, intron 2 of 9)	41	44430424	44495673	65250	1	SLC1A3	XM_002194998.6	9878
chrZ	44454928	44455587	660	Intron (XM_002194998.6/SLC1A3, intron 3 of 9)	41	44430424	44495673	65250	1	SLC1A3	XM_002194998.6	24504
chrZ	44455623	44456082	460	Intron (XM_002194998.6/SLC1A3, intron 3 of 9)	41	44430424	44495673	65250	1	SLC1A3	XM_002194998.6	25199
chrZ	44466645	44467346	702	Intron (XM_002194998.6/SLC1A3, intron 3 of 9)	41	44430424	44495673	65250	1	SLC1A3	XM_002194998.6	36221
chrZ	44469915	44470423	509	Intron (XM_002194998.6/SLC1A3, intron 3 of 9)	41	44430424	44495673	65250	1	SLC1A3	XM_002194998.6	39491
chrZ	44477606	44478095	490	Exon (XM_002194998.6/SLC1A3, exon 5 of 10)	41	44430424	44495673	65250	1	SLC1A3	XM_002194998.6	47182
chrZ	44555398	44556474	1077	Promoter (<=1kb)	41	44543094	44555274	12181	2	LOC105760861	XR_005978101.1	-124
chrZ	44565203	44565772	570	Promoter (<=1kb)	41	44566637	44714834	148198	1	NIPBL	XM_041711174.1	-865
chrZ	44565916	44567505	1590	Promoter (<=1kb)	41	44566637	44714834	148198	1	NIPBL	XM_041711174.1	0
chrZ	44568428	44569066	639	Promoter (1-2kb)	41	44566637	44714834	148198	1	NIPBL	XM_041711174.1	1791
chrZ	44709823	44711262	1440	Exon (XM_041711174.1/NIPBL, exon 49 of 53)	41	44725613	44778664	53052	2	CPLANE1	XM_041711171.1	67402
chrZ	44718026	44718809	784	Distal Intergenic	41	44725613	44778664	53052	2	CPLANE1	XM_041711171.1	59855
chrZ	44724333	44724732	400	Downstream (<1kb)	41	44725613	44778664	53052	2	CPLANE1	XM_041711171.1	53932
chrZ	44724755	44725388	634	Downstream (<1kb)	41	44725613	44778664	53052	2	CPLANE1	XM_041711171.1	53276
chrZ	44784424	44785010	587	Promoter (<=1kb)	41	44725613	44784872	59260	2	CPLANE1	XM_041711169.1	0
chrZ	44822208	44822975	768	Promoter (<=1kb)	41	44822487	44947731	125245	1	WDR70	XM_002195375.5	0
chrZ	44916160	44917723	1564	Intron (XM_002195375.5/WDR70, intron 11 of 17)	41	44976948	44996104	19157	2	GDNF	XM_002192609.5	78381
chrZ	45238191	45238768	578	Exon (XM_041711050.1/EGFLAM, exon 23 of 26)	41	45205668	45208369	2702	1	LOC105760847	NA	32523
chrZ	45238994	45240054	1061	Exon (XM_041711050.1/EGFLAM, exon 24 of 26)	41	45205668	45208369	2702	1	LOC105760847	NA	33326
chrZ	45244068	45244467	400	Distal Intergenic	41	45205668	45208369	2702	1	LOC105760847	NA	38400
chrZ	45264299	45265456	1158	Intron (XM_002195588.6/LIFR, intron 13 of 19)	41	45247582	45302516	54935	2	LIFR	XM_002195588.6	37060
chrZ	45302360	45302803	444	Promoter (<=1kb)	41	45247582	45302516	54935	2	LIFR	XM_002195588.6	0
chrZ	45303077	45303765	689	Promoter (<=1kb)	41	45247582	45302959	55378	2	LIFR	XM_032744578.2	-118
chrZ	45310157	45310812	656	Distal Intergenic	41	45247582	45302959	55378	2	LIFR	XM_032744578.2	-7198
chrZ	45421361	45422674	1314	3' UTR	41	45391373	45422860	31488	1	OSMR	XM_030258693.3	29988
chrZ	45498803	45499676	874	Promoter (<=1kb)	41	45423023	45499159	76137	2	RICTOR	XM_030258691.3	0
chrZ	45652752	45654384	1633	Promoter (1-2kb)	41	45656276	45668503	12228	1	LOC115491176	XR_004365875.2	-1892
chrZ	46091487	46092198	712	Intron (XM_002195972.6/TTC33, intron 2 of 4)	41	46099385	46099461	77	2	MIR2973	NR_048982.1	7263
chrZ	46145987	46147255	1269	Promoter (<=1kb)	41	46127041	46146673	19633	2	PRKAA1	XM_002196018.5	0
chrZ	46155746	46156242	497	Promoter (<=1kb)	41	46153836	46156411	2576	2	RPL37	NM_001076699.1	169
chrZ	46156501	46157305	805	Promoter (<=1kb)	41	46153836	46156411	2576	2	RPL37	NM_001076699.1	-90
chrZ	46157624	46159281	1658	Promoter (1-2kb)	41	46153836	46156411	2576	2	RPL37	NM_001076699.1	-1213
chrZ	46166647	46169120	2474	Promoter (2-3kb)	41	46171258	46195484	24227	1	C7	XM_041711272.1	-2138
chrZ	46239652	46240260	609	Distal Intergenic	41	46208588	46231599	23012	2	C6	XM_002193241.5	-8053
chrZ	46473907	46474519	613	Intron (XM_030257583.3/OXCT1, intron 4 of 16)	41	46491084	46494847	3764	1	LOC121468186	XM_041711404.1	-16565
chrZ	46475142	46478211	3070	Intron (XM_030257583.3/OXCT1, intron 3 of 16)	41	46491084	46494847	3764	1	LOC121468186	XM_041711404.1	-12873
chrZ	46483190	46484707	1518	Intron (XM_030257583.3/OXCT1, intron 3 of 16)	41	46491084	46494847	3764	1	LOC121468186	XM_041711404.1	-6377
chrZ	46488941	46491647	2707	Promoter (<=1kb)	41	46491084	46494847	3764	1	LOC121468186	XM_041711404.1	0
chrZ	46505052	46505540	489	Promoter (<=1kb)	41	46505652	46509256	3605	1	CZH5orf51	XM_030257587.3	-112
chrZ	46505744	46506401	658	Promoter (<=1kb)	41	46505652	46509256	3605	1	CZH5orf51	XM_030257587.3	92
chrZ	46538958	46539357	400	Promoter (2-3kb)	41	46533940	46536845	2906	2	LOC115490968	XM_030257589.3	-2113
chrZ	46653675	46654185	511	Promoter (<=1kb)	41	46654901	46786848	131948	1	GHR	XM_030257950.3	-716
chrZ	46818955	46820633	1679	Promoter (<=1kb)	41	46811419	46819749	8331	2	SELENOP	NM_001270877.1	0
chrZ	46830315	46832221	1907	Promoter (<=1kb)	41	46830840	46847859	17020	1	ZNF131	XM_041711108.1	0
chrZ	46848052	46848570	519	Distal Intergenic	41	46834395	46847859	13465	1	ZNF131	XM_041711107.1	13657
chrZ	46883700	46884312	613	Promoter (<=1kb)	41	46875688	46883651	7964	2	HMGCS1	XM_030257323.3	-49
chrZ	46885685	46886870	1186	Promoter (<=1kb)	41	46875688	46886813	11126	2	HMGCS1	XM_030257324.3	0
chrZ	46887016	46888169	1154	Promoter (<=1kb)	41	46875688	46886813	11126	2	HMGCS1	XM_030257324.3	-203
chrZ	46912260	46913135	876	Downstream (2-3kb)	41	46893889	46904771	10883	2	CCL28	XM_030258885.2	-7489
chrZ	46913565	46914794	1230	Downstream (1-2kb)	41	46893889	46904771	10883	2	CCL28	XM_030258885.2	-8794
chrZ	46973564	46974617	1054	Promoter (<=1kb)	41	46974623	47016541	41919	1	NNT	XM_041711073.1	-6
chrZ	47091539	47091938	400	Distal Intergenic	41	47129407	47134441	5035	1	LOC115491259	XR_003957217.3	-37469
chrZ	47104698	47105189	492	Distal Intergenic	41	47129407	47134441	5035	1	LOC115491259	XR_003957217.3	-24218
chrZ	47105914	47107020	1107	Distal Intergenic	41	47129407	47134441	5035	1	LOC115491259	XR_003957217.3	-22387
chrZ	47372418	47373407	990	Promoter (<=1kb)	41	47373398	47377852	4455	1	MRPS30	XM_002196883.6	0
chrZ	47373509	47374282	774	Promoter (<=1kb)	41	47373398	47377852	4455	1	MRPS30	XM_002196883.6	111
chrZ	47416476	47418275	1800	Distal Intergenic	41	47373398	47377852	4455	1	MRPS30	XM_002196883.6	43078
chrZ	47419213	47420034	822	Distal Intergenic	41	47373398	47377852	4455	1	MRPS30	XM_002196883.6	45815
chrZ	47435456	47436392	937	Distal Intergenic	41	47373398	47377852	4455	1	MRPS30	XM_002196883.6	62058
chrZ	47436562	47436965	404	Distal Intergenic	41	47373398	47377852	4455	1	MRPS30	XM_002196883.6	63164
chrZ	47453087	47454102	1016	Distal Intergenic	41	47514273	47520360	6088	1	LOC115491144	XR_003957105.3	-60171
chrZ	47458124	47458753	630	Distal Intergenic	41	47514273	47520360	6088	1	LOC115491144	XR_003957105.3	-55520
chrZ	47458888	47461113	2226	Distal Intergenic	41	47514273	47520360	6088	1	LOC115491144	XR_003957105.3	-53160
chrZ	47486373	47486833	461	Distal Intergenic	41	47514273	47520360	6088	1	LOC115491144	XR_003957105.3	-27440
chrZ	47757511	47757935	425	Promoter (<=1kb)	41	47564506	47757989	193484	2	HCN1	XM_030257549.3	54
chrZ	47943894	47944370	477	Promoter (<=1kb)	41	47944360	48066104	121745	1	PARP8	XM_002196996.5	0
chrZ	47976688	47977310	623	Intron (XM_002196996.5/PARP8, intron 2 of 25)	41	47944663	48066104	121442	1	PARP8	XM_030257349.3	32025
chrZ	47977451	47977914	464	Intron (XM_002196996.5/PARP8, intron 2 of 25)	41	47944663	48066104	121442	1	PARP8	XM_030257349.3	32788
chrZ	48815575	48816737	1163	Distal Intergenic	41	48892929	48966239	73311	1	ITGA1	XM_002194999.6	-76192
chrZ	48893271	48893670	400	Promoter (<=1kb)	41	48892929	48966239	73311	1	ITGA1	XM_002194999.6	342
chrZ	48899302	48899701	400	Promoter (<=1kb)	41	48899144	48903901	4758	1	PELO	XM_002197135.6	158
chrZ	48974521	48975881	1361	Promoter (<=1kb)	41	48975196	49042119	66924	1	ITGA2	XM_030258974.3	0
chrZ	48978304	48982126	3823	Promoter (<=1kb)	41	48978122	49042119	63998	1	ITGA2	XM_041711048.1	182
chrZ	48984589	48985957	1369	Intron (XM_030258974.3/ITGA2, intron 1 of 29)	41	48978122	49042119	63998	1	ITGA2	XM_041711048.1	6467
chrZ	49052649	49053635	987	Promoter (<=1kb)	41	49047761	49052562	4802	2	MOCS2	XM_032744013.2	-87
chrZ	49053908	49055787	1880	Promoter (<=1kb)	41	49047761	49055705	7945	2	MOCS2	XM_041711015.1	0
chrZ	49230578	49231534	957	Promoter (<=1kb)	41	49230931	49278375	47445	1	NDUFS4	NM_001245255.2	0
chrZ	49582493	49583910	1418	Promoter (<=1kb)	41	49574695	49583157	8463	2	LOC115491013	XR_005978106.1	0
chrZ	49597710	49598176	467	Intron (XM_002197384.6/SNX18, intron 1 of 1)	41	49574695	49583157	8463	2	LOC115491013	XR_005978106.1	-14553
chrZ	49598422	49598821	400	Intron (XM_002197384.6/SNX18, intron 1 of 1)	41	49574695	49583157	8463	2	LOC115491013	XR_005978106.1	-15265
chrZ	49656384	49657119	736	Distal Intergenic	41	49671968	49673938	1971	1	LOC121468163	XR_005978182.1	-14849
chrZ	49922741	49923628	888	Promoter (<=1kb)	41	49922831	49966523	43693	1	MTREX	XM_002186723.6	0
chrZ	50021610	50022029	420	Promoter (4-5kb)	41	49965003	50026341	61339	2	PLPP1	XM_032744346.1	4312
chrZ	50025290	50026391	1102	Promoter (<=1kb)	41	49965003	50026341	61339	2	PLPP1	XM_032744346.1	0
chrZ	50058479	50059373	895	Intron (XM_030257656.3/SLC38A9, intron 11 of 12)	41	50047464	50088446	40983	2	SLC38A9	XM_030257656.3	29073
chrZ	50173190	50173826	637	Downstream (2-3kb)	41	50176185	50208724	32540	2	IL6ST	XM_002187165.5	34898
chrZ	50207811	50208698	888	Promoter (<=1kb)	41	50176185	50208724	32540	2	IL6ST	XM_002187165.5	26
chrZ	50208862	50209503	642	Promoter (<=1kb)	41	50176185	50208724	32540	2	IL6ST	XM_002187165.5	-138
chrZ	50310879	50311339	461	Distal Intergenic	41	50236565	50282299	45735	2	ANKRD55	XM_032744183.2	-28580
chrZ	50354272	50354846	575	Distal Intergenic	41	50368848	50453628	84781	1	LOC121468203	XM_041711435.1	-14002
chrZ	50374517	50376635	2119	Exon (XM_041711435.1/LOC121468203, exon 2 of 4)	41	50368848	50453628	84781	1	LOC121468203	XM_041711435.1	5669
chrZ	50509166	50509860	695	Exon (XM_032744557.2/MAP3K1, exon 3 of 23)	41	50463251	50567501	104251	1	MAP3K1	XM_032744557.2	45915
chrZ	50509977	50510706	730	Exon (XM_032744557.2/MAP3K1, exon 4 of 23)	41	50463251	50567501	104251	1	MAP3K1	XM_032744557.2	46726
chrZ	50511253	50511763	511	Intron (XM_032744557.2/MAP3K1, intron 4 of 22)	41	50463251	50567501	104251	1	MAP3K1	XM_032744557.2	48002
chrZ	50518891	50519381	491	Intron (XM_032744557.2/MAP3K1, intron 4 of 22)	41	50570566	50578060	7495	1	SETD9	XM_002187391.5	-51185
chrZ	50576498	50577832	1335	3' UTR	41	50570727	50578060	7334	1	SETD9	XM_030258577.3	5771
chrZ	50606870	50607462	593	Promoter (<=1kb)	41	50583831	50606763	22933	2	MIER3	XM_041711414.1	-107
chrZ	50651152	50653065	1914	Promoter (<=1kb)	41	50651862	50687575	35714	1	GPBP1	XM_030257547.3	0
chrZ	50705855	50706709	855	Distal Intergenic	41	50668430	50687575	19146	1	GPBP1	XM_030257548.3	37425
chrZ	50706768	50708905	2138	Distal Intergenic	41	50668430	50687575	19146	1	GPBP1	XM_030257548.3	38338
chrZ	50715696	50716137	442	Distal Intergenic	41	50668430	50687575	19146	1	GPBP1	XM_030257548.3	47266
chrZ	50751469	50751999	531	Distal Intergenic	41	50668430	50687575	19146	1	GPBP1	XM_030257548.3	83039
chrZ	50777988	50778407	420	Distal Intergenic	41	50668430	50687575	19146	1	GPBP1	XM_030257548.3	109558
chrZ	50841003	50841634	632	Distal Intergenic	41	50668430	50687575	19146	1	GPBP1	XM_030257548.3	172573
chrZ	50900002	50900712	711	Distal Intergenic	41	50668430	50687575	19146	1	GPBP1	XM_030257548.3	231572
chrZ	50924289	50924688	400	Distal Intergenic	41	51145850	51151670	5821	2	PLK2	XM_030257877.3	226982
chrZ	50936639	50938001	1363	Distal Intergenic	41	51145850	51151670	5821	2	PLK2	XM_030257877.3	213669
chrZ	50938582	50939371	790	Distal Intergenic	41	51145850	51151670	5821	2	PLK2	XM_030257877.3	212299
chrZ	51025619	51026346	728	Distal Intergenic	41	51145850	51151670	5821	2	PLK2	XM_030257877.3	125324
chrZ	51026604	51027229	626	Distal Intergenic	41	51145850	51151670	5821	2	PLK2	XM_030257877.3	124441
chrZ	51056123	51056949	827	Distal Intergenic	41	51145850	51151670	5821	2	PLK2	XM_030257877.3	94721
chrZ	51056986	51057824	839	Distal Intergenic	41	51145850	51151670	5821	2	PLK2	XM_030257877.3	93846
chrZ	51102026	51102973	948	Distal Intergenic	41	51145850	51151670	5821	2	PLK2	XM_030257877.3	48697
chrZ	51103933	51104367	435	Distal Intergenic	41	51145850	51151670	5821	2	PLK2	XM_030257877.3	47303
chrZ	51108000	51108453	454	Distal Intergenic	41	51145850	51151670	5821	2	PLK2	XM_030257877.3	43217
chrZ	51150234	51152425	2192	Promoter (<=1kb)	41	51145850	51151670	5821	2	PLK2	XM_030257877.3	0
chrZ	51206401	51208794	2394	Promoter (<=1kb)	41	51208004	51349416	141413	1	RAB3C	XM_041711299.1	0
chrZ	51276083	51276482	400	Promoter (2-3kb)	41	51273684	51293309	19626	1	LOC121468140	XR_005978139.1	2399
chrZ	51276673	51278156	1484	Promoter (2-3kb)	41	51273684	51293309	19626	1	LOC121468140	XR_005978139.1	2989
chrZ	51317168	51317631	464	Intron (XM_041711299.1/RAB3C, intron 4 of 4)	41	51273684	51293309	19626	1	LOC121468140	XR_005978139.1	43484
chrZ	51345374	51346999	1626	Intron (XM_041711299.1/RAB3C, intron 4 of 4)	41	51358597	51384404	25808	2	PDE4D	XM_012577650.4	37405
chrZ	51347034	51347591	558	Intron (XM_041711299.1/RAB3C, intron 4 of 4)	41	51358597	51384404	25808	2	PDE4D	XM_012577650.4	36813
chrZ	51381685	51382526	842	Promoter (1-2kb)	41	51358597	51384404	25808	2	PDE4D	XM_012577650.4	1878
chrZ	51476061	51476522	462	Intron (XM_030258993.3/PDE4D, intron 1 of 14)	41	51358597	51490010	131414	2	PDE4D	XM_030258993.3	13488
chrZ	51558104	51558583	480	Intron (XM_030258994.3/PDE4D, intron 2 of 15)	41	51358597	51607285	248689	2	PDE4D	XM_030258994.3	48702
chrZ	51559384	51559969	586	Intron (XM_030258994.3/PDE4D, intron 2 of 15)	41	51358597	51607285	248689	2	PDE4D	XM_030258994.3	47316
chrZ	51707993	51709139	1147	Promoter (<=1kb)	41	51708861	51715147	6287	1	LOC121468141	XR_005978140.1	0
chrZ	51709265	51709709	445	Promoter (<=1kb)	41	51358597	51709246	350650	2	PDE4D	XM_030258991.3	-19
chrZ	51840233	51841015	783	Distal Intergenic	41	51920223	51938628	18406	2	DEPDC1B	XM_041711301.1	97613
chrZ	51841134	51841714	581	Distal Intergenic	41	51920223	51938628	18406	2	DEPDC1B	XM_041711301.1	96914
chrZ	52035267	52035914	648	Promoter (<=1kb)	41	52007424	52035674	28251	2	ERCC8	XM_030258973.3	0
chrZ	52036003	52036479	477	Promoter (<=1kb)	41	52007424	52036012	28589	2	ERCC8	XM_002188371.4	0
chrZ	52090060	52090513	454	Promoter (<=1kb)	41	52088075	52090762	2688	2	SMIM15	XM_032744589.2	249
chrZ	52164664	52165779	1116	Promoter (<=1kb)	41	52160582	52166143	5562	2	LOC115491283	XR_003957237.3	364
chrZ	52166194	52167939	1746	Promoter (<=1kb)	41	52166179	52273151	106973	1	ZSWIM6	XM_032744590.2	15
chrZ	52197393	52198252	860	5' UTR	41	52191246	52273151	81906	1	ZSWIM6	XM_030259033.3	6147
chrZ	52334697	52335305	609	Distal Intergenic	41	52191246	52273151	81906	1	ZSWIM6	XM_030259033.3	143451
chrZ	52399762	52400353	592	Distal Intergenic	41	52501734	52546297	44564	1	KIF2A	XM_030258255.3	-101381
chrZ	52400508	52401102	595	Distal Intergenic	41	52501734	52546297	44564	1	KIF2A	XM_030258255.3	-100632
chrZ	52411397	52412537	1141	Distal Intergenic	41	52501734	52546297	44564	1	KIF2A	XM_030258255.3	-89197
chrZ	52501104	52502099	996	Promoter (<=1kb)	41	52501734	52546297	44564	1	KIF2A	XM_030258255.3	0
chrZ	52502225	52503222	998	Promoter (<=1kb)	41	52501735	52546297	44563	1	KIF2A	XM_030258257.3	490
chrZ	52506920	52507743	824	Intron (XM_030258255.3/KIF2A, intron 1 of 20)	41	52501735	52546297	44563	1	KIF2A	XM_030258257.3	5185
chrZ	52508740	52512216	3477	Intron (XM_030258255.3/KIF2A, intron 1 of 20)	41	52501735	52546297	44563	1	KIF2A	XM_030258257.3	7005
chrZ	52512456	52512855	400	Intron (XM_030258255.3/KIF2A, intron 1 of 20)	41	52501735	52546297	44563	1	KIF2A	XM_030258257.3	10721
chrZ	52553398	52554460	1063	Promoter (<=1kb)	41	52553896	52634887	80992	1	IPO11	XM_032744365.2	0
chrZ	52614053	52614505	453	Promoter (<=1kb)	41	52613856	52623935	10080	1	LRRC70	XM_030258259.3	197
chrZ	52624364	52624782	419	Intron (XM_030258245.3/IPO11, intron 28 of 30)	41	52613856	52623935	10080	1	LRRC70	XM_030258259.3	10508
chrZ	52653467	52654028	562	Distal Intergenic	41	52613856	52623935	10080	1	LRRC70	XM_030258259.3	39611
chrZ	52868280	52868858	579	Distal Intergenic	41	52912497	52917684	5188	1	LOC121468208	XR_005978276.1	-43639
chrZ	53034217	53035130	914	Distal Intergenic	41	53082142	53085280	3139	2	HTR1A	XM_002188840.6	50150
chrZ	53152513	53154248	1736	Intron (XM_030257615.3/RNF180, intron 3 of 6)	41	53144380	53214508	70129	1	RNF180	XM_041711087.1	8133
chrZ	53244749	53245943	1195	Promoter (<=1kb)	41	53244765	53278678	33914	1	LOC100231574	XM_030258410.2	0
chrZ	53259154	53259589	436	Promoter (3-4kb)	41	53263270	53278678	15409	1	LOC100231574	XM_030258411.3	-3681
chrZ	53262195	53262618	424	Promoter (<=1kb)	41	53263270	53278678	15409	1	LOC100231574	XM_030258411.3	-652
chrZ	53293325	53293874	550	Promoter (<=1kb)	41	53293660	53390001	96342	1	CWC27	XM_041711352.1	0
chrZ	53582469	53582868	400	Promoter (<=1kb)	41	53435434	53581865	146432	2	ADAMTS6	XM_041711191.1	-604
chrZ	53619282	53620139	858	Promoter (<=1kb)	41	53598671	53619532	20862	2	CENPK	XM_030258785.3	0
chrZ	53656589	53657083	495	Promoter (<=1kb)	41	53634716	53657072	22357	2	TRIM23	XM_030258776.3	0
chrZ	53657168	53657899	732	Promoter (<=1kb)	41	53657284	53662126	4843	1	SHLD3	XM_030258787.3	0
chrZ	53704233	53705497	1265	Promoter (<=1kb)	41	53705407	53767803	62397	1	NLN	XM_032744527.2	0
chrZ	53705572	53706365	794	Promoter (<=1kb)	41	53705728	53740012	34285	1	NLN	XM_032744529.2	0
chrZ	53718401	53719057	657	Intron (XM_032744527.2/NLN, intron 2 of 13)	41	53707648	53740012	32365	1	NLN	XM_032744530.2	10753
chrZ	53719232	53720262	1031	Exon (XM_032744527.2/NLN, exon 3 of 14)	41	53707648	53740012	32365	1	NLN	XM_032744530.2	11584
chrZ	53725960	53726664	705	Exon (XM_032744527.2/NLN, exon 6 of 14)	41	53707648	53740012	32365	1	NLN	XM_032744530.2	18312
chrZ	53726942	53728712	1771	Exon (XM_032744527.2/NLN, exon 7 of 14)	41	53707648	53740012	32365	1	NLN	XM_032744530.2	19294
chrZ	53751799	53753605	1807	3' UTR	41	53774544	53780852	6309	2	LOC115491224	XR_003957199.2	27247
chrZ	53753678	53759102	5425	3' UTR	41	53774544	53780852	6309	2	LOC115491224	XR_003957199.2	21750
chrZ	53779994	53781332	1339	Promoter (<=1kb)	41	53780910	53898348	117439	1	ERBIN	XM_030257596.3	0
chrZ	53781443	53782794	1352	Promoter (<=1kb)	41	53781343	53898348	117006	1	ERBIN	XM_030257605.3	100
chrZ	53782882	53783380	499	Promoter (1-2kb)	41	53781343	53898348	117006	1	ERBIN	XM_030257605.3	1539
chrZ	53906822	53908496	1675	Promoter (<=1kb)	41	53905572	53907286	1715	2	LOC115490970	XR_005978213.1	0
chrZ	54007671	54009667	1997	Distal Intergenic	41	53994923	53997711	2789	2	LOC115491203	XR_003957170.3	-9960
chrZ	54066110	54066554	445	Intron (XR_003957077.3/LOC115491119, intron 1 of 1)	41	54063268	54073043	9776	2	LOC115491119	XR_003957077.3	6489
chrZ	54066733	54067183	451	Intron (XR_003957077.3/LOC115491119, intron 1 of 1)	41	54063268	54073043	9776	2	LOC115491119	XR_003957077.3	5860
chrZ	54067277	54068445	1169	Promoter (4-5kb)	41	54063268	54073043	9776	2	LOC115491119	XR_003957077.3	4598
chrZ	54070576	54071616	1041	Promoter (1-2kb)	41	54063268	54073043	9776	2	LOC115491119	XR_003957077.3	1427
chrZ	54072443	54073054	612	Promoter (<=1kb)	41	54063268	54073043	9776	2	LOC115491119	XR_003957077.3	0
chrZ	54073273	54073878	606	Promoter (<=1kb)	41	54073167	54351248	278082	1	MAST4	XM_030258926.3	106
chrZ	54079531	54080040	510	Intron (XM_030258924.3/MAST4, intron 1 of 29)	41	54073167	54351248	278082	1	MAST4	XM_030258926.3	6364
chrZ	54203697	54204096	400	Intron (XM_030258924.3/MAST4, intron 4 of 29)	41	54224630	54351248	126619	1	MAST4	XM_030258928.3	-20534
chrZ	54224438	54226107	1670	Promoter (<=1kb)	41	54225043	54230488	5446	1	LOC121468222	XR_005978296.1	0
chrZ	54372177	54374352	2176	Promoter (<=1kb)	41	54356058	54375330	19273	2	CD180	XM_041711436.1	978
chrZ	54375688	54376087	400	Promoter (<=1kb)	41	54356058	54375330	19273	2	CD180	XM_041711436.1	-358
chrZ	54389180	54389928	749	Distal Intergenic	41	54356058	54375330	19273	2	CD180	XM_041711436.1	-13850
chrZ	54390159	54390643	485	Distal Intergenic	41	54356058	54375330	19273	2	CD180	XM_041711436.1	-14829
chrZ	54419113	54419596	484	Distal Intergenic	41	54356058	54375330	19273	2	CD180	XM_041711436.1	-43783
chrZ	54449320	54449719	400	Distal Intergenic	41	54356058	54375330	19273	2	CD180	XM_041711436.1	-73990
chrZ	54468943	54471883	2941	Distal Intergenic	41	54549076	54551532	2457	1	LOC115491218	XR_003957187.3	-77193
chrZ	54477867	54480746	2880	Distal Intergenic	41	54549076	54551532	2457	1	LOC115491218	XR_003957187.3	-68330
chrZ	54481785	54482543	759	Distal Intergenic	41	54549076	54551532	2457	1	LOC115491218	XR_003957187.3	-66533
chrZ	54482598	54484138	1541	Distal Intergenic	41	54549076	54551532	2457	1	LOC115491218	XR_003957187.3	-64938
chrZ	54492044	54492949	906	Distal Intergenic	41	54549076	54551532	2457	1	LOC115491218	XR_003957187.3	-56127
chrZ	54494177	54495270	1094	Distal Intergenic	41	54549076	54551532	2457	1	LOC115491218	XR_003957187.3	-53806
chrZ	54501135	54501702	568	Distal Intergenic	41	54549076	54551532	2457	1	LOC115491218	XR_003957187.3	-47374
chrZ	54504886	54505344	459	Distal Intergenic	41	54549076	54551532	2457	1	LOC115491218	XR_003957187.3	-43732
chrZ	54505998	54507811	1814	Distal Intergenic	41	54549076	54551532	2457	1	LOC115491218	XR_003957187.3	-41265
chrZ	54509661	54510669	1009	Distal Intergenic	41	54549076	54551532	2457	1	LOC115491218	XR_003957187.3	-38407
chrZ	54551457	54552871	1415	Promoter (2-3kb)	41	54549076	54551532	2457	1	LOC115491218	XR_003957187.3	2381
chrZ	54553083	54554242	1160	Promoter (4-5kb)	41	54549076	54551532	2457	1	LOC115491218	XR_003957187.3	4007
chrZ	54556647	54558215	1569	Distal Intergenic	41	54549076	54551532	2457	1	LOC115491218	XR_003957187.3	7571
chrZ	54558272	54559351	1080	Distal Intergenic	41	54549076	54551532	2457	1	LOC115491218	XR_003957187.3	9196
chrZ	54560136	54561679	1544	Distal Intergenic	41	54549076	54551532	2457	1	LOC115491218	XR_003957187.3	11060
chrZ	54562017	54563493	1477	Distal Intergenic	41	54549076	54551532	2457	1	LOC115491218	XR_003957187.3	12941
chrZ	54563850	54565432	1583	Distal Intergenic	41	54549076	54551532	2457	1	LOC115491218	XR_003957187.3	14774
chrZ	54577688	54578652	965	Distal Intergenic	41	54549076	54551532	2457	1	LOC115491218	XR_003957187.3	28612
chrZ	54598850	54599298	449	Intron (XR_005978219.1/LOC121468181, intron 1 of 1)	41	54585859	54627190	41332	2	LOC121468181	XR_005978219.1	27892
chrZ	54603483	54604237	755	Intron (XR_005978219.1/LOC121468181, intron 1 of 1)	41	54585859	54627190	41332	2	LOC121468181	XR_005978219.1	22953
chrZ	54604473	54604886	414	Intron (XR_005978219.1/LOC121468181, intron 1 of 1)	41	54585859	54627190	41332	2	LOC121468181	XR_005978219.1	22304
chrZ	54650444	54650972	529	Promoter (4-5kb)	41	54655038	54715314	60277	1	PIK3R1	XM_030258789.3	-4066
chrZ	54654303	54654900	598	Promoter (<=1kb)	41	54655038	54715314	60277	1	PIK3R1	XM_030258789.3	-138
chrZ	54654978	54657389	2412	Promoter (<=1kb)	41	54655038	54715314	60277	1	PIK3R1	XM_030258789.3	0
chrZ	54664039	54666516	2478	Intron (XM_030258789.3/PIK3R1, intron 2 of 15)	41	54655038	54715314	60277	1	PIK3R1	XM_030258789.3	9001
chrZ	54677812	54678211	400	Intron (XM_030258789.3/PIK3R1, intron 2 of 15)	41	54700380	54715314	14935	1	PIK3R1	XM_012577679.4	-22169
chrZ	54720098	54722709	2612	Distal Intergenic	41	54702221	54715314	13094	1	PIK3R1	XM_012577678.4	17877
chrZ	54780611	54781230	620	Intron (XM_002190379.5/GOLM1, intron 3 of 9)	41	54766563	54802374	35812	1	GOLM1	XM_002190379.5	14048
chrZ	54829158	54830891	1734	Promoter (<=1kb)	41	54830284	54831966	1683	1	LOC121468223	XR_005978297.1	0
chrZ	54830968	54831568	601	Promoter (<=1kb)	41	54830284	54831966	1683	1	LOC121468223	XR_005978297.1	684
chrZ	54832693	54833287	595	Promoter (2-3kb)	41	54830284	54831966	1683	1	LOC121468223	XR_005978297.1	2409
chrZ	54836477	54836968	492	Promoter (1-2kb)	41	54838592	54899033	60442	1	AGTPBP1	XM_030258859.3	-1624
chrZ	54837837	54838569	733	Promoter (<=1kb)	41	54838592	54899033	60442	1	AGTPBP1	XM_030258859.3	-23
chrZ	54865416	54865879	464	Intron (XM_030258859.3/AGTPBP1, intron 13 of 26)	41	54839009	54899033	60025	1	AGTPBP1	XM_030258860.3	26407
chrZ	54954768	54959667	4900	Distal Intergenic	41	54839009	54899033	60025	1	AGTPBP1	XM_030258860.3	115759
chrZ	54960255	54967649	7395	Distal Intergenic	41	54839009	54899033	60025	1	AGTPBP1	XM_030258860.3	121246
chrZ	54987991	54988603	613	Distal Intergenic	41	54839009	54899033	60025	1	AGTPBP1	XM_030258860.3	148982
chrZ	54988812	54990403	1592	Distal Intergenic	41	54839009	54899033	60025	1	AGTPBP1	XM_030258860.3	149803
chrZ	55081278	55081830	553	Intron (XM_030257434.3/NTRK2, intron 17 of 18)	41	55072224	55265152	192929	2	NTRK2	XM_030257434.3	183322
chrZ	55090254	55091601	1348	Intron (XM_030257434.3/NTRK2, intron 17 of 18)	41	55072224	55265152	192929	2	NTRK2	XM_030257434.3	173551
chrZ	55091687	55095617	3931	Intron (XM_030257434.3/NTRK2, intron 17 of 18)	41	55072224	55265152	192929	2	NTRK2	XM_030257434.3	169535
chrZ	55098289	55109558	11270	Intron (XM_030257434.3/NTRK2, intron 17 of 18)	41	55072224	55265152	192929	2	NTRK2	XM_030257434.3	155594
chrZ	55109649	55110775	1127	Intron (XM_030257434.3/NTRK2, intron 17 of 18)	41	55072224	55265152	192929	2	NTRK2	XM_030257434.3	154377
chrZ	55112045	55112493	449	Exon (XM_030257434.3/NTRK2, exon 17 of 19)	41	55072224	55265152	192929	2	NTRK2	XM_030257434.3	152659
chrZ	55113723	55115035	1313	Intron (XM_030257434.3/NTRK2, intron 16 of 18)	41	55072224	55265152	192929	2	NTRK2	XM_030257434.3	150117
chrZ	55117388	55119291	1904	Intron (XM_030257434.3/NTRK2, intron 15 of 18)	41	55072224	55265152	192929	2	NTRK2	XM_030257434.3	145861
chrZ	55119405	55120096	692	Intron (XM_030257434.3/NTRK2, intron 15 of 18)	41	55072224	55265152	192929	2	NTRK2	XM_030257434.3	145056
chrZ	55122752	55123820	1069	Intron (XM_030257434.3/NTRK2, intron 14 of 18)	41	55072224	55265152	192929	2	NTRK2	XM_030257434.3	141332
chrZ	55131347	55133760	2414	3' UTR	41	55072224	55265152	192929	2	NTRK2	XM_030257434.3	131392
chrZ	55134466	55135779	1314	3' UTR	41	55072224	55265152	192929	2	NTRK2	XM_030257434.3	129373
chrZ	55136480	55136879	400	Intron (XM_030257434.3/NTRK2, intron 14 of 18)	41	55072224	55265152	192929	2	NTRK2	XM_030257434.3	128273
chrZ	55159640	55160118	479	Intron (XM_030257434.3/NTRK2, intron 13 of 18)	41	55072224	55265152	192929	2	NTRK2	XM_030257434.3	105034
chrZ	55161027	55161546	520	Intron (XM_030257434.3/NTRK2, intron 13 of 18)	41	55072224	55265152	192929	2	NTRK2	XM_030257434.3	103606
chrZ	55163521	55167493	3973	3' UTR	41	55072224	55265152	192929	2	NTRK2	XM_030257434.3	97659
chrZ	55173372	55174206	835	3' UTR	41	55072224	55265152	192929	2	NTRK2	XM_030257434.3	90946
chrZ	55181036	55182124	1089	Intron (XM_030257434.3/NTRK2, intron 13 of 18)	41	55072224	55265152	192929	2	NTRK2	XM_030257434.3	83028
chrZ	55203761	55204496	736	Intron (XM_030257434.3/NTRK2, intron 12 of 18)	41	55072224	55265152	192929	2	NTRK2	XM_030257434.3	60656
chrZ	55204854	55205770	917	Intron (XM_030257434.3/NTRK2, intron 12 of 18)	41	55072224	55265152	192929	2	NTRK2	XM_030257434.3	59382
chrZ	55211515	55212407	893	Intron (XM_030257434.3/NTRK2, intron 10 of 18)	41	55072224	55265152	192929	2	NTRK2	XM_030257434.3	52745
chrZ	55260661	55261060	400	Promoter (4-5kb)	41	55072224	55265152	192929	2	NTRK2	XM_030257434.3	4092
chrZ	55262267	55265344	3078	Promoter (<=1kb)	41	55072224	55265152	192929	2	NTRK2	XM_030257434.3	0
chrZ	55265420	55266981	1562	Promoter (<=1kb)	41	55265561	55266567	1007	2	LOC116806836	XM_032744558.2	0
chrZ	55405783	55408622	2840	Distal Intergenic	41	55373530	55400924	27395	1	SLC28A3	XM_030258653.3	32253
chrZ	55472919	55474799	1881	Promoter (<=1kb)	41	55473204	55493930	20727	1	HNRNPK	XM_030259013.3	0
chrZ	55494750	55495930	1181	Promoter (<=1kb)	41	55495200	55502030	6831	1	CZH9orf64	XM_032744318.2	0
chrZ	55534981	55536178	1198	Promoter (<=1kb)	41	55535439	55561634	26196	1	UBQLN1	XM_030257352.3	0
chrZ	55976805	55977357	553	Distal Intergenic	41	56163894	56244161	80268	1	LOC100221996	XM_002193072.6	-186537
chrZ	56163470	56165484	2015	Promoter (<=1kb)	41	56163894	56244161	80268	1	LOC100221996	XM_002193072.6	0
chrZ	56257382	56257786	405	Distal Intergenic	41	56265194	56279601	14408	1	LOC121468151	XR_005978161.1	-7408
chrZ	56834193	56835834	1642	Intron (XM_030257416.3/LOC100229224, intron 8 of 19)	41	56799020	56893952	94933	2	LOC100229224	XM_030257416.3	58118
chrZ	56894158	56894821	664	Promoter (<=1kb)	41	56799020	56893952	94933	2	LOC100229224	XM_030257418.3	-206
chrZ	56895213	56896056	844	Promoter (1-2kb)	41	56799020	56893952	94933	2	LOC100229224	XM_030257418.3	-1261
chrZ	57373059	57376033	2975	Intron (XM_002186795.5/PSAT1, intron 6 of 8)	41	57368041	57384013	15973	2	PSAT1	XM_002186795.5	7980
chrZ	57376291	57376782	492	Exon (XM_002186795.5/PSAT1, exon 6 of 9)	41	57368041	57384013	15973	2	PSAT1	XM_002186795.5	7231
chrZ	57382479	57382972	494	Promoter (1-2kb)	41	57368041	57384013	15973	2	PSAT1	XM_002186795.5	1041
chrZ	57412832	57413425	594	Promoter (<=1kb)	41	57389025	57412789	23765	2	CEP78	XM_041711125.1	-43
chrZ	57440534	57442523	1990	Promoter (<=1kb)	41	57442267	57560070	117804	1	LOC100230245	XM_002187065.6	0
chrZ	57442543	57443162	620	Promoter (<=1kb)	41	57442267	57560070	117804	1	LOC100230245	XM_002187065.6	276
chrZ	57575644	57577341	1698	Distal Intergenic	41	57618036	57710381	92346	2	VPS13A	XM_041711447.1	133040
chrZ	57684530	57685616	1087	Exon (XM_041711447.1/VPS13A, exon 11 of 59)	41	57618036	57710381	92346	2	VPS13A	XM_041711447.1	24765
chrZ	57725699	57727042	1344	Promoter (<=1kb)	41	57618036	57727087	109052	2	VPS13A	XM_030258668.3	45
chrZ	57823151	57824232	1082	Distal Intergenic	41	57830656	57934812	104157	1	PRUNE2	XM_030258582.3	-6424
chrZ	57894782	57895181	400	Promoter (<=1kb)	41	57894900	57934812	39913	1	PRUNE2	XM_030258589.3	0
chrZ	57991244	57991835	592	Promoter (<=1kb)	41	57991798	57993967	2170	1	RFK	XM_030257645.3	0
chrZ	57991962	57992437	476	Promoter (<=1kb)	41	57991991	57998657	6667	1	RFK	XM_002187487.6	0
chrZ	57992523	57993013	491	Promoter (<=1kb)	41	57991991	57998657	6667	1	RFK	XM_002187487.6	532
chrZ	58236073	58236472	400	Promoter (4-5kb)	41	58231588	58272887	41300	1	SERINC5	XM_041711455.1	4485
chrZ	58239778	58240177	400	Intron (XM_012577697.4/SERINC5, intron 1 of 11)	41	58231588	58272887	41300	1	SERINC5	XM_041711455.1	8190
chrZ	58240560	58240959	400	Intron (XM_012577697.4/SERINC5, intron 1 of 11)	41	58231588	58272887	41300	1	SERINC5	XM_041711455.1	8972
chrZ	58244584	58245264	681	Intron (XM_012577697.4/SERINC5, intron 2 of 11)	41	58231588	58272887	41300	1	SERINC5	XM_041711455.1	12996
chrZ	58260769	58262140	1372	Exon (XM_012577697.4/SERINC5, exon 9 of 12)	41	58231588	58272887	41300	1	SERINC5	XM_041711455.1	29181
chrZ	58270387	58272634	2248	3' UTR	41	58231588	58272887	41300	1	SERINC5	XM_041711455.1	38799
chrZ	58273223	58273982	760	Downstream (2-3kb)	41	58231588	58272887	41300	1	SERINC5	XM_041711455.1	41635
chrZ	58322699	58323426	728	Promoter (<=1kb)	41	58322750	58331513	8764	1	MTX3	XM_012577695.4	0
chrZ	58338207	58339225	1019	Promoter (2-3kb)	41	58330963	58342072	11110	2	LOC115491173	XR_003957148.3	2847
chrZ	58375014	58380111	5098	Distal Intergenic	41	58330963	58342072	11110	2	LOC115491173	XR_003957148.3	-32942
chrZ	58391144	58391698	555	Distal Intergenic	41	58330963	58342072	11110	2	LOC115491173	XR_003957148.3	-49072
chrZ	58396373	58399030	2658	3' UTR	41	58398352	58444086	45735	2	CMYA5	XM_030258581.3	45056
chrZ	58402471	58405799	3329	Intron (XM_030258581.3/CMYA5, intron 9 of 12)	41	58398352	58444086	45735	2	CMYA5	XM_030258581.3	38287
chrZ	58406819	58408706	1888	Intron (XM_030258581.3/CMYA5, intron 9 of 12)	41	58398352	58444086	45735	2	CMYA5	XM_030258581.3	35380
chrZ	58409027	58411534	2508	Exon (XM_030258581.3/CMYA5, exon 9 of 13)	41	58398352	58444086	45735	2	CMYA5	XM_030258581.3	32552
chrZ	58415662	58416530	869	Intron (XM_030258581.3/CMYA5, intron 6 of 12)	41	58398352	58444086	45735	2	CMYA5	XM_030258581.3	27556
chrZ	58439735	58441783	2049	Promoter (2-3kb)	41	58398352	58444086	45735	2	CMYA5	XM_030258581.3	2303
chrZ	58441921	58444413	2493	Promoter (<=1kb)	41	58398352	58444086	45735	2	CMYA5	XM_030258581.3	0
chrZ	58491258	58491828	571	Promoter (<=1kb)	41	58444687	58491839	47153	2	TENT2	XM_030258597.3	11
chrZ	58492045	58492444	400	Promoter (<=1kb)	41	58444687	58491848	47162	2	TENT2	XM_030258598.3	-197
chrZ	58493590	58493992	403	Promoter (1-2kb)	41	58444687	58491848	47162	2	TENT2	XM_030258598.3	-1742
chrZ	58494101	58494647	547	Promoter (2-3kb)	41	58444687	58491848	47162	2	TENT2	XM_030258598.3	-2253
chrZ	58503300	58505325	2026	Promoter (<=1kb)	41	58505186	58593629	88444	1	HOMER1	XM_002187874.6	0
chrZ	58505441	58506138	698	Promoter (<=1kb)	41	58505186	58593629	88444	1	HOMER1	XM_002187874.6	255
chrZ	58664637	58665481	845	Promoter (<=1kb)	41	58602658	58666117	63460	2	JMY	XM_012577688.4	636
chrZ	58665596	58666160	565	Promoter (<=1kb)	41	58602658	58666117	63460	2	JMY	XM_012577688.4	0
chrZ	59077245	59077954	710	Promoter (<=1kb)	41	59076720	59219339	142620	1	AP3B1	XM_030258593.3	525
chrZ	59083380	59083779	400	Intron (XM_030258594.3/AP3B1, intron 2 of 26)	41	59076720	59219339	142620	1	AP3B1	XM_030258593.3	6660
chrZ	59089720	59090121	402	Intron (XM_030258594.3/AP3B1, intron 3 of 26)	41	59076720	59219339	142620	1	AP3B1	XM_030258593.3	13000
chrZ	59249738	59251844	2107	Distal Intergenic	41	59221433	59236238	14806	1	LOC115491172	XR_003957147.3	28305
chrZ	59357101	59357956	856	Promoter (<=1kb)	41	59352571	59357407	4837	2	LOC116806744	XR_004365782.2	0
chrZ	59614862	59615354	493	Promoter (<=1kb)	41	59592131	59614776	22646	2	AGGF1	XM_030257384.3	-86
chrZ	59655557	59656118	562	Promoter (<=1kb)	41	59648239	59657104	8866	2	LOC100224500	XM_002190644.5	986
chrZ	59716684	59717646	963	Distal Intergenic	41	59726260	59734936	8677	2	F2R	XM_041711095.1	17290
chrZ	59732397	59733776	1380	Promoter (1-2kb)	41	59726260	59734936	8677	2	F2R	XM_041711095.1	1160
chrZ	59734831	59735487	657	Promoter (<=1kb)	41	59726260	59734936	8677	2	F2R	XM_041711095.1	0
chrZ	59766005	59766404	400	Promoter (2-3kb)	41	59768620	59773164	4545	1	F2RL2	XM_012577714.4	-2216
chrZ	59771460	59771859	400	Promoter (2-3kb)	41	59768620	59773164	4545	1	F2RL2	XM_012577714.4	2840
chrZ	59795672	59796215	544	Promoter (<=1kb)	41	59738189	59796099	57911	2	IQGAP2	XM_041711100.1	0
chrZ	59933112	59933741	630	Intron (XM_041711358.1/SV2C, intron 3 of 16)	41	59878725	59994996	116272	2	SV2C	XM_041711358.1	61255
chrZ	59970025	59970424	400	Intron (XM_041711358.1/SV2C, intron 1 of 16)	41	59878725	59994996	116272	2	SV2C	XM_041711358.1	24572
chrZ	59994217	59994885	669	Promoter (<=1kb)	41	59878725	59994996	116272	2	SV2C	XM_041711358.1	111
chrZ	60014292	60014691	400	Distal Intergenic	41	59878725	59994996	116272	2	SV2C	XM_041711358.1	-19296
chrZ	60016328	60016755	428	Distal Intergenic	41	59878725	59994996	116272	2	SV2C	XM_041711358.1	-21332
chrZ	60082213	60082977	765	Distal Intergenic	41	60126076	60131993	5918	2	LOC115490935	XR_003956860.3	49016
chrZ	60083742	60084141	400	Distal Intergenic	41	60126076	60131993	5918	2	LOC115490935	XR_003956860.3	47852
chrZ	60109746	60110603	858	Distal Intergenic	41	60126076	60131993	5918	2	LOC115490935	XR_003956860.3	21390
chrZ	60129230	60129746	517	Promoter (2-3kb)	41	60126076	60131993	5918	2	LOC115490935	XR_003956860.3	2247
chrZ	60133940	60134607	668	Promoter (<=1kb)	41	60134705	60163319	28615	1	POC5	XM_030257373.3	-98
chrZ	60209341	60211726	2386	Intron (XM_002187603.5/POLK, intron 3 of 14)	41	60192954	60223698	30745	2	POLK	XM_002187603.5	11972
chrZ	60221797	60222328	532	Promoter (1-2kb)	41	60192954	60223698	30745	2	POLK	XM_002187603.5	1370
chrZ	60222910	60224355	1446	Promoter (<=1kb)	41	60223834	60304536	80703	1	CERT1	XM_002188114.6	0
chrZ	60264248	60266110	1863	Intron (XM_002188114.6/CERT1, intron 3 of 17)	41	60287255	60289699	2445	2	LOC115490936	XR_003956862.3	23589
chrZ	60270368	60272093	1726	Intron (XM_002188114.6/CERT1, intron 3 of 17)	41	60287255	60289699	2445	2	LOC115490936	XR_003956862.3	17606
chrZ	60281613	60282135	523	Exon (XM_002188114.6/CERT1, exon 7 of 18)	41	60287255	60289699	2445	2	LOC115490936	XR_003956862.3	7564
chrZ	60301423	60302765	1343	3' UTR	41	60307073	60308057	985	2	MED18	XM_002188042.6	5292
chrZ	60307155	60308060	906	Promoter (<=1kb)	41	60307073	60308057	985	2	MED18	XM_002188042.6	0
chrZ	60308882	60311836	2955	Promoter (<=1kb)	41	60307073	60308057	985	2	MED18	XM_002188042.6	-825
chrZ	60331212	60332238	1027	Promoter (<=1kb)	41	60312318	60332320	20003	2	HMGCR	XM_030257365.3	82
chrZ	60332565	60335014	2450	Promoter (<=1kb)	41	60332675	60397704	65030	1	ANKRD31	XM_030257361.3	0
chrZ	60471371	60472097	727	Promoter (<=1kb)	41	60471809	60510269	38461	1	FAM169A	XM_012577764.4	0
chrZ	60519281	60520150	870	Promoter (<=1kb)	41	60519581	60538444	18864	1	GFM2	XM_030258561.3	0
chrZ	60538987	60539673	687	Intron (XM_002187302.6/HEXB, intron 13 of 13)	41	60538578	60555471	16894	2	HEXB	XM_002187302.6	15798
chrZ	60579634	60581201	1568	Promoter (<=1kb)	41	60580528	60593514	12987	1	ENC1	XM_002187222.5	0
chrZ	60663421	60663820	400	Distal Intergenic	41	60580528	60593514	12987	1	ENC1	XM_002187222.5	82893
chrZ	60664060	60664459	400	Distal Intergenic	41	60580528	60593514	12987	1	ENC1	XM_002187222.5	83532
chrZ	60758915	60759558	644	Distal Intergenic	41	60580528	60593514	12987	1	ENC1	XM_002187222.5	178387
chrZ	60814023	60814610	588	Distal Intergenic	41	60877385	60943648	66264	2	ARHGEF28	XM_030257992.3	129038
chrZ	60920909	60922201	1293	Intron (XM_030257992.3/ARHGEF28, intron 5 of 27)	41	60877385	60943648	66264	2	ARHGEF28	XM_030257992.3	21447
chrZ	60922623	60924152	1530	Intron (XM_030257992.3/ARHGEF28, intron 5 of 27)	41	60877385	60943648	66264	2	ARHGEF28	XM_030257992.3	19496
chrZ	60924375	60925315	941	Exon (XM_030257992.3/ARHGEF28, exon 5 of 28)	41	60877385	60943648	66264	2	ARHGEF28	XM_030257992.3	18333
chrZ	60929528	60929999	472	Intron (XM_030257992.3/ARHGEF28, intron 2 of 27)	41	60877385	60943648	66264	2	ARHGEF28	XM_030257992.3	13649
chrZ	60935547	60935991	445	Intron (XM_030257992.3/ARHGEF28, intron 1 of 27)	41	60877385	60943648	66264	2	ARHGEF28	XM_030257992.3	7657
chrZ	60939523	60940990	1468	Promoter (2-3kb)	41	60877385	60943648	66264	2	ARHGEF28	XM_030257992.3	2658
chrZ	60941101	60942428	1328	Promoter (1-2kb)	41	60877385	60943648	66264	2	ARHGEF28	XM_030257992.3	1220
chrZ	60942585	60943795	1211	Promoter (<=1kb)	41	60877385	60943648	66264	2	ARHGEF28	XM_030257992.3	0
chrZ	60954913	60955499	587	Promoter (<=1kb)	41	60877385	60955961	78577	2	ARHGEF28	XM_030257995.3	462
chrZ	60962132	60962719	588	Distal Intergenic	41	60877385	60955961	78577	2	ARHGEF28	XM_030257995.3	-6171
chrZ	60981465	60981954	490	Distal Intergenic	41	60991822	60998272	6451	2	LOC121468172	XR_005978196.1	16318
chrZ	60993592	60993991	400	Promoter (4-5kb)	41	60991822	60998272	6451	2	LOC121468172	XR_005978196.1	4281
chrZ	61016308	61017045	738	Promoter (<=1kb)	41	61016621	61025610	8990	1	ANKRA2	XM_032744533.2	0
chrZ	61048383	61048849	467	Promoter (<=1kb)	41	61041541	61048906	7366	2	BTF3	NM_001245240.1	57
chrZ	61227422	61227821	400	Promoter (<=1kb)	41	61216777	61227538	10762	2	TMEM171	XM_030258075.3	0
chrZ	61323306	61323848	543	Promoter (<=1kb)	41	61242477	61324249	81773	2	FCHO2	XM_030259090.3	401
chrZ	61331841	61332418	578	Downstream (1-2kb)	41	61252803	61324258	71456	2	FCHO2	XR_003957252.3	-7583
chrZ	61391503	61391902	400	Intron (XM_030258989.3/TNPO1, intron 2 of 24)	41	61333539	61409064	75526	2	TNPO1	XM_030258989.3	17162
chrZ	61392159	61392981	823	Exon (XM_030258989.3/TNPO1, exon 2 of 25)	41	61333539	61409064	75526	2	TNPO1	XM_030258989.3	16083
chrZ	61407048	61409979	2932	Promoter (<=1kb)	41	61333539	61409064	75526	2	TNPO1	XM_030258989.3	0
chrZ	61479564	61480578	1015	Promoter (<=1kb)	41	61478611	61514908	36298	1	ZNF366	XM_004177172.5	953
chrZ	61480692	61481268	577	Promoter (2-3kb)	41	61478611	61514908	36298	1	ZNF366	XM_004177172.5	2081
chrZ	61503394	61503997	604	Intron (XM_004177172.5/ZNF366, intron 5 of 6)	41	61486159	61512023	25865	1	ZNF366	XM_041711213.1	17235
chrZ	61520392	61521043	652	Distal Intergenic	41	61542596	61553320	10725	2	PTCD2	XM_030257561.3	32277
chrZ	61521362	61521761	400	Distal Intergenic	41	61542596	61553320	10725	2	PTCD2	XM_030257561.3	31559
chrZ	61523218	61525512	2295	Distal Intergenic	41	61542596	61553320	10725	2	PTCD2	XM_030257561.3	27808
chrZ	61525601	61526484	884	Distal Intergenic	41	61542596	61553320	10725	2	PTCD2	XM_030257561.3	26836
chrZ	61569246	61570056	811	Intron (XM_002194777.6/MRPS27, intron 4 of 10)	41	61542596	61557792	15197	2	PTCD2	XM_030257562.3	-11454
chrZ	61577606	61579497	1892	Intron (XM_002194777.6/MRPS27, intron 4 of 10)	41	61542596	61557792	15197	2	PTCD2	XM_030257562.3	-19814
chrZ	61583751	61584529	779	Intron (XM_002194777.6/MRPS27, intron 4 of 10)	41	61542596	61557792	15197	2	PTCD2	XM_030257562.3	-25959
chrZ	61586671	61587165	495	Intron (XM_002194777.6/MRPS27, intron 4 of 10)	41	61542596	61557792	15197	2	PTCD2	XM_030257562.3	-28879
chrZ	61598124	61598876	753	Intron (XM_002194777.6/MRPS27, intron 10 of 10)	41	61542596	61557792	15197	2	PTCD2	XM_030257562.3	-40332
chrZ	61599944	61600343	400	Distal Intergenic	41	61542596	61557792	15197	2	PTCD2	XM_030257562.3	-42152
chrZ	61642435	61643511	1077	Intron (XM_012577742.4/MAP1B, intron 2 of 6)	41	61680716	61703666	22951	1	LOC115491002	XR_003956946.3	-37205
chrZ	61677153	61677703	551	Promoter (3-4kb)	41	61680716	61703666	22951	1	LOC115491002	XR_003956946.3	-3013
chrZ	61677918	61681818	3901	Promoter (<=1kb)	41	61680716	61703666	22951	1	LOC115491002	XR_003956946.3	0
chrZ	61695742	61696241	500	Intron (XR_003956946.3/LOC115491002, intron 2 of 2)	41	61608469	61681181	72713	2	MAP1B	XM_012577742.4	-14561
chrZ	61696384	61697330	947	Intron (XR_003956946.3/LOC115491002, intron 2 of 2)	41	61608469	61681181	72713	2	MAP1B	XM_012577742.4	-15203
chrZ	61718332	61718817	486	Distal Intergenic	41	61731796	61744150	12355	1	LOC121468100	XR_005978065.1	-12979
chrZ	61864155	61864554	400	Intron (XM_032744124.2/PGM5, intron 6 of 10)	41	61816563	61885756	69194	2	PGM5	XM_032744124.2	21202
chrZ	61919609	61920493	885	Promoter (<=1kb)	41	61898225	61920044	21820	2	CBWD1	XM_002196504.4	0
chrZ	61953920	61954319	400	Intron (XM_030259076.3/DOCK8, intron 4 of 47)	41	61946863	62018757	71895	1	DOCK8	XM_030259079.3	7057
chrZ	62059213	62059798	586	Intron (XM_030257816.3/KANK1, intron 1 of 12)	41	62030563	62157796	127234	1	KANK1	XM_030257818.3	28650
chrZ	62061835	62062234	400	Intron (XM_030257816.3/KANK1, intron 1 of 12)	41	62030563	62157796	127234	1	KANK1	XM_030257818.3	31272
chrZ	62093564	62094018	455	Intron (XM_030257816.3/KANK1, intron 2 of 12)	41	62129859	62157796	27938	1	KANK1	XM_030257817.3	-35841
chrZ	62129069	62129747	679	Promoter (<=1kb)	41	62129859	62157796	27938	1	KANK1	XM_030257817.3	-112
chrZ	62133158	62133557	400	Promoter (3-4kb)	41	62129860	62157796	27937	1	KANK1	XM_030257815.3	3298
chrZ	62137114	62137928	815	Intron (XM_030257816.3/KANK1, intron 4 of 12)	41	62129860	62157796	27937	1	KANK1	XM_030257815.3	7254
chrZ	62506759	62508000	1242	Intron (XR_003957033.3/LOC115491073, intron 4 of 4)	41	62502593	62569979	67387	2	LOC115491073	XR_003957033.3	61979
chrZ	62508198	62508819	622	Intron (XR_003957033.3/LOC115491073, intron 4 of 4)	41	62502593	62569979	67387	2	LOC115491073	XR_003957033.3	61160
chrZ	62519969	62522404	2436	Intron (XR_003957033.3/LOC115491073, intron 4 of 4)	41	62502593	62569979	67387	2	LOC115491073	XR_003957033.3	47575
chrZ	62563957	62564658	702	Intron (XR_003957033.3/LOC115491073, intron 2 of 4)	41	62502593	62569979	67387	2	LOC115491073	XR_003957033.3	5321
chrZ	62579374	62581167	1794	Promoter (<=1kb)	41	62579399	62695750	116352	1	SMARCA2	XM_030258815.3	0
chrZ	62673160	62674020	861	Promoter (<=1kb)	41	62673292	62695750	22459	1	SMARCA2	XM_030258821.3	0
chrZ	62681880	62683758	1879	Intron (XM_030258815.3/SMARCA2, intron 29 of 33)	41	62673292	62695750	22459	1	SMARCA2	XM_030258821.3	8588
chrZ	62817751	62818544	794	Promoter (<=1kb)	41	62813602	62818717	5116	2	LOC121468225	XR_005978298.1	173
chrZ	62819062	62820163	1102	Promoter (<=1kb)	41	62818739	62833416	14678	1	VLDLR	XM_030258685.3	323
chrZ	63056358	63057873	1516	Intron (XM_002195823.5/RFX3, intron 1 of 16)	41	62968029	63075560	107532	2	RFX3	XM_002195823.5	17687
chrZ	63075145	63075547	403	Promoter (<=1kb)	41	62968029	63075560	107532	2	RFX3	XM_002195823.5	13
chrZ	63075773	63076515	743	Promoter (<=1kb)	41	62976222	63075568	99347	2	RFX3	XM_030258980.3	-205
chrZ	63260715	63261432	718	Intron (XM_041711224.1/GLIS3, intron 3 of 12)	41	63134435	63272713	138279	2	GLIS3	XM_041711224.1	11281
chrZ	63268149	63269949	1801	Promoter (2-3kb)	41	63134435	63272713	138279	2	GLIS3	XM_041711224.1	2764
chrZ	63328391	63329254	864	Promoter (<=1kb)	41	63328949	63383032	54084	1	SLC1A1	XM_030258916.3	0
chrZ	63356735	63357322	588	Intron (XM_030258916.3/SLC1A1, intron 2 of 11)	41	63328949	63383032	54084	1	SLC1A1	XM_030258916.3	27786
chrZ	63424478	63425139	662	Promoter (<=1kb)	41	63406949	63425011	18063	2	LOC100232251	XM_041711142.1	0
chrZ	63447881	63448529	649	Promoter (<=1kb)	41	63437954	63448515	10562	2	AK3	NM_001245700.2	0
chrZ	63448592	63449292	701	Promoter (<=1kb)	41	63437954	63449141	11188	2	AK3	XM_041711016.1	0
chrZ	63457305	63457828	524	Promoter (<=1kb)	41	63457818	63491278	33461	1	RCL1	XM_030257506.3	0
chrZ	63537009	63537646	638	Promoter (<=1kb)	41	63536645	63594739	58095	1	JAK2	XM_002195400.6	364
chrZ	63537852	63538621	770	Promoter (1-2kb)	41	63536645	63594739	58095	1	JAK2	XM_002195400.6	1207
chrZ	63689083	63689949	867	Promoter (<=1kb)	41	63690131	63735122	44992	1	RIC1	XM_030258847.3	-182
chrZ	63690077	63690479	403	Promoter (<=1kb)	41	63690131	63735122	44992	1	RIC1	XM_030258847.3	0
chrZ	63708199	63708663	465	Intron (XM_030258847.3/RIC1, intron 3 of 23)	41	63690140	63737954	47815	1	RIC1	XM_002195147.5	18059
chrZ	63710221	63710962	742	Intron (XM_030258847.3/RIC1, intron 3 of 23)	41	63690140	63737954	47815	1	RIC1	XM_002195147.5	20081
chrZ	63852859	63853471	613	Promoter (<=1kb)	41	63803187	63853533	50347	2	KIAA2026	XM_030257397.3	62
chrZ	63853858	63855143	1286	Promoter (<=1kb)	41	63803187	63853533	50347	2	KIAA2026	XM_030257397.3	-325
chrZ	63899337	63900250	914	Distal Intergenic	41	63923448	64001505	78058	1	UHRF2	XM_002192826.6	-23198
chrZ	63900458	63901497	1040	Distal Intergenic	41	63923448	64001505	78058	1	UHRF2	XM_002192826.6	-21951
chrZ	64064509	64065061	553	Promoter (<=1kb)	41	64062163	64064990	2828	2	LOC121468220	XR_005978293.1	0
chrZ	64065082	64065492	411	Promoter (<=1kb)	41	64065189	64193558	128370	1	KDM4C	XM_041711466.1	0
chrZ	64321993	64323005	1013	Promoter (1-2kb)	41	64311885	64324019	12135	2	LOC115491277	XR_003957234.3	1014
chrZ	64323193	64324777	1585	Promoter (<=1kb)	41	64311885	64324019	12135	2	LOC115491277	XR_003957234.3	0
chrZ	64357532	64358205	674	Distal Intergenic	41	64311885	64324027	12143	2	LOC115491277	XR_004365909.2	-33505
chrZ	64862339	64863017	679	Intron (XM_041711028.1/PTPRD, intron 3 of 33)	41	64711829	64993306	281478	2	PTPRD	XM_041711028.1	130289
chrZ	64900123	64901736	1614	Intron (XM_041711028.1/PTPRD, intron 3 of 33)	41	64711829	64993306	281478	2	PTPRD	XM_041711028.1	91570
chrZ	64908501	64909651	1151	Intron (XM_041711028.1/PTPRD, intron 3 of 33)	41	64711829	64993306	281478	2	PTPRD	XM_041711028.1	83655
chrZ	65070343	65072686	2344	Promoter (<=1kb)	41	64711829	65071331	359503	2	PTPRD	XM_032744019.2	0
chrZ	65416026	65416690	665	Distal Intergenic	41	64711829	65072019	360191	2	PTPRD	XM_041711026.1	-344007
chrZ	65416775	65417335	561	Distal Intergenic	41	64711829	65072019	360191	2	PTPRD	XM_041711026.1	-344756
chrZ	65437295	65437708	414	Distal Intergenic	41	64711829	65072019	360191	2	PTPRD	XM_041711026.1	-365276
chrZ	65711231	65711887	657	Distal Intergenic	41	66144246	66172938	28693	2	LOC115491135	XR_003957095.3	461051
chrZ	65714027	65714432	406	Distal Intergenic	41	66144246	66172938	28693	2	LOC115491135	XR_003957095.3	458506
chrZ	65767272	65767768	497	Distal Intergenic	41	66144246	66172938	28693	2	LOC115491135	XR_003957095.3	405170
chrZ	65771615	65772222	608	Distal Intergenic	41	66144246	66172938	28693	2	LOC115491135	XR_003957095.3	400716
chrZ	65852502	65855577	3076	Distal Intergenic	41	66144246	66172938	28693	2	LOC115491135	XR_003957095.3	317361
chrZ	65855757	65858109	2353	Distal Intergenic	41	66144246	66172938	28693	2	LOC115491135	XR_003957095.3	314829
chrZ	65858689	65860532	1844	Distal Intergenic	41	66144246	66172938	28693	2	LOC115491135	XR_003957095.3	312406
chrZ	65873321	65874233	913	Distal Intergenic	41	66144246	66172938	28693	2	LOC115491135	XR_003957095.3	298705
chrZ	66184573	66185498	926	Distal Intergenic	41	66144246	66172938	28693	2	LOC115491135	XR_003957095.3	-11635
chrZ	66269401	66270429	1029	Distal Intergenic	41	66303133	66315680	12548	2	LOC116806841	NA	45251
chrZ	66270765	66272931	2167	Distal Intergenic	41	66303133	66315680	12548	2	LOC116806841	NA	42749
chrZ	66275008	66277336	2329	Distal Intergenic	41	66303133	66315680	12548	2	LOC116806841	NA	38344
chrZ	66277417	66278263	847	Distal Intergenic	41	66303133	66315680	12548	2	LOC116806841	NA	37417
chrZ	66283012	66284002	991	Distal Intergenic	41	66303133	66315680	12548	2	LOC116806841	NA	31678
chrZ	66284504	66286696	2193	Distal Intergenic	41	66303133	66315680	12548	2	LOC116806841	NA	28984
chrZ	66287007	66289140	2134	Distal Intergenic	41	66303133	66315680	12548	2	LOC116806841	NA	26540
chrZ	66289619	66295763	6145	Distal Intergenic	41	66303133	66315680	12548	2	LOC116806841	NA	19917
chrZ	66329607	66330120	514	Distal Intergenic	41	66303133	66315680	12548	2	LOC116806841	NA	-13927
chrZ	66331112	66332241	1130	Distal Intergenic	41	66303133	66315680	12548	2	LOC116806841	NA	-15432
chrZ	66332316	66333302	987	Distal Intergenic	41	66303133	66315680	12548	2	LOC116806841	NA	-16636
chrZ	66401583	66402829	1247	Distal Intergenic	41	66303133	66315680	12548	2	LOC116806841	NA	-85903
chrZ	66403182	66404771	1590	Distal Intergenic	41	66303133	66315680	12548	2	LOC116806841	NA	-87502
chrZ	66435600	66438988	3389	Distal Intergenic	41	66303133	66315680	12548	2	LOC116806841	NA	-119920
chrZ	66460503	66460925	423	Distal Intergenic	41	66560011	66570631	10621	1	TYRP1	XM_030258518.3	-99086
chrZ	66699629	66700138	510	Distal Intergenic	41	66602787	66623108	20322	1	LURAP1L	XM_030258345.3	96842
chrZ	67175725	67176124	400	Promoter (4-5kb)	41	67171507	67181082	9576	1	LOC115491266	XR_003957225.3	4218
chrZ	67188348	67188806	459	Intron (XM_030258957.3/NFIB, intron 2 of 11)	41	67200262	67204119	3858	1	LOC115491267	XR_003957226.3	-11456
chrZ	67216967	67218961	1995	Intron (XM_030258957.3/NFIB, intron 2 of 11)	41	67059101	67228581	169481	2	NFIB	XM_030258957.3	9620
chrZ	67218975	67219646	672	Intron (XM_030258957.3/NFIB, intron 2 of 11)	41	67059101	67228581	169481	2	NFIB	XM_030258957.3	8935
chrZ	67221556	67221955	400	Exon (XM_030258957.3/NFIB, exon 2 of 12)	41	67059101	67228581	169481	2	NFIB	XM_030258957.3	6626
chrZ	67225620	67226155	536	Promoter (2-3kb)	41	67059101	67228581	169481	2	NFIB	XM_030258957.3	2426
chrZ	67226208	67228579	2372	Promoter (<=1kb)	41	67059101	67228581	169481	2	NFIB	XM_030258957.3	2
chrZ	67228937	67230381	1445	Promoter (<=1kb)	41	67059101	67229064	169964	2	NFIB	XM_030258968.3	0
chrZ	67234075	67234909	835	Distal Intergenic	41	67059101	67229064	169964	2	NFIB	XM_030258968.3	-5011
chrZ	67369869	67370333	465	Promoter (<=1kb)	41	67329341	67370312	40972	2	ZDHHC21	XM_030257982.3	0
chrZ	67382693	67383322	630	Promoter (4-5kb)	41	67377718	67387371	9654	2	CER1	XM_002193242.4	4049
chrZ	67639971	67641336	1366	Promoter (<=1kb)	41	67608582	67640707	32126	2	PSIP1	XM_030258813.3	0
chrZ	67643086	67644147	1062	Promoter (<=1kb)	41	67643503	67734697	91195	1	CCDC171	XM_041711379.1	0
chrZ	68588571	68589522	952	Promoter (<=1kb)	41	68589755	68682609	92855	1	SH3GL2	XM_002192747.6	-233
chrZ	68589666	68590666	1001	Promoter (<=1kb)	41	68589755	68682609	92855	1	SH3GL2	XM_002192747.6	0
chrZ	68590915	68591465	551	Promoter (1-2kb)	41	68589755	68682609	92855	1	SH3GL2	XM_002192747.6	1160
chrZ	68620802	68621249	448	Intron (XM_002192747.6/SH3GL2, intron 1 of 8)	41	68589755	68682609	92855	1	SH3GL2	XM_002192747.6	31047
chrZ	68656034	68657355	1322	Intron (XM_002192747.6/SH3GL2, intron 1 of 8)	41	68723619	69113720	390102	1	ADAMTSL1	XM_030258675.3	-66264
chrZ	69181643	69181967	325	Promoter (<=1kb)	41	69168825	69181839	13015	2	PLIN2	XM_030257618.3	0
chrZ	69182123	69183468	1346	Promoter (<=1kb)	41	69168825	69182317	13493	2	PLIN2	XM_041711058.1	0
chrZ	69205486	69206031	546	Promoter (<=1kb)	41	69206218	69276675	70458	1	DENND4C	XM_002190607.6	-187
chrZ	69206387	69207123	737	Promoter (<=1kb)	41	69206394	69276675	70282	1	DENND4C	XM_030258738.3	0
chrZ	69212973	69214187	1215	Intron (XM_002190607.6/DENND4C, intron 1 of 32)	41	69200488	69206860	6373	2	LOC121468204	XM_041711444.1	-6113
chrZ	69214347	69215072	726	Intron (XM_002190607.6/DENND4C, intron 1 of 32)	41	69200488	69206860	6373	2	LOC121468204	XM_041711444.1	-7487
chrZ	69215129	69215642	514	Intron (XM_002190607.6/DENND4C, intron 1 of 32)	41	69200488	69206860	6373	2	LOC121468204	XM_041711444.1	-8269
chrZ	69249216	69249621	406	Intron (XM_002190607.6/DENND4C, intron 17 of 32)	41	69235375	69276675	41301	1	DENND4C	XM_030258739.3	13841
chrZ	69284706	69285215	510	Promoter (<=1kb)	41	69280757	69285251	4495	2	RPS6	NM_001245627.1	36
chrZ	69285374	69286377	1004	Promoter (<=1kb)	41	69285478	69300294	14817	1	ACER2	XM_030258740.3	0
chrZ	69298182	69298926	745	Intron (XM_030258740.3/ACER2, intron 6 of 7)	41	69285478	69300294	14817	1	ACER2	XM_030258740.3	12704
chrZ	69299062	69300878	1817	3' UTR	41	69285478	69300294	14817	1	ACER2	XM_030258740.3	13584
chrZ	69300970	69301997	1028	Distal Intergenic	41	69285478	69300294	14817	1	ACER2	XM_030258740.3	15492
chrZ	69305054	69306909	1856	Distal Intergenic	41	69285478	69300294	14817	1	ACER2	XM_030258740.3	19576
chrZ	69307103	69307814	712	Distal Intergenic	41	69285478	69300294	14817	1	ACER2	XM_030258740.3	21625
chrZ	69307992	69308391	400	Distal Intergenic	41	69285478	69300294	14817	1	ACER2	XM_030258740.3	22514
chrZ	69310345	69311371	1027	Distal Intergenic	41	69285478	69300294	14817	1	ACER2	XM_030258740.3	24867
chrZ	69311926	69313107	1182	Distal Intergenic	41	69285478	69300294	14817	1	ACER2	XM_030258740.3	26448
chrZ	69333233	69335619	2387	3' UTR	41	69285478	69300294	14817	1	ACER2	XM_030258740.3	47755
chrZ	69341454	69342262	809	Intron (XM_030259069.3/SLC24A2, intron 8 of 10)	41	69285478	69300294	14817	1	ACER2	XM_030258740.3	55976
chrZ	69342277	69343287	1011	Intron (XM_030259069.3/SLC24A2, intron 8 of 10)	41	69285478	69300294	14817	1	ACER2	XM_030258740.3	56799
chrZ	69343481	69345789	2309	Exon (XM_030259069.3/SLC24A2, exon 8 of 11)	41	69285478	69300294	14817	1	ACER2	XM_030258740.3	58003
chrZ	69346572	69347012	441	Intron (XM_030259069.3/SLC24A2, intron 7 of 10)	41	69285478	69300294	14817	1	ACER2	XM_030258740.3	61094
chrZ	69353615	69355428	1814	Intron (XM_030259069.3/SLC24A2, intron 7 of 10)	41	69285478	69300294	14817	1	ACER2	XM_030258740.3	68137
chrZ	69365853	69368232	2380	Exon (XM_030259069.3/SLC24A2, exon 5 of 11)	41	69328101	69440276	112176	2	SLC24A2	XM_030259069.3	72044
chrZ	69368554	69370250	1697	Intron (XM_030259069.3/SLC24A2, intron 4 of 10)	41	69328101	69440276	112176	2	SLC24A2	XM_030259069.3	70026
chrZ	69378060	69379105	1046	Intron (XM_030259069.3/SLC24A2, intron 4 of 10)	41	69328101	69440276	112176	2	SLC24A2	XM_030259069.3	61171
chrZ	69439780	69440303	524	Promoter (<=1kb)	41	69328101	69440276	112176	2	SLC24A2	XM_030259069.3	0
chrZ	69702662	69703450	789	Promoter (<=1kb)	41	69583385	69703486	120102	2	MLLT3	XM_030257497.3	36
chrZ	69703568	69704112	545	Promoter (<=1kb)	41	69583385	69703486	120102	2	MLLT3	XM_030257497.3	-82
chrZ	69870756	69872786	2031	Intron (XM_041711300.1/TJP2, intron 2 of 25)	41	69889063	69889133	71	2	MIR2992	NR_049073.1	16347
chrZ	69888320	69888878	559	Promoter (<=1kb)	41	69889063	69889133	71	2	MIR2992	NR_049073.1	255
chrZ	69889189	69889629	441	Promoter (<=1kb)	41	69889063	69889133	71	2	MIR2992	NR_049073.1	-56
chrZ	69907891	69909470	1580	Promoter (<=1kb)	41	69845719	69908523	62805	2	TJP2	XM_041711300.1	0
chrZ	69922289	69923150	862	Promoter (<=1kb)	41	69911988	69922485	10498	2	FXN	XM_030258082.3	0
chrZ	69923360	69924319	960	Promoter (<=1kb)	41	69911988	69923365	11378	2	FXN	XM_012577716.4	0
chrZ	70022765	70024514	1750	Promoter (<=1kb)	41	69926718	70022901	96184	2	PIP5K1B	XM_032744300.2	0
chrZ	70065869	70066268	400	Distal Intergenic	41	70060345	70061478	1134	1	LOC121468168	XM_041711348.1	5524
chrZ	70459516	70459915	400	Distal Intergenic	41	70514437	70518674	4238	1	KLF4	XM_030258317.3	-54522
chrZ	70550226	70550837	612	Distal Intergenic	41	70514437	70518674	4238	1	KLF4	XM_030258317.3	35789
chrZ	70579084	70579860	777	Intron (XM_030257415.3/RAD23B, intron 4 of 9)	41	70563808	70599232	35425	2	RAD23B	XM_030257415.3	19372
chrZ	70587120	70587857	738	Intron (XM_030257415.3/RAD23B, intron 1 of 9)	41	70563808	70599232	35425	2	RAD23B	XM_030257415.3	11375
chrZ	70598462	70599803	1342	Promoter (<=1kb)	41	70563808	70599232	35425	2	RAD23B	XM_030257415.3	0
chrZ	70622578	70623417	840	Distal Intergenic	41	70563808	70599232	35425	2	RAD23B	XM_030257415.3	-23346
chrZ	70623499	70624063	565	Distal Intergenic	41	70563808	70599232	35425	2	RAD23B	XM_030257415.3	-24267
chrZ	70698112	70698610	499	Intron (XM_030257395.3/ZNF462, intron 7 of 12)	41	70670286	70759424	89139	2	ZNF462	XM_030257395.3	60814
chrZ	70722501	70723708	1208	Intron (XM_030257395.3/ZNF462, intron 1 of 12)	41	70670286	70759424	89139	2	ZNF462	XM_030257395.3	35716
chrZ	70757210	70759457	2248	Promoter (<=1kb)	41	70670286	70759424	89139	2	ZNF462	XM_030257395.3	0
chrZ	70759570	70761247	1678	Promoter (<=1kb)	41	70670286	70759425	89140	2	ZNF462	XM_030257394.3	-145
chrZ	70880975	70881486	512	Distal Intergenic	41	70941657	70951840	10184	2	LOC116806799	XR_005978194.1	70354
chrZ	70904480	70904879	400	Distal Intergenic	41	70941657	70951840	10184	2	LOC116806799	XR_005978194.1	46961
chrZ	70965389	70965765	377	Distal Intergenic	41	70941657	70951840	10184	2	LOC116806799	XR_005978194.1	-13549
chrZ	70974139	70974586	448	Distal Intergenic	41	70941657	70951840	10184	2	LOC116806799	XR_005978194.1	-22299
chrZ	71024990	71026950	1961	Promoter (1-2kb)	41	71021706	71028906	7201	2	LOC121468175	XR_005978202.1	1956
chrZ	71103369	71104754	1386	Promoter (<=1kb)	41	71103822	71110614	6793	1	LOC115491012	XR_003956966.3	0
chrZ	71113816	71114215	400	Intron (XR_003956965.3/LOC115491012, intron 3 of 3)	41	71106214	71110614	4401	1	LOC115491012	XR_005978110.1	7602
chrZ	71125526	71127342	1817	Promoter (1-2kb)	41	71117329	71128651	11323	2	TAL2	XM_004174656.5	1309
chrZ	71249055	71249737	683	Distal Intergenic	41	71193494	71243051	49558	2	CAST	XM_030257777.3	-6004
chrZ	71283808	71284289	482	Distal Intergenic	41	71295363	71323451	28089	1	PCSK1	XM_030257633.3	-11074
chrZ	71293857	71294279	423	Promoter (1-2kb)	41	71295363	71323451	28089	1	PCSK1	XM_030257633.3	-1084
chrZ	71294763	71295208	446	Promoter (<=1kb)	41	71295363	71323451	28089	1	PCSK1	XM_030257633.3	-155
chrZ	71295394	71296958	1565	Promoter (<=1kb)	41	71295363	71323451	28089	1	PCSK1	XM_030257633.3	31
chrZ	71394404	71395677	1274	Promoter (<=1kb)	41	71394857	71404357	9501	1	PHAX	XM_030257730.3	0
chrZ	71423832	71424469	638	Promoter (<=1kb)	41	71423747	71445506	21760	1	LMNB1	XM_030257823.3	85
chrZ	71523131	71523645	515	Promoter (<=1kb)	41	71512777	71523329	10553	2	CZH5orf63	XM_032744306.2	0
chrZ	71610505	71611706	1202	Intron (XM_002188758.4/MEGF10, intron 13 of 24)	41	71669847	71691970	22124	1	PRRC1	XM_030257985.3	-58141
chrZ	71611816	71614883	3068	Exon (XM_002188758.4/MEGF10, exon 14 of 25)	41	71669847	71691970	22124	1	PRRC1	XM_030257985.3	-54964
chrZ	71669117	71670690	1574	Promoter (<=1kb)	41	71669847	71691970	22124	1	PRRC1	XM_030257985.3	0
chrZ	71722758	71723157	400	Distal Intergenic	41	71670114	71691970	21857	1	PRRC1	XM_030257984.3	52644
chrZ	71726031	71726430	400	Distal Intergenic	41	71670114	71691970	21857	1	PRRC1	XM_030257984.3	55917
chrZ	71745927	71746326	400	Distal Intergenic	41	71670114	71691970	21857	1	PRRC1	XM_030257984.3	75813
chrZ	71753346	71754497	1152	Distal Intergenic	41	71670114	71691970	21857	1	PRRC1	XM_030257984.3	83232
chrZ	71809943	71810432	490	Distal Intergenic	41	71867610	71920549	52940	1	SLC12A2	XM_030257629.3	-57178
chrZ	71837747	71841217	3471	Distal Intergenic	41	71867610	71920549	52940	1	SLC12A2	XM_030257629.3	-26393
chrZ	71841347	71841822	476	Distal Intergenic	41	71867610	71920549	52940	1	SLC12A2	XM_030257629.3	-25788
chrZ	71842904	71843710	807	Distal Intergenic	41	71867610	71920549	52940	1	SLC12A2	XM_030257629.3	-23900
chrZ	71843976	71846033	2058	Distal Intergenic	41	71867610	71920549	52940	1	SLC12A2	XM_030257629.3	-21577
chrZ	71867442	71869781	2340	Promoter (<=1kb)	41	71867610	71920549	52940	1	SLC12A2	XM_030257629.3	0
chrZ	71870244	71870841	598	Promoter (2-3kb)	41	71867616	71920549	52934	1	SLC12A2	XM_002189138.6	2628
chrZ	71959704	71960195	492	Intron (XM_030258070.3/FBN2, intron 41 of 64)	41	71931574	72047491	115918	2	FBN2	XM_030258070.3	87296
chrZ	72178173	72180259	2087	Promoter (<=1kb)	41	72177349	72179681	2333	2	COX7C	NM_001246255.2	0
chrZ	72246204	72247789	1586	Distal Intergenic	41	72180262	72189586	9325	1	LOC115491205	XR_003957171.3	65942
chrZ	72248063	72251135	3073	Distal Intergenic	41	72180262	72189586	9325	1	LOC115491205	XR_003957171.3	67801
chrZ	72650078	72650773	696	Distal Intergenic	41	72180262	72189586	9325	1	LOC115491205	XR_003957171.3	469816
chrZ	72768091	72769623	1533	Distal Intergenic	41	73137796	73141444	3649	2	LOC121468184	XR_005978227.1	371821
chrZ	72769682	72770656	975	Distal Intergenic	41	73137796	73141444	3649	2	LOC121468184	XR_005978227.1	370788
chrZ	72892464	72893361	898	Distal Intergenic	41	73137796	73141444	3649	2	LOC121468184	XR_005978227.1	248083
chrZ	73149120	73151281	2162	Promoter (<=1kb)	41	73149300	73386309	237010	1	EDIL3	XM_030258476.3	0
chrZ	73180523	73181120	598	Intron (XM_030258476.3/EDIL3, intron 1 of 9)	41	73149301	73386309	237009	1	EDIL3	XM_002189898.6	31222
chrZ	73566424	73567532	1109	Intron (XM_030257717.3/VCAN, intron 11 of 13)	41	73493346	73527640	34295	1	HAPLN1	XM_002190812.4	73078
chrZ	73755280	73755907	628	Intron (XM_041711055.1/XRCC4, intron 6 of 6)	41	73739476	73816170	76695	2	XRCC4	XM_041711055.1	60263
chrZ	73767924	73768496	573	Exon (XM_041711055.1/XRCC4, exon 5 of 7)	41	73739476	73816170	76695	2	XRCC4	XM_041711055.1	47674
chrZ	73830255	73830716	462	Promoter (<=1kb)	41	73830346	73849198	18853	1	TMEM167A	NM_001245122.1	0
chrZ	74193983	74194643	661	Promoter (<=1kb)	41	74194102	74195791	1690	1	RPS23	NM_001245400.1	0
chrZ	74207871	74208675	805	Intron (XM_012577795.4/ATG10, intron 5 of 7)	41	74194102	74195791	1690	1	RPS23	NM_001245400.1	13769
chrZ	74218471	74218944	474	Intron (XM_012577795.4/ATG10, intron 4 of 7)	41	74194102	74195791	1690	1	RPS23	NM_001245400.1	24369
chrZ	74246990	74247389	400	Intron (XM_012577795.4/ATG10, intron 3 of 7)	41	74199201	74257585	58385	2	ATG10	XM_012577795.4	10196
chrZ	74251053	74251550	498	Intron (XM_012577795.4/ATG10, intron 2 of 7)	41	74199201	74257585	58385	2	ATG10	XM_012577795.4	6035
chrZ	74256401	74257510	1110	Promoter (<=1kb)	41	74199201	74257585	58385	2	ATG10	XM_012577795.4	75
chrZ	74257600	74258277	678	Promoter (<=1kb)	41	74199201	74257585	58385	2	ATG10	XM_041711189.1	-15
chrZ	74295735	74296821	1087	Distal Intergenic	41	74305605	74309670	4066	2	LOC115491136	XR_003957096.3	12849
chrZ	74300372	74300638	267	Distal Intergenic	41	74305605	74309670	4066	2	LOC115491136	XR_003957096.3	9032
chrZ	74308002	74310292	2291	Promoter (<=1kb)	41	74305605	74309670	4066	2	LOC115491136	XR_003957096.3	0
chrZ	74310780	74311998	1219	Promoter (<=1kb)	41	74312152	74441460	129309	1	SSBP2	XM_030258308.3	-154
chrZ	74312436	74313166	731	Promoter (<=1kb)	41	74312154	74441460	129307	1	SSBP2	XM_030258311.3	282
chrZ	74314892	74315485	594	Promoter (2-3kb)	41	74312154	74441460	129307	1	SSBP2	XM_030258311.3	2738
chrZ	74316922	74318929	2008	Promoter (4-5kb)	41	74312154	74441460	129307	1	SSBP2	XM_030258311.3	4768
chrZ	74392365	74393305	941	Intron (XM_030258308.3/SSBP2, intron 4 of 16)	41	74453279	74477842	24564	1	ACOT12	XM_041711214.1	-59974
chrZ	74394248	74395360	1113	Intron (XM_030258308.3/SSBP2, intron 4 of 16)	41	74453279	74477842	24564	1	ACOT12	XM_041711214.1	-57919
chrZ	74396437	74398124	1688	Intron (XM_030258308.3/SSBP2, intron 4 of 16)	41	74453279	74477842	24564	1	ACOT12	XM_041711214.1	-55155
chrZ	74403260	74403718	459	Intron (XM_030258308.3/SSBP2, intron 4 of 16)	41	74453279	74477842	24564	1	ACOT12	XM_041711214.1	-49561
chrZ	74404634	74405264	631	Intron (XM_030258308.3/SSBP2, intron 5 of 16)	41	74453279	74477842	24564	1	ACOT12	XM_041711214.1	-48015
chrZ	74405701	74406588	888	Intron (XM_030258308.3/SSBP2, intron 5 of 16)	41	74453279	74477842	24564	1	ACOT12	XM_041711214.1	-46691
chrZ	74457707	74458673	967	Promoter (2-3kb)	41	74455599	74479430	23832	1	ACOT12	XM_030257978.3	2108
chrZ	74464529	74466355	1827	Exon (XM_041711214.1/ACOT12, exon 6 of 14)	41	74455599	74479430	23832	1	ACOT12	XM_030257978.3	8930
chrZ	74466447	74467143	697	Intron (XM_041711214.1/ACOT12, intron 6 of 13)	41	74455599	74479430	23832	1	ACOT12	XM_030257978.3	10848
chrZ	74600328	74600914	587	Intron (XM_030257413.3/RASGRF2, intron 9 of 26)	41	74530519	74662772	132254	2	RASGRF2	XM_030257413.3	61858
chrZ	74621750	74622246	497	Intron (XM_030257413.3/RASGRF2, intron 2 of 26)	41	74530519	74662772	132254	2	RASGRF2	XM_030257413.3	40526
chrZ	74622345	74624262	1918	Intron (XM_030257413.3/RASGRF2, intron 2 of 26)	41	74530519	74662772	132254	2	RASGRF2	XM_030257413.3	38510
chrZ	74625091	74627598	2508	Intron (XM_030257413.3/RASGRF2, intron 1 of 26)	41	74530519	74662772	132254	2	RASGRF2	XM_030257413.3	35174
chrZ	74630373	74630903	531	Intron (XM_030257413.3/RASGRF2, intron 1 of 26)	41	74530519	74662772	132254	2	RASGRF2	XM_030257413.3	31869
chrZ	74632918	74635444	2527	Intron (XM_030257413.3/RASGRF2, intron 1 of 26)	41	74530519	74662772	132254	2	RASGRF2	XM_030257413.3	27328
chrZ	74635628	74636306	679	Intron (XM_030257413.3/RASGRF2, intron 1 of 26)	41	74530519	74662772	132254	2	RASGRF2	XM_030257413.3	26466
chrZ	74645333	74647331	1999	Intron (XM_030257413.3/RASGRF2, intron 1 of 26)	41	74530519	74662772	132254	2	RASGRF2	XM_030257413.3	15441
chrZ	74660736	74662752	2017	Promoter (<=1kb)	41	74530519	74662772	132254	2	RASGRF2	XM_030257413.3	20
chrZ	74663161	74663567	407	Promoter (<=1kb)	41	74530519	74662772	132254	2	RASGRF2	XM_030257414.3	-389
chrZ	74664215	74665008	794	Promoter (<=1kb)	41	74664006	74666247	2242	1	LOC115491122	XR_003957079.3	209
chrZ	74713063	74713431	369	Intron (XM_030257503.3/MSH3, intron 19 of 23)	41	74664006	74666247	2242	1	LOC115491122	XR_003957079.3	49057
chrZ	74722584	74724825	2242	Intron (XM_030257503.3/MSH3, intron 14 of 23)	41	74664006	74666247	2242	1	LOC115491122	XR_003957079.3	58578
chrZ	74740341	74741279	939	Intron (XM_030257503.3/MSH3, intron 12 of 23)	41	74786081	74798276	12196	1	DHFR	XM_002190440.5	-44802
chrZ	74757988	74758797	810	Intron (XM_030257503.3/MSH3, intron 8 of 23)	41	74786081	74798276	12196	1	DHFR	XM_002190440.5	-27284
chrZ	74857252	74858151	900	Promoter (<=1kb)	41	74833522	74858082	24561	2	ZFYVE16	XM_030257707.3	0
chrZ	74970277	74970676	400	Promoter (<=1kb)	41	74966632	74970603	3972	2	SLC25A51	XM_030257492.3	0
chrZ	75003086	75004854	1769	Promoter (4-5kb)	41	74993388	74998248	4861	2	GRHPR	XM_041711305.1	-4838
chrZ	75053225	75053905	681	Intron (XM_030258018.3/ZCCHC7, intron 3 of 9)	41	75012015	75102887	90873	2	ZCCHC7	XM_030258018.3	48982
chrZ	75055263	75056417	1155	Intron (XM_030258018.3/ZCCHC7, intron 3 of 9)	41	75012015	75102887	90873	2	ZCCHC7	XM_030258018.3	46470
chrZ	75056970	75057548	579	Intron (XM_030258018.3/ZCCHC7, intron 3 of 9)	41	75012015	75102887	90873	2	ZCCHC7	XM_030258018.3	45339
chrZ	75392318	75392949	632	Promoter (<=1kb)	41	75356365	75392378	36014	2	MELK	XM_030258163.3	0

## Sheet: P23_F_over_P23_M
seqnames	start	end	width	annotation	geneChr	geneStart	geneEnd	geneLength	geneStrand	geneId	transcriptId	distanceToTSS
chr1	744264	744663	400	Promoter (<=1kb)	1	726141	744053	17913	2	ZBTB11	XM_030281976.3	-211
chr1	14977874	14979833	1960	Promoter (<=1kb)	1	14972488	14979511	7024	2	MPC2	XM_002192851.6	0
chr1	19343064	19343463	400	Promoter (<=1kb)	1	19343091	19349721	6631	1	CFAP298	NM_001245430.2	0
chr1	19520404	19521266	863	Distal Intergenic	1	19407281	19448148	40868	1	URB1	XM_030264942.3	113123
chr1	21232901	21238934	6034	Promoter (4-5kb)	1	21121753	21243237	121485	2	ZBTB20	XM_032751117.2	4303
chr1	26451205	26451530	326	Promoter (<=1kb)	1	26451584	26462897	11314	1	P3H3	XM_002192922.5	-54
chr1	27969146	27971111	1966	Promoter (<=1kb)	1	27963348	27970115	6768	2	NECAP1	XM_002193463.6	0
chr1	39307641	39309401	1761	Promoter (<=1kb)	1	39294752	39307961	13210	2	DCUN1D5	NM_001245374.1	0
chr1	55900916	55902056	1141	Exon (XM_041715941.1/CNMD, exon 4 of 6)	1	55891962	55906720	14759	1	CNMD	XM_030271841.3	8954
chr1	85836274	85837999	1726	Distal Intergenic	1	85823257	85826259	3003	1	POU3F3	XM_030286883.3	13017
chr1	101092866	101094230	1365	Promoter (<=1kb)	1	101086438	101094331	7894	2	ARX	XM_002195148.6	101
chr1	106010632	106012729	2098	Distal Intergenic	1	106037127	106043374	6248	2	LOC115496894	XR_003962422.3	30645
chr1	106549032	106549431	400	Promoter (<=1kb)	1	106549768	106552675	2908	1	LOC115496917	XR_005981655.1	-337
chr1	108200675	108201666	992	Promoter (<=1kb)	1	108194139	108201406	7268	2	GATD3A	XM_012569508.4	0
chr1	108633040	108633775	736	Distal Intergenic	1	108605066	108618225	13160	1	SIK1	XM_002189395.5	27974
chr1	113633647	113634150	504	Intron (XM_041719124.1/STIM1, intron 1 of 11)	1	113566693	113639327	72635	2	STIM1	XM_041719124.1	5177
chr10	3853890	3855344	1455	Promoter (<=1kb)	12	3853542	3871285	17744	1	SHF	XM_012578296.4	348
chr10	8666135	8667361	1227	Distal Intergenic	12	8672375	8685788	13414	2	MAPK6	XM_030281877.3	18427
chr10	12703079	12705284	2206	Distal Intergenic	12	12689488	12699552	10065	1	RHCG	XM_041718339.1	13591
chr10	14538812	14539525	714	3' UTR	12	14536920	14553088	16169	2	FAM174B	XM_030281120.3	13563
chr10	16929053	16933036	3984	Promoter (<=1kb)	12	16761478	16931558	170081	2	IGF1R	XM_030281623.3	0
chr10	20156089	20157953	1865	Promoter (<=1kb)	12	20152233	20158327	6095	2	AP3S2	NM_001245263.1	374
chr10	20427967	20428366	400	Promoter (3-4kb)	12	20423998	20455410	31413	1	TP53BP1	XM_041718361.1	3969
chr11	3609891	3611305	1415	Distal Intergenic	13	3596572	3607345	10774	1	OSGIN1	XM_012570447.4	13319
chr11	13776468	13778751	2284	Promoter (<=1kb)	13	13753197	13777342	24146	2	GPT2	XM_002194617.6	0
chr12	709510	711966	2457	Promoter (1-2kb)	14	713710	717086	3377	1	LOC115496983	XR_005981747.1	-1744
chr12	765085	765484	400	Intron (XM_030283323.3/GRM7, intron 8 of 9)	14	713710	721566	7857	1	LOC115496983	XR_005981748.1	51375
chr12	1181204	1182528	1325	Promoter (4-5kb)	14	1171436	1176803	5368	2	BHLHE40	XR_005981713.1	-4401
chr12	11487153	11487552	400	Promoter (4-5kb)	14	11475364	11482839	7476	2	RPN1	XM_030283433.3	-4314
chr12	13967570	13968018	449	Promoter (3-4kb)	14	13963717	13970753	7037	1	SLC38A3	XM_030283151.3	3853
chr12	14068807	14070661	1855	Promoter (<=1kb)	14	14068588	14070562	1975	1	ABHD14A	XM_030283042.3	219
chr12	14211276	14213780	2505	Promoter (<=1kb)	14	14208189	14210395	2207	2	LOC115496997	XR_005981760.1	-881
chr12	16886450	16887120	671	Promoter (<=1kb)	14	16886328	16896610	10283	1	ZMYND10	XM_012572943.4	122
chr13	1132801	1133823	1023	Promoter (2-3kb)	15	1122829	1136572	13744	2	LOC121470674	XR_005981817.1	2749
chr13	1625191	1626742	1552	Distal Intergenic	15	1736696	1738566	1871	1	LOC121470696	XR_005981856.1	-109954
chr13	6165846	6166839	994	Distal Intergenic	15	6148154	6150423	2270	2	LOC115497113	XR_003962692.1	-15423
chr13	8002455	8002854	400	Intron (XM_030283618.3/FSTL4, intron 4 of 15)	15	7875167	8079343	204177	2	FSTL4	XM_030283618.3	76489
chr13	11124617	11126322	1706	Exon (XM_002199041.5/MGAT4B, exon 5 of 15)	15	11106074	11114942	8869	1	LOC100219450	XM_002195661.6	18543
chr13	12020753	12021357	605	Intron (XR_005981839.1/LOC121470683, intron 2 of 3)	15	11951720	12078321	126602	1	LOC121470683	XR_005981839.1	69033
chr13	14800804	14802874	2071	Promoter (<=1kb)	15	14787967	14802910	14944	2	GRK6	XM_030284323.3	36
chr13	15820947	15821425	479	Intron (XM_002195755.6/ERGIC1, intron 2 of 9)	15	15786432	15844341	57910	2	ERGIC1	XM_002195755.6	22916
chr13	15829252	15831080	1829	Intron (XM_002195755.6/ERGIC1, intron 1 of 9)	15	15786432	15844341	57910	2	ERGIC1	XM_002195755.6	13261
chr13	16210555	16212770	2216	Distal Intergenic	15	16145124	16192766	47643	2	UBTD2	XM_030283830.3	-17789
chr13	16340197	16343014	2818	Promoter (<=1kb)	15	16340112	16386214	46103	1	ABLIM3	XM_030283909.3	85
chr13	16408730	16409322	593	Promoter (<=1kb)	15	16409332	16420950	11619	1	GRPEL2	XM_012574164.4	-10
chr13	16428824	16429937	1114	Promoter (<=1kb)	15	16427460	16428510	1051	2	IL17B	XM_002192772.4	-314
chr13	16502786	16503185	400	Promoter (4-5kb)	15	16507557	16521862	14306	1	ARHGEF37	XM_030283836.3	-4372
chr13	16507921	16509568	1648	Promoter (<=1kb)	15	16507786	16521862	14077	1	ARHGEF37	XM_030283835.3	135
chr13	16556207	16556606	400	Intron (XM_030283730.3/PPARGC1B, intron 1 of 11)	15	16536419	16579238	42820	1	PPARGC1B	XM_030283730.3	19788
chr13	16969848	16971229	1382	Promoter (<=1kb)	15	16961547	16970539	8993	2	ZCCHC10	XM_030283940.3	0
chr13	17123306	17124394	1089	Distal Intergenic	15	17133975	17229446	95472	1	ARHGAP26	XM_032750792.2	-9581
chr13	17132490	17132889	400	Promoter (1-2kb)	15	17133975	17229446	95472	1	ARHGAP26	XM_032750792.2	-1086
chr13	17201243	17202153	911	Intron (XM_032750792.2/ARHGAP26, intron 17 of 20)	15	17229804	17234362	4559	2	LOC115497110	XR_003962686.3	32209
chr13	17334765	17336705	1941	Promoter (1-2kb)	15	17337208	17338532	1325	2	LOC115497115	XR_003962694.3	1827
chr13	17353157	17353556	400	Distal Intergenic	15	17337208	17338532	1325	2	LOC115497115	XR_003962694.3	-14625
chr13	17354015	17354796	782	Distal Intergenic	15	17337208	17338532	1325	2	LOC115497115	XR_003962694.3	-15483
chr13	17426665	17428067	1403	Distal Intergenic	15	17408146	17410126	1981	1	KCTD16	XM_041718943.1	18519
chr13	17428334	17432255	3922	Distal Intergenic	15	17408146	17410126	1981	1	KCTD16	XM_041718943.1	20188
chr13	17432312	17433335	1024	Distal Intergenic	15	17408146	17410126	1981	1	KCTD16	XM_041718943.1	24166
chr13	17494613	17497808	3196	Distal Intergenic	15	17408146	17410126	1981	1	KCTD16	XM_041718943.1	86467
chr13	17563171	17564333	1163	Distal Intergenic	15	17574771	17587792	13022	2	LOC116808918	XR_004369201.2	23459
chr14	989635	990034	400	Promoter (<=1kb)	16	989231	989312	82	2	TRNAL-UAG	NA	-323
chr14	992531	994007	1477	Promoter (<=1kb)	16	993345	1020113	26769	1	EEF2K	XM_012577917.4	0
chr14	3890090	3897079	6990	Promoter (<=1kb)	16	3889796	3900945	11150	1	LFNG	XM_002195317.5	294
chr14	4903799	4908054	4256	Promoter (<=1kb)	16	4903900	4908666	4767	1	LOC121470724	XR_005981898.1	0
chr14	5025821	5026220	400	Intron (XM_041719227.1/RNF216, intron 13 of 16)	16	4986559	4989025	2467	1	FSCN1	NM_001245787.1	39262
chr14	5718289	5718688	400	Intron (XM_030285132.3/PEMT, intron 2 of 7)	16	5693875	5734736	40862	2	PEMT	XM_030285132.3	16048
chr14	7128001	7129555	1555	Exon (XM_030285047.3/PKD1, exon 2 of 46)	16	7080135	7161102	80968	2	PKD1	XM_030285047.3	31547
chr14	7301411	7302556	1146	Promoter (<=1kb)	16	7295422	7302246	6825	2	ZDHHC4	XM_041719207.1	0
chr14	13613646	13614348	703	Promoter (<=1kb)	16	13594759	13614314	19556	2	FAM234A	XM_002193987.5	0
chr14	13692685	13695939	3255	Promoter (2-3kb)	16	13690203	13708906	18704	1	NAA60	XM_002195647.6	2482
chr15	1353956	1355601	1646	Distal Intergenic	17	1338459	1341908	3450	1	LIF	XM_041719447.1	15497
chr15	5446635	5447278	644	Promoter (1-2kb)	17	5441100	5444953	3854	2	SLC25A1	XM_030286073.3	-1682
chr15	8416014	8416855	842	Intron (XM_030285385.3/ULK1, intron 11 of 28)	17	8371168	8377467	6300	2	PUS1	XM_030285661.3	-38547
chr15	8894666	8895414	749	Distal Intergenic	17	8842196	8856815	14620	1	LOC121470773	XR_005981972.1	52470
chr15	9340980	9342188	1209	Exon (XM_030285727.3/MYO18B, exon 35 of 44)	17	9316754	9376447	59694	2	MYO18B	XM_030285727.3	34259
chr15	11378474	11381173	2700	Promoter (1-2kb)	17	11376594	11381264	4671	1	ARL6IP4	XM_030285958.3	1880
chr15	11545082	11546768	1687	Promoter (<=1kb)	17	11534485	11546713	12229	2	CDK2AP1	XM_030285306.3	0
chr15	13299643	13301758	2116	Exon (XM_030285969.3/RIMBP2, exon 9 of 23)	17	13258993	13273260	14268	1	PIWIL1	XM_041719462.1	40650
chr17	880190	885594	5405	Promoter (3-4kb)	19	853199	888846	35648	2	GRIN1	NM_001076693.1	3252
chr17	5816682	5817627	946	Promoter (<=1kb)	19	5813103	5817755	4653	2	SPOUT1	XM_002194761.5	128
chr17	5827852	5830537	2686	Promoter (<=1kb)	19	5818411	5828551	10141	2	KYAT1	XM_002194783.6	0
chr17	7510845	7511244	400	Promoter (2-3kb)	19	7506701	7513911	7211	2	LOC100225394	XM_041719737.1	2667
chr17	8038484	8039675	1192	Intron (XM_030286447.3/RXRA, intron 1 of 9)	19	8024072	8123531	99460	1	RXRA	XM_030286447.3	14412
chr17	8089900	8092338	2439	Exon (XM_030286447.3/RXRA, exon 2 of 10)	19	8061213	8062132	920	1	LOC121470840	XR_005982023.1	28687
chr17	9450967	9451366	400	Intron (XM_030286614.3/LOC100225943, intron 4 of 15)	19	9443142	9487383	44242	1	LOC100225943	XM_030286625.3	7825
chr17	10161073	10161472	400	Distal Intergenic	19	10175620	10218468	42849	1	NEK6	XM_030286860.3	-14148
chr17	10602374	10605686	3313	Intron (XM_030286915.3/PBX3, intron 2 of 8)	19	10572014	10573038	1025	2	LOC116809045	XR_004369402.2	-29336
chr18	973398	977582	4185	Distal Intergenic	20	942243	947212	4970	1	SOX9	XM_030287308.3	31155
chr18	1046289	1047265	977	Intron (XR_005982102.1/LOC121470875, intron 2 of 3)	20	1018752	1064826	46075	2	LOC121470875	XR_005982102.1	17561
chr18	1060740	1064768	4029	Promoter (<=1kb)	20	1018752	1064826	46075	2	LOC121470875	XR_005982102.1	58
chr18	1122758	1123599	842	Intron (XM_030287328.3/SLC39A11, intron 5 of 9)	20	1079040	1171086	92047	2	SLC39A11	XM_030287328.3	47487
chr18	1143824	1146058	2235	Exon (XM_030287328.3/SLC39A11, exon 5 of 10)	20	1079040	1171086	92047	2	SLC39A11	XM_030287328.3	25028
chr18	1178964	1183848	4885	Promoter (<=1kb)	20	1183931	1192030	8100	1	COG1	XM_030287296.3	-83
chr18	1201010	1201573	564	Promoter (<=1kb)	20	1192505	1200107	7603	2	FAM104A	XM_030287304.3	-903
chr18	1242281	1244432	2152	Promoter (<=1kb)	20	1221388	1243679	22292	2	SDK2	XM_030287293.3	0
chr18	1288906	1291829	2924	Distal Intergenic	20	1300380	1303307	2928	2	LOC121470880	XM_041719893.1	11478
chr18	1302778	1305937	3160	Promoter (<=1kb)	20	1300380	1303307	2928	2	LOC121470880	XM_041719893.1	0
chr18	1517090	1521689	4600	Exon (XM_030287399.3/BAIAP2, exon 7 of 15)	20	1519560	1526747	7188	2	LOC121470883	XR_005982148.1	5058
chr18	1855492	1858443	2952	Promoter (<=1kb)	20	1847647	1855639	7993	2	CBX2	XM_030287096.3	0
chr18	1994480	1995123	644	Promoter (<=1kb)	20	1991093	1995329	4237	2	ENGASE	XM_030287074.3	206
chr18	2002186	2003353	1168	Promoter (<=1kb)	20	2003116	2007824	4709	1	CANT1	XM_030287097.3	0
chr18	2093112	2094170	1059	Promoter (<=1kb)	20	2077192	2093182	15991	2	PGS1	XM_002193103.6	0
chr18	2692677	2693795	1119	Promoter (1-2kb)	20	2668898	2691563	22666	2	ARSG	XM_032751651.2	-1114
chr18	2698267	2698666	400	Promoter (1-2kb)	20	2700072	2705791	5720	1	SLC16A6	XM_030287237.3	-1406
chr18	3597783	3598237	455	Promoter (2-3kb)	20	3594986	3647470	52485	1	BPTF	XM_030287438.3	2797
chr18	3658582	3660231	1650	Promoter (<=1kb)	20	3658634	3666981	8348	1	KPNA2	XM_030287469.3	0
chr18	4572083	4573557	1475	Promoter (<=1kb)	20	4567783	4572757	4975	2	LOC100227898	XM_030287332.3	0
chr18	7385955	7388897	2943	Distal Intergenic	20	7514195	7612945	98751	1	TNRC6C	XM_012578542.4	-125298
chr18	8156842	8158084	1243	Intron (XM_030287148.3/RNF157, intron 2 of 18)	20	8151143	8171755	20613	1	RNF157	XM_030287152.3	5699
chr18	8183901	8186222	2322	Promoter (4-5kb)	20	8190675	8210782	20108	1	EXOC7	XM_012578616.4	-4453
chr18	8493696	8495036	1341	Promoter (<=1kb)	20	8465045	8494155	29111	2	LOC100228473	XM_002196628.5	0
chr18	9248602	9249460	859	Promoter (<=1kb)	20	9246675	9248490	1816	2	LOC115497695	XR_003963265.3	-112
chr18	9370419	9370818	400	Intron (XM_030287696.3/CACNA1G, intron 10 of 39)	20	9297695	9438790	141096	1	CACNA1G	XM_041719896.1	72724
chr18	9658133	9658532	400	Promoter (<=1kb)	20	9623317	9658646	35330	2	SPAG9	XM_012578599.4	114
chr18	10429399	10431927	2529	Promoter (<=1kb)	20	10429270	10463639	34370	1	HLF	XM_030287695.3	129
chr18	10464244	10464940	697	Downstream (2-3kb)	20	10467377	10482491	15115	2	MMD	XM_012578622.4	17551
chr18	10507364	10508134	771	Distal Intergenic	20	10485387	10487326	1940	1	LOC115497649	XR_003963213.3	21977
chr18	10873101	10874077	977	Promoter (<=1kb)	20	10873170	10978602	105433	1	RAB11FIP4	XM_030287590.3	0
chr19	1068516	1072203	3688	Intron (XM_041720147.1/CUEDC1, intron 1 of 10)	21	1078960	1086141	7182	1	LOC121470935	XR_005982258.1	-6757
chr19	1072290	1078609	6320	Promoter (<=1kb)	21	1078960	1086141	7182	1	LOC121470935	XR_005982258.1	-351
chr19	1278993	1279392	400	Promoter (<=1kb)	21	1278954	1382847	103894	1	ACACA	XM_041719973.1	39
chr19	6811599	6811998	400	Promoter (<=1kb)	21	6644361	6812276	167916	2	COL26A1	XM_030287943.3	278
chr1A	15219723	15220959	1237	Promoter (<=1kb)	2	15220649	15296066	75418	1	GRAMD4	XM_030255936.3	0
chr1A	34304403	34305139	737	Promoter (<=1kb)	2	34304894	34336499	31606	1	LOC100224701	XM_030259655.3	0
chr1A	35107709	35109082	1374	Promoter (<=1kb)	2	35067720	35109095	41376	2	ZFC3H1	XM_030259768.3	13
chr1A	46443883	46448235	4353	Promoter (<=1kb)	2	46440242	46448169	7928	2	LOC115493503	XM_041713867.1	0
chr1A	54998982	54999661	680	Intron (XM_030263243.3/LOC101233502, intron 5 of 14)	2	54958160	55041864	83705	2	LOC101233502	XM_030263243.3	42203
chr1A	69211465	69211864	400	Promoter (1-2kb)	2	69190810	69213711	22902	2	LRTM2	XM_012569352.4	1847
chr2	1057964	1058714	751	Promoter (<=1kb)	3	1054481	1058027	3547	2	LOC115494113	XM_041714278.1	0
chr2	2298961	2300221	1261	Promoter (<=1kb)	3	2298920	2312461	13542	1	ARF1	XM_030264131.3	41
chr2	3539331	3539764	434	Distal Intergenic	3	2805035	3482430	677396	2	LOC121469399	XR_005979385.1	-56901
chr2	11712248	11712647	400	Promoter (<=1kb)	3	11711984	11753042	41059	1	LOC100229947	XM_041714352.1	264
chr2	15440018	15440692	675	Promoter (<=1kb)	3	15433027	15440579	7553	2	LOC115493642	XR_003958487.3	0
chr2	25318775	25319541	767	Promoter (<=1kb)	3	25318559	25323356	4798	1	DLX6	XM_002197324.6	216
chr2	33295534	33296271	738	Distal Intergenic	3	33208908	33218443	9536	2	LOC115493688	XR_003958575.3	-77091
chr2	38502151	38502594	444	Promoter (<=1kb)	3	38345233	38501946	156714	2	THRB	XM_030264984.3	-205
chr2	67088081	67088512	432	Distal Intergenic	3	67034407	67076073	41667	2	GMPR	XM_002188057.6	-12008
chr2	92135918	92137174	1257	Promoter (<=1kb)	3	92136425	92247600	111176	1	MBP	XM_030264003.3	0
chr2	118392218	118393931	1714	Promoter (<=1kb)	3	118377126	118393006	15881	2	LACTB2	XM_002199141.6	0
chr2	121812343	121812742	400	Promoter (4-5kb)	3	121808195	121826931	18737	1	PKIA	XM_041713941.1	4148
chr2	122888227	122888626	400	Distal Intergenic	3	122915955	122919990	4036	2	LOC100226888	XM_002199701.5	31364
chr2	140406332	140407533	1202	Promoter (<=1kb)	3	140401270	140407683	6414	2	LRATD2	XM_030266683.3	150
chr2	142087509	142088625	1117	Promoter (<=1kb)	3	141971790	142088695	116906	2	ADCY8	XM_004174209.4	70
chr2	146917031	146917430	400	Intron (XM_012572128.4/DENND3, intron 4 of 22)	3	146908622	146940280	31659	1	DENND3	XM_012572128.4	8409
chr2	151003307	151004664	1358	Promoter (<=1kb)	3	150999735	151004708	4974	2	LOC115492386	XM_041714037.1	44
chr20	2451051	2451450	400	Promoter (<=1kb)	22	2451571	2467279	15709	1	NECAB3	NM_001245358.1	-121
chr20	5357490	5357889	400	Promoter (<=1kb)	22	5356844	5422802	65959	1	TOP1	XM_002190004.6	646
chr20	5971044	5972159	1116	Intron (XM_030288820.3/RIMS4, intron 1 of 5)	22	5946842	6002471	55630	1	RIMS4	XM_030288820.3	24202
chr20	7413480	7415788	2309	Intron (XM_030288992.3/NOL4L, intron 5 of 10)	22	7399100	7425952	26853	1	NOL4L	XM_030288993.3	14380
chr20	7696710	7698303	1594	Promoter (<=1kb)	22	7693813	7698951	5139	2	SCRT2	XM_002193257.4	648
chr20	7704499	7705889	1391	Promoter (<=1kb)	22	7705718	7713354	7637	1	FAM110A	XM_030288552.3	0
chr20	8784181	8786832	2652	Promoter (<=1kb)	22	8784132	8857023	72892	1	KCNQ2	XM_030288790.3	49
chr20	9194477	9194876	400	Distal Intergenic	22	9146756	9149470	2715	2	LOC121470962	XR_005982314.1	-45007
chr21	1664120	1666325	2206	Promoter (<=1kb)	23	1664331	1684525	20195	1	VWA1	XM_030289227.3	0
chr21	6399009	6399408	400	Intron (XM_041720474.1/IFFO2, intron 2 of 9)	23	6365730	6408454	42725	2	IFFO2	XM_041720474.1	9046
chr22	370211	370671	461	Promoter (1-2kb)	24	370745	371885	1141	2	TCIM	XM_004176058.5	1214
chr22	479651	481588	1938	Distal Intergenic	24	447003	474186	27184	2	TACC1	XM_041720608.1	-5465
chr22	1094513	1095224	712	Intron (XM_030290179.3/UNC5D, intron 1 of 15)	24	1020131	1122646	102516	2	UNC5D	XM_030290179.3	27422
chr22	3197708	3199307	1600	Promoter (2-3kb)	24	3201638	3205152	3515	1	LOC121471038	XR_005982414.1	-2331
chr22	4221754	4222354	601	Intron (XM_030289989.3/AAK1, intron 4 of 17)	24	4188008	4243107	55100	2	AAK1	XM_030289989.3	20753
chr22	4325254	4326158	905	Promoter (1-2kb)	24	4328137	4331022	2886	1	SNRNP27	NM_001245165.1	-1979
chr22	4403395	4404129	735	Promoter (<=1kb)	24	4398708	4404116	5409	2	ELMOD3	XM_030290123.3	0
chr23	1031065	1031514	450	Promoter (1-2kb)	25	1033044	1040738	7695	1	EVA1B	XM_030290535.3	-1530
chr23	1061710	1062109	400	Promoter (3-4kb)	25	1039554	1065907	26354	2	THRAP3	XM_030290529.3	3798
chr23	1201398	1202510	1113	Exon (XM_030290494.3/LOC100232386, exon 13 of 19)	25	1156535	1190886	34352	2	AGO3	XM_030290493.3	-10512
chr23	2343828	2345298	1471	Promoter (<=1kb)	25	2343776	2353285	9510	1	ZBTB8B	XM_030290660.3	52
chr23	2407629	2410664	3036	Promoter (<=1kb)	25	2408177	2423891	15715	1	KIAA1522	XM_030290249.3	0
chr23	2561719	2565725	4007	Promoter (<=1kb)	25	2563630	2665165	101536	1	MACF1	XM_032752475.2	0
chr23	2710669	2711068	400	Promoter (<=1kb)	25	2702006	2711074	9069	2	HEYL	XM_030290346.3	6
chr23	3002015	3002414	400	Promoter (<=1kb)	25	2985448	3002203	16756	2	LOC121471055	XR_005982450.1	0
chr23	3388580	3390063	1484	Promoter (<=1kb)	25	3384597	3387783	3187	2	SLC30A2	XM_030290601.3	-797
chr23	3432894	3433619	726	Promoter (<=1kb)	25	3433750	3435480	1731	1	SH3BGRL3	XM_030290612.3	-131
chr23	3437150	3437549	400	Promoter (3-4kb)	25	3433750	3435480	1731	1	SH3BGRL3	XM_030290612.3	3400
chr23	3914473	3916499	2027	Promoter (2-3kb)	25	3859769	3912363	52595	2	AHDC1	XM_030290438.3	-2110
chr23	4079079	4079478	400	Intron (XM_030290439.3/ASAP3, intron 7 of 25)	25	4070576	4088732	18157	2	ASAP3	XM_030290439.3	9254
chr23	5170835	5171993	1159	Intron (XM_030290541.3/HIVEP3, intron 4 of 9)	25	5095026	5163653	68628	2	HIVEP3	XM_041720790.1	-7182
chr24	1957123	1957751	629	Promoter (1-2kb)	26	1959465	1967092	7628	1	EI24	XM_012570813.4	-1714
chr24	4783696	4787259	3564	Distal Intergenic	26	4748463	4756387	7925	1	LOC115498347	XR_003963743.3	35233
chr24	5807307	5813309	6003	Promoter (<=1kb)	26	5798516	5812010	13495	2	ABCG4	XM_030290769.3	0
chr24	6625672	6629056	3385	Intron (XM_030290889.3/DSCAML1, intron 3 of 32)	26	6653211	6680404	27194	1	DSCAML1	XM_030290890.3	-24155
chr24	6891119	6892197	1079	Distal Intergenic	26	6847716	6853138	5423	1	BUD13	XM_041720891.1	43403
chr25	137957	138356	400	Promoter (3-4kb)	27	134934	144231	9298	1	SHC1	XM_030291183.3	3023
chr25	2137045	2138346	1302	Promoter (3-4kb)	27	2133211	2146236	13026	1	GATAD2B	XM_030291212.3	3834
chr26	4768957	4769356	400	Promoter (2-3kb)	28	4766114	4769477	3364	1	LAMTOR5	XM_030255811.3	2843
chr27	2127071	2129865	2795	Promoter (2-3kb)	29	2120627	2132600	11974	2	WNK4	XM_041721442.1	2735
chr27	2982067	2984229	2163	Promoter (<=1kb)	29	2972510	2982035	9526	2	ORMDL3	XM_030255971.3	-32
chr27	3764002	3764401	400	Promoter (4-5kb)	29	3752713	3768647	15935	2	NMT1	XM_030256119.3	4246
chr27	3808487	3808886	400	Promoter (<=1kb)	29	3805622	3809009	3388	2	CCDC103	XM_030256132.3	123
chr28	16069	16950	882	Promoter (<=1kb)	30	11128	17943	6816	2	NR2F6	XM_030256571.3	993
chr28	438064	438608	545	Promoter (1-2kb)	30	395443	440471	45029	2	CRTC1	XM_030257141.3	1863
chr28	544005	544404	400	Intron (XM_030256638.3/ELL, intron 6 of 11)	30	564184	569149	4966	1	ISYNA1	XM_032743860.2	-19780
chr28	1340128	1348927	8800	Promoter (1-2kb)	30	1350771	1352994	2224	1	RPS15	NM_001245484.1	-1844
chr28	1349515	1353204	3690	Promoter (<=1kb)	30	1350771	1352994	2224	1	RPS15	NM_001245484.1	0
chr28	1516850	1520936	4087	Promoter (<=1kb)	30	1500042	1521146	21105	2	SH3GL1	XM_041710996.1	210
chr28	1646835	1648253	1419	Promoter (1-2kb)	30	1645608	1650292	4685	1	LOC115490841	XR_003956784.3	1227
chr28	1677931	1678330	400	Promoter (<=1kb)	30	1677558	1681584	4027	1	FEM1A	XM_002197948.5	373
chr28	2451496	2451895	400	Promoter (4-5kb)	30	2447222	2466271	19050	1	LOC115490872	XR_005978028.1	4274
chr28	3849593	3850320	728	Intron (XM_012571264.4/DOT1L, intron 16 of 27)	30	3807481	3816769	9289	2	SF3A2	XM_030256887.3	-32824
chr28	3991621	3992020	400	3' UTR	30	3983373	3994276	10904	1	MKNK2	XM_030256939.3	8248
chr28	4432272	4433002	731	Intron (XM_030257102.3/TCF3, intron 17 of 19)	30	4445151	4448161	3011	1	UQCR11	NM_001246260.1	-12149
chr28	4649380	4649779	400	Promoter (1-2kb)	30	4645774	4651530	5757	2	LOC115490792	XM_041721617.1	1751
chr28	4813993	4815715	1723	Promoter (1-2kb)	30	4817676	4864434	46759	1	ELAVL1	XM_002190940.6	-1961
chr28	5357790	5358929	1140	Promoter (<=1kb)	30	5358288	5414692	56405	1	RANBP3	XM_002188933.6	0
chr29	75638	77307	1670	Intron (XM_041711498.1/HDAC7, intron 1 of 24)	31	58150	98306	40157	1	HDAC7	XM_041711498.1	17488
chr3	393838	394237	400	Distal Intergenic	4	352541	388046	35506	2	DNMT3A	XM_041714905.1	-5792
chr3	419824	420595	772	Intron (XM_032745324.2/DTNB, intron 18 of 22)	4	352541	388046	35506	2	DNMT3A	XM_041714905.1	-31778
chr3	669327	669726	400	3' UTR	4	675045	686721	11677	1	GAREM2	XM_041714919.1	-5319
chr3	15368286	15368685	400	Promoter (<=1kb)	4	15363099	15368856	5758	2	IAH1	XM_002197791.6	171
chr3	32143730	32146412	2683	Promoter (<=1kb)	4	32038925	32144744	105820	2	LOC100225915	XM_030267489.3	0
chr3	50335199	50335965	767	Promoter (<=1kb)	4	50336702	50341249	4548	1	LOC116808032	XR_004367327.2	-737
chr3	54370448	54371940	1493	Promoter (<=1kb)	4	54333482	54371284	37803	2	MED23	XM_012572634.4	0
chr3	63898960	63899669	710	Intron (XM_032747565.2/PDE7B, intron 1 of 12)	4	63764304	63933625	169322	2	PDE7B	XM_032747565.2	33956
chr3	89950829	89951228	400	Promoter (<=1kb)	4	89950527	89965811	15285	1	SEC23B	XM_002198869.6	302
chr3	110188059	110188945	887	Intron (XM_030269245.3/MEIS1, intron 6 of 11)	4	110105118	110212303	107186	2	MEIS1	XM_030269245.3	23358
chr3	112325076	112325816	741	Promoter (3-4kb)	4	112289279	112329221	39943	2	ATL2	XM_004176151.5	3405
chr30	253242	254106	865	Promoter (<=1kb)	32	252574	268733	16160	1	ILF3	XM_030260014.3	668
chr31	85154	86022	869	Promoter (<=1kb)	33	76243	85645	9403	2	HSD17B10	XM_041711904.1	0
chr31	1418683	1419132	450	Promoter (1-2kb)	33	1420684	1423775	3092	1	MRPL49	XM_041712090.1	-1552
chr31	1766018	1766747	730	Promoter (<=1kb)	33	1766390	1791689	25300	1	ATG2A	XM_041711930.1	0
chr33	336588	338392	1805	Promoter (<=1kb)	35	336350	358883	22534	1	GRIK5	XM_041712389.1	238
chr33	392461	393425	965	Promoter (<=1kb)	35	388644	393392	4749	2	RABAC1	XM_041712442.1	0
chr34	178630	179207	578	Promoter (1-2kb)	36	175265	180662	5398	2	LOC121468667	NA	1455
chr34	247557	248264	708	Promoter (<=1kb)	36	247559	249841	2283	1	LOC121468651	XM_041712555.1	0
chr34	1246698	1247228	531	Promoter (<=1kb)	36	1238698	1247768	9071	2	SAMD4B	XM_041712466.1	540
chr35	335242	335641	400	Promoter (<=1kb)	37	335255	335715	461	1	LOC121468734	XR_005978554.1	0
chr4	4315767	4316168	402	Distal Intergenic	5	3968327	3972733	4407	1	LOC121469952	XR_005980330.1	347440
chr4	7453327	7454009	683	Promoter (1-2kb)	5	7436642	7455065	18424	2	LOC105759233	XM_041715687.1	1056
chr4	35055241	35055640	400	Distal Intergenic	5	34903444	35017599	114156	1	GPM6A	XM_002188858.6	151797
chr4	43562838	43563237	400	Promoter (<=1kb)	5	43562477	43690818	128342	1	TNKS	XM_030271537.3	361
chr4A	471311	473920	2610	Distal Intergenic	6	489042	494019	4978	1	LOC121469967	XR_005980352.1	-15122
chr4A	485450	486255	806	Promoter (2-3kb)	6	489042	494019	4978	1	LOC121469967	XR_005980352.1	-2787
chr4A	487267	493910	6644	Promoter (<=1kb)	6	489042	494019	4978	1	LOC121469967	XR_005980352.1	0
chr4A	526664	527810	1147	Intron (XM_002190368.5/FGF13, intron 3 of 4)	6	500805	541796	40992	2	FGF13	XM_002190368.5	13986
chr4A	538873	541220	2348	Promoter (<=1kb)	6	500805	541796	40992	2	FGF13	XM_002190368.5	576
chr4A	743674	745064	1391	Promoter (4-5kb)	6	706392	739006	32615	2	MCF2	XM_041716121.1	-4668
chr4A	802720	804469	1750	Intron (XM_030272379.3/ATP11C, intron 1 of 28)	6	758028	810185	52158	2	ATP11C	XM_030272379.3	5716
chr4A	805626	806025	400	Promoter (4-5kb)	6	758028	810185	52158	2	ATP11C	XM_030272379.3	4160
chr4A	5952791	5954509	1719	Promoter (3-4kb)	6	5948960	5999556	50597	1	OPHN1	XM_030272486.3	3831
chr4A	7379902	7381871	1970	Distal Intergenic	6	7390263	7400023	9761	1	RAP2C	XM_002190631.6	-8392
chr4A	14905863	14908957	3095	Promoter (<=1kb)	6	14909218	14926857	17640	1	NHSL2	XM_030272750.2	-261
chr4A	18309274	18312029	2756	Promoter (<=1kb)	6	18312162	18313634	1473	1	TMSB15B	NM_001245652.1	-133
chr5	2137859	2138258	400	Exon (XR_005980590.1/LOC121470060, exon 2 of 2)	7	2136464	2145820	9357	2	LOC121470060	XR_005980590.1	7562
chr5	2394135	2394933	799	Distal Intergenic	7	2261065	2372574	111510	2	MPPED2	XM_041716440.1	-21561
chr5	4557143	4557658	516	Promoter (<=1kb)	7	4550637	4557739	7103	2	LOC100226232	XM_002196509.6	81
chr5	4931251	4933187	1937	Intron (XM_032748567.2/TEAD1, intron 2 of 11)	7	4838214	4841343	3130	2	RASSF10	XM_004186238.4	-89908
chr5	8127285	8127684	400	Intron (XM_030275351.3/KDM2A, intron 3 of 21)	7	8115447	8149170	33724	1	KDM2A	XM_030275351.3	11838
chr5	8139408	8141111	1704	Intron (XM_030275351.3/KDM2A, intron 13 of 21)	7	8150553	8157495	6943	1	GRK2	XM_030273539.3	-9442
chr5	8641553	8643645	2093	Promoter (<=1kb)	7	8637610	8643838	6229	2	SYT12	XM_030273615.3	193
chr5	10789360	10789759	400	Promoter (1-2kb)	7	10790825	10799309	8485	1	TMEM9B	XM_030273823.3	-1066
chr5	15791450	15791849	400	Promoter (<=1kb)	7	15792004	15821093	29090	1	MOB2	XM_002199114.5	-155
chr5	17645211	17645610	400	Promoter (1-2kb)	7	17619951	17643575	23625	2	LOC100224883	XM_030274053.3	-1636
chr5	23543151	23544333	1183	Promoter (<=1kb)	7	23539783	23544413	4631	2	MDK	XM_002200118.6	80
chr5	28201458	28205237	3780	Promoter (<=1kb)	7	28142378	28200848	58471	2	SUSD6	XM_032748804.2	-610
chr5	56481867	56482266	400	Promoter (<=1kb)	7	56448085	56482769	34685	2	PPM1A	XM_030275173.3	503
chr6	6056091	6059995	3905	3' UTR	8	6066422	6080579	14158	2	NRBF2	XM_030276703.3	20584
chr6	6220482	6220881	400	Intron (XM_041717067.1/RTKN2, intron 8 of 23)	8	6186757	6356584	169828	1	RTKN2	XM_041717079.1	33725
chr6	6482682	6483383	702	Intron (XM_030275758.3/ARID5B, intron 1 of 8)	8	6375981	6493795	117815	2	ARID5B	XM_030275758.3	10412
chr6	7346496	7346895	400	Intron (XM_012574429.4/FAM13C, intron 8 of 21)	8	7387404	7418397	30994	2	PHYHIPL	XM_030275823.3	71502
chr6	7838046	7839758	1713	Distal Intergenic	8	7867210	7869345	2136	2	LOC121470200	XR_005980874.1	29587
chr6	8064303	8064702	400	Intron (XR_004368233.2/LOC116808539, intron 1 of 3)	8	8043679	8217639	173961	1	LOC116808539	XR_004368233.2	20624
chr6	11036263	11037668	1406	Distal Intergenic	8	10992387	11012724	20338	2	SFTPD	XM_032749095.2	-23539
chr6	15378876	15379534	659	Promoter (4-5kb)	8	15374244	15415126	40883	1	NDST2	XM_030276807.3	4632
chr6	17177352	17178019	668	3' UTR	8	17187084	17206652	19569	1	LOC100227038	XM_030275984.3	-9065
chr6	19765863	19766537	675	Promoter (<=1kb)	8	19737622	19766503	28882	2	LGI1	XM_030276097.3	0
chr6	20412288	20413230	943	Promoter (<=1kb)	8	20369235	20412337	43103	2	BTAF1	XM_030276135.3	0
chr6	21845877	21846276	400	Promoter (<=1kb)	8	21845779	21848072	2294	1	EXOSC1	XM_030276236.3	98
chr6	22832016	22832415	400	Promoter (<=1kb)	8	22814398	22833172	18775	2	SEMA4G	XM_030276300.3	757
chr6	24390819	24392368	1550	Intron (XM_030276367.3/SORCS3, intron 2 of 26)	8	24354155	24359864	5710	2	LOC121470190	XR_005980865.1	-30955
chr6	33058182	33058581	400	Promoter (<=1kb)	8	33058228	33298117	239890	1	DOCK1	XM_041717195.1	0
chr7	2564057	2564884	828	Distal Intergenic	9	2573065	2596761	23697	1	LOC116808583	XR_005980932.1	-8181
chr7	9912357	9913261	905	Exon (XM_041717602.1/ZNF142, exon 7 of 9)	9	9909745	9919827	10083	2	ZNF142	XM_041717602.1	6566
chr7	16592467	16593604	1138	Distal Intergenic	9	16502114	16552253	50140	2	LOC116808597	XR_005981002.1	-40214
chr7	37555911	37556310	400	Promoter (<=1kb)	9	37514844	37557290	42447	2	ACVR1	XM_030278219.3	980
chr8	504692	505091	400	Intron (XM_030279486.3/NEGR1, intron 1 of 7)	10	497936	647397	149462	1	NEGR1	XM_030279487.3	6756
chr8	3221267	3221748	482	Promoter (1-2kb)	10	3199682	3223703	24022	2	HOOK1	XM_002198472.6	1955
chr8	3527519	3529423	1905	Promoter (<=1kb)	10	3506178	3528203	22026	2	LOC116808675	XR_004368619.2	0
chr8	4907470	4908715	1246	Promoter (2-3kb)	10	4904450	4910848	6399	2	LRRC42	XM_002197921.5	2133
chr8	7163808	7165015	1208	Intron (XM_030278790.3/LOC100223161, intron 6 of 12)	10	7130319	7150396	20078	1	LOC100223161	XM_030278793.3	33489
chr8	10475895	10480519	4625	Exon (XM_041717760.1/PTPRF, exon 26 of 35)	10	10434385	10458487	24103	2	KDM4A	XM_030278908.3	-17408
chr8	17042260	17042659	400	Promoter (<=1kb)	10	17020521	17042085	21565	2	ARHGAP29	XM_030278512.3	-175
chr8	23888137	23888536	400	Promoter (<=1kb)	10	23887525	23993426	105902	1	C8H1orf21	XM_030279462.3	612
chr8	29416001	29418352	2352	Promoter (2-3kb)	10	29421121	29577514	156394	1	DNM3	XM_030279707.3	-2769
chr8	29822164	29822563	400	Promoter (<=1kb)	10	29822541	29830675	8135	1	PRDX6	XR_004368476.2	0
chr8	29826644	29827970	1327	Promoter (4-5kb)	10	29822560	29830675	8116	1	PRDX6	NM_001245373.1	4084
chr9	1220111	1220510	400	3' UTR	11	1236008	1238270	2263	2	LOC100222403	XM_041718206.1	17760
chr9	3890240	3890639	400	Promoter (<=1kb)	11	3889761	3894183	4423	1	CEP19	XM_030279943.3	479
chr9	4559564	4561089	1526	Exon (XM_002194994.5/LOC100224389, exon 9 of 12)	11	4565116	4567318	2203	2	LOC105759498	XM_030280302.3	6229
chr9	5651570	5653161	1592	Promoter (<=1kb)	11	5576721	5653202	76482	2	EPHB1	XM_030279928.3	41
chr9	6312119	6312518	400	Promoter (<=1kb)	11	6307643	6312617	4975	2	SCLY	XM_032749971.2	99
chr9	16091676	16092275	600	Promoter (<=1kb)	11	16091509	16095155	3647	1	RPL35A	NM_001245875.2	167
chr9	17082018	17082417	400	Promoter (<=1kb)	11	17082826	17088630	5805	1	FAM131A	XM_041718083.1	-409
chr9	17086091	17086816	726	Promoter (1-2kb)	11	17088741	17090783	2043	1	LOC121470416	XM_041718085.1	-1925
chr9	24030089	24032181	2093	Distal Intergenic	11	24045801	24046173	373	1	LOC121470471	XR_005981436.1	-13620
chrW	212193	212601	409	Distal Intergenic	40	134823	141274	6452	2	LOC116806908	XR_004365970.2	-70919
chrW	368762	369161	400	Distal Intergenic	40	377432	384273	6842	2	LOC115492298	XM_041711865.1	15112
chrW	375453	375852	400	3' UTR	40	377432	384273	6842	2	LOC115492298	XM_041711865.1	8421
chrW	383552	387010	3459	Promoter (<=1kb)	40	375425	384406	8982	2	LOC115492298	XM_041711862.1	0
chrW	853484	854461	978	Distal Intergenic	40	897273	899884	2612	2	LOC116806946	XM_032744761.2	45423
chrW	856932	857774	843	Distal Intergenic	40	897273	899884	2612	2	LOC116806946	XM_032744761.2	42110
chrW	943122	946072	2951	Promoter (<=1kb)	40	943542	945808	2267	2	LOC116806857	XM_032744621.2	0
chrW	1027827	1028226	400	Intron (XM_032744675.2/LOC116806872, intron 37 of 45)	40	943542	945808	2267	2	LOC116806857	XM_032744621.2	-82019
chrW	1057723	1058260	538	Intron (XM_032744675.2/LOC116806872, intron 15 of 45)	40	943542	945808	2267	2	LOC116806857	XM_032744621.2	-111915
chrW	1167013	1167844	832	Intron (XM_032744675.2/LOC116806872, intron 1 of 45)	40	1010950	1173868	162919	2	LOC116806872	XM_032744675.2	6024
chrW	1172749	1173729	981	Promoter (<=1kb)	40	1010950	1173868	162919	2	LOC116806872	XM_032744675.2	139
chrW	1173950	1174875	926	Promoter (<=1kb)	40	1011804	1173871	162068	2	LOC116806872	XM_032744674.2	-79
chrW	1727926	1728849	924	Distal Intergenic	40	1624463	1630653	6191	1	LOC116806915	XR_004365978.2	103463
chrW	1902106	1902505	400	Intron (XM_032744695.2/LOC116806879, intron 1 of 5)	40	1862887	1864641	1755	2	LOC116806880	NA	-37465
chrW	1962708	1963310	603	Promoter (<=1kb)	40	1856823	1963497	106675	2	LOC116806879	XM_032744695.2	187
chrW	1963569	1964471	903	Promoter (<=1kb)	40	1856823	1963499	106677	2	LOC116806879	XM_032744692.2	-70
chrW	1970937	1972332	1396	Distal Intergenic	40	1856823	1963499	106677	2	LOC116806879	XM_032744692.2	-7438
chrW	1984907	1986712	1806	Promoter (3-4kb)	40	1976933	1981023	4091	2	LOC116806954	XR_004365995.2	-3884
chrW	2432189	2433141	953	Promoter (<=1kb)	40	2432264	2522553	90290	1	LOC116806874	XM_032744679.1	0
chrW	2461851	2462446	596	Intron (XM_032744679.1/LOC116806874, intron 1 of 1)	40	2432264	2522553	90290	1	LOC116806874	XM_032744679.1	29587
chrW	2463569	2464013	445	Intron (XM_032744679.1/LOC116806874, intron 1 of 1)	40	2432264	2522553	90290	1	LOC116806874	XM_032744679.1	31305
chrW	2464089	2464534	446	Intron (XM_032744679.1/LOC116806874, intron 1 of 1)	40	2432264	2522553	90290	1	LOC116806874	XM_032744679.1	31825
chrW	2489109	2489936	828	Intron (XM_032744679.1/LOC116806874, intron 1 of 1)	40	2498684	2503788	5105	2	LOC116806875	XR_004365944.1	13852
chrW	2490587	2491024	438	Intron (XM_032744679.1/LOC116806874, intron 1 of 1)	40	2498684	2503788	5105	2	LOC116806875	XR_004365944.1	12764
chrW	2502270	2503303	1034	Promoter (<=1kb)	40	2498684	2503788	5105	2	LOC116806875	XR_004365944.1	485
chrW	2503375	2504008	634	Promoter (<=1kb)	40	2498684	2503788	5105	2	LOC116806875	XR_004365944.1	0
chrW	2530106	2530982	877	Distal Intergenic	40	2498684	2503788	5105	2	LOC116806875	XR_004365944.1	-26318
chrW	2611180	2613280	2101	Promoter (2-3kb)	40	2606387	2608717	2331	2	LOC116806957	XR_004365998.1	-2463
chrW	2628043	2628685	643	Distal Intergenic	40	2637516	2706881	69366	1	LOC116806881	XM_032744696.2	-8831
chrW	2628908	2630395	1488	Distal Intergenic	40	2637516	2706881	69366	1	LOC116806881	XM_032744696.2	-7121
chrW	2630495	2631114	620	Distal Intergenic	40	2637516	2706881	69366	1	LOC116806881	XM_032744696.2	-6402
chrW	2636704	2637357	654	Promoter (<=1kb)	40	2637516	2706881	69366	1	LOC116806881	XM_032744696.2	-159
chrW	2637442	2638651	1210	Promoter (<=1kb)	40	2637516	2706881	69366	1	LOC116806881	XM_032744696.2	0
chrW	2638892	2639322	431	Promoter (1-2kb)	40	2637565	2706881	69317	1	LOC116806881	XM_032744697.2	1327
chrW	2643958	2645679	1722	Intron (XM_032744696.2/LOC116806881, intron 2 of 5)	40	2637565	2706881	69317	1	LOC116806881	XM_032744697.2	6393
chrW	2723455	2724101	647	Distal Intergenic	40	2637565	2706881	69317	1	LOC116806881	XM_032744697.2	85890
chrW	2751466	2752009	544	Distal Intergenic	40	2637565	2706881	69317	1	LOC116806881	XM_032744697.2	113901
chrW	2893612	2894609	998	Downstream (2-3kb)	40	2896908	2903526	6619	2	LOC116806966	XR_004366004.1	8917
chrW	2894728	2895438	711	Downstream (1-2kb)	40	2896908	2903526	6619	2	LOC116806966	XR_004366004.1	8088
chrW	2901518	2902963	1446	Promoter (<=1kb)	40	2896908	2903526	6619	2	LOC116806966	XR_004366004.1	563
chrW	2903165	2904611	1447	Promoter (<=1kb)	40	2896908	2903526	6619	2	LOC116806966	XR_004366004.1	0
chrW	2927843	2928242	400	Promoter (3-4kb)	40	2927823	2931386	3564	2	LOC116806885	XR_004365953.2	3144
chrW	2928352	2929009	658	Promoter (2-3kb)	40	2927823	2931386	3564	2	LOC116806885	XR_004365953.2	2377
chrW	2957717	2958337	621	Promoter (<=1kb)	40	2954430	2958024	3595	2	LOC116806886	XR_004365954.2	0
chrW	3012204	3012888	685	Distal Intergenic	40	3026728	3028556	1829	2	LOC116806917	XR_004365979.2	15668
chrW	3021686	3024109	2424	Promoter (4-5kb)	40	3026728	3028556	1829	2	LOC116806917	XR_004365979.2	4447
chrW	3026021	3029569	3549	Promoter (<=1kb)	40	3026728	3028556	1829	2	LOC116806917	XR_004365979.2	0
chrW	3170847	3171673	827	Intron (XM_032744792.2/LOC116806990, intron 2 of 6)	40	3182549	3185479	2931	1	LOC121468346	XR_005978369.1	-10876
chrW	3171775	3172287	513	Intron (XM_032744792.2/LOC116806990, intron 2 of 6)	40	3182549	3185479	2931	1	LOC121468346	XR_005978369.1	-10262
chrW	3196318	3198550	2233	Promoter (<=1kb)	40	3101808	3198531	96724	2	LOC116806990	XM_032744792.2	0
chrW	3427691	3429290	1600	Distal Intergenic	40	3473607	3496107	22501	1	LOC116806883	XM_032744704.2	-44317
chrW	3454825	3455667	843	Distal Intergenic	40	3473607	3496107	22501	1	LOC116806883	XM_032744704.2	-17940
chrW	3455693	3456213	521	Distal Intergenic	40	3473607	3496107	22501	1	LOC116806883	XM_032744704.2	-17394
chrW	3472954	3476582	3629	Promoter (<=1kb)	40	3473607	3496107	22501	1	LOC116806883	XM_032744704.2	0
chrW	3584252	3585121	870	Distal Intergenic	40	3473607	3499289	25683	1	LOC116806883	XM_032744706.2	110645
chrW	3779898	3780843	946	Distal Intergenic	40	3836474	3839938	3465	1	LOC121468371	XR_005978394.1	-55631
chrW	3836789	3837202	414	Promoter (<=1kb)	40	3836474	3848763	12290	1	LOC121468371	XR_005978396.1	315
chrW	3837275	3838600	1326	Promoter (<=1kb)	40	3836474	3848763	12290	1	LOC121468371	XR_005978396.1	801
chrW	3858829	3859422	594	Promoter (1-2kb)	40	3849778	3857418	7641	2	LOC116806910	XR_004365973.2	-1411
chrW	3882875	3886576	3702	Promoter (<=1kb)	40	3884184	4056391	172208	1	LOC116806909	XM_032744728.2	0
chrW	3949738	3950150	413	Intron (XM_032744728.2/LOC116806909, intron 1 of 5)	40	4004028	4007896	3869	2	LOC121468372	XR_005978397.1	57746
chrW	4038260	4039008	749	Intron (XM_032744728.2/LOC116806909, intron 3 of 5)	40	4004028	4007896	3869	2	LOC121468372	XR_005978397.1	-30364
chrW	4140480	4141552	1073	Distal Intergenic	40	4266138	4268072	1935	2	LOC116806912	XM_032744732.1	126520
chrW	4825044	4825987	944	Promoter (<=1kb)	40	4821951	4826302	4352	2	LOC116806876	XR_004365945.2	315
chrW	4826035	4826572	538	Promoter (<=1kb)	40	4821951	4826302	4352	2	LOC116806876	XR_004365945.2	0
chrW	4826665	4827260	596	Promoter (<=1kb)	40	4821951	4826628	4678	2	LOC116806876	XR_004365947.2	-37
chrW	5118711	5120636	1926	Distal Intergenic	40	5153071	5290813	137743	1	LOC116806866	XM_032744648.2	-32435
chrW	5152467	5154104	1638	Promoter (<=1kb)	40	5153071	5290813	137743	1	LOC116806866	XM_032744648.2	0
chrW	5192084	5193906	1823	Intron (XM_032744648.2/LOC116806866, intron 1 of 3)	40	5153071	5290813	137743	1	LOC116806866	XM_032744648.2	39013
chrW	5357403	5359040	1638	Distal Intergenic	40	5519378	5520949	1572	2	LOC116806867	XR_004365938.1	161909
chrW	5536259	5537909	1651	Distal Intergenic	40	5549823	5571793	21971	1	LOC116806864	XM_041711849.1	-11914
chrW	5549305	5551731	2427	Promoter (<=1kb)	40	5549823	5571793	21971	1	LOC116806864	XM_041711849.1	0
chrW	5589504	5590871	1368	Distal Intergenic	40	5551265	5571793	20529	1	LOC116806864	XM_041711848.1	38239
chrW	6637271	6637860	590	Promoter (<=1kb)	40	6582485	6637817	55333	2	LOC116806878	XM_032744680.2	0
chrW	6637891	6638347	457	Promoter (<=1kb)	40	6587317	6637832	50516	2	LOC116806878	XM_032744685.1	-59
chrW	6738486	6738889	404	Intron (XM_032744737.2/LOC116806918, intron 4 of 7)	40	6708514	6756484	47971	2	LOC116806918	XM_032744737.2	17595
chrW	6755264	6757024	1761	Promoter (<=1kb)	40	6708514	6756484	47971	2	LOC116806918	XM_032744737.2	0
chrW	6949516	6950155	640	Distal Intergenic	40	6708514	6756487	47974	2	LOC116806918	XM_032744738.2	-193029
chrW	7649520	7650144	625	Distal Intergenic	40	7750679	7754191	3513	1	LOC121468359	XM_041711877.1	-100535
chrW	8162629	8163028	400	Distal Intergenic	40	8254657	8275747	21091	2	LOC116806869	XM_032744651.2	112719
chrW	8277435	8278888	1454	Promoter (<=1kb)	40	8254657	8278393	23737	2	LOC116806869	XM_032744649.2	0
chrW	8420780	8422286	1507	Distal Intergenic	40	8254657	8278394	23738	2	LOC116806869	XM_032744650.2	-142386
chrW	8539470	8541148	1679	Distal Intergenic	40	8577994	8583959	5966	2	LOC116806940	XR_004365985.1	42811
chrW	8582548	8583938	1391	Promoter (<=1kb)	40	8577994	8583959	5966	2	LOC116806940	XR_004365985.1	21
chrW	8713116	8714374	1259	Distal Intergenic	40	8599514	8648049	48536	1	CHD1W	NM_001078178.1	113602
chrW	8756166	8756681	516	Distal Intergenic	40	8822936	8888484	65549	2	LOC116806882	XM_032744703.2	131803
chrW	8759458	8760043	586	Distal Intergenic	40	8822936	8888484	65549	2	LOC116806882	XM_032744703.2	128441
chrW	8798130	8798932	803	Distal Intergenic	40	8822936	8888484	65549	2	LOC116806882	XM_032744703.2	89552
chrW	8799053	8800343	1291	Distal Intergenic	40	8822936	8888484	65549	2	LOC116806882	XM_032744703.2	88141
chrW	8805006	8806213	1208	Distal Intergenic	40	8822936	8888484	65549	2	LOC116806882	XM_032744703.2	82271
chrW	8814023	8814648	626	Distal Intergenic	40	8822936	8888484	65549	2	LOC116806882	XM_032744703.2	73836
chrW	8861756	8862781	1026	Intron (XM_032744703.2/LOC116806882, intron 1 of 6)	40	8822936	8888484	65549	2	LOC116806882	XM_032744703.2	25703
chrW	8870326	8871798	1473	Intron (XM_032744703.2/LOC116806882, intron 1 of 6)	40	8822936	8888484	65549	2	LOC116806882	XM_032744703.2	16686
chrW	8885918	8888814	2897	Promoter (<=1kb)	40	8822936	8888484	65549	2	LOC116806882	XM_032744703.2	0
chrW	8933808	8934207	400	Distal Intergenic	40	8822936	8888492	65557	2	LOC116806882	XM_032744702.2	-45316
chrW	9021073	9022138	1066	Distal Intergenic	40	8994139	8996842	2704	2	LOC121468373	XR_005978398.1	-24231
chrW	9066118	9068429	2312	Distal Intergenic	40	8994139	8996842	2704	2	LOC121468373	XR_005978398.1	-69276
chrW	9287640	9288980	1341	Promoter (<=1kb)	40	9217019	9288325	71307	2	LOC116806920	XM_032744740.1	0
chrW	9367588	9369698	2111	Intron (XM_032744741.2/LOC116806923, intron 5 of 25)	40	9436978	9442673	5696	2	LOC121468376	XM_041711891.1	72975
chrW	9418407	9419900	1494	5' UTR	40	9436978	9442673	5696	2	LOC121468376	XM_041711891.1	22773
chrW	9447409	9449081	1673	Promoter (<=1kb)	40	9300090	9448480	148391	2	LOC116806923	XM_032744741.2	0
chrW	9554949	9557106	2158	Distal Intergenic	40	9516414	9523784	7371	1	LOC116806972	XR_004366012.2	38535
chrW	9558060	9558660	601	Distal Intergenic	40	9516414	9523784	7371	1	LOC116806972	XR_004366012.2	41646
chrW	9579262	9579798	537	Distal Intergenic	40	9516414	9523784	7371	1	LOC116806972	XR_004366012.2	62848
chrW	9596433	9597872	1440	Distal Intergenic	40	9663042	9675645	12604	2	LOC116806907	XR_004365969.2	77773
chrW	9605676	9606553	878	Distal Intergenic	40	9663042	9675645	12604	2	LOC116806907	XR_004365969.2	69092
chrW	9644841	9645988	1148	Distal Intergenic	40	9663042	9675645	12604	2	LOC116806907	XR_004365969.2	29657
chrW	9728371	9728913	543	Exon (XM_032744625.2/LOC116806862, exon 14 of 17)	40	9735077	9742560	7484	1	LOC116806863	XR_004365933.2	-6164
chrW	9734709	9736103	1395	Promoter (<=1kb)	40	9735077	9742560	7484	1	LOC116806863	XR_004365933.2	0
chrW	9736274	9737113	840	Promoter (<=1kb)	40	9736723	9742560	5838	1	LOC116806863	XR_004365931.2	0
chrW	9737176	9737885	710	Promoter (<=1kb)	40	9736723	9742560	5838	1	LOC116806863	XR_004365932.2	453
chrW	9744401	9746467	2067	Intron (XM_032744625.2/LOC116806862, intron 12 of 16)	40	9736723	9742560	5838	1	LOC116806863	XR_004365932.2	7678
chrW	9757793	9758794	1002	Intron (XM_032744625.2/LOC116806862, intron 12 of 16)	40	9736723	9742560	5838	1	LOC116806863	XR_004365932.2	21070
chrW	9758939	9761213	2275	Intron (XM_032744625.2/LOC116806862, intron 12 of 16)	40	9736723	9742560	5838	1	LOC116806863	XR_004365932.2	22216
chrW	9761219	9762340	1122	Intron (XM_032744625.2/LOC116806862, intron 12 of 16)	40	9736723	9742560	5838	1	LOC116806863	XR_004365932.2	24496
chrW	9793227	9794933	1707	Promoter (<=1kb)	40	9724187	9794060	69874	2	LOC116806862	XM_032744625.2	0
chrW	9816089	9817107	1019	Distal Intergenic	40	9724187	9794060	69874	2	LOC116806862	XM_032744625.2	-22029
chrW	10424910	10425392	483	Intron (XM_032744617.2/LOC116806853, intron 3 of 16)	40	10498830	10505181	6352	1	LOC121468353	XR_005978377.1	-73438
chrW	10443325	10444972	1648	Intron (XM_032744617.2/LOC116806853, intron 3 of 16)	40	10498830	10505181	6352	1	LOC121468353	XR_005978377.1	-53858
chrW	10444994	10445580	587	Intron (XM_032744617.2/LOC116806853, intron 3 of 16)	40	10498830	10505181	6352	1	LOC121468353	XR_005978377.1	-53250
chrW	10498925	10499521	597	Promoter (<=1kb)	40	10498830	10505181	6352	1	LOC121468353	XR_005978377.1	95
chrW	10506558	10507831	1274	Intron (XM_032744617.2/LOC116806853, intron 1 of 16)	40	10498830	10505181	6352	1	LOC121468353	XR_005978377.1	7728
chrW	10546985	10548814	1830	Promoter (1-2kb)	40	10305111	10550191	245081	2	LOC116806853	XM_032744617.2	1377
chrW	10558157	10559867	1711	Promoter (2-3kb)	40	10558431	10562042	3612	2	LOC116806854	XR_004365930.2	2175
chrW	10561430	10562129	700	Promoter (<=1kb)	40	10558431	10562042	3612	2	LOC116806854	XR_004365930.2	0
chrW	10574102	10574875	774	Promoter (<=1kb)	40	10565606	10574936	9331	2	LOC116806961	XM_032744771.1	61
chrW	10741582	10742636	1055	Distal Intergenic	40	10894992	10907828	12837	2	LOC116806914	XM_032744734.2	165192
chrW	10742792	10743427	636	Distal Intergenic	40	10894992	10907828	12837	2	LOC116806914	XM_032744734.2	164401
chrW	10757260	10757659	400	Distal Intergenic	40	10894992	10907828	12837	2	LOC116806914	XM_032744734.2	150169
chrW	10906491	10906908	418	Promoter (<=1kb)	40	10894992	10907828	12837	2	LOC116806914	XM_032744734.2	920
chrW	10907172	10908300	1129	Promoter (<=1kb)	40	10894992	10907828	12837	2	LOC116806914	XM_032744734.2	0
chrW	12514088	12514642	555	Promoter (<=1kb)	40	12505365	12514178	8814	2	LOC116806947	XR_004365990.2	0
chrW	12514698	12515097	400	Promoter (<=1kb)	40	12505365	12514178	8814	2	LOC116806947	XR_004365990.2	-520
chrW	12749419	12750651	1233	Promoter (<=1kb)	40	12747087	12749856	2770	2	LOC100189940	NM_001245798.2	0
chrW	13070035	13070434	400	Distal Intergenic	40	13059796	13062179	2384	1	LOC116806973	XR_004366013.2	10239
chrW	13127091	13129913	2823	Distal Intergenic	40	13163046	13166176	3131	2	LOC116806951	XR_004365992.2	36263
chrW	13134044	13134807	764	Distal Intergenic	40	13163046	13166176	3131	2	LOC116806951	XR_004365992.2	31369
chrW	13134967	13135834	868	Distal Intergenic	40	13163046	13166176	3131	2	LOC116806951	XR_004365992.2	30342
chrW	13139869	13140455	587	Distal Intergenic	40	13163046	13166176	3131	2	LOC116806951	XR_004365992.2	25721
chrW	13140536	13141790	1255	Distal Intergenic	40	13163046	13166176	3131	2	LOC116806951	XR_004365992.2	24386
chrW	13143007	13143889	883	Distal Intergenic	40	13163046	13166176	3131	2	LOC116806951	XR_004365992.2	22287
chrW	13163275	13163674	400	Promoter (2-3kb)	40	13163046	13166176	3131	2	LOC116806951	XR_004365992.2	2502
chrW	13165018	13165758	741	Promoter (<=1kb)	40	13163046	13166176	3131	2	LOC116806951	XR_004365992.2	418
chrW	13171600	13171999	400	Distal Intergenic	40	13163046	13166176	3131	2	LOC116806951	XR_004365992.2	-5424
chrW	13208170	13208763	594	Promoter (3-4kb)	40	13208736	13211803	3068	2	LOC100190380	NM_001135182.1	3040
chrW	13209255	13212080	2826	Promoter (<=1kb)	40	13208736	13211803	3068	2	LOC100190380	NM_001135182.1	0
chrW	13253056	13254324	1269	Distal Intergenic	40	13295492	13301766	6275	1	LOC116806952	XR_004365993.2	-41168
chrW	13301556	13303671	2116	Exon (XR_004365993.2/LOC116806952, exon 2 of 2)	40	13295492	13301766	6275	1	LOC116806952	XR_004365993.2	6064
chrW	13304397	13304796	400	Distal Intergenic	40	13295492	13301766	6275	1	LOC116806952	XR_004365993.2	8905
chrW	13308888	13309586	699	Distal Intergenic	40	13295492	13301766	6275	1	LOC116806952	XR_004365993.2	13396
chrW	13644716	13645765	1050	Intron (XM_041711874.1/LOC116806871, intron 10 of 11)	40	13657079	13659937	2859	1	LOC121468355	XR_005978382.1	-11314
chrW	13658183	13658905	723	Promoter (<=1kb)	40	13658147	13659937	1791	1	LOC121468355	XR_005978381.1	36
chrW	13662162	13662650	489	Promoter (4-5kb)	40	13658147	13659937	1791	1	LOC121468355	XR_005978381.1	4015
chrW	13662841	13663424	584	Promoter (4-5kb)	40	13658147	13659937	1791	1	LOC121468355	XR_005978381.1	4694
chrW	13712798	13713711	914	Intron (XM_041711874.1/LOC116806871, intron 3 of 11)	40	13620442	13757341	136900	2	LOC116806871	XM_041711874.1	43630
chrW	13756583	13757857	1275	Promoter (<=1kb)	40	13620442	13757341	136900	2	LOC116806871	XM_041711874.1	0
chrW	14057822	14059260	1439	Promoter (<=1kb)	40	13983537	14058805	75269	2	LOC116806889	XM_032744710.2	0
chrW	14107724	14108838	1115	Distal Intergenic	40	14132718	14134579	1862	1	LOC121468361	XM_041711880.1	-23880
chrW	14126773	14127818	1046	Promoter (4-5kb)	40	14132718	14134579	1862	1	LOC121468361	XM_041711880.1	-4900
chrW	14209536	14210455	920	Intron (XM_032744707.2/LOC116806888, intron 19 of 24)	40	14132718	14134579	1862	1	LOC121468361	XM_041711880.1	76818
chrW	14343198	14345475	2278	Promoter (<=1kb)	40	14175184	14344509	169326	2	LOC116806888	XM_032744707.2	0
chrW	14496214	14496804	591	Promoter (<=1kb)	40	14496291	14497500	1210	1	LOC121468374	XR_005978399.1	0
chrW	14857394	14858322	929	Distal Intergenic	40	14922018	14925127	3110	2	LOC116806892	XM_032744714.2	66805
chrW	14858710	14859279	570	Distal Intergenic	40	14922018	14925127	3110	2	LOC116806892	XM_032744714.2	65848
chrW	14897682	14898638	957	Distal Intergenic	40	14922018	14925127	3110	2	LOC116806892	XM_032744714.2	26489
chrW	14990227	14990817	591	Intron (XM_041711855.1/LOC116806891, intron 1 of 7)	40	14925438	14996966	71529	2	LOC116806891	XM_041711855.1	6149
chrW	15000098	15002057	1960	Promoter (3-4kb)	40	14925438	14996966	71529	2	LOC116806891	XM_041711855.1	-3132
chrW	15077313	15078585	1273	Distal Intergenic	40	15010894	15032142	21249	2	LOC116806944	XR_004365988.2	-45171
chrW	15111116	15112173	1058	Distal Intergenic	40	15010894	15032142	21249	2	LOC116806944	XR_004365988.2	-78974
chrW	15198728	15199748	1021	Distal Intergenic	40	15218893	15219847	955	2	LOC116806887	XR_004365955.2	20099
chrW	15210435	15211245	811	Distal Intergenic	40	15218893	15219847	955	2	LOC116806887	XR_004365955.2	8602
chrW	15211343	15212013	671	Distal Intergenic	40	15218893	15219847	955	2	LOC116806887	XR_004365955.2	7834
chrW	15219121	15220663	1543	Promoter (<=1kb)	40	15219906	15222554	2649	1	LOC100190109	NM_001245564.2	0
chrW	15232516	15233063	548	Distal Intergenic	40	15222266	15222346	81	1	LOC116806993	XR_004366034.1	10250
chrW	15241147	15241560	414	Distal Intergenic	40	15222266	15222346	81	1	LOC116806993	XR_004366034.1	18881
chrW	15291331	15291831	501	Promoter (1-2kb)	40	15286417	15293404	6988	2	LOC116806970	XR_004366009.2	1573
chrW	15292267	15293195	929	Promoter (<=1kb)	40	15286417	15293404	6988	2	LOC116806970	XR_004366009.2	209
chrW	15604497	15605427	931	Distal Intergenic	40	15554941	15575518	20578	1	LOC116806631	XR_004365977.2	49556
chrW	16508462	16509058	597	Distal Intergenic	40	16512677	16520264	7588	2	LOC116806651	XM_032744715.2	11206
chrW	16518891	16520647	1757	Promoter (<=1kb)	40	16512677	16520264	7588	2	LOC116806651	XM_032744715.2	0
chrW	16532577	16533431	855	Distal Intergenic	40	16512677	16520264	7588	2	LOC116806651	XM_032744715.2	-12313
chrW	16956118	16956579	462	Intron (XM_032744678.2/LOC116806641, intron 6 of 19)	40	16970679	16970815	137	2	LOC116806998	XR_004366039.1	14236
chrW	16979970	16980677	708	Promoter (<=1kb)	40	16915178	16980599	65422	2	LOC116806641	XM_032744678.2	0
chrW	16994324	16996619	2296	Promoter (3-4kb)	40	16997105	17000598	3494	2	LOC116806967	XR_004366006.2	3979
chrW	16999421	16999956	536	Promoter (<=1kb)	40	16997105	17000598	3494	2	LOC116806967	XR_004366006.2	642
chrW	17111663	17112242	580	Distal Intergenic	40	17156979	17170049	13071	1	LOC116806894	XM_032744717.2	-44737
chrW	17156492	17158450	1959	Promoter (<=1kb)	40	17156979	17170049	13071	1	LOC116806894	XM_032744717.2	0
chrW	17183134	17184949	1816	Distal Intergenic	40	17157468	17170049	12582	1	LOC116806894	XM_032744721.2	25666
chrW	17222669	17223121	453	Distal Intergenic	40	17212734	17217003	4270	1	LOC121468366	XM_041711885.1	9935
chrW	17275594	17277050	1457	Downstream (1-2kb)	40	17278173	17285757	7585	2	LOC121468363	XM_041711882.1	8707
chrW	17284844	17286468	1625	Promoter (<=1kb)	40	17278173	17285757	7585	2	LOC121468363	XM_041711882.1	0
chrW	17328051	17329967	1917	Intron (XM_032744790.2/LOC116806985, intron 12 of 13)	40	17278173	17285757	7585	2	LOC121468363	XM_041711882.1	-42294
chrW	17332333	17333981	1649	Intron (XM_032744790.2/LOC116806985, intron 12 of 13)	40	17278173	17285757	7585	2	LOC121468363	XM_041711882.1	-46576
chrW	17356188	17358102	1915	Intron (XM_032744790.2/LOC116806985, intron 12 of 13)	40	17278173	17285757	7585	2	LOC121468363	XM_041711882.1	-70431
chrW	17399012	17399855	844	Exon (XM_032744790.2/LOC116806985, exon 6 of 14)	40	17278173	17285757	7585	2	LOC121468363	XM_041711882.1	-113255
chrW	17400371	17400790	420	Exon (XM_032744790.2/LOC116806985, exon 5 of 14)	40	17278173	17285757	7585	2	LOC121468363	XM_041711882.1	-114614
chrW	17496845	17497267	423	Intron (XM_032744790.2/LOC116806985, intron 1 of 13)	40	17300355	17594431	294077	2	LOC116806985	XM_032744790.2	97164
chrW	17543568	17544477	910	Intron (XM_032744790.2/LOC116806985, intron 1 of 13)	40	17300355	17594431	294077	2	LOC116806985	XM_032744790.2	49954
chrW	17557259	17559272	2014	Intron (XM_032744790.2/LOC116806985, intron 1 of 13)	40	17300355	17594431	294077	2	LOC116806985	XM_032744790.2	35159
chrW	17560018	17560478	461	Intron (XM_032744790.2/LOC116806985, intron 1 of 13)	40	17300355	17594431	294077	2	LOC116806985	XM_032744790.2	33953
chrW	17563636	17564035	400	Intron (XM_032744790.2/LOC116806985, intron 1 of 13)	40	17300355	17594431	294077	2	LOC116806985	XM_032744790.2	30396
chrW	17571383	17571917	535	Intron (XM_032744790.2/LOC116806985, intron 1 of 13)	40	17300355	17594431	294077	2	LOC116806985	XM_032744790.2	22514
chrW	17592133	17592532	400	Promoter (1-2kb)	40	17300355	17594431	294077	2	LOC116806985	XM_032744790.2	1899
chrW	17592829	17595541	2713	Promoter (<=1kb)	40	17300355	17594431	294077	2	LOC116806985	XM_032744790.2	0
chrW	17636545	17637887	1343	Distal Intergenic	40	17599770	17601592	1823	1	LOC121468348	XR_005978371.1	36775
chrW	17646611	17648600	1990	Distal Intergenic	40	17599770	17601592	1823	1	LOC121468348	XR_005978371.1	46841
chrW	17667082	17667674	593	Distal Intergenic	40	17599770	17601592	1823	1	LOC121468348	XR_005978371.1	67312
chrW	17668828	17669452	625	Distal Intergenic	40	17599770	17601592	1823	1	LOC121468348	XR_005978371.1	69058
chrW	17691751	17692531	781	Distal Intergenic	40	17599770	17601592	1823	1	LOC121468348	XR_005978371.1	91981
chrW	18025582	18025981	400	Promoter (3-4kb)	40	18027416	18029835	2420	2	LOC116806938	XM_032744758.1	3854
chrW	18544029	18544772	744	Distal Intergenic	40	18586041	18589517	3477	2	LOC115491281	XM_030259028.3	44745
chrW	18545403	18545807	405	Distal Intergenic	40	18586041	18589517	3477	2	LOC115491281	XM_030259028.3	43710
chrW	18598846	18600344	1499	Promoter (4-5kb)	40	18586041	18594301	8261	2	LOC115491281	XM_041711883.1	-4545
chrW	18717217	18718409	1193	Promoter (<=1kb)	40	18716760	18726014	9255	1	LOC116806897	XM_032744724.2	457
chrW	18863003	18863436	434	Promoter (3-4kb)	40	18859711	18864119	4409	1	LOC116806899	XR_004365959.2	3292
chrW	18863519	18865191	1673	Promoter (3-4kb)	40	18859711	18864119	4409	1	LOC116806899	XR_004365959.2	3808
chrW	18893021	18894318	1298	Intron (XM_032744725.2/LOC116806898, intron 1 of 6)	40	18859711	18864119	4409	1	LOC116806899	XR_004365959.2	33310
chrW	18896106	18896761	656	Intron (XM_032744725.2/LOC116806898, intron 1 of 6)	40	18859711	18864119	4409	1	LOC116806899	XR_004365959.2	36395
chrW	18897188	18897886	699	Intron (XM_032744725.2/LOC116806898, intron 1 of 6)	40	18859711	18864119	4409	1	LOC116806899	XR_004365959.2	37477
chrW	18902599	18903291	693	Intron (XM_032744725.2/LOC116806898, intron 1 of 6)	40	18859711	18864119	4409	1	LOC116806899	XR_004365959.2	42888
chrW	18905570	18906043	474	Intron (XM_032744725.2/LOC116806898, intron 1 of 6)	40	18859711	18864119	4409	1	LOC116806899	XR_004365959.2	45859
chrW	19009102	19010054	953	Intron (XM_032744725.2/LOC116806898, intron 1 of 6)	40	18661042	19036428	375387	2	LOC116806898	XM_032744725.2	26374
chrW	19034742	19037211	2470	Promoter (<=1kb)	40	18661042	19036428	375387	2	LOC116806898	XM_032744725.2	0
chrW	19094708	19095913	1206	Promoter (<=1kb)	40	19095004	19095713	710	1	LOC116806903	XR_004365963.2	0
chrW	19176592	19178105	1514	Distal Intergenic	40	19095004	19095713	710	1	LOC116806903	XR_004365963.2	81588
chrW	19438322	19439516	1195	Promoter (<=1kb)	40	19424827	19439079	14253	2	LOC116806904	XR_004365964.2	0
chrW	19582215	19582740	526	Promoter (<=1kb)	40	19583688	19590298	6611	1	LOC116806905	XR_004365966.1	-948
chrW	19598877	19600785	1909	Distal Intergenic	40	19583688	19590298	6611	1	LOC116806905	XR_004365966.1	15189
chrW	19632752	19633486	735	Distal Intergenic	40	19614041	19622565	8525	2	LOC116806906	XR_004365967.2	-10187
chrW	19748920	19750412	1493	Promoter (<=1kb)	40	19747179	19750265	3087	2	LOC116806949	XM_032744763.2	0
chrW	19780299	19780698	400	Distal Intergenic	40	19747770	19750269	2500	2	LOC116806949	XM_032744764.2	-30030
chrW	19793011	19793880	870	Distal Intergenic	40	19827609	19992694	165086	1	LOC116806979	XM_032744787.2	-33729
chrW	19794113	19795673	1561	Distal Intergenic	40	19827609	19992694	165086	1	LOC116806979	XM_032744787.2	-31936
chrW	19827130	19827529	400	Promoter (<=1kb)	40	19827609	19992694	165086	1	LOC116806979	XM_032744787.2	-80
chrW	19827694	19828412	719	Promoter (<=1kb)	40	19827609	19992694	165086	1	LOC116806979	XM_032744787.2	85
chrW	19852896	19853343	448	Intron (XM_032744787.2/LOC116806979, intron 1 of 4)	40	19827609	19992694	165086	1	LOC116806979	XM_032744787.2	25287
chrW	19858679	19859731	1053	Intron (XM_032744787.2/LOC116806979, intron 1 of 4)	40	19827609	19992694	165086	1	LOC116806979	XM_032744787.2	31070
chrW	19860969	19862165	1197	Intron (XM_032744787.2/LOC116806979, intron 1 of 4)	40	19827609	19992694	165086	1	LOC116806979	XM_032744787.2	33360
chrW	19862419	19864137	1719	Intron (XM_032744787.2/LOC116806979, intron 1 of 4)	40	19827609	19992694	165086	1	LOC116806979	XM_032744787.2	34810
chrW	19900234	19902104	1871	Intron (XM_032744787.2/LOC116806979, intron 1 of 4)	40	19827609	19992694	165086	1	LOC116806979	XM_032744787.2	72625
chrW	19913273	19915320	2048	Intron (XM_032744787.2/LOC116806979, intron 1 of 4)	40	19979453	19992694	13242	1	LOC116806979	XM_032744788.2	-64133
chrW	19919019	19919577	559	Intron (XM_032744787.2/LOC116806979, intron 1 of 4)	40	19979453	19992694	13242	1	LOC116806979	XM_032744788.2	-59876
chrW	19923211	19924271	1061	Intron (XM_032744787.2/LOC116806979, intron 1 of 4)	40	19979453	19992694	13242	1	LOC116806979	XM_032744788.2	-55182
chrW	19925028	19926208	1181	Intron (XM_032744787.2/LOC116806979, intron 1 of 4)	40	19979453	19992694	13242	1	LOC116806979	XM_032744788.2	-53245
chrW	19934931	19935330	400	Intron (XM_032744787.2/LOC116806979, intron 1 of 4)	40	19979453	19992694	13242	1	LOC116806979	XM_032744788.2	-44123
chrW	19939914	19940968	1055	Intron (XM_032744787.2/LOC116806979, intron 1 of 4)	40	19979453	19992694	13242	1	LOC116806979	XM_032744788.2	-38485
chrW	19945190	19946862	1673	Intron (XM_032744787.2/LOC116806979, intron 1 of 4)	40	19979453	19992694	13242	1	LOC116806979	XM_032744788.2	-32591
chrW	19982291	19982787	497	Promoter (2-3kb)	40	19979453	19992694	13242	1	LOC116806979	XM_032744788.2	2838
chrW	19983865	19984276	412	Promoter (4-5kb)	40	19979453	19992694	13242	1	LOC116806979	XM_032744788.2	4412
chrW	19988254	19989262	1009	Intron (XM_032744787.2/LOC116806979, intron 4 of 4)	40	19979453	19992694	13242	1	LOC116806979	XM_032744788.2	8801
chrW	19990472	19991347	876	3' UTR	40	19979453	19992694	13242	1	LOC116806979	XM_032744788.2	11019
chrW	19991497	19991898	402	3' UTR	40	19979453	19992694	13242	1	LOC116806979	XM_032744788.2	12044
chrW	20000186	20000784	599	Intron (XM_032744786.2/LOC116806978, intron 17 of 21)	40	19979453	19992694	13242	1	LOC116806979	XM_032744788.2	20733
chrW	20001042	20001582	541	Intron (XM_032744786.2/LOC116806978, intron 17 of 21)	40	19979453	19992694	13242	1	LOC116806979	XM_032744788.2	21589
chrW	20065876	20066320	445	Intron (XM_032744786.2/LOC116806978, intron 11 of 21)	40	20080066	20080148	83	2	LOC116806994	XR_004366035.1	13828
chrW	20165482	20166205	724	Promoter (<=1kb)	40	19994557	20166335	171779	2	LOC116806978	XM_032744783.2	130
chrW	20166387	20166906	520	Promoter (<=1kb)	40	19994557	20166347	171791	2	LOC116806978	XM_041711893.1	-40
chrW	20200007	20201143	1137	Distal Intergenic	40	20171195	20173054	1860	2	LOC121468369	XM_041711888.1	-26953
chrW	20654871	20655363	493	Intron (XM_032744654.2/LOC116806870, intron 1 of 19)	40	20567499	20700499	133001	2	LOC116806870	XM_032744654.2	45136
chrW	20695278	20695874	597	Promoter (4-5kb)	40	20567499	20700499	133001	2	LOC116806870	XM_032744654.2	4625
chrW	20699131	20699727	597	Promoter (<=1kb)	40	20567499	20700499	133001	2	LOC116806870	XM_032744654.2	772
chrW	20699896	20700720	825	Promoter (<=1kb)	40	20567499	20700499	133001	2	LOC116806870	XM_032744654.2	0
chrZ	283470	284929	1460	Promoter (<=1kb)	41	197805	283110	85306	2	NEDD4L	XM_032744498.2	-360

## Sheet: P30_M_over_P30_F
seqnames	start	end	width	annotation	geneChr	geneStart	geneEnd	geneLength	geneStrand	geneId	transcriptId	distanceToTSS
chr1	13773912	13774446	535	Intron (XM_002191572.6/HTR1F, intron 1 of 2)	1	13760243	13864003	103761	1	HTR1F	XM_030263244.3	13669
chr1	22129554	22129953	400	Intron (XM_004177102.5/LOC100229373, intron 1 of 7)	1	21848484	22162128	313645	2	LOC100229373	XM_004177102.5	32175
chr1	108050433	108051009	577	Intron (XR_005981717.1/LOC115496981, intron 1 of 3)	1	107979497	108070145	90649	2	LOC115496981	XR_005981717.1	19136
chr11	6134681	6135518	838	Distal Intergenic	13	6148646	6153948	5303	1	GINS3	XM_030282294.3	-13128
chr18	11035391	11035830	440	Distal Intergenic	20	11008402	11008513	112	1	MIR365-2	NR_049118.1	26989
chr1A	9378798	9379668	871	Distal Intergenic	2	9334755	9352002	17248	2	LOC115498407	XR_005979091.1	-26796
chr1A	19666044	19666817	774	Intron (XM_030256476.3/PLXNB2, intron 31 of 37)	2	19650435	19653573	3139	1	LOC115490768	XR_003956736.3	15609
chr1A	28580935	28581357	423	Intron (XM_030258358.3/PRICKLE1, intron 1 of 7)	2	28522539	28587941	65403	2	PRICKLE1	XM_030258358.3	6584
chr1A	64201115	64201514	400	Intron (XM_041713840.1/RASSF8, intron 3 of 3)	2	64188950	64196719	7770	1	LOC116807717	XR_004366700.2	12165
chr2	129357087	129357486	400	Promoter (<=1kb)	3	129227412	129356712	129301	2	STK3	XM_030266466.3	-375
chr2	130981684	130982316	633	Promoter (<=1kb)	3	130981622	131016600	34979	1	BAALC	XM_030266538.3	62
chr20	13507090	13507538	449	Promoter (1-2kb)	22	13505109	13519206	14098	1	SALL4	XM_030288762.3	1981
chr21	9991	10416	426	Promoter (2-3kb)	23	7186	7704	519	2	LOC121470988	XR_005982346.1	-2287
chr24	2179391	2180017	627	Exon (XM_030290931.3/CCDC15, exon 6 of 11)	26	2172545	2186031	13487	1	CCDC15	XM_030290933.3	6846
chr24	4025651	4026486	836	Distal Intergenic	26	4009710	4017953	8244	1	LOC115498346	XM_041720869.1	15941
chr26	714002	714401	400	Promoter (<=1kb)	28	714899	716065	1167	1	C26H1orf74	XM_012570985.4	-498
chr27	4919791	4920211	421	Intron (XR_005982633.1/LOC100229402, intron 1 of 10)	29	4892850	4894568	1719	1	LOC115490752	XR_003956733.3	26941
chr3	66561881	66562280	400	Promoter (<=1kb)	4	66553887	66561802	7916	2	PIGM	XM_030268216.3	-79
chr3	106868985	106869376	392	Distal Intergenic	4	106904515	106934541	30027	1	MOCS1	XM_030269209.3	-35139
chr36	928628	929027	400	Promoter (<=1kb)	38	920280	928546	8267	2	LOC121468783	XM_041712895.1	-82
chr4	5316212	5317133	922	Exon (XM_030270493.3/RPIA, exon 2 of 9)	5	5305118	5322532	17415	2	RPIA	XM_030270493.3	5399
chr4	5839980	5840903	924	3' UTR	5	5850406	5850546	141	2	LOC115495186	XR_003960301.3	9643
chr4	26015235	26016093	859	Promoter (<=1kb)	5	26016748	26026191	9444	1	LOC121469882	XR_005980171.1	-655
chr4A	15887376	15887850	475	Intron (XM_032748408.2/ARHGEF9, intron 3 of 11)	6	15861806	15961624	99819	1	ARHGEF9	XM_030272863.3	25570
chr5	4095594	4096236	643	Intron (XM_002196305.6/SPON1, intron 6 of 15)	7	4012428	4201103	188676	1	SPON1	XM_002196305.6	83166
chr5	45330142	45330707	566	Intron (XM_041716853.1/TTC7B, intron 15 of 19)	7	45275991	45379126	103136	2	TTC7B	XM_041716853.1	48419
chr9	7146159	7146654	496	Distal Intergenic	11	7155058	7203482	48425	1	PXYLP1	XM_030280101.3	-8404
chrZ	818387	819039	653	Intron (XM_002199613.5/ME2, intron 2 of 15)	41	810250	811796	1547	2	LOC115490985	XM_041711139.1	-6591
chrZ	828800	829922	1123	Promoter (<=1kb)	41	786858	829959	43102	2	ME2	XM_002199613.5	37
chrZ	936896	938724	1829	Intron (XM_041711193.1/LOC100227745, intron 1 of 5)	41	894475	944579	50105	2	LOC100227745	XM_041711193.1	5855
chrZ	941332	944437	3106	Promoter (<=1kb)	41	894475	944579	50105	2	LOC100227745	XM_041711193.1	142
chrZ	1023813	1024452	640	Promoter (<=1kb)	41	1023860	1034348	10489	1	LIPG	XM_030258109.3	0
chrZ	1030979	1032080	1102	Exon (XM_030258109.3/LIPG, exon 9 of 10)	41	1023860	1034348	10489	1	LIPG	XM_030258109.3	7119
chrZ	1102918	1103773	856	Distal Intergenic	41	1113899	1132277	18379	2	ACAA2	XM_030258060.3	28504
chrZ	1338803	1339202	400	Promoter (1-2kb)	41	1340719	1356024	15306	1	LOC100231488	XM_030257507.3	-1517
chrZ	1389111	1389740	630	Promoter (<=1kb)	41	1389128	1597224	208097	1	DYM	XM_002194292.6	0
chrZ	1433215	1433738	524	Intron (XM_002194292.6/DYM, intron 8 of 16)	41	1389128	1597224	208097	1	DYM	XM_041711454.1	44087
chrZ	1564195	1565178	984	Intron (XM_002194292.6/DYM, intron 16 of 16)	41	1636792	1665140	28349	1	SMAD7	XM_002199740.6	-71614
chrZ	1565437	1567008	1572	Intron (XM_002194292.6/DYM, intron 16 of 16)	41	1636792	1665140	28349	1	SMAD7	XM_002199740.6	-69784
chrZ	1636816	1637372	557	Promoter (<=1kb)	41	1637335	1665140	27806	1	SMAD7	XM_030258114.3	0
chrZ	1705024	1705765	742	Intron (XM_030257448.3/CTIF, intron 10 of 11)	41	1637335	1665140	27806	1	SMAD7	XM_041711250.1	67689
chrZ	1770531	1771213	683	Intron (XM_030257448.3/CTIF, intron 6 of 11)	41	1686304	1832158	145855	2	CTIF	XM_030257448.3	60945
chrZ	1809438	1810677	1240	Intron (XM_030257448.3/CTIF, intron 1 of 11)	41	1686304	1832158	145855	2	CTIF	XM_030257448.3	21481
chrZ	1811371	1812396	1026	Intron (XM_030257448.3/CTIF, intron 1 of 11)	41	1686304	1832158	145855	2	CTIF	XM_030257448.3	19762
chrZ	1832223	1833851	1629	Promoter (<=1kb)	41	1686304	1833581	147278	2	CTIF	XM_030257444.3	0
chrZ	1833950	1835702	1753	Promoter (<=1kb)	41	1686304	1833586	147283	2	CTIF	XM_030257443.3	-364
chrZ	1950232	1950710	479	Intron (XM_030258107.3/ZBTB7C, intron 4 of 5)	41	1874209	2023836	149628	1	ZBTB7C	XM_030258107.3	76023
chrZ	2051736	2052333	598	Promoter (<=1kb)	41	2051689	2100743	49055	1	SMAD2	XM_012577354.4	47
chrZ	2374699	2375798	1100	Promoter (<=1kb)	41	2374744	2378144	3401	1	IER3IP1	NM_001159742.1	0
chrZ	2380509	2381661	1153	Promoter (<=1kb)	41	2381088	2393771	12684	1	HDHD2	XM_041711117.1	0
chrZ	2423833	2424593	761	Promoter (<=1kb)	41	2395963	2424411	28449	2	KATNAL2	XM_030257554.3	0
chrZ	2430786	2432832	2047	Promoter (<=1kb)	41	2431585	2450725	19141	1	PIAS2	XM_041711251.1	0
chrZ	3154108	3154907	800	Promoter (<=1kb)	41	3137336	3154011	16676	2	ISOC1	XM_004176327.5	-97
chrZ	3242969	3243368	400	Distal Intergenic	41	3177812	3215473	37662	2	SLC27A6	XM_032744345.2	-27496
chrZ	3322770	3325383	2614	Promoter (<=1kb)	41	3255511	3324942	69432	2	SLC44A1	XM_012577372.4	0
chrZ	3325910	3327293	1384	Promoter (<=1kb)	41	3262305	3324945	62641	2	SLC44A1	XM_030257591.3	-965
chrZ	3386644	3388270	1627	Distal Intergenic	41	3408283	3499594	91312	1	ABCA1	XM_002190920.6	-20013
chrZ	3450999	3451426	428	Intron (XM_002190920.6/ABCA1, intron 5 of 49)	41	3408283	3499594	91312	1	ABCA1	XM_030257516.3	42716
chrZ	3464281	3466877	2597	Exon (XM_002190920.6/ABCA1, exon 8 of 50)	41	3502446	3510231	7786	2	LOC100230481	XM_030258062.3	43354
chrZ	3509876	3512421	2546	Promoter (<=1kb)	41	3502446	3510231	7786	2	LOC100230481	XM_030258062.3	0
chrZ	3524493	3524892	400	Distal Intergenic	41	3532252	3648266	116015	1	PSD3	XM_030257937.3	-7360
chrZ	3551703	3554933	3231	Promoter (<=1kb)	41	3537759	3552996	15238	2	LOC115491014	XR_003956970.3	0
chrZ	3556647	3557941	1295	Promoter (3-4kb)	41	3553149	3648266	95118	1	PSD3	XM_030257938.3	3498
chrZ	3568277	3569132	856	Intron (XM_030257937.3/PSD3, intron 4 of 15)	41	3553149	3648266	95118	1	PSD3	XM_030257938.3	15128
chrZ	3593989	3594439	451	Intron (XM_030257937.3/PSD3, intron 9 of 15)	41	3553149	3648266	95118	1	PSD3	XM_030257938.3	40840
chrZ	3598171	3603709	5539	Intron (XM_030257937.3/PSD3, intron 9 of 15)	41	3553149	3648266	95118	1	PSD3	XM_030257938.3	45022
chrZ	3603838	3604758	921	Intron (XM_030257937.3/PSD3, intron 9 of 15)	41	3553149	3648266	95118	1	PSD3	XM_030257938.3	50689
chrZ	3605180	3605852	673	Intron (XM_030257937.3/PSD3, intron 9 of 15)	41	3553149	3648266	95118	1	PSD3	XM_030257938.3	52031
chrZ	3608038	3608578	541	Intron (XM_030257937.3/PSD3, intron 9 of 15)	41	3553149	3648266	95118	1	PSD3	XM_030257938.3	54889
chrZ	3630159	3631725	1567	Intron (XM_030257937.3/PSD3, intron 14 of 15)	41	3681290	3698225	16936	1	LPL	XM_030257900.3	-49565
chrZ	3642237	3643167	931	3' UTR	41	3681290	3698225	16936	1	LPL	XM_030257900.3	-38123
chrZ	3643856	3645615	1760	3' UTR	41	3681290	3698225	16936	1	LPL	XM_030257900.3	-35675
chrZ	3652893	3654443	1551	Distal Intergenic	41	3681290	3698225	16936	1	LPL	XM_030257900.3	-26847
chrZ	3676815	3677596	782	Promoter (3-4kb)	41	3681290	3698225	16936	1	LPL	XM_030257900.3	-3694
chrZ	3677776	3678362	587	Promoter (2-3kb)	41	3681290	3698225	16936	1	LPL	XM_030257900.3	-2928
chrZ	3696492	3698318	1827	3' UTR	41	3681290	3698225	16936	1	LPL	XM_030257903.3	15202
chrZ	3754469	3756032	1564	Intron (XR_005978113.1/LOC115491151, intron 6 of 7)	41	3729607	3793757	64151	1	LOC115491151	XR_005978111.1	24862
chrZ	3756192	3757107	916	Intron (XR_005978113.1/LOC115491151, intron 6 of 7)	41	3729607	3793757	64151	1	LOC115491151	XR_005978111.1	26585
chrZ	3768374	3770969	2596	Intron (XR_005978113.1/LOC115491151, intron 6 of 7)	41	3793886	3798141	4256	2	LOC115491152	XR_003957116.3	27172
chrZ	3807936	3808885	950	Promoter (2-3kb)	41	3805766	4257346	451581	1	NRG1	XM_041711198.1	2170
chrZ	3811590	3812544	955	Intron (XM_041711197.1/NRG1, intron 1 of 13)	41	3805766	4257346	451581	1	NRG1	XM_041711198.1	5824
chrZ	3846734	3847657	924	Intron (XM_041711197.1/NRG1, intron 1 of 13)	41	3805766	4257346	451581	1	NRG1	XM_041711198.1	40968
chrZ	3894235	3894766	532	Intron (XM_041711197.1/NRG1, intron 1 of 13)	41	3978330	4257346	279017	1	NRG1	XM_030258514.3	-83564
chrZ	3911229	3911969	741	Intron (XM_041711197.1/NRG1, intron 1 of 13)	41	3978330	4257346	279017	1	NRG1	XM_030258514.3	-66361
chrZ	3912633	3913802	1170	Intron (XM_041711197.1/NRG1, intron 1 of 13)	41	3978330	4257346	279017	1	NRG1	XM_030258514.3	-64528
chrZ	3918050	3918589	540	Intron (XM_041711197.1/NRG1, intron 1 of 13)	41	3978330	4257346	279017	1	NRG1	XM_030258514.3	-59741
chrZ	3918816	3919590	775	Intron (XM_041711197.1/NRG1, intron 1 of 13)	41	3978330	4257346	279017	1	NRG1	XM_030258514.3	-58740
chrZ	3948954	3949602	649	Intron (XM_041711197.1/NRG1, intron 1 of 13)	41	3978330	4257346	279017	1	NRG1	XM_030258514.3	-28728
chrZ	3954134	3954587	454	Intron (XM_041711197.1/NRG1, intron 1 of 13)	41	3978330	4257346	279017	1	NRG1	XM_030258514.3	-23743
chrZ	3977391	3978518	1128	Promoter (<=1kb)	41	3978330	4257346	279017	1	NRG1	XM_030258514.3	0
chrZ	3999090	4000584	1495	Intron (XM_041711197.1/NRG1, intron 2 of 13)	41	3978330	4257346	279017	1	NRG1	XM_030258514.3	20760
chrZ	4108885	4110092	1208	Intron (XM_041711197.1/NRG1, intron 2 of 13)	41	4082151	4257346	175196	1	NRG1	XM_012577374.4	26734
chrZ	4116992	4117391	400	Intron (XM_041711197.1/NRG1, intron 3 of 13)	41	4082151	4257346	175196	1	NRG1	XM_012577374.4	34841
chrZ	4153294	4154285	992	Promoter (2-3kb)	41	4156746	4257346	100601	1	NRG1	XM_041711199.1	-2461
chrZ	4358745	4359733	989	Promoter (<=1kb)	41	4347607	4359392	11786	2	FUT10	XM_030257946.3	0
chrZ	4382824	4384132	1309	Promoter (<=1kb)	41	4383550	4424648	41099	1	LOC100229438	XM_030257313.3	0
chrZ	4474044	4475448	1405	Intron (XM_032744308.2/HOOK3, intron 5 of 22)	41	4430056	4491551	61496	2	HOOK3	XM_032744308.2	16103
chrZ	4567799	4568199	401	Promoter (<=1kb)	41	4559861	4567573	7713	2	LOC100225683	XM_030258197.3	-226
chrZ	4570235	4572153	1919	Promoter (<=1kb)	41	4571383	4577976	6594	1	THAP1	XM_030258061.3	0
chrZ	4652343	4653102	760	Promoter (<=1kb)	41	4653293	4700164	46872	1	IDUA	XM_002188755.6	-191
chrZ	4653331	4653980	650	Promoter (<=1kb)	41	4653293	4700164	46872	1	IDUA	XM_002188755.6	38
chrZ	4678092	4679654	1563	5' UTR	41	4658947	4672636	13690	2	SLC26A1	XM_041711034.1	-5456
chrZ	4749512	4750993	1482	Promoter (<=1kb)	41	4748346	4750544	2199	2	ATP5ME	NM_001245750.1	0
chrZ	4891550	4892137	588	Intron (XM_030258731.3/PIGG, intron 5 of 12)	41	4884315	4962991	78677	1	PIGG	XM_030258732.3	7235
chrZ	4893185	4893971	787	Exon (XM_030258731.3/PIGG, exon 6 of 13)	41	4884315	4962991	78677	1	PIGG	XM_030258732.3	8870
chrZ	4934560	4935215	656	Intron (XM_030258731.3/PIGG, intron 12 of 12)	41	4884315	4962991	78677	1	PIGG	XM_030258732.3	50245
chrZ	4935379	4936323	945	Intron (XM_030258731.3/PIGG, intron 12 of 12)	41	4884315	4962991	78677	1	PIGG	XM_030258732.3	51064
chrZ	4994094	4994493	400	Downstream (2-3kb)	41	4997088	5008541	11454	2	TMEM271	XM_030257555.3	14048
chrZ	4995863	4996846	984	Downstream (<1kb)	41	4997088	5008541	11454	2	TMEM271	XM_030257555.3	11695
chrZ	5006312	5007583	1272	Promoter (<=1kb)	41	4997088	5008541	11454	2	TMEM271	XM_030257555.3	958
chrZ	5007775	5008435	661	Promoter (<=1kb)	41	4997088	5008541	11454	2	TMEM271	XM_030257555.3	106
chrZ	5008542	5010032	1491	Promoter (<=1kb)	41	5008729	5010632	1904	1	LOC121468106	XR_005978077.1	0
chrZ	5054131	5056298	2168	Distal Intergenic	41	5008729	5010632	1904	1	LOC121468106	XR_005978077.1	45402
chrZ	5056395	5059610	3216	Distal Intergenic	41	5008729	5010632	1904	1	LOC121468106	XR_005978077.1	47666
chrZ	5063146	5064091	946	Distal Intergenic	41	5008729	5010632	1904	1	LOC121468106	XR_005978077.1	54417
chrZ	5066225	5067693	1469	Distal Intergenic	41	5008729	5010632	1904	1	LOC121468106	XR_005978077.1	57496
chrZ	5088755	5089405	651	Distal Intergenic	41	5008729	5010632	1904	1	LOC121468106	XR_005978077.1	80026
chrZ	5095075	5096385	1311	Distal Intergenic	41	5008729	5010632	1904	1	LOC121468106	XR_005978077.1	86346
chrZ	5134275	5135128	854	Distal Intergenic	41	5205113	5287685	82573	1	TRABD2A	XM_030258286.3	-69985
chrZ	5263666	5264217	552	Intron (XM_030258286.3/TRABD2A, intron 4 of 6)	41	5205113	5287685	82573	1	TRABD2A	XM_030258286.3	58553
chrZ	5405013	5405497	485	Promoter (<=1kb)	41	5405367	5409052	3686	1	LOC116806821	XR_004365901.2	0
chrZ	5430668	5431406	739	Intron (XM_030257905.3/SLC49A3, intron 1 of 9)	41	5413491	5438505	25015	2	SLC49A3	XM_030257905.3	7099
chrZ	5437689	5438509	821	Promoter (<=1kb)	41	5413491	5438505	25015	2	SLC49A3	XM_030257905.3	0
chrZ	5438622	5439226	605	Promoter (<=1kb)	41	5413491	5438505	25015	2	SLC49A3	XM_030257905.3	-117
chrZ	5455710	5456109	400	Distal Intergenic	41	5467566	5523720	56155	1	PCGF3	XM_030257628.3	-11457
chrZ	5466943	5467984	1042	Promoter (<=1kb)	41	5467566	5523720	56155	1	PCGF3	XM_030257628.3	0
chrZ	5545236	5545925	690	Distal Intergenic	41	5623089	5667247	44159	1	LOC121468133	XR_005978134.1	-77164
chrZ	5546198	5546712	515	Distal Intergenic	41	5623089	5667247	44159	1	LOC121468133	XR_005978134.1	-76377
chrZ	5548193	5550717	2525	Distal Intergenic	41	5623089	5667247	44159	1	LOC121468133	XR_005978134.1	-72372
chrZ	5550840	5551773	934	Distal Intergenic	41	5623089	5667247	44159	1	LOC121468133	XR_005978134.1	-71316
chrZ	5680325	5680774	450	Promoter (1-2kb)	41	5678372	5692604	14233	1	LOC116806809	XR_004365881.2	1953
chrZ	5854263	5857973	3711	Promoter (<=1kb)	41	5654470	5855658	201189	2	CPLX1	NM_001245294.1	0
chrZ	5935515	5938190	2676	Distal Intergenic	41	6010807	6045150	34344	1	GNE	XM_030258638.3	-72617
chrZ	6011075	6011823	749	Promoter (<=1kb)	41	6010807	6045150	34344	1	GNE	XM_030258638.3	268
chrZ	6020893	6021418	526	Promoter (<=1kb)	41	6020982	6042865	21884	1	GNE	XR_005978277.1	0
chrZ	6078502	6078901	400	Promoter (<=1kb)	41	6078513	6087892	9380	1	NANS	XM_002186921.6	0
chrZ	6160797	6161745	949	Promoter (<=1kb)	41	6116766	6160689	43924	2	RNF38	XM_030257657.3	-108
chrZ	6223868	6224526	659	Promoter (<=1kb)	41	6116766	6223553	106788	2	RNF38	XM_012577373.4	-315
chrZ	6304952	6305695	744	Intron (XM_030257719.3/SHB, intron 1 of 5)	41	6259463	6317057	57595	2	SHB	XM_030257719.3	11362
chrZ	6315738	6316793	1056	Promoter (<=1kb)	41	6259463	6317057	57595	2	SHB	XM_030257719.3	264
chrZ	6343865	6344966	1102	Promoter (<=1kb)	41	6344285	6396841	52557	1	LOC100218959	XM_012577384.4	0
chrZ	6477229	6477834	606	Promoter (<=1kb)	41	6473888	6477797	3910	2	HINT1	NM_001145560.1	0
chrZ	6477888	6478287	400	Promoter (<=1kb)	41	6473888	6477797	3910	2	HINT1	NM_001145560.1	-91
chrZ	6481677	6482569	893	Promoter (<=1kb)	41	6482078	6490181	8104	1	LYRM7	XM_002189652.5	0
chrZ	6521878	6522277	400	Distal Intergenic	41	6527572	6609173	81602	1	CDC42SE2	XM_030258881.3	-5295
chrZ	6526659	6527537	879	Promoter (<=1kb)	41	6527572	6609173	81602	1	CDC42SE2	XM_030258881.3	-35
chrZ	6536526	6537460	935	Intron (XM_030258881.3/CDC42SE2, intron 2 of 6)	41	6528421	6609173	80753	1	CDC42SE2	XM_030258883.3	8105
chrZ	6557891	6558290	400	Intron (XM_030258881.3/CDC42SE2, intron 3 of 6)	41	6528421	6609173	80753	1	CDC42SE2	XM_030258883.3	29470
chrZ	6579939	6580577	639	Intron (XM_030258881.3/CDC42SE2, intron 4 of 6)	41	6528421	6609173	80753	1	CDC42SE2	XM_030258883.3	51518
chrZ	6580781	6581657	877	Intron (XM_030258881.3/CDC42SE2, intron 4 of 6)	41	6528421	6609173	80753	1	CDC42SE2	XM_030258883.3	52360
chrZ	6598384	6598815	432	Intron (XM_030258881.3/CDC42SE2, intron 4 of 6)	41	6656265	6691050	34786	1	SPTLC1	XM_002189705.6	-57450
chrZ	6629445	6629905	461	Distal Intergenic	41	6656265	6691050	34786	1	SPTLC1	XM_002189705.6	-26360
chrZ	6630166	6631334	1169	Distal Intergenic	41	6656265	6691050	34786	1	SPTLC1	XM_002189705.6	-24931
chrZ	6639768	6640317	550	Distal Intergenic	41	6656265	6691050	34786	1	SPTLC1	XM_002189705.6	-15948
chrZ	6656287	6656825	539	Promoter (<=1kb)	41	6656265	6691050	34786	1	SPTLC1	XM_002189705.6	22
chrZ	6945554	6947090	1537	Promoter (<=1kb)	41	6945532	6959957	14426	1	NFIL3	XM_030257564.3	22
chrZ	6947295	6947990	696	Promoter (<=1kb)	41	6947309	6957928	10620	1	NFIL3	XM_030257566.3	0
chrZ	6948723	6949382	660	Promoter (1-2kb)	41	6947309	6957928	10620	1	NFIL3	XM_030257566.3	1414
chrZ	6990338	6991396	1059	Promoter (<=1kb)	41	6990450	7101574	111125	1	AUH	XM_041711412.1	0
chrZ	7107599	7108347	749	Distal Intergenic	41	7160208	7162284	2077	2	LOC116806816	XR_004365895.2	53937
chrZ	7108465	7108977	513	Distal Intergenic	41	7160208	7162284	2077	2	LOC116806816	XR_004365895.2	53307
chrZ	7141692	7143876	2185	Distal Intergenic	41	7160208	7162284	2077	2	LOC116806816	XR_004365895.2	18408
chrZ	7144364	7147008	2645	Distal Intergenic	41	7160208	7162284	2077	2	LOC116806816	XR_004365895.2	15276
chrZ	7147172	7147919	748	Distal Intergenic	41	7160208	7162284	2077	2	LOC116806816	XR_004365895.2	14365
chrZ	7247509	7248093	585	Promoter (<=1kb)	41	7198078	7247588	49511	2	SYK	XM_030258000.3	0
chrZ	7290859	7292829	1971	Promoter (<=1kb)	41	7291024	7307168	16145	1	DIRAS2	XM_012577402.4	0
chrZ	7378963	7380034	1072	Distal Intergenic	41	7291024	7307168	16145	1	DIRAS2	XM_012577402.4	87939
chrZ	7380651	7381096	446	Distal Intergenic	41	7291024	7307168	16145	1	DIRAS2	XM_012577402.4	89627
chrZ	7644323	7645164	842	Promoter (<=1kb)	41	7643488	7645206	1719	2	GADD45G	XM_002192576.6	42
chrZ	7685826	7686579	754	Promoter (<=1kb)	41	7686393	7767329	80937	1	SEMA4D	XM_041711346.1	0
chrZ	7687268	7687667	400	Promoter (<=1kb)	41	7686862	7777842	90981	1	SEMA4D	XM_041711347.1	406
chrZ	7809368	7809767	400	Promoter (<=1kb)	41	7783721	7810006	26286	2	SECISBP2	XM_030258364.3	239
chrZ	7813734	7814368	635	Promoter (<=1kb)	41	7811050	7813481	2432	2	CKS2	XM_002192918.4	-253
chrZ	7829642	7830282	641	Distal Intergenic	41	7811050	7813481	2432	2	CKS2	XM_002192918.4	-16161
chrZ	7830591	7831166	576	Distal Intergenic	41	7847660	7906965	59306	1	SHC3	XM_030258550.3	-16494
chrZ	7832928	7833532	605	Distal Intergenic	41	7847660	7906965	59306	1	SHC3	XM_030258550.3	-14128
chrZ	7835348	7837161	1814	Distal Intergenic	41	7847660	7906965	59306	1	SHC3	XM_030258550.3	-10499
chrZ	7846810	7852089	5280	Promoter (<=1kb)	41	7847660	7906965	59306	1	SHC3	XM_030258550.3	0
chrZ	7890252	7890792	541	Intron (XM_030258550.3/SHC3, intron 8 of 13)	41	7909596	7918900	9305	2	S1PR3	XM_030258557.3	28108
chrZ	8129111	8131560	2450	Promoter (<=1kb)	41	8069935	8130114	60180	2	SPIN1	XM_030258798.3	0
chrZ	9876945	9877344	400	Downstream (1-2kb)	41	9878461	9901777	23317	2	HABP4	XM_030259040.3	24433
chrZ	9918419	9919079	661	Promoter (<=1kb)	41	9918439	9941404	22966	1	SLC35D2	XM_030258215.3	0
chrZ	10094251	10095237	987	Promoter (<=1kb)	41	10045621	10094638	49018	2	ERCC6L2	XM_030257875.3	0
chrZ	10244651	10246010	1360	Promoter (<=1kb)	41	10245865	10307075	61211	1	PTCH1	XR_003956873.3	0
chrZ	10246896	10249710	2815	Promoter (1-2kb)	41	10245865	10313961	68097	1	PTCH1	XM_002194181.6	1031
chrZ	10442582	10443369	788	Intron (XM_041711053.1/AOPEP, intron 14 of 16)	41	10425830	10425900	71	2	MIR23	NR_049095.1	-16682
chrZ	10443893	10444292	400	Intron (XM_041711053.1/AOPEP, intron 14 of 16)	41	10425830	10425900	71	2	MIR23	NR_049095.1	-17993
chrZ	10595361	10595950	590	Exon (XM_041711053.1/AOPEP, exon 2 of 17)	41	10423689	10603860	180172	2	AOPEP	XM_041711053.1	7910
chrZ	10603547	10604719	1173	Promoter (<=1kb)	41	10423689	10603860	180172	2	AOPEP	XM_041711053.1	0
chrZ	10643465	10643885	421	Promoter (<=1kb)	41	10643506	10664011	20506	1	LOC100219012	XM_002194462.6	0
chrZ	10682224	10682951	728	Promoter (<=1kb)	41	10678064	10683017	4954	2	CTSL	XM_030257804.3	66
chrZ	10794194	10795559	1366	Promoter (<=1kb)	41	10709668	10795646	85979	2	DAPK1	XM_002194596.5	87
chrZ	10795916	10796352	437	Promoter (<=1kb)	41	10709668	10795646	85979	2	DAPK1	XM_002194596.5	-270
chrZ	10804450	10804906	457	Distal Intergenic	41	10709668	10795646	85979	2	DAPK1	XM_002194596.5	-8804
chrZ	10805153	10805948	796	Distal Intergenic	41	10709668	10795646	85979	2	DAPK1	XM_002194596.5	-9507
chrZ	10867886	10868531	646	Distal Intergenic	41	10709668	10795646	85979	2	DAPK1	XM_002194596.5	-72240
chrZ	10988677	10991607	2931	Promoter (<=1kb)	41	10988531	10992260	3730	1	GAS1	XM_030257909.3	146
chrZ	10991739	10992798	1060	Promoter (3-4kb)	41	10988531	10992260	3730	1	GAS1	XM_030257909.3	3208
chrZ	11083748	11084622	875	Distal Intergenic	41	11028080	11033656	5577	2	LOC115491108	XR_005978210.1	-50092
chrZ	11084694	11085067	374	Distal Intergenic	41	11028080	11033656	5577	2	LOC115491108	XR_005978210.1	-51038
chrZ	11137606	11138005	400	Distal Intergenic	41	11191396	11224524	33129	1	TUT7	XM_030258482.3	-53391
chrZ	11162411	11162879	469	Distal Intergenic	41	11191396	11224524	33129	1	TUT7	XM_030258482.3	-28517
chrZ	11190747	11191384	638	Promoter (<=1kb)	41	11191396	11224524	33129	1	TUT7	XM_030258482.3	-12
chrZ	11191433	11192203	771	Promoter (<=1kb)	41	11191536	11224524	32989	1	TUT7	XM_030258477.3	0
chrZ	11226899	11227964	1066	Promoter (<=1kb)	41	11227937	11232937	5001	1	ISCA1	XM_002194894.6	0
chrZ	11228376	11229207	832	Promoter (<=1kb)	41	11227937	11232937	5001	1	ISCA1	XM_002194894.6	439
chrZ	11240911	11241678	768	Promoter (<=1kb)	41	11241442	11260786	19345	1	SLC30A5	XM_002194934.5	0
chrZ	11304035	11304757	723	Promoter (<=1kb)	41	11304073	11310407	6335	1	MRPS36	NM_001245832.2	0
chrZ	11311438	11311832	395	Promoter (<=1kb)	41	11311965	11332362	20398	1	CDK7	XM_002199135.6	-133
chrZ	11965190	11965835	646	Promoter (<=1kb)	41	11964974	12021551	56578	1	MAMDC2	XM_030258058.3	216
chrZ	12098164	12100969	2806	Promoter (<=1kb)	41	12086358	12100680	14323	2	KLF9	XM_030258755.3	0
chrZ	12101288	12102387	1100	Promoter (<=1kb)	41	12098676	12100812	2137	2	KLF9	XM_030258754.3	-476
chrZ	12105762	12106161	400	Promoter (4-5kb)	41	12098676	12100812	2137	2	KLF9	XM_030258754.3	-4950
chrZ	12106398	12107896	1499	Distal Intergenic	41	12098676	12100812	2137	2	KLF9	XM_030258754.3	-5586
chrZ	12196253	12197211	959	Intron (XM_030258745.3/TRPM3, intron 16 of 24)	41	12262354	12262425	72	2	MIR204-1	NR_049099.1	65214
chrZ	12197349	12198578	1230	Exon (XM_030258745.3/TRPM3, exon 16 of 25)	41	12262354	12262425	72	2	MIR204-1	NR_049099.1	63847
chrZ	12272515	12272914	400	Intron (XM_030258745.3/TRPM3, intron 5 of 24)	41	12262354	12262425	72	2	MIR204-1	NR_049099.1	-10090
chrZ	12272977	12273477	501	Intron (XM_030258745.3/TRPM3, intron 5 of 24)	41	12262354	12262425	72	2	MIR204-1	NR_049099.1	-10552
chrZ	12411152	12411609	458	Promoter (<=1kb)	41	12146479	12411235	264757	2	TRPM3	XM_030258745.3	0
chrZ	12679262	12680878	1617	Promoter (<=1kb)	41	12678764	12689717	10954	1	CZH9orf85	XM_030258457.3	498
chrZ	12698478	12702280	3803	Distal Intergenic	41	12678764	12689717	10954	1	CZH9orf85	XM_030258457.3	19714
chrZ	12710809	12712362	1554	Distal Intergenic	41	12722322	12752936	30615	1	GDA	XM_002191485.6	-9960
chrZ	12712873	12713272	400	Distal Intergenic	41	12722322	12752936	30615	1	GDA	XM_002191485.6	-9050
chrZ	12713530	12716516	2987	Distal Intergenic	41	12722322	12752936	30615	1	GDA	XM_002191485.6	-5806
chrZ	12722024	12726044	4021	Promoter (<=1kb)	41	12722322	12752936	30615	1	GDA	XM_002191485.6	0
chrZ	12781351	12782764	1414	Promoter (<=1kb)	41	12766953	12781898	14946	2	ZFAND5	XM_030257296.3	0
chrZ	12782883	12783500	618	Promoter (<=1kb)	41	12766953	12782715	15763	2	ZFAND5	NM_001076687.1	-168
chrZ	13240447	13240986	540	Distal Intergenic	41	13440189	13577903	137715	1	RORB	XM_012577416.4	-199203
chrZ	13369988	13370787	800	Distal Intergenic	41	13440189	13577903	137715	1	RORB	XM_012577416.4	-69402
chrZ	13370913	13371975	1063	Distal Intergenic	41	13440189	13577903	137715	1	RORB	XM_012577416.4	-68214
chrZ	13440556	13441849	1294	Promoter (<=1kb)	41	13440189	13577903	137715	1	RORB	XM_012577416.4	367
chrZ	13723756	13724167	412	Promoter (<=1kb)	41	13723698	13725958	2261	1	LOC121468177	XR_005978208.1	58
chrZ	13735433	13736355	923	Promoter (<=1kb)	41	13726040	13735545	9506	2	NMRK1	XR_005978205.1	0
chrZ	13737812	13739171	1360	Promoter (2-3kb)	41	13730181	13735545	5365	2	NMRK1	XM_041711386.1	-2267
chrZ	13741484	13742244	761	Intron (XM_002190315.6/OSTF1, intron 1 of 9)	41	13730181	13735545	5365	2	NMRK1	XM_041711386.1	-5939
chrZ	13837950	13838801	852	Promoter (<=1kb)	41	13838005	14011719	173715	1	PCSK5	XM_030258051.3	0
chrZ	14007485	14007884	400	Exon (XM_030258051.3/PCSK5, exon 20 of 21)	41	14089091	14137324	48234	1	TTC37	XM_030258045.3	-81207
chrZ	14008321	14009100	780	Intron (XM_030258051.3/PCSK5, intron 20 of 20)	41	14089091	14137324	48234	1	TTC37	XM_030258045.3	-79991
chrZ	14088493	14089226	734	Promoter (<=1kb)	41	14089091	14137324	48234	1	TTC37	XM_030258045.3	0
chrZ	14130397	14130921	525	Intron (XM_030258045.3/TTC37, intron 37 of 40)	41	14090532	14157563	67032	1	TTC37	XM_032744486.2	39865
chrZ	14131262	14131685	424	Exon (XM_030258045.3/TTC37, exon 38 of 41)	41	14090532	14157563	67032	1	TTC37	XM_032744486.2	40730
chrZ	14195666	14197481	1816	Promoter (<=1kb)	41	14196342	14410870	214529	1	MCTP1	XM_030258810.3	0
chrZ	14460218	14461250	1033	Promoter (<=1kb)	41	14460558	14694668	234111	1	KIAA0825	XM_012577417.4	0
chrZ	14605433	14607665	2233	Intron (XM_012577417.4/KIAA0825, intron 19 of 19)	41	14707303	14961497	254195	1	FAM172A	XM_030258929.3	-99638
chrZ	14706606	14707301	696	Promoter (<=1kb)	41	14707303	14961497	254195	1	FAM172A	XM_030258929.3	-2
chrZ	14872467	14873221	755	Intron (XM_030258929.3/FAM172A, intron 8 of 10)	41	14936047	14977945	41899	2	LOC121468215	XR_005978286.1	104724
chrZ	14874485	14874954	470	Intron (XM_030258929.3/FAM172A, intron 8 of 10)	41	14936047	14977945	41899	2	LOC121468215	XR_005978286.1	102991
chrZ	14964338	14966573	2236	Intron (XR_005978286.1/LOC121468215, intron 1 of 1)	41	14936047	14977945	41899	2	LOC121468215	XR_005978286.1	11372
chrZ	14967166	14970999	3834	Intron (XR_005978286.1/LOC121468215, intron 1 of 1)	41	14936047	14977945	41899	2	LOC121468215	XR_005978286.1	6946
chrZ	14971149	14972632	1484	Intron (XR_005978286.1/LOC121468215, intron 1 of 1)	41	14936047	14977945	41899	2	LOC121468215	XR_005978286.1	5313
chrZ	14972818	14978755	5938	Promoter (<=1kb)	41	14936047	14977945	41899	2	LOC121468215	XR_005978286.1	0
chrZ	14982239	14984235	1997	Promoter (4-5kb)	41	14936047	14977945	41899	2	LOC121468215	XR_005978286.1	-4294
chrZ	14984372	14994768	10397	Promoter (<=1kb)	41	14983500	14993314	9815	2	NR2F1	XM_032746011.2	0
chrZ	14994849	14998224	3376	Promoter (<=1kb)	41	14983500	14995544	12045	2	NR2F1	XM_032746009.2	0
chrZ	14999380	15000771	1392	Promoter (2-3kb)	41	14983500	14996478	12979	2	NR2F1	XM_032746008.2	-2902
chrZ	15000848	15007136	6289	Promoter (<=1kb)	41	15006342	15008713	2372	1	LOC121468114	XR_005978108.1	0
chrZ	15007216	15007622	407	Promoter (<=1kb)	41	15006345	15008713	2369	1	LOC121468114	XR_005978109.1	871
chrZ	15007818	15011404	3587	Promoter (1-2kb)	41	15006345	15008713	2369	1	LOC121468114	XR_005978109.1	1473
chrZ	15111954	15113093	1140	Distal Intergenic	41	15193488	15194892	1405	1	LOC115491061	XR_003957020.3	-80395
chrZ	15539131	15539754	624	Distal Intergenic	41	15189184	15282718	93535	2	LOC115491060	XR_003957019.3	-256413
chrZ	15869489	15870847	1359	Distal Intergenic	41	15884915	15898931	14017	1	ARRDC3	XM_002188518.6	-14068
chrZ	15884970	15888109	3140	Promoter (<=1kb)	41	15884915	15898931	14017	1	ARRDC3	XM_002188518.6	55
chrZ	15979399	15979909	511	Intron (XM_030258703.3/ADGRV1, intron 90 of 92)	41	15918886	15939348	20463	2	LOC115491129	XR_003957089.3	-40051
chrZ	15981493	15982493	1001	Intron (XM_030258703.3/ADGRV1, intron 90 of 92)	41	15918886	15939348	20463	2	LOC115491129	XR_003957089.3	-42145
chrZ	16053839	16054360	522	Intron (XM_030258703.3/ADGRV1, intron 86 of 92)	41	15918886	15939348	20463	2	LOC115491129	XR_003957089.3	-114491
chrZ	16201182	16202058	877	Exon (XM_030258703.3/ADGRV1, exon 6 of 93)	41	15962038	16215589	253552	2	ADGRV1	XM_030258703.3	13531
chrZ	16214930	16215957	1028	Promoter (<=1kb)	41	15962038	16215589	253552	2	ADGRV1	XM_030258703.3	0
chrZ	16229398	16230207	810	Promoter (<=1kb)	41	16229522	16237302	7781	1	LYSMD3	XM_002189429.5	0
chrZ	16253656	16254261	606	Promoter (<=1kb)	41	16253532	16257984	4453	1	MBLAC2	XM_002189328.6	124
chrZ	16281062	16281461	400	Distal Intergenic	41	16266175	16273443	7269	1	CETN3	NM_001245509.2	14887
chrZ	16293217	16294164	948	Distal Intergenic	41	16266175	16273443	7269	1	CETN3	NM_001245509.2	27042
chrZ	16428514	16429391	878	Distal Intergenic	41	16501785	16502734	950	2	LOC115491226	XR_003957201.2	73343
chrZ	16437270	16438248	979	Distal Intergenic	41	16501785	16502734	950	2	LOC115491226	XR_003957201.2	64486
chrZ	16446587	16447378	792	Distal Intergenic	41	16501785	16502734	950	2	LOC115491226	XR_003957201.2	55356
chrZ	16449515	16450294	780	Distal Intergenic	41	16501785	16502734	950	2	LOC115491226	XR_003957201.2	52440
chrZ	16493776	16494974	1199	Distal Intergenic	41	16501785	16502734	950	2	LOC115491226	XR_003957201.2	7760
chrZ	16602251	16603634	1384	Distal Intergenic	41	16501785	16502734	950	2	LOC115491226	XR_003957202.3	-99517
chrZ	16709225	16710817	1593	Distal Intergenic	41	16839741	16970209	130469	1	MEF2C	XM_032744460.2	-128924
chrZ	16851164	16857873	6710	Promoter (<=1kb)	41	16853087	16970209	117123	1	MEF2C	XM_032744473.2	0
chrZ	16892054	16892550	497	Promoter (1-2kb)	41	16894298	16970209	75912	1	MEF2C	XM_032744464.2	-1748
chrZ	16892918	16895798	2881	Promoter (<=1kb)	41	16894298	16970209	75912	1	MEF2C	XM_032744464.2	0
chrZ	16917736	16918312	577	Intron (XM_032744460.2/MEF2C, intron 5 of 12)	41	16894298	16970209	75912	1	MEF2C	XM_032744465.2	23438
chrZ	16997410	16997809	400	Promoter (<=1kb)	41	16992384	16998076	5693	2	LOC121468087	XR_005978046.1	267
chrZ	16998137	16999856	1720	Promoter (<=1kb)	41	16998191	16999884	1694	1	LOC121468088	XR_005978047.1	0
chrZ	17000319	17001388	1070	Promoter (2-3kb)	41	16998191	16999884	1694	1	LOC121468088	XR_005978047.1	2128
chrZ	17001756	17007816	6061	Promoter (3-4kb)	41	16998191	16999884	1694	1	LOC121468088	XR_005978047.1	3565
chrZ	17007888	17008343	456	Distal Intergenic	41	17013526	17013598	73	1	MIR9-2	NR_049000.1	-5183
chrZ	17008456	17016715	8260	Promoter (<=1kb)	41	17013526	17013598	73	1	MIR9-2	NR_049000.1	0
chrZ	17109691	17110678	988	Downstream (1-2kb)	41	17112592	17115755	3164	2	LOC115491134	XR_005978164.1	5077
chrZ	17110898	17111578	681	Promoter (4-5kb)	41	17112592	17115755	3164	2	LOC115491134	XR_005978164.1	4177
chrZ	17123957	17124356	400	Promoter (<=1kb)	41	17124388	17166779	42392	1	TMEM161B	XM_012577420.4	-32
chrZ	17124692	17125303	612	Promoter (<=1kb)	41	17124388	17166779	42392	1	TMEM161B	XM_041711059.1	304
chrZ	17334892	17335726	835	Distal Intergenic	41	17370384	17371716	1333	2	LOC115491256	XM_030258909.3	35990
chrZ	17350538	17351344	807	Distal Intergenic	41	17370384	17371716	1333	2	LOC115491256	XM_030258909.3	20372
chrZ	17351441	17352958	1518	Distal Intergenic	41	17370384	17371716	1333	2	LOC115491256	XM_030258909.3	18758
chrZ	17448781	17449559	779	Distal Intergenic	41	17468602	17481437	12836	2	LOC115491137	XM_030258464.3	31878
chrZ	17552948	17553959	1012	Distal Intergenic	41	17516525	17518229	1705	2	LOC115491111	XM_030258415.1	-34719
chrZ	17610187	17612485	2299	Distal Intergenic	41	17516525	17518229	1705	2	LOC115491111	XM_030258415.1	-91958
chrZ	17701195	17701594	400	Distal Intergenic	41	17766432	17769765	3334	2	LOC121468157	XR_005978172.1	68171
chrZ	17903471	17904096	626	Promoter (<=1kb)	41	17904339	17970973	66635	1	GRIN3A	XM_012577405.4	-243
chrZ	17904229	17906104	1876	Promoter (<=1kb)	41	17904339	17970973	66635	1	GRIN3A	XM_012577405.4	0
chrZ	17919222	17919928	707	Intron (XM_012577405.4/GRIN3A, intron 1 of 8)	41	17904339	17970973	66635	1	GRIN3A	XM_012577405.4	14883
chrZ	17920160	17920559	400	Intron (XM_012577405.4/GRIN3A, intron 1 of 8)	41	17904339	17970973	66635	1	GRIN3A	XM_012577405.4	15821
chrZ	17934742	17935972	1231	Exon (XM_012577405.4/GRIN3A, exon 3 of 9)	41	17904339	17970973	66635	1	GRIN3A	XM_012577405.4	30403
chrZ	18039906	18041331	1426	Promoter (<=1kb)	41	18021990	18040691	18702	2	RNF20	XM_030258382.3	0
chrZ	18078439	18079382	944	Promoter (<=1kb)	41	18061152	18077645	16494	2	LOC115491106	XR_005978057.1	-794
chrZ	18081505	18082456	952	Promoter (<=1kb)	41	18081886	18083539	1654	1	LOC100224449	XM_032744598.2	0
chrZ	18115878	18116683	806	Promoter (<=1kb)	41	18084883	18116429	31547	2	PLPPR1	XM_030258391.3	0
chrZ	18204257	18205033	777	Promoter (<=1kb)	41	18084883	18205307	120425	2	PLPPR1	XM_030258392.3	274
chrZ	18205224	18205769	546	Promoter (<=1kb)	41	18084883	18205307	120425	2	PLPPR1	XM_030258392.3	0
chrZ	18230369	18231869	1501	Distal Intergenic	41	18084883	18205307	120425	2	PLPPR1	XM_030258392.3	-25062
chrZ	18295179	18295803	625	Distal Intergenic	41	18084883	18205307	120425	2	PLPPR1	XM_030258392.3	-89872
chrZ	18626577	18627218	642	Exon (XR_003956914.2/ST8SIA4, exon 5 of 6)	41	18609361	18667964	58604	2	ST8SIA4	XM_002186594.6	40746
chrZ	18628067	18628623	557	Intron (XM_002186594.6/ST8SIA4, intron 4 of 4)	41	18609361	18667964	58604	2	ST8SIA4	XM_002186594.6	39341
chrZ	18666774	18667967	1194	Promoter (<=1kb)	41	18609361	18667964	58604	2	ST8SIA4	XM_002186594.6	0
chrZ	18668097	18668485	389	Promoter (<=1kb)	41	18627266	18667967	40702	2	ST8SIA4	XM_041711405.1	-130
chrZ	18814867	18815527	661	Promoter (<=1kb)	41	18815649	18931899	116251	1	PAM	XM_041711211.1	-122
chrZ	18839247	18840266	1020	Intron (XM_041711211.1/PAM, intron 1 of 28)	41	18815649	18931899	116251	1	PAM	XM_041711211.1	23598
chrZ	18898577	18898997	421	Intron (XM_041711211.1/PAM, intron 13 of 28)	41	18938580	18945688	7109	2	GIN1	XM_041711212.1	46691
chrZ	18901813	18903332	1520	Intron (XM_041711211.1/PAM, intron 16 of 28)	41	18938580	18945688	7109	2	GIN1	XM_041711212.1	42356
chrZ	18933180	18933579	400	Distal Intergenic	41	18938580	18945688	7109	2	GIN1	XM_041711212.1	12109
chrZ	18948556	18949356	801	Promoter (<=1kb)	41	18949396	18996211	46816	1	PPIP5K2	XM_030258757.3	-40
chrZ	19002644	19003044	401	Promoter (<=1kb)	41	19002876	19012726	9851	1	MACIR	XM_030257756.3	0
chrZ	19021918	19022676	759	Distal Intergenic	41	19034008	19037004	2997	1	LOC121468213	XR_005978284.1	-11332
chrZ	19094660	19095440	781	Promoter (<=1kb)	41	19082537	19094866	12330	2	NUDT12	XM_030257932.3	0
chrZ	21018147	21019154	1008	Promoter (<=1kb)	41	20737720	21018548	280829	2	FBXL17	XM_030258953.3	0
chrZ	21089571	21091662	2092	Promoter (3-4kb)	41	21092757	21095543	2787	2	LOC121468138	XR_005978137.1	3881
chrZ	21091847	21092406	560	Promoter (3-4kb)	41	21092757	21095543	2787	2	LOC121468138	XR_005978137.1	3137
chrZ	21096727	21097071	345	Promoter (1-2kb)	41	21092757	21095543	2787	2	LOC121468138	XR_005978137.1	-1184
chrZ	21098119	21098592	474	Promoter (2-3kb)	41	21092757	21095543	2787	2	LOC121468138	XR_005978137.1	-2576
chrZ	21195139	21195637	499	Intron (XM_041711200.1/FER, intron 13 of 20)	41	21102415	21263204	160790	1	FER	XM_041711200.1	92724
chrZ	21334083	21334482	400	Promoter (<=1kb)	41	21261791	21334319	72529	2	PJA2	XM_041711204.1	0
chrZ	21595680	21597440	1761	Distal Intergenic	41	21607778	21616008	8231	1	LOC115491150	XR_003957114.3	-10338
chrZ	21711689	21712460	772	Distal Intergenic	41	21796569	21802742	6174	2	LOC115491282	XR_003957236.3	90282
chrZ	21760790	21761451	662	Distal Intergenic	41	21796569	21802742	6174	2	LOC115491282	XR_003957236.3	41291
chrZ	21771193	21771592	400	Distal Intergenic	41	21796569	21802742	6174	2	LOC115491282	XR_003957236.3	31150
chrZ	21802231	21802772	542	Promoter (<=1kb)	41	21796569	21802742	6174	2	LOC115491282	XR_003957236.3	0
chrZ	21889137	21889761	625	Promoter (<=1kb)	41	21889093	21920292	31200	1	WDR36	XM_030257713.3	44
chrZ	21910630	21911422	793	Exon (XM_030257711.3/WDR36, exon 18 of 23)	41	21889093	21920292	31200	1	WDR36	XM_030257713.3	21537
chrZ	21933591	21934120	530	Distal Intergenic	41	21945868	22084069	138202	1	CAMK4	XM_030258996.3	-11748
chrZ	21934365	21934909	545	Distal Intergenic	41	21945868	22084069	138202	1	CAMK4	XM_030258996.3	-10959
chrZ	21944639	21947654	3016	Promoter (<=1kb)	41	21945868	22084069	138202	1	CAMK4	XM_030258996.3	0
chrZ	21975225	21975624	400	Intron (XM_030258996.3/CAMK4, intron 1 of 10)	41	21945890	22084069	138180	1	CAMK4	XM_041711243.1	29335
chrZ	21982528	21982964	437	Intron (XM_030258996.3/CAMK4, intron 1 of 10)	41	21945890	22084069	138180	1	CAMK4	XM_041711243.1	36638
chrZ	21984011	21984976	966	Intron (XM_030258996.3/CAMK4, intron 1 of 10)	41	21945890	22084069	138180	1	CAMK4	XM_041711243.1	38121
chrZ	21987598	21988225	628	Intron (XM_030258996.3/CAMK4, intron 1 of 10)	41	21945890	22084069	138180	1	CAMK4	XM_041711243.1	41708
chrZ	21989763	21990562	800	Intron (XM_030258996.3/CAMK4, intron 1 of 10)	41	21945890	22084069	138180	1	CAMK4	XM_041711243.1	43873
chrZ	21991496	21992033	538	Intron (XM_030258996.3/CAMK4, intron 1 of 10)	41	21945890	22084069	138180	1	CAMK4	XM_041711243.1	45606
chrZ	21996633	22002680	6048	Intron (XM_030258996.3/CAMK4, intron 1 of 10)	41	21945890	22084069	138180	1	CAMK4	XM_041711243.1	50743
chrZ	22012408	22014047	1640	Intron (XM_030258996.3/CAMK4, intron 2 of 10)	41	21945890	22084069	138180	1	CAMK4	XM_041711243.1	66518
chrZ	22017826	22018225	400	Intron (XM_030258996.3/CAMK4, intron 2 of 10)	41	21945890	22084069	138180	1	CAMK4	XM_041711243.1	71936
chrZ	22021654	22022059	406	Intron (XM_030258996.3/CAMK4, intron 2 of 10)	41	21945890	22084069	138180	1	CAMK4	XM_041711243.1	75764
chrZ	22022129	22023031	903	Intron (XM_030258996.3/CAMK4, intron 2 of 10)	41	21945890	22084069	138180	1	CAMK4	XM_041711243.1	76239
chrZ	22032727	22033727	1001	Intron (XM_030258996.3/CAMK4, intron 4 of 10)	41	22097660	22105181	7522	2	STARD4	XM_012577449.4	71454
chrZ	22038908	22039558	651	Intron (XM_030258996.3/CAMK4, intron 5 of 10)	41	22097660	22105181	7522	2	STARD4	XM_012577449.4	65623
chrZ	22052594	22053465	872	Intron (XM_030258996.3/CAMK4, intron 5 of 10)	41	22097660	22105181	7522	2	STARD4	XM_012577449.4	51716
chrZ	22053546	22055595	2050	Intron (XM_030258996.3/CAMK4, intron 5 of 10)	41	22097660	22105181	7522	2	STARD4	XM_012577449.4	49586
chrZ	22057980	22058714	735	Intron (XM_030258996.3/CAMK4, intron 5 of 10)	41	22097660	22105181	7522	2	STARD4	XM_012577449.4	46467
chrZ	22058980	22059927	948	Intron (XM_030258996.3/CAMK4, intron 5 of 10)	41	22097660	22105181	7522	2	STARD4	XM_012577449.4	45254
chrZ	22060230	22062324	2095	Intron (XM_030258996.3/CAMK4, intron 5 of 10)	41	22097660	22105181	7522	2	STARD4	XM_012577449.4	42857
chrZ	22095577	22096870	1294	Downstream (<1kb)	41	22097660	22105181	7522	2	STARD4	XM_012577449.4	8311
chrZ	22104423	22105165	743	Promoter (<=1kb)	41	22097660	22105181	7522	2	STARD4	XM_012577449.4	16
chrZ	22105361	22105984	624	Promoter (<=1kb)	41	22097660	22105206	7547	2	STARD4	XM_030257899.3	-155
chrZ	22146106	22146505	400	Distal Intergenic	41	22117024	22135269	18246	2	LOC121468153	XR_005978162.1	-10837
chrZ	22167059	22169908	2850	Promoter (<=1kb)	41	22155916	22168166	12251	2	LOC121468107	XR_005978078.1	0
chrZ	22217309	22217751	443	Distal Intergenic	41	22171318	22178740	7423	1	LOC115490963	XR_003956901.3	45991
chrZ	22287130	22288078	949	Distal Intergenic	41	22264793	22273418	8626	2	LOC121468149	XR_005978158.1	-13712
chrZ	22454435	22456335	1901	Distal Intergenic	41	22480627	22575110	94484	1	APC	XM_041711266.1	-24292
chrZ	22485327	22486840	1514	Promoter (4-5kb)	41	22480637	22575110	94474	1	APC	XM_041711269.1	4690
chrZ	22502744	22503970	1227	Promoter (<=1kb)	41	22502676	22575110	72435	1	APC	XM_030258021.3	68
chrZ	22588418	22590493	2076	Promoter (<=1kb)	41	22590602	22595136	4535	1	SRP19	NM_001245384.1	-109
chrZ	22590548	22590947	400	Promoter (<=1kb)	41	22590602	22595136	4535	1	SRP19	NM_001245384.1	0
chrZ	22610918	22612705	1788	Intron (NM_001135160.1/REEP5, intron 2 of 4)	41	22603641	22619009	15369	2	REEP5	NM_001135160.1	6304
chrZ	22612804	22613829	1026	Intron (NM_001135160.1/REEP5, intron 2 of 4)	41	22603641	22619009	15369	2	REEP5	NM_001135160.1	5180
chrZ	22615183	22615860	678	Promoter (3-4kb)	41	22603641	22619009	15369	2	REEP5	NM_001135160.1	3149
chrZ	22618209	22618947	739	Promoter (<=1kb)	41	22603641	22619009	15369	2	REEP5	NM_001135160.1	62
chrZ	22619077	22619678	602	Promoter (<=1kb)	41	22603641	22619009	15369	2	REEP5	NM_001135160.1	-68
chrZ	22625612	22626351	740	Promoter (<=1kb)	41	22626715	22647762	21048	1	DCP2	XM_030257339.3	-364
chrZ	22626704	22627415	712	Promoter (<=1kb)	41	22626715	22647762	21048	1	DCP2	XM_030257339.3	0
chrZ	22675782	22676543	762	Exon (XM_030257336.3/MCC, exon 12 of 17)	41	22626715	22647762	21048	1	DCP2	XM_032744601.2	49067
chrZ	22741022	22741994	973	Promoter (<=1kb)	41	22648364	22740967	92604	2	MCC	XM_030257336.3	-55
chrZ	22958619	22959906	1288	Promoter (<=1kb)	41	22864261	22959898	95638	2	APBA1	XM_012577461.4	0
chrZ	23001377	23001801	425	Promoter (<=1kb)	41	22967723	23002134	34412	2	PTAR1	XM_032744176.2	333
chrZ	23162317	23163832	1516	Promoter (<=1kb)	41	23134932	23163790	28859	2	RHOBTB3	XM_012577438.4	0
chrZ	23180786	23181185	400	Promoter (<=1kb)	41	23178854	23180727	1874	2	RFESD	XM_004177135.5	-59
chrZ	23229763	23230162	400	Distal Intergenic	41	23178854	23184788	5935	2	RFESD	XM_041711323.1	-44975
chrZ	23230430	23231078	649	Distal Intergenic	41	23178854	23184788	5935	2	RFESD	XM_041711323.1	-45642
chrZ	23360497	23362155	1659	Distal Intergenic	41	23477046	23513724	36679	1	LOC115491071	XR_003957027.1	-114891
chrZ	23463636	23464316	681	Distal Intergenic	41	23477046	23513724	36679	1	LOC115491071	XR_003957027.1	-12730
chrZ	23475937	23477416	1480	Promoter (<=1kb)	41	23477046	23513724	36679	1	LOC115491071	XR_003957027.1	0
chrZ	23500217	23500930	714	Intron (XR_003957027.1/LOC115491071, intron 4 of 4)	41	23477046	23536003	58958	1	LOC115491071	XR_003957028.3	23171
chrZ	23502311	23503097	787	Intron (XR_003957027.1/LOC115491071, intron 4 of 4)	41	23477046	23536003	58958	1	LOC115491071	XR_003957028.3	25265
chrZ	23587704	23588392	689	Distal Intergenic	41	23642313	23682725	40413	1	LOC115491064	XR_005978159.1	-53921
chrZ	23598308	23599788	1481	Distal Intergenic	41	23642313	23682725	40413	1	LOC115491064	XR_005978159.1	-42525
chrZ	23601590	23602587	998	Distal Intergenic	41	23642313	23682725	40413	1	LOC115491064	XR_005978159.1	-39726
chrZ	23605721	23606492	772	Distal Intergenic	41	23642313	23682725	40413	1	LOC115491064	XR_005978159.1	-35821
chrZ	23646190	23646967	778	Promoter (3-4kb)	41	23642313	23750689	108377	1	LOC115491064	XR_003957021.3	3877
chrZ	23656269	23657599	1331	Intron (XR_005978159.1/LOC115491064, intron 3 of 3)	41	23642313	23750689	108377	1	LOC115491064	XR_003957021.3	13956
chrZ	23683730	23684841	1112	Intron (XR_003957021.3/LOC115491064, intron 3 of 3)	41	23642313	23750689	108377	1	LOC115491064	XR_003957021.3	41417
chrZ	23698464	23699517	1054	Intron (XR_003957021.3/LOC115491064, intron 3 of 3)	41	23642313	23750689	108377	1	LOC115491064	XR_003957021.3	56151
chrZ	23773144	23776826	3683	Promoter (<=1kb)	41	23775984	23869549	93566	1	ZNF608	XM_030257744.3	0
chrZ	23776923	23783464	6542	Promoter (<=1kb)	41	23776892	23869549	92658	1	ZNF608	XM_030257745.3	31
chrZ	23784723	23785461	739	Intron (XM_030257744.3/ZNF608, intron 2 of 9)	41	23776892	23869549	92658	1	ZNF608	XM_030257745.3	7831
chrZ	23788245	23788644	400	Intron (XM_030257744.3/ZNF608, intron 2 of 9)	41	23776892	23869549	92658	1	ZNF608	XM_030257745.3	11353
chrZ	23837907	23838569	663	Intron (XM_030257744.3/ZNF608, intron 3 of 9)	41	23776892	23869549	92658	1	ZNF608	XM_030257745.3	61015
chrZ	24102132	24103123	992	Distal Intergenic	41	24114310	24155577	41268	2	LOC115491033	XR_003956994.3	52454
chrZ	24155836	24156421	586	Promoter (<=1kb)	41	24114310	24155577	41268	2	LOC115491033	XR_003956994.3	-259
chrZ	24215652	24218093	2442	Promoter (4-5kb)	41	24219152	24222260	3109	2	LOC115491220	XR_003957190.3	4167
chrZ	24218223	24219039	817	Promoter (3-4kb)	41	24219152	24222260	3109	2	LOC115491220	XR_003957190.3	3221
chrZ	24222247	24222646	400	Promoter (<=1kb)	41	24219152	24222260	3109	2	LOC115491220	XR_003957190.3	0
chrZ	24292360	24292976	617	Distal Intergenic	41	24351806	24352726	921	1	LOC115490958	XM_030257527.3	-58830
chrZ	24297941	24299246	1306	Distal Intergenic	41	24351806	24352726	921	1	LOC115490958	XM_030257527.3	-52560
chrZ	24392679	24393236	558	Promoter (<=1kb)	41	24313954	24393219	79266	2	CSNK1G3	XM_030257525.3	0
chrZ	24616930	24618001	1072	Intron (NM_001245398.1/SNX24, intron 3 of 6)	41	24598451	24606893	8443	1	PPIC	NM_001245386.1	18479
chrZ	24695566	24696460	895	Promoter (<=1kb)	41	24608424	24696131	87708	2	SNX24	NM_001245398.1	0
chrZ	24911559	24912302	744	Intron (XM_032744133.2/LOC100221074, intron 1 of 15)	41	24832954	24921326	88373	2	LOC100221074	XM_032744133.2	9024
chrZ	24920353	24920950	598	Promoter (<=1kb)	41	24832954	24921326	88373	2	LOC100221074	XM_032744133.2	376
chrZ	24921010	24922654	1645	Promoter (<=1kb)	41	24832954	24921326	88373	2	LOC100221074	XM_032744133.2	0
chrZ	25453591	25454190	600	Exon (XM_032744429.2/PRR16, exon 2 of 4)	41	25359795	25426529	66735	2	PRR16	XR_005978273.1	-27062
chrZ	25482229	25482648	420	Intron (XM_032744429.2/PRR16, intron 1 of 3)	41	25359795	25426529	66735	2	PRR16	XR_005978273.1	-55700
chrZ	25546622	25548578	1957	Promoter (<=1kb)	41	25359795	25548649	188855	2	PRR16	XM_032744429.2	71
chrZ	25707106	25707804	699	Distal Intergenic	41	25634626	25638273	3648	2	LOC115491148	XR_003957109.2	-68833
chrZ	25891746	25892551	806	Promoter (<=1kb)	41	25830442	25892564	62123	2	HSD17B4	XM_030257505.3	13
chrZ	26041239	26041761	523	Promoter (<=1kb)	41	25963043	26042190	79148	2	DMXL1	XM_030258657.3	429
chrZ	26042188	26042587	400	Promoter (<=1kb)	41	25963043	26042190	79148	2	DMXL1	XM_030258657.3	0
chrZ	26056748	26057711	964	Distal Intergenic	41	26063103	26124686	61584	1	DTWD2	XM_030257983.3	-5392
chrZ	26059651	26060229	579	Promoter (2-3kb)	41	26063103	26124686	61584	1	DTWD2	XM_030257983.3	-2874
chrZ	26170758	26171306	549	Distal Intergenic	41	26150788	26159186	8399	1	LOC115491184	XR_003957157.3	19970
chrZ	26251982	26253776	1795	Promoter (<=1kb)	41	26253020	26277246	24227	1	LOC115490975	XR_005978119.1	0
chrZ	26795446	26796873	1428	Distal Intergenic	41	26877075	26994345	117271	1	SEMA6A	XM_030258983.3	-80202
chrZ	26876365	26877021	657	Promoter (<=1kb)	41	26877075	26994345	117271	1	SEMA6A	XM_030258983.3	-54
chrZ	26877130	26878055	926	Promoter (<=1kb)	41	26877125	27006558	129434	1	SEMA6A	XM_032744536.2	5
chrZ	26878179	26879856	1678	Promoter (1-2kb)	41	26877125	27006558	129434	1	SEMA6A	XM_032744536.2	1054
chrZ	26889440	26890520	1081	Intron (XM_030258983.3/SEMA6A, intron 1 of 17)	41	26877125	27006558	129434	1	SEMA6A	XM_032744536.2	12315
chrZ	26895691	26896145	455	Intron (XM_030258983.3/SEMA6A, intron 1 of 17)	41	26877125	27006558	129434	1	SEMA6A	XM_032744536.2	18566
chrZ	26918658	26919330	673	Intron (XM_030258983.3/SEMA6A, intron 1 of 17)	41	26877125	27006558	129434	1	SEMA6A	XM_032744536.2	41533
chrZ	26970810	26971664	855	Intron (XM_030258983.3/SEMA6A, intron 17 of 17)	41	27024713	27048464	23752	2	LOC115491091	XR_003957051.3	76800
chrZ	27019305	27020703	1399	Distal Intergenic	41	27024713	27048464	23752	2	LOC115491091	XR_003957051.3	27761
chrZ	27027486	27028667	1182	Exon (XR_003957051.3/LOC115491091, exon 2 of 2)	41	27024713	27048464	23752	2	LOC115491091	XR_003957051.3	19797
chrZ	27119585	27119984	400	3' UTR	41	27055330	27167001	111672	2	COMMD10	XM_002189759.5	47017
chrZ	27139056	27139639	584	Exon (XM_002189759.5/COMMD10, exon 5 of 7)	41	27055330	27167001	111672	2	COMMD10	XM_002189759.5	27362
chrZ	27155785	27156315	531	Intron (XM_002189759.5/COMMD10, intron 4 of 6)	41	27055330	27167001	111672	2	COMMD10	XM_002189759.5	10686
chrZ	27156630	27157102	473	Intron (XM_002189759.5/COMMD10, intron 4 of 6)	41	27055330	27167001	111672	2	COMMD10	XM_002189759.5	9899
chrZ	27166209	27166785	577	Promoter (<=1kb)	41	27055330	27167001	111672	2	COMMD10	XM_002189759.5	216
chrZ	27166944	27167442	499	Promoter (<=1kb)	41	27055330	27167001	111672	2	COMMD10	XM_002189759.5	0
chrZ	27194639	27195418	780	Promoter (<=1kb)	41	27181923	27195306	13384	2	ARL14EPL	XR_004365775.2	0
chrZ	27195814	27196213	400	Promoter (<=1kb)	41	27181762	27195419	13658	2	ARL14EPL	XR_004365774.2	-395
chrZ	27268894	27270682	1789	Distal Intergenic	41	27219813	27255029	35217	2	LVRN	XM_032744188.2	-13865
chrZ	27394989	27395547	559	Promoter (<=1kb)	41	27395524	27398285	2762	1	LSM5	NM_001245381.1	0
chrZ	27528576	27529196	621	Promoter (<=1kb)	41	27528665	27539426	10762	1	CCNH	XM_002186566.5	0
chrZ	27593562	27595298	1737	Promoter (<=1kb)	41	27540729	27594489	53761	2	RASA1	XM_002186612.6	0
chrZ	27615161	27616595	1435	Distal Intergenic	41	27540729	27594489	53761	2	RASA1	XM_002186612.6	-20672
chrZ	27696391	27697587	1197	Promoter (<=1kb)	41	27696818	27707908	11091	1	RGMB	XM_012577473.4	0
chrZ	27767346	27768102	757	Promoter (<=1kb)	41	27713491	27768507	55017	2	CHD1	XM_030257300.3	405
chrZ	27768165	27769309	1145	Promoter (<=1kb)	41	27713491	27768507	55017	2	CHD1	XM_030257300.3	0
chrZ	27865443	27866443	1001	Promoter (<=1kb)	41	27865825	27867870	2046	1	LOC105760834	XR_001123522.4	0
chrZ	28141830	28144078	2249	Promoter (<=1kb)	41	28142392	28415374	272983	1	PALM2AKAP2	XM_030257290.3	0
chrZ	28193671	28197404	3734	Promoter (<=1kb)	41	28194116	28415374	221259	1	PALM2AKAP2	XM_030257287.3	0
chrZ	28206548	28207097	550	Intron (XM_030257290.3/PALM2AKAP2, intron 2 of 11)	41	28194177	28415374	221198	1	PALM2AKAP2	XM_030257288.3	12371
chrZ	28315269	28315864	596	Promoter (<=1kb)	41	28315246	28415374	100129	1	PALM2AKAP2	XM_012577477.4	23
chrZ	28412184	28413104	921	Promoter (2-3kb)	41	28415507	28433861	18355	1	SLC46A2	XM_002188203.6	-2403
chrZ	28483253	28483821	569	Promoter (<=1kb)	41	28434576	28484193	49618	2	SNX30	XM_002188232.6	372
chrZ	28483946	28484359	414	Promoter (<=1kb)	41	28484213	28499024	14812	1	LOC121468110	XR_005978085.1	0
chrZ	28499476	28500071	596	Promoter (<=1kb)	41	28500197	28512101	11905	1	INIP	NM_001197255.1	-126
chrZ	28500158	28500793	636	Promoter (<=1kb)	41	28500197	28512101	11905	1	INIP	NM_001197255.1	0
chrZ	28601922	28602873	952	Promoter (<=1kb)	41	28536066	28602450	66385	2	KIAA1958	XM_030257396.3	0
chrZ	28677603	28678002	400	Promoter (<=1kb)	41	28678083	28723599	45517	1	PTBP3	XM_030257695.3	-81
chrZ	28881602	28882257	656	Intron (XM_002188455.6/UGCG, intron 1 of 8)	41	28858468	28889561	31094	2	UGCG	XM_002188455.6	7304
chrZ	28888734	28889405	672	Promoter (<=1kb)	41	28858468	28889561	31094	2	UGCG	XM_002188455.6	156
chrZ	28889666	28890512	847	Promoter (<=1kb)	41	28858468	28889561	31094	2	UGCG	XM_002188455.6	-105
chrZ	28989961	28991575	1615	Promoter (<=1kb)	41	28985403	28991559	6157	2	LOC100222722	XM_002188558.5	0
chrZ	29009882	29010352	471	Promoter (<=1kb)	41	29002964	29010432	7469	2	DNAJC25	NM_001245334.1	80
chrZ	29010540	29011220	681	Promoter (<=1kb)	41	29002710	29010452	7743	2	DNAJC25	XM_030257188.3	-88
chrZ	29012701	29014656	1956	Promoter (<=1kb)	41	29013239	29073458	60220	1	ECPAS	XM_030257668.3	0
chrZ	29015612	29016268	657	Promoter (2-3kb)	41	29013575	29073458	59884	1	ECPAS	XM_030257667.3	2037
chrZ	29095240	29095992	753	Promoter (<=1kb)	41	29095196	29117030	21835	1	PTGR1	XM_030257672.3	44
chrZ	29130869	29132979	2111	Promoter (<=1kb)	41	29132265	29135777	3513	1	LOC115490984	XR_003956926.3	0
chrZ	29204542	29205060	519	Intron (XM_030257747.3/SVEP1, intron 30 of 51)	41	29132265	29135777	3513	1	LOC115490984	XR_003956926.3	72277
chrZ	29444634	29445308	675	Intron (XM_041711179.1/LPAR1, intron 3 of 3)	41	29435839	29508691	72853	2	LPAR1	XM_041711179.1	63383
chrZ	29445723	29446549	827	Intron (XM_041711179.1/LPAR1, intron 3 of 3)	41	29435839	29508691	72853	2	LPAR1	XM_041711179.1	62142
chrZ	29844582	29845224	643	Intron (XM_041711190.1/GRAMD2B, intron 13 of 13)	41	29863859	29872360	8502	2	ALDH7A1	XM_041711264.1	27136
chrZ	30073315	30075540	2226	Intron (XM_041711021.1/FEM1C, intron 2 of 2)	41	30023615	30036273	12659	1	FEM1C	NM_001190342.2	49700
chrZ	30149190	30149644	455	Promoter (<=1kb)	41	30149241	30158320	9080	1	CCDC112	XM_030257347.3	0
chrZ	30157959	30158460	502	Promoter (<=1kb)	41	30158662	30196595	37934	1	PGGT1B	XM_041711062.1	-202
chrZ	30491377	30492449	1073	Promoter (<=1kb)	41	30389130	30492461	103332	2	KCNN2	XM_030257478.3	12
chrZ	30492612	30493279	668	Promoter (<=1kb)	41	30492526	30557772	65247	1	LOC115490947	XR_003956876.3	86
chrZ	30581629	30582554	926	Distal Intergenic	41	30536598	30545558	8961	2	LOC115490948	XR_003956877.3	-36071
chrZ	30706965	30707492	528	Promoter (2-3kb)	41	30704310	30709813	5504	2	LOC121468179	XR_005978215.1	2321
chrZ	30719476	30719829	354	Promoter (<=1kb)	41	30719441	30722225	2785	1	LOC115491124	XM_030258437.3	35
chrZ	30719878	30721653	1776	Promoter (<=1kb)	41	30719441	30722225	2785	1	LOC115491124	XM_030258437.3	437
chrZ	31028036	31030885	2850	Promoter (<=1kb)	41	30950329	31028232	77904	2	ELAVL2	XM_030258538.3	0
chrZ	31536644	31537619	976	Promoter (<=1kb)	41	31536554	31537804	1251	2	TUSC1	XM_012577524.4	185
chrZ	31537835	31538418	584	Promoter (<=1kb)	41	31536554	31537804	1251	2	TUSC1	XM_012577524.4	-31
chrZ	31578797	31579196	400	Promoter (4-5kb)	41	31574037	31582424	8388	1	LOC101233072	XR_001123523.4	4760
chrZ	31597014	31598477	1464	Distal Intergenic	41	31574037	31582424	8388	1	LOC101233072	XR_001123523.4	22977
chrZ	31831197	31831920	724	Promoter (<=1kb)	41	31810856	31831884	21029	2	CAAP1	XM_041711177.1	0
chrZ	31951060	31953336	2277	Promoter (<=1kb)	41	31946478	31953453	6976	2	LOC115490991	XM_041711180.1	117
chrZ	32112795	32113747	953	Promoter (<=1kb)	41	32098038	32112835	14798	2	C9orf72	XM_032744585.2	0
chrZ	32505266	32507980	2715	Intron (XM_041711430.1/LOC115491243, intron 5 of 5)	41	32263451	32436573	173123	2	LINGO2	XM_032744375.2	-68693
chrZ	32725699	32726333	635	Intron (XM_041711430.1/LOC115491243, intron 3 of 5)	41	32436649	32748577	311929	2	LOC115491243	XM_041711430.1	22244
chrZ	32745291	32746096	806	Promoter (2-3kb)	41	32436649	32748577	311929	2	LOC115491243	XM_041711430.1	2481
chrZ	32746245	32748542	2298	Promoter (<=1kb)	41	32436649	32748577	311929	2	LOC115491243	XM_041711430.1	35
chrZ	33282015	33282625	611	Distal Intergenic	41	33294883	33312490	17608	2	LOC115491072	XR_003957032.3	29865
chrZ	33312576	33313065	490	Promoter (<=1kb)	41	33294883	33312490	17608	2	LOC115491072	XR_003957032.3	-86
chrZ	33610988	33612174	1187	Distal Intergenic	41	33822771	33823587	817	2	LOC100218792	XM_012577504.4	211413
chrZ	33641763	33643285	1523	Distal Intergenic	41	33822771	33823587	817	2	LOC100218792	XM_012577504.4	180302
chrZ	33693426	33693996	571	Distal Intergenic	41	33822771	33823587	817	2	LOC100218792	XM_012577504.4	129591
chrZ	33808089	33808488	400	Distal Intergenic	41	33822771	33823587	817	2	LOC100218792	XM_012577504.4	15099
chrZ	33818223	33819043	821	Promoter (4-5kb)	41	33822771	33823587	817	2	LOC100218792	XM_012577504.4	4544
chrZ	33867320	33869757	2438	Distal Intergenic	41	33822771	33823587	817	2	LOC100218792	XM_012577504.4	-43733
chrZ	33896267	33898502	2236	Distal Intergenic	41	33822771	33823587	817	2	LOC100218792	XM_012577504.4	-72680
chrZ	33898871	33899708	838	Distal Intergenic	41	33822771	33823587	817	2	LOC100218792	XM_012577504.4	-75284
chrZ	33899818	33901028	1211	Distal Intergenic	41	33822771	33823587	817	2	LOC100218792	XM_012577504.4	-76231
chrZ	33916850	33917380	531	Distal Intergenic	41	33822771	33823587	817	2	LOC100218792	XM_012577504.4	-93263
chrZ	33917485	33918265	781	Distal Intergenic	41	33822771	33823587	817	2	LOC100218792	XM_012577504.4	-93898
chrZ	33928110	33928730	621	Distal Intergenic	41	33822771	33823587	817	2	LOC100218792	XM_012577504.4	-104523
chrZ	33942026	33942978	953	Distal Intergenic	41	33988977	34048310	59334	2	CORO2A	XM_012577523.4	105332
chrZ	34028789	34029919	1131	Intron (XM_012577523.4/CORO2A, intron 1 of 11)	41	33988977	34048310	59334	2	CORO2A	XM_012577523.4	18391
chrZ	34031437	34032862	1426	Intron (XM_012577523.4/CORO2A, intron 1 of 11)	41	33988977	34048310	59334	2	CORO2A	XM_012577523.4	15448
chrZ	34074378	34075099	722	Promoter (<=1kb)	41	34051456	34074887	23432	2	TBC1D2	XM_030257529.3	0
chrZ	34075215	34075717	503	Promoter (<=1kb)	41	34075300	34076831	1532	1	LOC121468111	XR_005978089.1	0
chrZ	34076913	34077923	1011	Promoter (<=1kb)	41	34077361	34116852	39492	1	ELP1	XM_030257528.3	0
chrZ	34093752	34095156	1405	Exon (XM_030257528.3/ELP1, exon 19 of 36)	41	34077362	34114080	36719	1	ELP1	XM_012577532.4	16390
chrZ	34123815	34126047	2233	Promoter (<=1kb)	41	34113918	34124994	11077	2	APTX	XM_012577527.4	0
chrZ	34146977	34147783	807	Promoter (<=1kb)	41	34139947	34147785	7839	2	SMU1	XM_002193982.6	2
chrZ	34147873	34148497	625	Promoter (<=1kb)	41	34139947	34147785	7839	2	SMU1	XM_002193982.6	-88
chrZ	34179401	34180942	1542	Exon (XM_030257904.3/B4GALT1, exon 4 of 6)	41	34174138	34201950	27813	2	B4GALT1	XM_030257904.3	21008
chrZ	34180984	34181806	823	Exon (XM_030257904.3/B4GALT1, exon 3 of 6)	41	34174138	34201950	27813	2	B4GALT1	XM_030257904.3	20144
chrZ	34207787	34208194	408	Distal Intergenic	41	34174138	34201950	27813	2	B4GALT1	XM_030257904.3	-5837
chrZ	34209353	34209941	589	Promoter (4-5kb)	41	34214800	34217165	2366	1	SPINK4	XM_030258667.2	-4859
chrZ	34248656	34250058	1403	Distal Intergenic	41	34237674	34243286	5613	2	FOXE1	XM_030258151.3	-5370
chrZ	34250185	34251579	1395	Distal Intergenic	41	34237674	34243286	5613	2	FOXE1	XM_030258151.3	-6899
chrZ	34293336	34295258	1923	Promoter (<=1kb)	41	34294382	34302535	8154	1	XPA	XM_030257969.3	0
chrZ	34295477	34295899	423	Promoter (<=1kb)	41	34295544	34302535	6992	1	XPA	XM_030257970.3	0
chrZ	34348185	34349916	1732	3' UTR	41	34338323	34353146	14824	1	TSTD2	XM_030257965.3	9862
chrZ	34353251	34353767	517	3' UTR	41	34352055	34367139	15085	2	TMOD1	XM_041711308.1	13372
chrZ	34354243	34354820	578	Exon (XM_041711308.1/TMOD1, exon 9 of 10)	41	34352055	34367139	15085	2	TMOD1	XM_041711308.1	12319
chrZ	34361985	34363368	1384	Promoter (3-4kb)	41	34352055	34367139	15085	2	TMOD1	XM_041711308.1	3771
chrZ	34364066	34365157	1092	Promoter (1-2kb)	41	34352055	34367139	15085	2	TMOD1	XM_041711308.1	1982
chrZ	34365954	34369748	3795	Promoter (<=1kb)	41	34352055	34367139	15085	2	TMOD1	XM_041711308.1	0
chrZ	34377451	34378762	1312	Promoter (<=1kb)	41	34352055	34378383	26329	2	TMOD1	XM_030257967.3	0
chrZ	34413349	34414330	982	Intron (XM_030257701.3/TDRD7, intron 4 of 16)	41	34384024	34430219	46196	2	TDRD7	XM_030257701.3	15889
chrZ	34414456	34416388	1933	Exon (XM_030257701.3/TDRD7, exon 4 of 17)	41	34384024	34430219	46196	2	TDRD7	XM_030257701.3	13831
chrZ	34429506	34430170	665	Promoter (<=1kb)	41	34384024	34430219	46196	2	TDRD7	XM_030257701.3	49
chrZ	34514085	34514737	653	Intron (XM_032744075.2/DGKQ, intron 1 of 22)	41	34441623	34529265	87643	2	DGKQ	XM_032744075.2	14528
chrZ	34549215	34550257	1043	Promoter (<=1kb)	41	34549677	34585623	35947	1	ACO1	XM_032744076.2	0
chrZ	34760598	34760997	400	Promoter (4-5kb)	41	34736023	34765447	29425	2	LOC100228406	XM_041711148.1	4450
chrZ	34771150	34771549	400	Promoter (<=1kb)	41	34736023	34771483	35461	2	LOC100228406	XM_030257737.3	0
chrZ	34988642	34989993	1352	Promoter (<=1kb)	41	34936049	34988643	52595	2	BDP1	XM_030258471.3	0
chrZ	35024891	35026132	1242	Promoter (<=1kb)	41	35013774	35025493	11720	2	LOC100217858	XM_030257662.3	0
chrZ	35035814	35036213	400	Promoter (<=1kb)	41	35026567	35036894	10328	2	MARVELD2	XM_041711127.1	681
chrZ	35095433	35097634	2202	5' UTR	41	35090155	35143929	53775	1	ST8SIA5	XM_030258489.3	5278
chrZ	35131220	35132115	896	Intron (XM_002195296.6/ST8SIA5, intron 6 of 8)	41	35090155	35143929	53775	1	ST8SIA5	XM_030258489.3	41065
chrZ	35203853	35206836	2984	Intron (XM_030258491.3/LOXHD1, intron 3 of 39)	41	35184461	35316997	132537	1	LOXHD1	XM_030258491.3	19392
chrZ	35220451	35221573	1123	Intron (XM_030258491.3/LOXHD1, intron 8 of 39)	41	35230765	35316997	86233	1	LOXHD1	XM_041711229.1	-9192
chrZ	35270707	35271037	331	Promoter (3-4kb)	41	35267276	35316997	49722	1	LOXHD1	XM_032744271.2	3431
chrZ	35271634	35272456	823	Promoter (4-5kb)	41	35267276	35316997	49722	1	LOXHD1	XM_032744271.2	4358
chrZ	35273755	35274793	1039	Intron (XM_030258491.3/LOXHD1, intron 31 of 39)	41	35267276	35316997	49722	1	LOXHD1	XM_032744271.2	6479
chrZ	35276701	35277100	400	Intron (XM_030258491.3/LOXHD1, intron 31 of 39)	41	35267276	35316997	49722	1	LOXHD1	XM_032744271.2	9425
chrZ	35280769	35282542	1774	Exon (XM_030258491.3/LOXHD1, exon 33 of 40)	41	35267276	35316997	49722	1	LOXHD1	XM_032744271.2	13493
chrZ	35283472	35284427	956	Intron (XM_030258491.3/LOXHD1, intron 33 of 39)	41	35267276	35316997	49722	1	LOXHD1	XM_032744271.2	16196
chrZ	35336336	35337130	795	Exon (XM_030257729.3/RNF165, exon 2 of 10)	41	35343042	35347602	4561	1	LOC115490989	XR_003956932.3	-5912
chrZ	35343774	35344713	940	Promoter (<=1kb)	41	35343042	35347602	4561	1	LOC115490989	XR_003956932.3	732
chrZ	35382848	35383857	1010	Promoter (1-2kb)	41	35321567	35385857	64291	2	RNF165	XM_030257729.3	2000
chrZ	35384149	35385819	1671	Promoter (<=1kb)	41	35321567	35385857	64291	2	RNF165	XM_030257729.3	38
chrZ	35385873	35386272	400	Promoter (<=1kb)	41	35321567	35385857	64291	2	RNF165	XM_030257729.3	-16
chrZ	35468889	35471019	2131	Promoter (<=1kb)	41	35469763	35477358	7596	1	ATP5F1A	XM_002195707.3	0
chrZ	35504731	35505611	881	Promoter (2-3kb)	41	35507833	35556406	48574	1	EPG5	XM_041711040.1	-2222
chrZ	35558404	35559235	832	3' UTR	41	35559494	35571202	11709	2	SIGLEC15	XM_030259042.3	11967
chrZ	35569660	35570187	528	Promoter (1-2kb)	41	35559494	35571202	11709	2	SIGLEC15	XM_030259042.3	1015
chrZ	35570434	35572225	1792	Promoter (<=1kb)	41	35571543	35584975	13433	1	LOC115491284	XR_003957242.3	0
chrZ	35583555	35584371	817	Exon (XR_003957242.3/LOC115491284, exon 2 of 2)	41	35571543	35584975	13433	1	LOC115491284	XR_003957242.3	12012
chrZ	35635431	35637499	2069	Promoter (3-4kb)	41	35618189	35631766	13578	2	LOC121468089	XM_041711042.1	-3665
chrZ	35742871	35743369	499	Distal Intergenic	41	35724134	35729173	5040	1	LOC121468209	XR_005978280.1	18737
chrZ	35743647	35745183	1537	Distal Intergenic	41	35724134	35729173	5040	1	LOC121468209	XR_005978280.1	19513
chrZ	35812640	35813251	612	Distal Intergenic	41	35724134	35729173	5040	1	LOC121468209	XR_005978280.1	88506
chrZ	35870722	35871265	544	Distal Intergenic	41	35724134	35729173	5040	1	LOC121468209	XR_005978280.1	146588
chrZ	35938745	35939593	849	Distal Intergenic	41	36127717	36151500	23784	1	LOC115491138	XR_003957098.3	-188124
chrZ	35939911	35940976	1066	Distal Intergenic	41	36127717	36151500	23784	1	LOC115491138	XR_003957098.3	-186741
chrZ	35993987	35994431	445	Intron (XM_012577517.4/SETBP1, intron 7 of 8)	41	36127717	36151500	23784	1	LOC115491138	XR_003957098.3	-133286
chrZ	36006638	36007289	652	Intron (XM_012577517.4/SETBP1, intron 7 of 8)	41	36127717	36151500	23784	1	LOC115491138	XR_003957098.3	-120428
chrZ	36007340	36008059	720	Intron (XM_012577517.4/SETBP1, intron 7 of 8)	41	36127717	36151500	23784	1	LOC115491138	XR_003957098.3	-119658
chrZ	36025307	36026436	1130	Intron (XM_012577517.4/SETBP1, intron 7 of 8)	41	36127717	36151500	23784	1	LOC115491138	XR_003957098.3	-101281
chrZ	36126994	36129375	2382	Promoter (<=1kb)	41	36127717	36151500	23784	1	LOC115491138	XR_003957098.3	0
chrZ	36133813	36134327	515	Intron (XR_003957098.3/LOC115491138, intron 1 of 1)	41	36127717	36151500	23784	1	LOC115491138	XR_003957098.3	6096
chrZ	36139180	36139625	446	Intron (XR_003957098.3/LOC115491138, intron 1 of 1)	41	36127717	36151500	23784	1	LOC115491138	XR_003957098.3	11463
chrZ	36245930	36247543	1614	Promoter (1-2kb)	41	35978762	36249191	270430	2	SETBP1	XM_012577517.4	1648
chrZ	36247782	36249392	1611	Promoter (<=1kb)	41	35978762	36249191	270430	2	SETBP1	XM_012577517.4	0
chrZ	36258263	36258662	400	Distal Intergenic	41	35978762	36249191	270430	2	SETBP1	XM_012577517.4	-9072
chrZ	36403930	36404852	923	Distal Intergenic	41	36469915	36471632	1718	1	LOC121468189	XR_005978235.1	-65063
chrZ	36465621	36466081	461	Promoter (3-4kb)	41	36469915	36471632	1718	1	LOC121468189	XR_005978235.1	-3834
chrZ	36683519	36684931	1413	Distal Intergenic	41	36706787	36712929	6143	2	LOC121468156	XR_005978171.1	27998
chrZ	36710897	36711575	679	Promoter (1-2kb)	41	36706787	36712929	6143	2	LOC121468156	XR_005978171.1	1354
chrZ	36757095	36759516	2422	Promoter (<=1kb)	41	36757479	36766361	8883	1	SYT4	NM_001048261.1	0
chrZ	37082155	37082597	443	Intron (XR_005978062.1/LOC121468099, intron 2 of 2)	41	37031213	37098093	66881	2	LOC121468099	XR_005978062.1	15496
chrZ	37480228	37481448	1221	Promoter (<=1kb)	41	37409827	37480954	71128	2	PIK3C3	XM_041711033.1	0
chrZ	37499066	37500646	1581	Distal Intergenic	41	37409827	37480964	71138	2	PIK3C3	XM_041711032.1	-18102
chrZ	37505925	37506509	585	Distal Intergenic	41	37409827	37480964	71138	2	PIK3C3	XM_041711032.1	-24961
chrZ	38025257	38027087	1831	Distal Intergenic	41	38185813	38211402	25590	1	LOC116806780	XR_004365832.2	-158726
chrZ	38177835	38178234	400	Distal Intergenic	41	38185813	38211402	25590	1	LOC116806780	XR_004365832.2	-7579
chrZ	38204955	38205582	628	Intron (XR_004365832.2/LOC116806780, intron 1 of 1)	41	38185813	38211402	25590	1	LOC116806780	XR_004365832.2	19142
chrZ	38487737	38488136	400	Distal Intergenic	41	38370056	38374143	4088	1	LOC121468216	XR_005978287.1	117681
chrZ	38823362	38824188	827	Distal Intergenic	41	38370056	38374143	4088	1	LOC121468216	XR_005978287.1	453306
chrZ	38963035	38963466	432	Distal Intergenic	41	39445857	40145229	699373	1	CELF4	XM_032744285.2	-482391
chrZ	38963746	38964484	739	Distal Intergenic	41	39445857	40145229	699373	1	CELF4	XM_032744285.2	-481373
chrZ	38977429	38977828	400	Distal Intergenic	41	39445857	40145229	699373	1	CELF4	XM_032744285.2	-468029
chrZ	39367314	39367940	627	Distal Intergenic	41	39445857	40145229	699373	1	CELF4	XM_032744285.2	-77917
chrZ	39381679	39382283	605	Distal Intergenic	41	39445857	40145229	699373	1	CELF4	XM_032744285.2	-63574
chrZ	39433012	39433599	588	Distal Intergenic	41	39445857	40145229	699373	1	CELF4	XM_032744285.2	-12258
chrZ	39444270	39447538	3269	Promoter (<=1kb)	41	39445857	40145229	699373	1	CELF4	XM_032744285.2	0
chrZ	39462495	39464560	2066	Intron (XM_032744285.2/CELF4, intron 1 of 12)	41	39446701	40145229	698529	1	CELF4	XM_030258273.3	15794
chrZ	39464685	39465474	790	Intron (XM_032744285.2/CELF4, intron 1 of 12)	41	39446701	40145229	698529	1	CELF4	XM_030258273.3	17984
chrZ	39502667	39503184	518	Intron (XM_032744285.2/CELF4, intron 1 of 12)	41	39446701	40145229	698529	1	CELF4	XM_030258273.3	55966
chrZ	39503864	39504376	513	Intron (XM_032744285.2/CELF4, intron 1 of 12)	41	39446701	40145229	698529	1	CELF4	XM_030258273.3	57163
chrZ	39508745	39509172	428	Intron (XM_032744285.2/CELF4, intron 1 of 12)	41	39446701	40145229	698529	1	CELF4	XM_030258273.3	62044
chrZ	39543563	39544438	876	Intron (XM_032744285.2/CELF4, intron 2 of 12)	41	39446701	40145229	698529	1	CELF4	XM_030258273.3	96862
chrZ	39554380	39555121	742	Intron (XM_032744285.2/CELF4, intron 2 of 12)	41	39446701	40145229	698529	1	CELF4	XM_030258273.3	107679
chrZ	39571624	39572023	400	Intron (XM_032744285.2/CELF4, intron 2 of 12)	41	39670485	40145229	474745	1	CELF4	XM_041711092.1	-98462
chrZ	39646484	39647229	746	Intron (XM_032744285.2/CELF4, intron 2 of 12)	41	39670485	40145229	474745	1	CELF4	XM_041711092.1	-23256
chrZ	39656341	39657080	740	Intron (XM_032744285.2/CELF4, intron 2 of 12)	41	39670485	40145229	474745	1	CELF4	XM_041711092.1	-13405
chrZ	39657340	39657823	484	Intron (XM_032744285.2/CELF4, intron 2 of 12)	41	39670485	40145229	474745	1	CELF4	XM_041711092.1	-12662
chrZ	39690560	39691110	551	Intron (XM_032744285.2/CELF4, intron 2 of 12)	41	39670485	40145229	474745	1	CELF4	XM_041711092.1	20075
chrZ	39714700	39715313	614	Intron (XM_032744285.2/CELF4, intron 2 of 12)	41	39670485	40145229	474745	1	CELF4	XM_041711092.1	44215
chrZ	39726176	39726748	573	Intron (XM_032744285.2/CELF4, intron 2 of 12)	41	39670485	40145229	474745	1	CELF4	XM_041711092.1	55691
chrZ	39779712	39780368	657	Intron (XM_032744285.2/CELF4, intron 2 of 12)	41	39670485	40145229	474745	1	CELF4	XM_041711092.1	109227
chrZ	39780820	39782142	1323	Intron (XM_032744285.2/CELF4, intron 2 of 12)	41	39670485	40145229	474745	1	CELF4	XM_041711092.1	110335
chrZ	39791224	39791787	564	Intron (XM_032744285.2/CELF4, intron 2 of 12)	41	39670485	40145229	474745	1	CELF4	XM_041711092.1	120739
chrZ	39857711	39858858	1148	Intron (XM_032744285.2/CELF4, intron 3 of 12)	41	39670485	40145229	474745	1	CELF4	XM_041711092.1	187226
chrZ	39879145	39881235	2091	Intron (XM_032744285.2/CELF4, intron 3 of 12)	41	39670485	40145229	474745	1	CELF4	XM_041711092.1	208660
chrZ	39887115	39888036	922	Intron (XM_032744285.2/CELF4, intron 3 of 12)	41	39670485	40145229	474745	1	CELF4	XM_041711092.1	216630
chrZ	39901004	39901915	912	Intron (XM_032744285.2/CELF4, intron 3 of 12)	41	39670485	40145229	474745	1	CELF4	XM_041711092.1	230519
chrZ	39913569	39914508	940	Intron (XM_032744285.2/CELF4, intron 3 of 12)	41	39670485	40145229	474745	1	CELF4	XM_041711092.1	243084
chrZ	39914847	39916167	1321	Intron (XM_032744285.2/CELF4, intron 3 of 12)	41	39670485	40145229	474745	1	CELF4	XM_041711092.1	244362
chrZ	39918536	39919127	592	Intron (XM_032744285.2/CELF4, intron 3 of 12)	41	39670485	40145229	474745	1	CELF4	XM_041711092.1	248051
chrZ	39931416	39932297	882	Intron (XM_032744285.2/CELF4, intron 3 of 12)	41	39670485	40145229	474745	1	CELF4	XM_041711092.1	260931
chrZ	39932758	39933643	886	Intron (XM_032744285.2/CELF4, intron 3 of 12)	41	39670485	40145229	474745	1	CELF4	XM_041711092.1	262273
chrZ	39954939	39955694	756	Intron (XM_032744285.2/CELF4, intron 3 of 12)	41	39670485	40145229	474745	1	CELF4	XM_041711092.1	284454
chrZ	39955709	39956613	905	Intron (XM_032744285.2/CELF4, intron 3 of 12)	41	39670485	40145229	474745	1	CELF4	XM_041711092.1	285224
chrZ	39964872	39965636	765	Intron (XM_032744285.2/CELF4, intron 3 of 12)	41	39670485	40145229	474745	1	CELF4	XM_041711092.1	294387
chrZ	39965802	39966720	919	Intron (XM_032744285.2/CELF4, intron 3 of 12)	41	39670485	40145229	474745	1	CELF4	XM_041711092.1	295317
chrZ	40012223	40013971	1749	Intron (XM_032744285.2/CELF4, intron 3 of 12)	41	40183801	40349130	165330	2	KIAA1328	XM_030258717.3	335159
chrZ	40015363	40017324	1962	Intron (XM_032744285.2/CELF4, intron 3 of 12)	41	40183801	40349130	165330	2	KIAA1328	XM_030258717.3	331806
chrZ	40017454	40018186	733	Intron (XM_032744285.2/CELF4, intron 3 of 12)	41	40183801	40349130	165330	2	KIAA1328	XM_030258717.3	330944
chrZ	40021966	40023155	1190	Intron (XM_032744285.2/CELF4, intron 3 of 12)	41	40183801	40349130	165330	2	KIAA1328	XM_030258717.3	325975
chrZ	40023320	40024391	1072	Intron (XM_032744285.2/CELF4, intron 3 of 12)	41	40183801	40349130	165330	2	KIAA1328	XM_030258717.3	324739
chrZ	40024580	40025532	953	Intron (XM_032744285.2/CELF4, intron 3 of 12)	41	40183801	40349130	165330	2	KIAA1328	XM_030258717.3	323598
chrZ	40025729	40026741	1013	Intron (XM_032744285.2/CELF4, intron 3 of 12)	41	40183801	40349130	165330	2	KIAA1328	XM_030258717.3	322389
chrZ	40028377	40029204	828	Intron (XM_032744285.2/CELF4, intron 3 of 12)	41	40183801	40349130	165330	2	KIAA1328	XM_030258717.3	319926
chrZ	40036883	40037573	691	Intron (XM_032744285.2/CELF4, intron 3 of 12)	41	40183801	40349130	165330	2	KIAA1328	XM_030258717.3	311557
chrZ	40037616	40038355	740	Intron (XM_032744285.2/CELF4, intron 3 of 12)	41	40183801	40349130	165330	2	KIAA1328	XM_030258717.3	310775
chrZ	40052690	40053416	727	Intron (XM_032744285.2/CELF4, intron 5 of 12)	41	40183801	40349130	165330	2	KIAA1328	XM_030258717.3	295714
chrZ	40077945	40078795	851	Intron (XM_032744285.2/CELF4, intron 7 of 12)	41	40183801	40349130	165330	2	KIAA1328	XM_030258717.3	270335
chrZ	40079216	40080811	1596	Exon (XM_032744285.2/CELF4, exon 8 of 13)	41	40183801	40349130	165330	2	KIAA1328	XM_030258717.3	268319
chrZ	40081190	40082223	1034	Intron (XM_032744285.2/CELF4, intron 8 of 12)	41	40183801	40349130	165330	2	KIAA1328	XM_030258717.3	266907
chrZ	40125713	40128248	2536	Intron (XM_032744285.2/CELF4, intron 12 of 12)	41	40183801	40349130	165330	2	KIAA1328	XM_030258717.3	220882
chrZ	40132508	40133223	716	Intron (XM_032744285.2/CELF4, intron 12 of 12)	41	40183801	40349130	165330	2	KIAA1328	XM_030258717.3	215907
chrZ	40134614	40135457	844	Intron (XM_032744285.2/CELF4, intron 12 of 12)	41	40183801	40349130	165330	2	KIAA1328	XM_030258717.3	213673
chrZ	40136451	40136850	400	Intron (XM_032744285.2/CELF4, intron 12 of 12)	41	40183801	40349130	165330	2	KIAA1328	XM_030258717.3	212280
chrZ	40149780	40152847	3068	Intron (XM_041711090.1/CELF4, intron 13 of 13)	41	40183801	40349130	165330	2	KIAA1328	XM_030258717.3	196283
chrZ	40155183	40156491	1309	3' UTR	41	40183801	40349130	165330	2	KIAA1328	XM_030258717.3	192639
chrZ	40156902	40159747	2846	3' UTR	41	40183801	40349130	165330	2	KIAA1328	XM_030258717.3	189383
chrZ	40166131	40166861	731	Distal Intergenic	41	40183801	40349130	165330	2	KIAA1328	XM_030258717.3	182269
chrZ	40166882	40167671	790	Distal Intergenic	41	40183801	40349130	165330	2	KIAA1328	XM_030258717.3	181459
chrZ	40229222	40229918	697	Intron (XM_030258717.3/KIAA1328, intron 6 of 9)	41	40183801	40349130	165330	2	KIAA1328	XM_030258717.3	119212
chrZ	40236795	40240292	3498	Intron (XM_030258717.3/KIAA1328, intron 6 of 9)	41	40183801	40349130	165330	2	KIAA1328	XM_030258717.3	108838
chrZ	40256881	40258085	1205	Intron (XM_030258717.3/KIAA1328, intron 4 of 9)	41	40183801	40349130	165330	2	KIAA1328	XM_030258717.3	91045
chrZ	40258212	40259186	975	Intron (XM_030258717.3/KIAA1328, intron 4 of 9)	41	40183801	40349130	165330	2	KIAA1328	XM_030258717.3	89944
chrZ	40299655	40300364	710	Intron (XM_030258717.3/KIAA1328, intron 3 of 9)	41	40183801	40349130	165330	2	KIAA1328	XM_030258717.3	48766
chrZ	40300415	40301079	665	Intron (XM_030258717.3/KIAA1328, intron 3 of 9)	41	40183801	40349130	165330	2	KIAA1328	XM_030258717.3	48051
chrZ	40329461	40330260	800	Intron (XM_030258717.3/KIAA1328, intron 3 of 9)	41	40183801	40349130	165330	2	KIAA1328	XM_030258717.3	18870
chrZ	40406462	40406877	416	Distal Intergenic	41	40394931	40399270	4340	1	LOC115491217	XR_003957184.1	11531
chrZ	40407786	40409413	1628	Distal Intergenic	41	40415006	40420387	5382	2	LOC100226213	XM_002188474.5	10974
chrZ	40443395	40443963	569	Distal Intergenic	41	40415006	40420387	5382	2	LOC100226213	XM_002188474.5	-23008
chrZ	40512595	40513130	536	Distal Intergenic	41	40517332	40544106	26775	2	NOL6	XM_002189199.5	30976
chrZ	40530441	40531124	684	Exon (XM_002189199.5/NOL6, exon 21 of 26)	41	40517332	40544106	26775	2	NOL6	XM_002189199.5	12982
chrZ	40531330	40533920	2591	Exon (XM_002189199.5/NOL6, exon 16 of 26)	41	40517332	40544106	26775	2	NOL6	XM_002189199.5	10186
chrZ	40544169	40544629	461	Promoter (<=1kb)	41	40517332	40544106	26775	2	NOL6	XM_030257685.3	-63
chrZ	40551655	40552106	452	Distal Intergenic	41	40517332	40544106	26775	2	NOL6	XM_030257685.3	-7549
chrZ	40562654	40563145	492	Promoter (<=1kb)	41	40563295	40614308	51014	1	UBE2R2	NM_001161820.1	-150
chrZ	40575548	40578175	2628	Intron (NM_001161820.1/UBE2R2, intron 1 of 4)	41	40563295	40614308	51014	1	UBE2R2	NM_001161820.1	12253
chrZ	40593256	40595260	2005	Intron (NM_001161820.1/UBE2R2, intron 1 of 4)	41	40563295	40614308	51014	1	UBE2R2	NM_001161820.1	29961
chrZ	40599249	40600309	1061	Intron (NM_001161820.1/UBE2R2, intron 1 of 4)	41	40630282	40631261	980	1	LOC115491041	XM_030258191.3	-29973
chrZ	40758852	40759941	1090	Promoter (<=1kb)	41	40759500	40807855	48356	1	UBAP1	XM_030257837.3	0
chrZ	40787265	40790204	2940	Exon (XM_030257837.3/UBAP1, exon 5 of 8)	41	40763601	40792127	28527	1	UBAP1	XM_041711239.1	23664
chrZ	40823282	40824365	1084	Promoter (<=1kb)	41	40823320	40829027	5708	1	NUDT2	XM_012577593.4	0
chrZ	40826550	40827398	849	Promoter (2-3kb)	41	40823719	40829027	5309	1	NUDT2	XM_030257847.3	2831
chrZ	40827401	40828545	1145	Promoter (3-4kb)	41	40823719	40829027	5309	1	NUDT2	XM_030257847.3	3682
chrZ	40828743	40829824	1082	Promoter (3-4kb)	41	40833340	40854158	20819	1	MYORG	XM_030257829.3	-3516
chrZ	40831404	40831860	457	Promoter (1-2kb)	41	40833340	40854158	20819	1	MYORG	XM_030257829.3	-1480
chrZ	40842214	40843213	1000	Promoter (<=1kb)	41	40830539	40843885	13347	2	LOC105760850	XM_030257839.3	672
chrZ	40843322	40844660	1339	Promoter (<=1kb)	41	40830539	40843885	13347	2	LOC105760850	XM_030257839.3	0
chrZ	40867896	40869093	1198	Promoter (<=1kb)	41	40857733	40869157	11425	2	LOC115490997	XM_030257831.3	64
chrZ	40902860	40904048	1189	Intron (XM_030258209.3/FAM219A, intron 2 of 5)	41	40925657	40927792	2136	1	LOC121468135	XR_005978135.1	-21609
chrZ	40921250	40921738	489	Promoter (3-4kb)	41	40925657	40927792	2136	1	LOC121468135	XR_005978135.1	-3919
chrZ	40925282	40925915	634	Promoter (<=1kb)	41	40925657	40927792	2136	1	LOC121468135	XR_005978135.1	0
chrZ	40929058	40929566	509	Promoter (3-4kb)	41	40925657	40927792	2136	1	LOC121468135	XR_005978135.1	3401
chrZ	40929753	40930679	927	Promoter (4-5kb)	41	40925657	40927792	2136	1	LOC121468135	XR_005978135.1	4096
chrZ	40972708	40973049	342	Promoter (3-4kb)	41	40883681	40976142	92462	2	FAM219A	XM_030258209.3	3093
chrZ	40975671	40977049	1379	Promoter (<=1kb)	41	40976255	41112882	136628	1	DNAI1	XM_030258207.3	0
chrZ	40983152	40983551	400	Intron (XM_030258207.3/DNAI1, intron 1 of 19)	41	40976257	41112882	136626	1	DNAI1	XM_030258206.3	6895
chrZ	41111467	41113994	2528	Promoter (2-3kb)	41	41113881	41116388	2508	2	ENHO	XM_012577592.4	2394
chrZ	41115721	41116120	400	Promoter (<=1kb)	41	41113881	41116388	2508	2	ENHO	XM_012577592.4	268
chrZ	41118376	41118775	400	Promoter (1-2kb)	41	41113881	41116388	2508	2	ENHO	XM_012577592.4	-1988
chrZ	41120740	41121555	816	Promoter (<=1kb)	41	41119229	41121427	2199	2	RPP25L	XM_030258208.3	0
chrZ	41121730	41122366	637	Promoter (<=1kb)	41	41119229	41121532	2304	2	RPP25L	XM_012577590.4	-198
chrZ	41125632	41127499	1868	Promoter (<=1kb)	41	41122317	41126203	3887	2	DCTN3	NM_001245191.1	0
chrZ	41178163	41178716	554	Distal Intergenic	41	41155284	41158845	3562	2	SIGMAR1	XM_002190145.5	-19318
chrZ	41182537	41183092	556	Distal Intergenic	41	41155284	41158845	3562	2	SIGMAR1	XM_002190145.5	-23692
chrZ	41187118	41187874	757	Distal Intergenic	41	41155284	41158845	3562	2	SIGMAR1	XM_002190145.5	-28273
chrZ	41200295	41202347	2053	Distal Intergenic	41	41155284	41158845	3562	2	SIGMAR1	XM_002190145.5	-41450
chrZ	41202529	41203186	658	Distal Intergenic	41	41155284	41158845	3562	2	SIGMAR1	XM_002190145.5	-43684
chrZ	41302111	41302510	400	Distal Intergenic	41	41380827	41582210	201384	1	CNTFR	XM_041711103.1	-78317
chrZ	41358898	41359304	407	Distal Intergenic	41	41380827	41582210	201384	1	CNTFR	XM_041711103.1	-21523
chrZ	41380920	41381583	664	Promoter (<=1kb)	41	41380841	41582210	201370	1	CNTFR	XM_041711106.1	79
chrZ	41448455	41449358	904	Intron (XM_041711103.1/CNTFR, intron 2 of 9)	41	41383950	41582210	198261	1	CNTFR	XM_041711105.1	64505
chrZ	41586044	41586462	419	Distal Intergenic	41	41608377	41631338	22962	1	IL11RA	XM_030257790.2	-21915
chrZ	41608284	41608683	400	Promoter (<=1kb)	41	41608377	41631338	22962	1	IL11RA	XM_030257790.2	0
chrZ	41613436	41614409	974	Promoter (1-2kb)	41	41615906	41660285	44380	1	IL11RA	XM_030257789.3	-1497
chrZ	41614792	41615813	1022	Promoter (<=1kb)	41	41615906	41660285	44380	1	IL11RA	XM_030257789.3	-93
chrZ	41619566	41621692	2127	Promoter (3-4kb)	41	41615914	41631338	15425	1	IL11RA	XM_030257785.3	3652
chrZ	41623497	41624413	917	Intron (XM_030257790.2/IL11RA, intron 1 of 12)	41	41615914	41631338	15425	1	IL11RA	XM_030257785.3	7583
chrZ	41624666	41625250	585	Intron (XM_030257790.2/IL11RA, intron 1 of 12)	41	41615914	41631338	15425	1	IL11RA	XM_030257785.3	8752
chrZ	41633053	41635147	2095	Intron (XM_030257789.3/IL11RA, intron 12 of 12)	41	41615914	41631338	15425	1	IL11RA	XM_030257785.3	17139
chrZ	41639101	41639568	468	Intron (XM_030257789.3/IL11RA, intron 12 of 12)	41	41652324	41655528	3205	2	CCL19	XM_030257793.3	15960
chrZ	41639981	41640380	400	Intron (XM_030257789.3/IL11RA, intron 12 of 12)	41	41652324	41655528	3205	2	CCL19	XM_030257793.3	15148
chrZ	41687686	41688085	400	Distal Intergenic	41	41701280	41711712	10433	1	PHF24	XM_030257573.3	-13195
chrZ	41688771	41689272	502	Distal Intergenic	41	41701280	41711712	10433	1	PHF24	XM_030257573.3	-12008
chrZ	41689523	41691306	1784	Distal Intergenic	41	41701280	41711712	10433	1	PHF24	XM_030257573.3	-9974
chrZ	41693956	41695348	1393	Distal Intergenic	41	41701280	41711712	10433	1	PHF24	XM_030257573.3	-5932
chrZ	41697381	41698828	1448	Promoter (2-3kb)	41	41701280	41711712	10433	1	PHF24	XM_030257573.3	-2452
chrZ	41698959	41706811	7853	Promoter (<=1kb)	41	41701280	41711712	10433	1	PHF24	XM_030257573.3	0
chrZ	41711754	41713060	1307	Distal Intergenic	41	41701281	41711712	10432	1	PHF24	XM_012577629.4	10473
chrZ	41714890	41717854	2965	Distal Intergenic	41	41728966	41744223	15258	1	DNAJB5	XM_030257852.3	-11112
chrZ	41717890	41719304	1415	Distal Intergenic	41	41728966	41744223	15258	1	DNAJB5	XM_030257852.3	-9662
chrZ	41719488	41720111	624	Distal Intergenic	41	41728966	41744223	15258	1	DNAJB5	XM_030257852.3	-8855
chrZ	41723223	41727299	4077	Promoter (1-2kb)	41	41728966	41744223	15258	1	DNAJB5	XM_030257852.3	-1667
chrZ	41727443	41728769	1327	Promoter (<=1kb)	41	41728966	41744223	15258	1	DNAJB5	XM_030257852.3	-197
chrZ	41729046	41736397	7352	Promoter (<=1kb)	41	41731276	41744223	12948	1	DNAJB5	XM_012577641.4	0
chrZ	41738579	41743103	4525	3' UTR	41	41733466	41744223	10758	1	DNAJB5	XM_004177141.5	5113
chrZ	41756408	41757619	1212	Exon (XM_030258084.3/LOC100225249, exon 10 of 17)	41	41751081	41773814	22734	2	LOC100225249	XM_030258084.3	16195
chrZ	41758262	41761303	3042	Exon (XM_030258084.3/LOC100225249, exon 6 of 17)	41	41751081	41773814	22734	2	LOC100225249	XM_030258084.3	12511
chrZ	41774194	41775144	951	Promoter (<=1kb)	41	41751081	41773814	22734	2	LOC100225249	XM_030258084.3	-380
chrZ	41784688	41786058	1371	Promoter (<=1kb)	41	41775404	41785462	10059	2	FANCG	XM_030258089.3	0
chrZ	41824626	41826219	1594	Intron (XM_030258091.3/FAM214B, intron 2 of 10)	41	41803445	41810727	7283	2	STOML2	XM_002190054.6	-13899
chrZ	41843587	41844191	605	Promoter (3-4kb)	41	41810836	41847907	37072	2	FAM214B	XM_030258091.3	3716
chrZ	41848197	41850240	2044	Promoter (<=1kb)	41	41810836	41848050	37215	2	FAM214B	XM_030258093.3	-147
chrZ	41850328	41851730	1403	Promoter (2-3kb)	41	41810836	41848050	37215	2	FAM214B	XM_030258093.3	-2278
chrZ	41914395	41915091	697	Exon (XM_041711471.1/UNC13B, exon 6 of 38)	41	41870599	42078758	208160	1	UNC13B	XM_030258839.3	43796
chrZ	41915273	41916181	909	Intron (XM_041711471.1/UNC13B, intron 6 of 37)	41	41870599	42078758	208160	1	UNC13B	XM_030258839.3	44674
chrZ	41925378	41925816	439	Intron (XM_041711471.1/UNC13B, intron 7 of 37)	41	41971252	42078758	107507	1	UNC13B	XM_030258832.3	-45436
chrZ	41930110	41931380	1271	Intron (XM_041711471.1/UNC13B, intron 7 of 37)	41	41971252	42078758	107507	1	UNC13B	XM_030258832.3	-39872
chrZ	41951364	41951763	400	Intron (XM_041711471.1/UNC13B, intron 9 of 37)	41	41971252	42078758	107507	1	UNC13B	XM_030258832.3	-19489
chrZ	41970086	41977674	7589	Promoter (<=1kb)	41	41971252	42078758	107507	1	UNC13B	XM_030258832.3	0
chrZ	41985540	41986597	1058	Intron (XM_041711471.1/UNC13B, intron 10 of 37)	41	41974077	42078758	104682	1	UNC13B	XM_041711470.1	11463
chrZ	41994066	41994676	611	Intron (XM_041711471.1/UNC13B, intron 11 of 37)	41	41974077	42078758	104682	1	UNC13B	XM_041711470.1	19989
chrZ	42010180	42011666	1487	Intron (XM_041711471.1/UNC13B, intron 16 of 37)	41	41974077	42078758	104682	1	UNC13B	XM_041711470.1	36103
chrZ	42012054	42013873	1820	Intron (XM_041711471.1/UNC13B, intron 16 of 37)	41	41974077	42078758	104682	1	UNC13B	XM_041711470.1	37977
chrZ	42015714	42018044	2331	Intron (XM_041711471.1/UNC13B, intron 16 of 37)	41	41974077	42078758	104682	1	UNC13B	XM_041711470.1	41637
chrZ	42036320	42037023	704	Intron (XM_041711471.1/UNC13B, intron 25 of 37)	41	42082797	42086544	3748	1	LOC121468183	XR_005978224.1	-45774
chrZ	42037298	42041412	4115	Exon (XM_041711471.1/UNC13B, exon 26 of 38)	41	42082797	42086544	3748	1	LOC121468183	XR_005978224.1	-41385
chrZ	42041591	42042533	943	Exon (XM_041711471.1/UNC13B, exon 27 of 38)	41	42082797	42086544	3748	1	LOC121468183	XR_005978224.1	-40264
chrZ	42062565	42063502	938	Exon (XM_030258840.3/UNC13B, exon 34 of 39)	41	42082797	42086544	3748	1	LOC121468183	XR_005978224.1	-19295
chrZ	42063748	42067197	3450	Intron (XM_041711471.1/UNC13B, intron 33 of 37)	41	42082797	42086544	3748	1	LOC121468183	XR_005978224.1	-15600
chrZ	42068432	42069226	795	Intron (XM_041711471.1/UNC13B, intron 35 of 37)	41	42082797	42086544	3748	1	LOC121468183	XR_005978224.1	-13571
chrZ	42075489	42075888	400	Exon (XM_041711471.1/UNC13B, exon 37 of 38)	41	42082797	42086544	3748	1	LOC121468183	XR_005978224.1	-6909
chrZ	42139265	42139664	400	Intron (XM_002190347.5/LOC100221408, intron 3 of 27)	41	42114091	42186987	72897	1	LOC100221408	XM_002190347.5	25174
chrZ	42139805	42140561	757	Intron (XM_002190347.5/LOC100221408, intron 3 of 27)	41	42114091	42186987	72897	1	LOC100221408	XM_002190347.5	25714
chrZ	42141704	42142233	530	Intron (XM_002190347.5/LOC100221408, intron 3 of 27)	41	42114091	42186987	72897	1	LOC100221408	XM_002190347.5	27613
chrZ	42184825	42191002	6178	Promoter (<=1kb)	41	42187165	42244275	57111	1	RUSC2	XM_012577623.4	0
chrZ	42193244	42194802	1559	Promoter (<=1kb)	41	42193988	42244275	50288	1	RUSC2	XM_030258629.3	0
chrZ	42194964	42195755	792	Promoter (<=1kb)	41	42195604	42244275	48672	1	RUSC2	XM_030258625.3	0
chrZ	42196180	42197822	1643	Promoter (<=1kb)	41	42195604	42244275	48672	1	RUSC2	XM_030258625.3	576
chrZ	42205129	42212649	7521	Promoter (<=1kb)	41	42206498	42244275	37778	1	RUSC2	XM_012577624.4	0
chrZ	42212714	42217489	4776	Promoter (4-5kb)	41	42207936	42244275	36340	1	RUSC2	XM_032744479.2	4778
chrZ	42217885	42219736	1852	Intron (XM_012577623.4/RUSC2, intron 3 of 13)	41	42207936	42244275	36340	1	RUSC2	XM_032744479.2	9949
chrZ	42219792	42224953	5162	Intron (XM_012577623.4/RUSC2, intron 3 of 13)	41	42207936	42244275	36340	1	RUSC2	XM_032744479.2	11856
chrZ	42225098	42226073	976	Intron (XM_012577623.4/RUSC2, intron 3 of 13)	41	42207936	42244275	36340	1	RUSC2	XM_032744479.2	17162
chrZ	42226167	42227277	1111	Intron (XM_012577623.4/RUSC2, intron 3 of 13)	41	42207936	42244275	36340	1	RUSC2	XM_032744479.2	18231
chrZ	42253958	42255441	1484	Promoter (3-4kb)	41	42250360	42276899	26540	1	LOC101233989	XM_030258240.3	3598
chrZ	42339448	42340004	557	Promoter (<=1kb)	41	42339759	42343036	3278	1	LOC100226145	XM_012577555.4	0
chrZ	42340310	42340709	400	Promoter (<=1kb)	41	42339760	42343036	3277	1	LOC100226145	XM_032744360.2	550
chrZ	42348123	42352501	4379	Downstream (1-2kb)	41	42339760	42343036	3277	1	LOC100226145	XM_032744360.2	8363
chrZ	42355956	42357218	1263	Exon (XM_030257380.2/TMEM8B, exon 8 of 13)	41	42353993	42363579	9587	2	TMEM8B	XM_030257380.2	6361
chrZ	42360380	42363301	2922	Promoter (<=1kb)	41	42353993	42363579	9587	2	TMEM8B	XM_030257380.2	278
chrZ	42363751	42364592	842	Promoter (<=1kb)	41	42353993	42363579	9587	2	TMEM8B	XM_030257380.2	-172
chrZ	42369533	42370635	1103	Promoter (<=1kb)	41	42370682	42372318	1637	1	HINT2	XM_030257382.2	-47
chrZ	42372480	42373298	819	Promoter (1-2kb)	41	42370682	42372318	1637	1	HINT2	XM_030257382.2	1798
chrZ	42373587	42373986	400	Promoter (1-2kb)	41	42375569	42378172	2604	1	SPAG8	XM_030258079.3	-1583
chrZ	42375584	42376271	688	Promoter (<=1kb)	41	42375569	42379259	3691	1	SPAG8	XM_030258080.3	15
chrZ	42413268	42413893	626	Promoter (<=1kb)	41	42402944	42413780	10837	2	RGP1	XM_032744602.2	0
chrZ	42414113	42414911	799	Promoter (<=1kb)	41	42414152	42428091	13940	1	GBA2	XM_030259026.3	0
chrZ	42428152	42428938	787	Distal Intergenic	41	42432078	42437919	5842	2	LOC115491279	XM_032744605.2	8981
chrZ	42429460	42430364	905	Downstream (1-2kb)	41	42432078	42437919	5842	2	LOC115491279	XM_032744605.2	7555
chrZ	42471169	42472096	928	Promoter (1-2kb)	41	42469601	42471267	1667	1	LOC115491036	XM_030258136.2	1568
chrZ	42472930	42474194	1265	Promoter (3-4kb)	41	42469601	42471267	1667	1	LOC115491036	XM_030258136.2	3329
chrZ	42480272	42482910	2639	Promoter (<=1kb)	41	42474219	42481313	7095	2	CREB3	XM_002190987.6	0
chrZ	42484861	42486608	1748	Promoter (3-4kb)	41	42481679	42517483	35805	1	TLN1	XM_041711350.1	3182
chrZ	42488763	42489162	400	Intron (XM_012577598.4/TLN1, intron 2 of 56)	41	42481679	42517483	35805	1	TLN1	XM_041711350.1	7084
chrZ	42525153	42527915	2763	Promoter (<=1kb)	41	42511060	42526916	15857	2	LOC115491037	XR_003956999.3	0
chrZ	42537795	42539633	1839	Promoter (<=1kb)	41	42539083	42543838	4756	1	LOC115491017	XM_030258015.3	0
chrZ	42597304	42597810	507	Exon (XM_041711083.1/LOC105760853, exon 9 of 30)	41	42579740	42606249	26510	2	LOC105760853	XM_041711083.1	8439
chrZ	42620965	42621862	898	Promoter (<=1kb)	41	42620941	42621843	903	2	MRPL17	XM_012577534.4	0
chrZ	42673686	42674896	1211	Intron (XM_002191188.5/CCBE1, intron 2 of 10)	41	42623688	42721440	97753	2	CCBE1	XM_002191188.5	46544
chrZ	42965154	42966241	1088	Intron (XM_030257570.3/PDZD2, intron 1 of 24)	41	42787193	42988217	201025	2	PDZD2	XM_030257570.3	21976
chrZ	42981674	42984166	2493	Promoter (4-5kb)	41	42787193	42988217	201025	2	PDZD2	XM_030257570.3	4051
chrZ	42986361	42987972	1612	Promoter (<=1kb)	41	42787193	42988217	201025	2	PDZD2	XM_030257570.3	245
chrZ	43018779	43019310	532	Intron (XM_002193100.5/GOLPH3, intron 2 of 3)	41	43008921	43039012	30092	2	GOLPH3	XM_002193100.5	19702
chrZ	43038160	43039699	1540	Promoter (<=1kb)	41	43008921	43039012	30092	2	GOLPH3	XM_002193100.5	0
chrZ	43118876	43119300	425	Intron (XM_030259083.3/ZFR, intron 12 of 19)	41	43134174	43134312	139	2	LOC115491298	XR_003957261.1	15012
chrZ	43149784	43151294	1511	Promoter (<=1kb)	41	43150375	43151374	1000	1	LOC115491288	XR_003957251.3	0
chrZ	43156925	43157899	975	Promoter (<=1kb)	41	43157934	43173656	15723	1	SUB1	XM_012577535.4	-35
chrZ	43157966	43159020	1055	Promoter (<=1kb)	41	43157988	43170815	12828	1	SUB1	NM_001245768.1	0
chrZ	43162345	43162744	400	Promoter (4-5kb)	41	43157988	43170815	12828	1	SUB1	NM_001245768.1	4357
chrZ	43427811	43429009	1199	Promoter (<=1kb)	41	43428113	43442968	14856	1	TARS1	XM_030257343.3	0
chrZ	43671727	43673151	1425	Promoter (<=1kb)	41	43653070	43672706	19637	2	AMACR	XM_030257918.3	0
chrZ	43704402	43705831	1430	Distal Intergenic	41	43679325	43693717	14393	2	C1QTNF3	XM_002194121.5	-10685
chrZ	43706148	43707047	900	Distal Intergenic	41	43679325	43693717	14393	2	C1QTNF3	XM_002194121.5	-12431
chrZ	43714849	43716634	1786	Distal Intergenic	41	43679325	43693717	14393	2	C1QTNF3	XM_002194121.5	-21132
chrZ	43723027	43723426	400	Distal Intergenic	41	43679325	43693717	14393	2	C1QTNF3	XM_002194121.5	-29310
chrZ	43723757	43724693	937	Distal Intergenic	41	43754356	43839801	85446	1	RAI14	XM_030257911.3	-29663
chrZ	43725218	43725617	400	Distal Intergenic	41	43754356	43839801	85446	1	RAI14	XM_030257911.3	-28739
chrZ	43750350	43750938	589	Promoter (3-4kb)	41	43754356	43839801	85446	1	RAI14	XM_030257911.3	-3418
chrZ	43751288	43752046	759	Promoter (2-3kb)	41	43754356	43839801	85446	1	RAI14	XM_030257911.3	-2310
chrZ	43754557	43755656	1100	Promoter (<=1kb)	41	43754378	43839801	85424	1	RAI14	XM_030257912.3	179
chrZ	43755752	43756279	528	Promoter (1-2kb)	41	43754378	43839801	85424	1	RAI14	XM_030257912.3	1374
chrZ	43784733	43785779	1047	Intron (XM_030257911.3/RAI14, intron 2 of 17)	41	43762834	43839801	76968	1	RAI14	XM_041711061.1	21899
chrZ	43853752	43854780	1029	Promoter (<=1kb)	41	43854250	43858856	4607	1	BRIX1	XM_004177143.5	0
chrZ	44259428	44260816	1389	Promoter (<=1kb)	41	44229567	44260293	30727	2	LMBRD2	XM_012577631.4	0
chrZ	44277930	44278578	649	Intron (XM_041711462.1DK2, intron 7 of 10)	41	44272280	44289051	16772	2	NADK2	XM_041711462.1	10473
chrZ	44278826	44279797	972	Exon (XM_041711462.1DK2, exon 7 of 11)	41	44272280	44289051	16772	2	NADK2	XM_041711462.1	9254
chrZ	44342032	44342819	788	Promoter (<=1kb)	41	44313968	44342857	28890	2	RANBP3L	XM_032744257.2	38
chrZ	44342958	44343357	400	Promoter (<=1kb)	41	44306810	44342858	36049	2	RANBP3L	XM_032744256.2	-100
chrZ	44398522	44399774	1253	Distal Intergenic	41	44430424	44495673	65250	1	SLC1A3	XM_002194998.6	-30650
chrZ	44413869	44414675	807	Distal Intergenic	41	44430424	44495673	65250	1	SLC1A3	XM_002194998.6	-15749
chrZ	44430511	44431718	1208	Promoter (<=1kb)	41	44430424	44495673	65250	1	SLC1A3	XM_002194998.6	87
chrZ	44431906	44433178	1273	Promoter (1-2kb)	41	44430424	44495673	65250	1	SLC1A3	XM_002194998.6	1482
chrZ	44433853	44435055	1203	Promoter (3-4kb)	41	44430424	44495673	65250	1	SLC1A3	XM_002194998.6	3429
chrZ	44454331	44455704	1374	Intron (XM_002194998.6/SLC1A3, intron 3 of 9)	41	44430424	44495673	65250	1	SLC1A3	XM_002194998.6	23907
chrZ	44466689	44467423	735	Intron (XM_002194998.6/SLC1A3, intron 3 of 9)	41	44430424	44495673	65250	1	SLC1A3	XM_002194998.6	36265
chrZ	44467553	44467952	400	Intron (XM_002194998.6/SLC1A3, intron 3 of 9)	41	44430424	44495673	65250	1	SLC1A3	XM_002194998.6	37129
chrZ	44498530	44499140	611	Distal Intergenic	41	44543094	44555269	12176	2	LOC105760861	XR_003957122.3	56129
chrZ	44555574	44556334	761	Promoter (<=1kb)	41	44543094	44555274	12181	2	LOC105760861	XR_005978101.1	-300
chrZ	44565351	44567573	2223	Promoter (<=1kb)	41	44566637	44714834	148198	1	NIPBL	XM_041711174.1	0
chrZ	44709930	44711057	1128	Intron (XM_041711174.1/NIPBL, intron 49 of 52)	41	44725613	44778664	53052	2	CPLANE1	XM_041711171.1	67607
chrZ	44719043	44719576	534	Distal Intergenic	41	44725613	44778664	53052	2	CPLANE1	XM_041711171.1	59088
chrZ	44784366	44784986	621	Promoter (<=1kb)	41	44725613	44784872	59260	2	CPLANE1	XM_041711169.1	0
chrZ	44822195	44822893	699	Promoter (<=1kb)	41	44822487	44947731	125245	1	WDR70	XM_002195375.5	0
chrZ	44916169	44917597	1429	Intron (XM_002195375.5/WDR70, intron 11 of 17)	41	44976948	44996104	19157	2	GDNF	XM_002192609.5	78507
chrZ	45239027	45239935	909	Exon (XM_041711050.1/EGFLAM, exon 24 of 26)	41	45205668	45208369	2702	1	LOC105760847	NA	33359
chrZ	45303094	45303866	773	Promoter (<=1kb)	41	45247582	45302959	55378	2	LIFR	XM_032744578.2	-135
chrZ	45391280	45391662	383	Promoter (<=1kb)	41	45391367	45422860	31494	1	OSMR	XM_030258696.3	0
chrZ	45422096	45422764	669	3' UTR	41	45391373	45422860	31488	1	OSMR	XM_030258693.3	30723
chrZ	45498782	45499721	940	Promoter (<=1kb)	41	45423023	45499159	76137	2	RICTOR	XM_030258691.3	0
chrZ	45653333	45654386	1054	Promoter (1-2kb)	41	45656276	45668503	12228	1	LOC115491176	XR_004365875.2	-1890
chrZ	46155777	46156267	491	Promoter (<=1kb)	41	46153836	46156411	2576	2	RPL37	NM_001076699.1	144
chrZ	46156513	46157249	737	Promoter (<=1kb)	41	46153836	46156411	2576	2	RPL37	NM_001076699.1	-102
chrZ	46157616	46159049	1434	Promoter (1-2kb)	41	46153836	46156411	2576	2	RPL37	NM_001076699.1	-1205
chrZ	46166642	46169361	2720	Promoter (1-2kb)	41	46171258	46195484	24227	1	C7	XM_041711272.1	-1897
chrZ	46239865	46240264	400	Distal Intergenic	41	46208588	46231599	23012	2	C6	XM_002193241.5	-8266
chrZ	46311122	46311768	647	Intron (XM_041711154.1/PLCXD3, intron 1 of 3)	41	46257384	46342095	84712	2	PLCXD3	XM_041711154.1	30327
chrZ	46473866	46474333	468	Intron (XM_030257583.3/OXCT1, intron 4 of 16)	41	46491084	46494847	3764	1	LOC121468186	XM_041711404.1	-16751
chrZ	46476766	46477165	400	Intron (XM_030257583.3/OXCT1, intron 3 of 16)	41	46491084	46494847	3764	1	LOC121468186	XM_041711404.1	-13919
chrZ	46483205	46484596	1392	Intron (XM_030257583.3/OXCT1, intron 3 of 16)	41	46491084	46494847	3764	1	LOC121468186	XM_041711404.1	-6488
chrZ	46489329	46491787	2459	Promoter (<=1kb)	41	46491084	46494847	3764	1	LOC121468186	XM_041711404.1	0
chrZ	46505003	46505497	495	Promoter (<=1kb)	41	46505652	46509256	3605	1	CZH5orf51	XM_030257587.3	-155
chrZ	46505736	46506996	1261	Promoter (<=1kb)	41	46505652	46509256	3605	1	CZH5orf51	XM_030257587.3	84
chrZ	46538877	46539351	475	Promoter (2-3kb)	41	46533940	46536845	2906	2	LOC115490968	XM_030257589.3	-2032
chrZ	46539474	46540122	649	Promoter (2-3kb)	41	46533940	46536845	2906	2	LOC115490968	XM_030257589.3	-2629
chrZ	46552709	46553108	400	Promoter (<=1kb)	41	46538793	46553051	14259	2	LOC116806790	XM_032744422.2	0
chrZ	46818930	46820556	1627	Promoter (<=1kb)	41	46811419	46819749	8331	2	SELENOP	NM_001270877.1	0
chrZ	46830393	46831247	855	Promoter (<=1kb)	41	46830840	46847859	17020	1	ZNF131	XM_041711108.1	0
chrZ	46831316	46832181	866	Promoter (<=1kb)	41	46830840	46847859	17020	1	ZNF131	XM_041711108.1	476
chrZ	46883220	46883656	437	Promoter (<=1kb)	41	46875688	46883651	7964	2	HMGCS1	XM_030257323.3	0
chrZ	46885607	46886857	1251	Promoter (<=1kb)	41	46875688	46886813	11126	2	HMGCS1	XM_030257324.3	0
chrZ	46887014	46888199	1186	Promoter (<=1kb)	41	46875688	46886813	11126	2	HMGCS1	XM_030257324.3	-201
chrZ	46912643	46913225	583	Downstream (2-3kb)	41	46893889	46904771	10883	2	CCL28	XM_030258885.2	-7872
chrZ	46913521	46914111	591	Downstream (1-2kb)	41	46893889	46904771	10883	2	CCL28	XM_030258885.2	-8750
chrZ	46931181	46931694	514	Promoter (<=1kb)	41	46928699	46931131	2433	2	TMEM267	XM_030257334.3	-50
chrZ	47372466	47373407	942	Promoter (<=1kb)	41	47373398	47377852	4455	1	MRPS30	XM_002196883.6	0
chrZ	47373521	47374274	754	Promoter (<=1kb)	41	47373398	47377852	4455	1	MRPS30	XM_002196883.6	123
chrZ	47416399	47417642	1244	Distal Intergenic	41	47373398	47377852	4455	1	MRPS30	XM_002196883.6	43001
chrZ	47419071	47419996	926	Distal Intergenic	41	47373398	47377852	4455	1	MRPS30	XM_002196883.6	45673
chrZ	47452751	47454151	1401	Distal Intergenic	41	47514273	47520360	6088	1	LOC115491144	XR_003957105.3	-60122
chrZ	47458837	47460256	1420	Distal Intergenic	41	47514273	47520360	6088	1	LOC115491144	XR_003957105.3	-54017
chrZ	47486320	47486957	638	Distal Intergenic	41	47514273	47520360	6088	1	LOC115491144	XR_003957105.3	-27316
chrZ	47745075	47745643	569	Intron (XM_030257549.3/HCN1, intron 1 of 14)	41	47564506	47757989	193484	2	HCN1	XM_030257549.3	12346
chrZ	47747211	47747808	598	Intron (XM_030257549.3/HCN1, intron 1 of 14)	41	47564506	47757989	193484	2	HCN1	XM_030257549.3	10181
chrZ	47757522	47757921	400	Promoter (<=1kb)	41	47564506	47757989	193484	2	HCN1	XM_030257549.3	68
chrZ	47944791	47945260	470	Promoter (<=1kb)	41	47944663	48066104	121442	1	PARP8	XM_030257349.3	128
chrZ	47976679	47977364	686	Intron (XM_002196996.5/PARP8, intron 2 of 25)	41	47944663	48066104	121442	1	PARP8	XM_030257349.3	32016
chrZ	47977515	47977936	422	Intron (XM_002196996.5/PARP8, intron 2 of 25)	41	47944663	48066104	121442	1	PARP8	XM_030257349.3	32852
chrZ	48815636	48816730	1095	Distal Intergenic	41	48892929	48966239	73311	1	ITGA1	XM_002194999.6	-76199
chrZ	48899279	48899935	657	Promoter (<=1kb)	41	48899144	48903901	4758	1	PELO	XM_002197135.6	135
chrZ	48974654	48975905	1252	Promoter (<=1kb)	41	48975196	49042119	66924	1	ITGA2	XM_030258974.3	0
chrZ	48978559	48981336	2778	Promoter (<=1kb)	41	48978122	49042119	63998	1	ITGA2	XM_041711048.1	437
chrZ	48984746	48985207	462	Intron (XM_030258974.3/ITGA2, intron 1 of 29)	41	48978122	49042119	63998	1	ITGA2	XM_041711048.1	6624
chrZ	48985535	48986026	492	Intron (XM_030258974.3/ITGA2, intron 1 of 29)	41	48993260	49031712	38453	1	ITGA2	XM_041711047.1	-7234
chrZ	49053061	49053651	591	Promoter (<=1kb)	41	49047761	49052562	4802	2	MOCS2	XM_032744013.2	-499
chrZ	49053798	49055773	1976	Promoter (<=1kb)	41	49047761	49055705	7945	2	MOCS2	XM_041711015.1	0
chrZ	49055843	49056535	693	Promoter (<=1kb)	41	49047758	49055851	8094	2	MOCS2	NM_001245457.2	0
chrZ	49230547	49231022	476	Promoter (<=1kb)	41	49230931	49278375	47445	1	NDUFS4	NM_001245255.2	0
chrZ	49922734	49923676	943	Promoter (<=1kb)	41	49922831	49966523	43693	1	MTREX	XM_002186723.6	0
chrZ	50025191	50026384	1194	Promoter (<=1kb)	41	49965003	50026341	61339	2	PLPP1	XM_032744346.1	0
chrZ	50207909	50208742	834	Promoter (<=1kb)	41	50176185	50208724	32540	2	IL6ST	XM_002187165.5	0
chrZ	50208842	50209365	524	Promoter (<=1kb)	41	50176185	50208724	32540	2	IL6ST	XM_002187165.5	-118
chrZ	50310108	50310633	526	Distal Intergenic	41	50236565	50282299	45735	2	ANKRD55	XM_032744183.2	-27809
chrZ	50310873	50311272	400	Distal Intergenic	41	50236565	50282299	45735	2	ANKRD55	XM_032744183.2	-28574
chrZ	50374479	50376485	2007	Exon (XM_041711435.1/LOC121468203, exon 2 of 4)	41	50368848	50453628	84781	1	LOC121468203	XM_041711435.1	5631
chrZ	50432553	50432952	400	Exon (XR_005978124.1/LOC121468126, exon 2 of 2)	41	50413823	50427107	13285	2	LOC116806751	XR_004365797.2	-5446
chrZ	50509265	50509825	561	Exon (XM_032744557.2/MAP3K1, exon 4 of 23)	41	50463251	50567501	104251	1	MAP3K1	XM_032744557.2	46014
chrZ	50509956	50510688	733	Exon (XM_032744557.2/MAP3K1, exon 4 of 23)	41	50463251	50567501	104251	1	MAP3K1	XM_032744557.2	46705
chrZ	50576398	50577717	1320	3' UTR	41	50570727	50578060	7334	1	SETD9	XM_030258577.3	5671
chrZ	50606889	50607338	450	Promoter (<=1kb)	41	50583831	50606763	22933	2	MIER3	XM_041711414.1	-126
chrZ	50651146	50651702	557	Promoter (<=1kb)	41	50651862	50687575	35714	1	GPBP1	XM_030257547.3	-160
chrZ	50651769	50653017	1249	Promoter (<=1kb)	41	50651862	50687575	35714	1	GPBP1	XM_030257547.3	0
chrZ	50706022	50706705	684	Distal Intergenic	41	50668430	50687575	19146	1	GPBP1	XM_030257548.3	37592
chrZ	50715661	50716142	482	Distal Intergenic	41	50668430	50687575	19146	1	GPBP1	XM_030257548.3	47231
chrZ	50751337	50751736	400	Distal Intergenic	41	50668430	50687575	19146	1	GPBP1	XM_030257548.3	82907
chrZ	50765555	50766053	499	Distal Intergenic	41	50668430	50687575	19146	1	GPBP1	XM_030257548.3	97125
chrZ	50900001	50900697	697	Distal Intergenic	41	50668430	50687575	19146	1	GPBP1	XM_030257548.3	231571
chrZ	50909087	50909748	662	Distal Intergenic	41	50668430	50687575	19146	1	GPBP1	XM_030257548.3	240657
chrZ	51057051	51057805	755	Distal Intergenic	41	51145850	51151670	5821	2	PLK2	XM_030257877.3	93865
chrZ	51150210	51152479	2270	Promoter (<=1kb)	41	51145850	51151670	5821	2	PLK2	XM_030257877.3	0
chrZ	51202882	51203576	695	Promoter (4-5kb)	41	51208004	51349416	141413	1	RAB3C	XM_041711299.1	-4428
chrZ	51206556	51208030	1475	Promoter (<=1kb)	41	51208004	51349416	141413	1	RAB3C	XM_041711299.1	0
chrZ	51208218	51208761	544	Promoter (<=1kb)	41	51208351	51329639	121289	1	RAB3C	XM_041711298.1	0
chrZ	51255089	51255499	411	Intron (XM_041711299.1/RAB3C, intron 2 of 4)	41	51273684	51293309	19626	1	LOC121468140	XR_005978139.1	-18185
chrZ	51276051	51276462	412	Promoter (2-3kb)	41	51273684	51293309	19626	1	LOC121468140	XR_005978139.1	2367
chrZ	51276706	51278129	1424	Promoter (3-4kb)	41	51273684	51293309	19626	1	LOC121468140	XR_005978139.1	3022
chrZ	51345492	51346887	1396	Intron (XM_041711299.1/RAB3C, intron 4 of 4)	41	51358597	51384404	25808	2	PDE4D	XM_012577650.4	37517
chrZ	51559263	51559714	452	Intron (XM_030258994.3/PDE4D, intron 2 of 15)	41	51358597	51607285	248689	2	PDE4D	XM_030258994.3	47571
chrZ	51708236	51709184	949	Promoter (<=1kb)	41	51708861	51715147	6287	1	LOC121468141	XR_005978140.1	0
chrZ	52035139	52035771	633	Promoter (<=1kb)	41	52007424	52035674	28251	2	ERCC8	XM_030258973.3	0
chrZ	52164700	52165772	1073	Promoter (<=1kb)	41	52160582	52166143	5562	2	LOC115491283	XR_003957237.3	371
chrZ	52166265	52167669	1405	Promoter (<=1kb)	41	52166179	52273151	106973	1	ZSWIM6	XM_032744590.2	86
chrZ	52197641	52198215	575	5' UTR	41	52191246	52273151	81906	1	ZSWIM6	XM_030259033.3	6395
chrZ	52334727	52335386	660	Distal Intergenic	41	52191246	52273151	81906	1	ZSWIM6	XM_030259033.3	143481
chrZ	52400531	52401156	626	Distal Intergenic	41	52501734	52546297	44564	1	KIF2A	XM_030258255.3	-100578
chrZ	52411297	52412504	1208	Distal Intergenic	41	52501734	52546297	44564	1	KIF2A	XM_030258255.3	-89230
chrZ	52463675	52464264	590	Distal Intergenic	41	52501734	52546297	44564	1	KIF2A	XM_030258255.3	-37470
chrZ	52500957	52502091	1135	Promoter (<=1kb)	41	52501734	52546297	44564	1	KIF2A	XM_030258255.3	0
chrZ	52502192	52503234	1043	Promoter (<=1kb)	41	52501735	52546297	44563	1	KIF2A	XM_030258257.3	457
chrZ	52508717	52510314	1598	Intron (XM_030258255.3/KIF2A, intron 1 of 20)	41	52501735	52546297	44563	1	KIF2A	XM_030258257.3	6982
chrZ	52510344	52512032	1689	Intron (XM_030258255.3/KIF2A, intron 1 of 20)	41	52501735	52546297	44563	1	KIF2A	XM_030258257.3	8609
chrZ	52512257	52512772	516	Intron (XM_030258255.3/KIF2A, intron 1 of 20)	41	52501735	52546297	44563	1	KIF2A	XM_030258257.3	10522
chrZ	52553861	52554553	693	Promoter (<=1kb)	41	52553896	52634887	80992	1	IPO11	XM_032744365.2	0
chrZ	52614064	52614491	428	Promoter (<=1kb)	41	52613856	52623935	10080	1	LRRC70	XM_030258259.3	208
chrZ	52624030	52624744	715	Intron (XM_030258245.3/IPO11, intron 28 of 30)	41	52613856	52623935	10080	1	LRRC70	XM_030258259.3	10174
chrZ	52653491	52653969	479	Distal Intergenic	41	52613856	52623935	10080	1	LRRC70	XM_030258259.3	39635
chrZ	53034290	53034771	482	Distal Intergenic	41	53082142	53085280	3139	2	HTR1A	XM_002188840.6	50509
chrZ	53143310	53143798	489	Promoter (<=1kb)	41	53143961	53214508	70548	1	RNF180	XM_030257615.3	-163
chrZ	53152516	53153803	1288	Intron (XM_030257615.3/RNF180, intron 3 of 6)	41	53144380	53214508	70129	1	RNF180	XM_041711087.1	8136
chrZ	53244258	53244678	421	Promoter (<=1kb)	41	53244765	53278678	33914	1	LOC100231574	XM_030258410.2	-87
chrZ	53244764	53245885	1122	Promoter (<=1kb)	41	53244765	53278678	33914	1	LOC100231574	XM_030258410.2	0
chrZ	53245986	53246461	476	Promoter (1-2kb)	41	53244765	53278678	33914	1	LOC100231574	XM_030258410.2	1221
chrZ	53259116	53259626	511	Promoter (3-4kb)	41	53263270	53278678	15409	1	LOC100231574	XM_030258411.3	-3644
chrZ	53293328	53293905	578	Promoter (<=1kb)	41	53293660	53390001	96342	1	CWC27	XM_041711352.1	0
chrZ	53580909	53581939	1031	Promoter (<=1kb)	41	53435434	53581865	146432	2	ADAMTS6	XM_041711191.1	0
chrZ	53619424	53620171	748	Promoter (<=1kb)	41	53598671	53619532	20862	2	CENPK	XM_030258785.3	0
chrZ	53657153	53657552	400	Promoter (<=1kb)	41	53657284	53662126	4843	1	SHLD3	XM_030258787.3	0
chrZ	53704334	53705389	1056	Promoter (<=1kb)	41	53705407	53767803	62397	1	NLN	XM_032744527.2	-18
chrZ	53705602	53706363	762	Promoter (<=1kb)	41	53705728	53740012	34285	1	NLN	XM_032744529.2	0
chrZ	53719310	53719901	592	Exon (XM_032744527.2/NLN, exon 3 of 14)	41	53707648	53740012	32365	1	NLN	XM_032744530.2	11662
chrZ	53727942	53728493	552	Intron (XM_032744527.2/NLN, intron 7 of 13)	41	53707648	53740012	32365	1	NLN	XM_032744530.2	20294
chrZ	53752385	53754026	1642	3' UTR	41	53774544	53780852	6309	2	LOC115491224	XR_003957199.2	26826
chrZ	53754041	53754609	569	3' UTR	41	53774544	53780852	6309	2	LOC115491224	XR_003957199.2	26243
chrZ	53755006	53759197	4192	3' UTR	41	53774544	53780852	6309	2	LOC115491224	XR_003957199.2	21655
chrZ	53780003	53781336	1334	Promoter (<=1kb)	41	53780910	53898348	117439	1	ERBIN	XM_030257596.3	0
chrZ	53781453	53783369	1917	Promoter (<=1kb)	41	53781343	53898348	117006	1	ERBIN	XM_030257605.3	110
chrZ	53906824	53908294	1471	Promoter (<=1kb)	41	53905572	53907286	1715	2	LOC115490970	XR_005978213.1	0
chrZ	54007924	54009657	1734	Distal Intergenic	41	53994923	53997711	2789	2	LOC115491203	XR_003957170.3	-10213
chrZ	54066768	54068440	1673	Promoter (4-5kb)	41	54063268	54073043	9776	2	LOC115491119	XR_003957077.3	4603
chrZ	54070665	54071537	873	Promoter (1-2kb)	41	54063268	54073043	9776	2	LOC115491119	XR_003957077.3	1506
chrZ	54072663	54073062	400	Promoter (<=1kb)	41	54063268	54073043	9776	2	LOC115491119	XR_003957077.3	0
chrZ	54224646	54225817	1172	Promoter (<=1kb)	41	54225043	54230488	5446	1	LOC121468222	XR_005978296.1	0
chrZ	54372248	54374087	1840	Promoter (1-2kb)	41	54356058	54375330	19273	2	CD180	XM_041711436.1	1243
chrZ	54389218	54389942	725	Distal Intergenic	41	54356058	54375330	19273	2	CD180	XM_041711436.1	-13888
chrZ	54468203	54468755	553	Distal Intergenic	41	54549076	54551532	2457	1	LOC115491218	XR_003957187.3	-80321
chrZ	54468763	54472195	3433	Distal Intergenic	41	54549076	54551532	2457	1	LOC115491218	XR_003957187.3	-76881
chrZ	54477858	54481034	3177	Distal Intergenic	41	54549076	54551532	2457	1	LOC115491218	XR_003957187.3	-68042
chrZ	54482670	54483899	1230	Distal Intergenic	41	54549076	54551532	2457	1	LOC115491218	XR_003957187.3	-65177
chrZ	54494182	54495254	1073	Distal Intergenic	41	54549076	54551532	2457	1	LOC115491218	XR_003957187.3	-53822
chrZ	54504835	54505306	472	Distal Intergenic	41	54549076	54551532	2457	1	LOC115491218	XR_003957187.3	-43770
chrZ	54507192	54507942	751	Distal Intergenic	41	54549076	54551532	2457	1	LOC115491218	XR_003957187.3	-41134
chrZ	54509728	54510685	958	Distal Intergenic	41	54549076	54551532	2457	1	LOC115491218	XR_003957187.3	-38391
chrZ	54545224	54546385	1162	Promoter (2-3kb)	41	54549076	54551532	2457	1	LOC115491218	XR_003957187.3	-2691
chrZ	54547932	54549299	1368	Promoter (<=1kb)	41	54549076	54551532	2457	1	LOC115491218	XR_003957187.3	0
chrZ	54551236	54552895	1660	Promoter (2-3kb)	41	54549076	54551532	2457	1	LOC115491218	XR_003957187.3	2160
chrZ	54553081	54554345	1265	Promoter (4-5kb)	41	54549076	54551532	2457	1	LOC115491218	XR_003957187.3	4005
chrZ	54557489	54557888	400	Distal Intergenic	41	54549076	54551532	2457	1	LOC115491218	XR_003957187.3	8413
chrZ	54560165	54561658	1494	Distal Intergenic	41	54549076	54551532	2457	1	LOC115491218	XR_003957187.3	11089
chrZ	54562247	54563452	1206	Distal Intergenic	41	54549076	54551532	2457	1	LOC115491218	XR_003957187.3	13171
chrZ	54563803	54565449	1647	Distal Intergenic	41	54549076	54551532	2457	1	LOC115491218	XR_003957187.3	14727
chrZ	54577757	54578564	808	Distal Intergenic	41	54549076	54551532	2457	1	LOC115491218	XR_003957187.3	28681
chrZ	54654290	54654883	594	Promoter (<=1kb)	41	54655038	54715314	60277	1	PIK3R1	XM_030258789.3	-155
chrZ	54654989	54657335	2347	Promoter (<=1kb)	41	54655038	54715314	60277	1	PIK3R1	XM_030258789.3	0
chrZ	54664759	54665667	909	Intron (XM_030258789.3/PIK3R1, intron 2 of 15)	41	54655038	54715314	60277	1	PIK3R1	XM_030258789.3	9721
chrZ	54719806	54720713	908	Distal Intergenic	41	54702221	54715314	13094	1	PIK3R1	XM_012577678.4	17585
chrZ	54721547	54722267	721	Distal Intergenic	41	54702221	54715314	13094	1	PIK3R1	XM_012577678.4	19326
chrZ	54722371	54722907	537	Distal Intergenic	41	54702221	54715314	13094	1	PIK3R1	XM_012577678.4	20150
chrZ	54829340	54831569	2230	Promoter (<=1kb)	41	54830284	54831966	1683	1	LOC121468223	XR_005978297.1	0
chrZ	54832642	54833292	651	Promoter (2-3kb)	41	54830284	54831966	1683	1	LOC121468223	XR_005978297.1	2358
chrZ	54838038	54838570	533	Promoter (<=1kb)	41	54838592	54899033	60442	1	AGTPBP1	XM_030258859.3	-22
chrZ	54865321	54865880	560	Intron (XM_030258859.3/AGTPBP1, intron 13 of 26)	41	54839009	54899033	60025	1	AGTPBP1	XM_030258860.3	26312
chrZ	54954924	54959594	4671	Distal Intergenic	41	54839009	54899033	60025	1	AGTPBP1	XM_030258860.3	115915
chrZ	54960676	54963582	2907	Distal Intergenic	41	54839009	54899033	60025	1	AGTPBP1	XM_030258860.3	121667
chrZ	54963712	54964444	733	Distal Intergenic	41	54839009	54899033	60025	1	AGTPBP1	XM_030258860.3	124703
chrZ	54964694	54966232	1539	Distal Intergenic	41	54839009	54899033	60025	1	AGTPBP1	XM_030258860.3	125685
chrZ	54988947	54989845	899	Distal Intergenic	41	54839009	54899033	60025	1	AGTPBP1	XM_030258860.3	149938
chrZ	54990066	54990519	454	Distal Intergenic	41	54839009	54899033	60025	1	AGTPBP1	XM_030258860.3	151057
chrZ	55081265	55081835	571	Intron (XM_030257434.3/NTRK2, intron 17 of 18)	41	55072224	55265152	192929	2	NTRK2	XM_030257434.3	183317
chrZ	55090453	55090964	512	Intron (XM_030257434.3/NTRK2, intron 17 of 18)	41	55072224	55265152	192929	2	NTRK2	XM_030257434.3	174188
chrZ	55091723	55095556	3834	Intron (XM_030257434.3/NTRK2, intron 17 of 18)	41	55072224	55265152	192929	2	NTRK2	XM_030257434.3	169596
chrZ	55098365	55109428	11064	Intron (XM_030257434.3/NTRK2, intron 17 of 18)	41	55072224	55265152	192929	2	NTRK2	XM_030257434.3	155724
chrZ	55109848	55110247	400	Intron (XM_030257434.3/NTRK2, intron 17 of 18)	41	55072224	55265152	192929	2	NTRK2	XM_030257434.3	154905
chrZ	55113643	55114970	1328	Intron (XM_030257434.3/NTRK2, intron 16 of 18)	41	55072224	55265152	192929	2	NTRK2	XM_030257434.3	150182
chrZ	55117406	55118317	912	Intron (XM_030257434.3/NTRK2, intron 15 of 18)	41	55072224	55265152	192929	2	NTRK2	XM_030257434.3	146835
chrZ	55118553	55119925	1373	Intron (XM_030257434.3/NTRK2, intron 15 of 18)	41	55072224	55265152	192929	2	NTRK2	XM_030257434.3	145227
chrZ	55131757	55133645	1889	3' UTR	41	55072224	55265152	192929	2	NTRK2	XM_030257434.3	131507
chrZ	55163439	55167559	4121	3' UTR	41	55072224	55265152	192929	2	NTRK2	XM_030257434.3	97593
chrZ	55173292	55174067	776	3' UTR	41	55072224	55265152	192929	2	NTRK2	XM_030257434.3	91085
chrZ	55180499	55181842	1344	Intron (XM_030257434.3/NTRK2, intron 13 of 18)	41	55072224	55265152	192929	2	NTRK2	XM_030257434.3	83310
chrZ	55204926	55205716	791	Intron (XM_030257434.3/NTRK2, intron 12 of 18)	41	55072224	55265152	192929	2	NTRK2	XM_030257434.3	59436
chrZ	55211411	55212472	1062	Intron (XM_030257434.3/NTRK2, intron 10 of 18)	41	55072224	55265152	192929	2	NTRK2	XM_030257434.3	52680
chrZ	55263126	55265324	2199	Promoter (<=1kb)	41	55072224	55265152	192929	2	NTRK2	XM_030257434.3	0
chrZ	55265409	55266896	1488	Promoter (<=1kb)	41	55265561	55266567	1007	2	LOC116806836	XM_032744558.2	0
chrZ	55406319	55406718	400	Distal Intergenic	41	55373530	55400924	27395	1	SLC28A3	XM_030258653.3	32789
chrZ	55406988	55408062	1075	Distal Intergenic	41	55373530	55400924	27395	1	SLC28A3	XM_030258653.3	33458
chrZ	55408188	55408634	447	Distal Intergenic	41	55373530	55400924	27395	1	SLC28A3	XM_030258653.3	34658
chrZ	55465833	55466232	400	3' UTR	41	55464135	55472988	8854	2	RMI1	XM_030258998.3	6756
chrZ	55472885	55474821	1937	Promoter (<=1kb)	41	55473204	55493930	20727	1	HNRNPK	XM_030259013.3	0
chrZ	55494718	55495894	1177	Promoter (<=1kb)	41	55495200	55502030	6831	1	CZH9orf64	XM_032744318.2	0
chrZ	55534974	55536781	1808	Promoter (<=1kb)	41	55535439	55561634	26196	1	UBQLN1	XM_030257352.3	0
[truncated: 258 more rows]

## Sheet: P30_F_over_P30_M
seqnames	start	end	width	annotation	geneChr	geneStart	geneEnd	geneLength	geneStrand	geneId	transcriptId	distanceToTSS
[truncated: 302 more rows]
