# Supplementary material for: Chromatin Profiling Reveals Distinct Male and Female Trajectories for Developmental Learning Potential
Source: Dev Neurobiol. 2025 Nov 10;86(1):e23017. doi: 10.1002/dneu.23017 (PMC12603347; doi:10.1002/dneu.23017)
Supplement: Supplementary file 4 — Supplementary Material:dneu23017‐sup‐0004‐TableS3.xlsx [file DNEU-86-0-s010.xlsx]

## Sheet: P23_M_over_P30_M
RANK	DB	ID	ALT_ID	CONSENSUS	TP	TP%	FP	FP%	ENR_RATIO	SCORE_THR	PVALUE	LOG_PVALUE	EVALUE	LOG_EVALUE	QVALUE	LOG_QVALUE
1	db/JASPAR/JASPAR2022_CORE_vertebrates_non-redundant.meme	MA0052.4	MEF2A	DDCTAAAAATAGMHH	17	33.33	5	9.8	3	7.6	0.00963	-4.64	8.07	2.09	1	0
Supplementary Table 3. Enriched TF predicted from differential peaks. TF are ordered by Rank, showing database (DB) source.

## Sheet: P30_M_over_P23_M
RANK	DB	ID	ALT_ID	CONSENSUS	TP	TP%	FP	FP%	ENR_RATIO	SCORE_THR	PVALUE	LOG_PVALUE	EVALUE	LOG_EVALUE	QVALUE	LOG_QVALUE
1	db/JASPAR/JASPAR2022_CORE_vertebrates_non-redundant.meme	MA0773.1	MEF2D	DCTAWAAATAGM	31	20.26	13	8.5	2.29	0.35	0.00258	-5.96	2.16	0.77	0.614	-0.49
2	db/JASPAR/JASPAR2022_CORE_vertebrates_non-redundant.meme	MA1723.1	PRDM9	RGDGGGVAGGGRGGVRRMARVARR	81	52.94	56	36.6	1.44	3.6	0.00285	-5.86	2.39	0.87	0.614	-0.49
3	db/JASPAR/JASPAR2022_CORE_vertebrates_non-redundant.meme	MA0874.1	ARX	VTBCRYTAATTARTKSW	62	40.52	39	25.49	1.58	2.1	0.00367	-5.61	3.07	1.12	0.614	-0.49
4	db/JASPAR/JASPAR2022_CORE_vertebrates_non-redundant.meme	MA0027.2	EN1	SYAATTAV	43	28.1	23	15.03	1.83	8.3	0.00398	-5.53	3.34	1.2	0.614	-0.49
5	db/JASPAR/JASPAR2022_CORE_vertebrates_non-redundant.meme	MA0704.1	LHX4	YTAATTAR	83	54.25	59	38.56	1.4	6.8	0.00413	-5.49	3.47	1.24	0.614	-0.49
6	db/JASPAR/JASPAR2022_CORE_vertebrates_non-redundant.meme	MA0890.1	GBX2	RSYAATTARN	31	20.26	14	9.15	2.13	9.8	0.00462	-5.38	3.87	1.35	0.614	-0.49
7	db/JASPAR/JASPAR2022_CORE_vertebrates_non-redundant.meme	MA1499.1	HOXB2	RTMATTAR	58	37.91	37	24.18	1.55	7.1	0.00663	-5.02	5.55	1.71	0.614	-0.49
8	db/JASPAR/JASPAR2022_CORE_vertebrates_non-redundant.meme	MA0912.2	HOXD3	CTAATTAC	44	28.76	25	16.34	1.73	7.3	0.00672	-5	5.63	1.73	0.614	-0.49
9	db/JASPAR/JASPAR2022_CORE_vertebrates_non-redundant.meme	MA0812.1	TFAP2B	HGCCTSAGGCD	15	9.8	4	2.61	3.2	10	0.00786	-4.85	6.59	1.89	0.614	-0.49
10	db/JASPAR/JASPAR2022_CORE_vertebrates_non-redundant.meme	MA0660.1	MEF2B	RCTAWAAATAGC	28	18.3	13	8.5	2.07	0.89	0.00898	-4.71	7.53	2.02	0.614	-0.49
11	db/JASPAR/JASPAR2022_CORE_vertebrates_non-redundant.meme	MA1504.1	HOXC4	VTMATTAN	57	37.25	37	24.18	1.53	8.3	0.00915	-4.69	7.67	2.04	0.614	-0.49
12	db/JASPAR/JASPAR2022_CORE_vertebrates_non-redundant.meme	MA0161.2	NFIC	NNCTTGGCANN	69	45.1	48	31.37	1.43	6.8	0.00923	-4.69	7.73	2.05	0.614	-0.49
13	db/JASPAR/JASPAR2022_CORE_vertebrates_non-redundant.meme	MA0528.2	ZNF263	VNGGGGAGGASG	72	47.06	51	33.33	1.4	7.3	0.00977	-4.63	8.18	2.1	0.614	-0.49

## Sheet: P23_F_over_P30_F
Too few differentially accessible regions to perform enrichment analysis

## Sheet: P30_F_over_P23_F
RANK	DB	ID	ALT_ID	CONSENSUS	TP	TP%	FP	FP%	ENR_RATIO	SCORE_THR	PVALUE	LOG_PVALUE	EVALUE	LOG_EVALUE	QVALUE	LOG_QVALUE
1	db/JASPAR/JASPAR2022_CORE_vertebrates_non-redundant.meme	MA1653.1	ZNF148	YBCCCCTCCCCC	12	50	2	8.33	4.33	8.6	0.00168	-6.39	1.4	0.34	0.388	-0.95
2	db/JASPAR/JASPAR2022_CORE_vertebrates_non-redundant.meme	MA1143.1	FOSL1::JUND	RTGACGTMAY	8	33.33	0	0	9	7.8	0.00195	-6.24	1.63	0.49	0.388	-0.95
3	db/JASPAR/JASPAR2022_CORE_vertebrates_non-redundant.meme	MA0909.3	Hoxd13	NNCAATAAAW	8	33.33	0	0	9	6.6	0.00195	-6.24	1.63	0.49	0.388	-0.95
4	db/JASPAR/JASPAR2022_CORE_vertebrates_non-redundant.meme	MA1723.1	PRDM9	RGDGGGVAGGGRGGVRRMARVARR	19	79.17	7	29.17	2.5	3	0.00237	-6.05	1.98	0.69	0.388	-0.95
5	db/JASPAR/JASPAR2022_CORE_vertebrates_non-redundant.meme	MA1554.1	RFX7	CGTTGCYAY	20	83.33	8	33.33	2.33	5.6	0.00306	-5.79	2.57	0.94	0.388	-0.95
6	db/JASPAR/JASPAR2022_CORE_vertebrates_non-redundant.meme	MA1634.1	BATF	DATGACTCATH	12	50	2	8.33	4.33	6.2	0.00335	-5.7	2.81	1.03	0.388	-0.95
7	db/JASPAR/JASPAR2022_CORE_vertebrates_non-redundant.meme	MA1585.1	ZKSCAN1	AYAGTAGGTS	7	29.17	0	0	8	4	0.0047	-5.36	3.94	1.37	0.388	-0.95
8	db/JASPAR/JASPAR2022_CORE_vertebrates_non-redundant.meme	MA1792.1	ETV2::HOXB13	ACCGGAAMYATWAAM	7	29.17	0	0	8	2.4	0.0047	-5.36	3.94	1.37	0.388	-0.95
9	db/JASPAR/JASPAR2022_CORE_vertebrates_non-redundant.meme	MA1150.1	RORB	AWWTRGGTCAH	12	50	2	8.33	4.33	7.1	0.00502	-5.29	4.21	1.44	0.388	-0.95
10	db/JASPAR/JASPAR2022_CORE_vertebrates_non-redundant.meme	MA0904.2	HOXB5	STAATTAS	22	91.67	12	50	1.77	1.6	0.00669	-5.01	5.6	1.72	0.466	-0.76
11	db/JASPAR/JASPAR2022_CORE_vertebrates_non-redundant.meme	MA0835.2	BATF3	DATGACTCATH	11	45.83	2	8.33	4	6.5	0.00783	-4.85	6.56	1.88	0.495	-0.7
12	db/JASPAR/JASPAR2022_CORE_vertebrates_non-redundant.meme	MA1105.2	GRHL2	NRAACAGGTTYN	6	25	0	0	7	8.8	0.011	-4.51	9.19	2.22	0.56	-0.58
13	db/JASPAR/JASPAR2022_CORE_vertebrates_non-redundant.meme	MA1131.1	FOSL2::JUN	GRTGACGTMAT	6	25	0	0	7	5.3	0.011	-4.51	9.19	2.22	0.56	-0.58
14	db/JASPAR/JASPAR2022_CORE_vertebrates_non-redundant.meme	MA0462.2	BATF::JUN	DATGACTCATH	11	45.83	2	8.33	4	6.5	0.0117	-4.45	9.82	2.28	0.56	-0.58

## Sheet: P23_M_over_P23_F
RANK	DB	ID	ALT_ID	CONSENSUS	TP	TP%	FP	FP%	ENR_RATIO	SCORE_THR	PVALUE	LOG_PVALUE	EVALUE	LOG_EVALUE	QVALUE	LOG_QVALUE
1	db/JASPAR/JASPAR2022_CORE_vertebrates_non-redundant_v2.meme	MA1723.1	PRDM9	RGDGGGVAGGGRGGVRRMARVARR	894	20.29	532	12.07	1.68	7.6	3.07e-22	-49.54	2.58e-19	-42.8	1.75e-19	-43.19
2	db/JASPAR/JASPAR2022_CORE_vertebrates_non-redundant_v2.meme	MA0510.2	RFX5	SGTTGCCATGGYAACV	151	3.43	28	0.64	5.24	9.2	6.44e-22	-48.79	5.42e-19	-42.06	1.84e-19	-43.14
3	db/JASPAR/JASPAR2022_CORE_vertebrates_non-redundant_v2.meme	MA0798.3	RFX3	CGTTRCCATGGCAACS	138	3.13	30	0.68	4.48	4.3	4.48e-18	-39.95	3.76e-15	-33.21	8.52e-16	-34.7
4	db/JASPAR/JASPAR2022_CORE_vertebrates_non-redundant_v2.meme	MA0509.3	RFX1	SGTTGCCATGGCAACS	112	2.54	21	0.48	5.14	4	1.6e-16	-36.37	1.34e-13	-29.64	2.28e-14	-31.41
5	db/JASPAR/JASPAR2022_CORE_vertebrates_non-redundant_v2.meme	MA0600.2	RFX2	SGTTGCCATGGYAACS	146	3.31	42	0.95	3.42	7.4	5.56e-15	-32.82	4.67e-12	-26.09	6.35e-13	-28.09
6	db/JASPAR/JASPAR2022_CORE_vertebrates_non-redundant_v2.meme	MA1721.1	ZNF93	GGYAGCRGCAGCGGYG	270	6.13	127	2.88	2.12	13	2.74e-13	-28.93	2.3e-10	-22.19	2.6e-11	-24.37
7	db/JASPAR/JASPAR2022_CORE_vertebrates_non-redundant_v2.meme	MA1554.1	RFX7	CGTTGCYAY	655	14.86	440	9.98	1.49	9.4	4e-11	-23.94	3.37e-08	-17.21	3.16e-09	-19.57
8	db/JASPAR/JASPAR2022_CORE_vertebrates_non-redundant_v2.meme	MA0073.1	RREB1	CCCCMAAMCAMCCMCMMMCV	130	2.95	45	1.02	2.85	11	4.43e-11	-23.84	3.72e-08	-17.11	3.16e-09	-19.57
9	db/JASPAR/JASPAR2022_CORE_vertebrates_non-redundant_v2.meme	MA1724.1	Rfx6	HNCCTAGCAACHV	651	14.77	440	9.98	1.48	8.8	8.27e-11	-23.22	6.95e-08	-16.48	5.25e-09	-19.07
10	db/JASPAR/JASPAR2022_CORE_vertebrates_non-redundant_v2.meme	MA0599.1	KLF5	GCCCCDCCCH	423	9.6	264	5.99	1.6	11	6.61e-10	-21.14	5.56e-07	-14.4	3.77e-08	-17.09
11	db/JASPAR/JASPAR2022_CORE_vertebrates_non-redundant_v2.meme	MA0039.4	KLF4	NNCCCCACCCHN	974	22.1	726	16.47	1.34	8.9	8.86e-10	-20.84	7.45e-07	-14.11	4.52e-08	-16.91
12	db/JASPAR/JASPAR2022_CORE_vertebrates_non-redundant_v2.meme	MA0493.2	KLF1	DGGGYGGGG	216	4.9	108	2.45	1.99	14	9.5e-10	-20.78	7.99e-07	-14.04	4.52e-08	-16.91
13	db/JASPAR/JASPAR2022_CORE_vertebrates_non-redundant_v2.meme	MA0161.2	NFIC	NNCTTGGCANN	192	4.36	92	2.09	2.08	12	1.41e-09	-20.38	1.19e-06	-13.64	6.19e-08	-16.6
14	db/JASPAR/JASPAR2022_CORE_vertebrates_non-redundant_v2.meme	MA1511.2	KLF10	GGGGCGGGG	191	4.33	92	2.09	2.06	13	1.92e-09	-20.07	1.61e-06	-13.34	7.82e-08	-16.36
15	db/JASPAR/JASPAR2022_CORE_vertebrates_non-redundant_v2.meme	MA0740.2	KLF14	KGGGCGGGG	135	3.06	55	1.25	2.43	15	2.9e-09	-19.66	2.44e-06	-12.92	1.11e-07	-16.02
16	db/JASPAR/JASPAR2022_CORE_vertebrates_non-redundant_v2.meme	MA0081.2	SPIB	TYTCACTTCCTCTTTY	969	21.99	733	16.63	1.32	7.4	5.27e-09	-19.06	4.43e-06	-12.33	1.83e-07	-15.51
17	db/JASPAR/JASPAR2022_CORE_vertebrates_non-redundant_v2.meme	MA1961.1	PATZ1	SSGGGGMGGGGS	280	6.35	160	3.63	1.75	14	5.46e-09	-19.03	4.59e-06	-12.29	1.83e-07	-15.51
18	db/JASPAR/JASPAR2022_CORE_vertebrates_non-redundant_v2.meme	MA0685.2	SP4	GGGGCGGGG	114	2.59	43	0.98	2.61	15	6.42e-09	-18.86	5.4e-06	-12.13	2.04e-07	-15.41
19	db/JASPAR/JASPAR2022_CORE_vertebrates_non-redundant_v2.meme	MA0471.2	E2F6	VVDGGCGGGAAVV	1020	23.14	783	17.77	1.3	8.2	1.18e-08	-18.25	9.96e-06	-11.52	3.56e-07	-14.85
20	db/JASPAR/JASPAR2022_CORE_vertebrates_non-redundant_v2.meme	MA1652.1	ZKSCAN5	NNRGGARGTGAGRR	666	15.11	481	10.91	1.38	8.6	2.41e-08	-17.54	2.03e-05	-10.81	6.87e-07	-14.19
21	db/JASPAR/JASPAR2022_CORE_vertebrates_non-redundant_v2.meme	MA1981.1	ZNF530	GMARGGMRAGGGGCRGSV	552	12.53	385	8.74	1.43	7.8	2.53e-08	-17.49	2.13e-05	-10.76	6.87e-07	-14.19
22	db/JASPAR/JASPAR2022_CORE_vertebrates_non-redundant_v2.meme	MA1513.1	KLF15	SCCCCGCCCCS	155	3.52	73	1.66	2.11	15	2.86e-08	-17.37	2.4e-05	-10.64	7.42e-07	-14.11
23	db/JASPAR/JASPAR2022_CORE_vertebrates_non-redundant_v2.meme	MA1959.1	KLF7	DGGGCGGGG	147	3.34	68	1.54	2.14	14	3.63e-08	-17.13	3.06e-05	-10.4	8.64e-07	-13.96
24	db/JASPAR/JASPAR2022_CORE_vertebrates_non-redundant_v2.meme	MA0041.2	FOXD3	WAWGHAAATAAACARY	147	3.34	68	1.54	2.14	12	3.63e-08	-17.13	3.06e-05	-10.4	8.64e-07	-13.96
25	db/JASPAR/JASPAR2022_CORE_vertebrates_non-redundant_v2.meme	MA0748.2	YY2	NVATGGCGGCS	51	1.16	10	0.23	4.73	15	4.73e-08	-16.87	3.98e-05	-10.13	1.08e-06	-13.74
26	db/JASPAR/JASPAR2022_CORE_vertebrates_non-redundant_v2.meme	MA1514.1	KLF17	MMCCACGCACCCMTY	938	21.28	725	16.45	1.29	5.1	8.85e-08	-16.24	7.44e-05	-9.51	1.94e-06	-13.15
27	db/JASPAR/JASPAR2022_CORE_vertebrates_non-redundant_v2.meme	MA0079.5	SP1	GGGGCGGGG	126	2.86	56	1.27	2.23	15	1.1e-07	-16.03	9.22e-05	-9.29	2.32e-06	-12.97
28	db/JASPAR/JASPAR2022_CORE_vertebrates_non-redundant_v2.meme	MA0742.2	KLF12	GGGGCGGGG	134	3.04	62	1.41	2.14	15	1.43e-07	-15.76	0.00012	-9.03	2.91e-06	-12.75
29	db/JASPAR/JASPAR2022_CORE_vertebrates_non-redundant_v2.meme	MA0732.1	EGR3	HHMCGCCCACGCAHH	573	13	412	9.35	1.39	4.5	1.51e-07	-15.7	0.000127	-8.97	2.98e-06	-12.72
30	db/JASPAR/JASPAR2022_CORE_vertebrates_non-redundant_v2.meme	MA1653.1	ZNF148	YBCCCCTCCCCC	272	6.17	165	3.74	1.64	13	1.67e-07	-15.61	0.00014	-8.87	3.17e-06	-12.66
31	db/JASPAR/JASPAR2022_CORE_vertebrates_non-redundant_v2.meme	MA1630.2	ZNF281	GGGGGAGGGGVV	377	8.55	251	5.7	1.5	9.8	2.66e-07	-15.14	0.000224	-8.4	4.91e-06	-12.23
32	db/JASPAR/JASPAR2022_CORE_vertebrates_non-redundant_v2.meme	MA0516.3	SP2	GGGGCGGGG	133	3.02	63	1.43	2.09	15	3.09e-07	-14.99	0.00026	-8.25	5.52e-06	-12.11
33	db/JASPAR/JASPAR2022_CORE_vertebrates_non-redundant_v2.meme	MA1107.2	KLF9	MNGCCACACCCACHYV	368	8.35	245	5.56	1.5	10	3.65e-07	-14.82	0.000307	-8.09	6.31e-06	-11.97
34	db/JASPAR/JASPAR2022_CORE_vertebrates_non-redundant_v2.meme	MA0656.1	JDP2	GATGACGTCAYC	400	9.08	274	6.22	1.46	0.4	6.54e-07	-14.24	0.00055	-7.51	1.1e-05	-11.42
35	db/JASPAR/JASPAR2022_CORE_vertebrates_non-redundant_v2.meme	MA0043.3	HLF	NNRTTATGCAACHN	245	5.56	149	3.38	1.64	10	7.3e-07	-14.13	0.000614	-7.4	1.19e-05	-11.34
36	db/JASPAR/JASPAR2022_CORE_vertebrates_non-redundant_v2.meme	MA1632.1	ATF2	NNATGABGTCATN	1004	22.78	800	18.15	1.25	5.7	7.88e-07	-14.05	0.000663	-7.32	1.25e-05	-11.29
37	db/JASPAR/JASPAR2022_CORE_vertebrates_non-redundant_v2.meme	MA0136.3	Elf5	RVAAGGAAGTNN	1007	22.85	805	18.27	1.25	8.5	1.05e-06	-13.77	0.000883	-7.03	1.62e-05	-11.03
38	db/JASPAR/JASPAR2022_CORE_vertebrates_non-redundant_v2.meme	MA0018.4	CREB1	NNRTGATGTCAYN	690	15.66	525	11.91	1.31	8.6	1.15e-06	-13.68	0.000964	-6.94	1.72e-05	-10.97
39	db/JASPAR/JASPAR2022_CORE_vertebrates_non-redundant_v2.meme	MA1139.1	FOSL2::JUNB	DATGACGTCATH	791	17.95	617	14	1.28	5.2	1.82e-06	-13.22	0.00153	-6.48	2.66e-05	-10.53
40	db/JASPAR/JASPAR2022_CORE_vertebrates_non-redundant_v2.meme	MA1110.2	Nr1H4	NVAGGTCANN	86	1.95	35	0.79	2.42	13	1.96e-06	-13.14	0.00165	-6.41	2.8e-05	-10.48
41	db/JASPAR/JASPAR2022_CORE_vertebrates_non-redundant_v2.meme	MA1127.1	FOSB::JUN	GATGACGTCAT	1574	35.72	1329	30.16	1.18	4.5	2.65e-06	-12.84	0.00223	-6.11	3.69e-05	-10.21
42	db/JASPAR/JASPAR2022_CORE_vertebrates_non-redundant_v2.meme	MA1131.1	FOSL2::JUN	GRTGACGTMAT	686	15.57	529	12	1.3	6.7	3.47e-06	-12.57	0.00292	-5.84	4.72e-05	-9.96
43	db/JASPAR/JASPAR2022_CORE_vertebrates_non-redundant_v2.meme	MA0799.2	RFX4	BSGTTGCYWRGCAACSV	47	1.07	13	0.29	3.43	8.2	5.99e-06	-12.03	0.00504	-5.29	7.95e-05	-9.44
44	db/JASPAR/JASPAR2022_CORE_vertebrates_non-redundant_v2.meme	MA1145.1	FOSL2::JUND	NNRTGACGTCAYHSN	723	16.41	567	12.87	1.27	6.4	7.29e-06	-11.83	0.00613	-5.09	9.45e-05	-9.27
45	db/JASPAR/JASPAR2022_CORE_vertebrates_non-redundant_v2.meme	MA0080.6	Spi1	RRAAAGAGGAAGTGGDD	574	13.02	442	10.03	1.3	8.8	1.83e-05	-10.91	0.0154	-4.18	0.000232	-8.37
46	db/JASPAR/JASPAR2022_CORE_vertebrates_non-redundant_v2.meme	MA0609.2	CREM	NNDGTGACGTCACHNN	2657	60.29	2367	53.71	1.12	2.6	2e-05	-10.82	0.0168	-4.08	0.000248	-8.3
47	db/JASPAR/JASPAR2022_CORE_vertebrates_non-redundant_v2.meme	MA0162.4	EGR1	VCMCGCCCACGCVS	695	15.77	550	12.48	1.26	9.4	2.07e-05	-10.79	0.0174	-4.05	0.000248	-8.3
48	db/JASPAR/JASPAR2022_CORE_vertebrates_non-redundant_v2.meme	MA0747.1	SP8	RCCACGCCCMCY	289	6.56	198	4.49	1.46	11	2.08e-05	-10.78	0.0175	-4.04	0.000248	-8.3
49	db/JASPAR/JASPAR2022_CORE_vertebrates_non-redundant_v2.meme	MA0605.2	ATF3	RRTGACGTCAYY	133	3.02	74	1.68	1.79	2.4	2.43e-05	-10.63	0.0204	-3.89	0.000283	-8.17
50	db/JASPAR/JASPAR2022_CORE_vertebrates_non-redundant_v2.meme	MA1129.1	FOSL1::JUN	ATGACGTCAT	464	10.53	348	7.9	1.33	8.3	2.52e-05	-10.59	0.0212	-3.85	0.000288	-8.15
51	db/JASPAR/JASPAR2022_CORE_vertebrates_non-redundant_v2.meme	MA0840.1	Creb5	NATGACGTCAYH	451	10.23	337	7.65	1.34	2.3	2.64e-05	-10.54	0.0222	-3.81	0.000295	-8.13
52	db/JASPAR/JASPAR2022_CORE_vertebrates_non-redundant_v2.meme	MA1564.1	SP9	RCCACGCCCMCY	686	15.57	544	12.34	1.26	9.1	2.69e-05	-10.52	0.0226	-3.79	0.000295	-8.13
53	db/JASPAR/JASPAR2022_CORE_vertebrates_non-redundant_v2.meme	MA1951.1	FOS	BGATGACGTCATCR	1050	23.83	873	19.81	1.2	1.1	2.74e-05	-10.5	0.0231	-3.77	0.000296	-8.13
54	db/JASPAR/JASPAR2022_CORE_vertebrates_non-redundant_v2.meme	MA0715.1	PROP1	TAATYWAATTA	1439	32.65	1231	27.93	1.17	4.3	2.81e-05	-10.48	0.0236	-3.75	0.000297	-8.12
55	db/JASPAR/JASPAR2022_CORE_vertebrates_non-redundant_v2.meme	MA0847.3	FOXD2	SYTAARYAAACA	775	17.59	629	14.27	1.23	7.9	5.05e-05	-9.89	0.0425	-3.16	0.000525	-7.55
56	db/JASPAR/JASPAR2022_CORE_vertebrates_non-redundant_v2.meme	MA1989.1	Bcl11B	NNAAACCACAARNN	20	0.45	2	0.05	7	15	6.01e-05	-9.72	0.0506	-2.98	0.000605	-7.41
57	db/JASPAR/JASPAR2022_CORE_vertebrates_non-redundant_v2.meme	MA0639.1	DBP	NRTTACGTAAYV	322	7.31	231	5.24	1.39	7.6	6.04e-05	-9.71	0.0508	-2.98	0.000605	-7.41
58	db/JASPAR/JASPAR2022_CORE_vertebrates_non-redundant_v2.meme	MA0681.2	PHOX2B	WWTAATCAAATTAWWW	821	18.63	673	15.27	1.22	7.8	6.63e-05	-9.62	0.0557	-2.89	0.000652	-7.34
59	db/JASPAR/JASPAR2022_CORE_vertebrates_non-redundant_v2.meme	MA1126.1	FOS::JUN	DRTGACGTCATHNDTN	362	8.21	266	6.04	1.36	9.3	7.01e-05	-9.57	0.0589	-2.83	0.000678	-7.3
60	db/JASPAR/JASPAR2022_CORE_vertebrates_non-redundant_v2.meme	MA0741.1	KLF16	GMCACGCCCCC	673	15.27	541	12.28	1.24	8.8	7.93e-05	-9.44	0.0667	-2.71	0.000755	-7.19
61	db/JASPAR/JASPAR2022_CORE_vertebrates_non-redundant_v2.meme	MA0834.1	ATF7	NDATGACGTCATMV	347	7.87	254	5.76	1.36	1.4	8.18e-05	-9.41	0.0688	-2.68	0.000765	-7.18
62	db/JASPAR/JASPAR2022_CORE_vertebrates_non-redundant_v2.meme	MA1133.1	JUN::JUNB	KRTGACGTCATN	719	16.31	584	13.25	1.23	7.7	9.58e-05	-9.25	0.0806	-2.52	0.000869	-7.05
63	db/JASPAR/JASPAR2022_CORE_vertebrates_non-redundant_v2.meme	MA0149.1	EWSR1-FLI1	GGAAGGAAGGAAGGAAGG	49	1.11	18	0.41	2.63	2.8	9.59e-05	-9.25	0.0806	-2.52	0.000869	-7.05
64	db/JASPAR/JASPAR2022_CORE_vertebrates_non-redundant_v2.meme	MA0671.1	NFIX	NNTGCCAAN	497	11.28	386	8.76	1.29	9.6	0.0001	-9.21	0.0844	-2.47	0.000896	-7.02
65	db/JASPAR/JASPAR2022_CORE_vertebrates_non-redundant_v2.meme	MA1136.1	FOSB::JUNB	RTGACGTCAT	395	8.96	299	6.78	1.32	8.6	0.000146	-8.83	0.123	-2.1	0.00128	-6.66
66	db/JASPAR/JASPAR2022_CORE_vertebrates_non-redundant_v2.meme	MA1512.1	KLF11	SCCACGCCCMC	669	15.18	543	12.32	1.23	8.3	0.000155	-8.77	0.13	-2.04	0.00134	-6.62
67	db/JASPAR/JASPAR2022_CORE_vertebrates_non-redundant_v2.meme	MA1988.1	Atf3	NRTGACTCABN	156	3.54	99	2.25	1.57	12	0.000211	-8.47	0.177	-1.73	0.00179	-6.32
68	db/JASPAR/JASPAR2022_CORE_vertebrates_non-redundant_v2.meme	MA0695.1	ZBTB7C	RCGACCACCGAN	1948	44.2	1739	39.46	1.12	5.8	0.00028	-8.18	0.235	-1.45	0.00229	-6.08
69	db/JASPAR/JASPAR2022_CORE_vertebrates_non-redundant_v2.meme	MA0791.1	POU4F3	RTGMATWATTAATGAR	85	1.93	45	1.02	1.87	13	0.000281	-8.18	0.236	-1.44	0.00229	-6.08
70	db/JASPAR/JASPAR2022_CORE_vertebrates_non-redundant_v2.meme	MA1420.1	IRF5	CCGAAACCGAAACY	263	5.97	189	4.29	1.39	8.4	0.000281	-8.18	0.237	-1.44	0.00229	-6.08
71	db/JASPAR/JASPAR2022_CORE_vertebrates_non-redundant_v2.meme	MA0462.2	BATF::JUN	DATGACTCATH	191	4.33	130	2.95	1.47	12	0.000383	-7.87	0.322	-1.13	0.00308	-5.78
72	db/JASPAR/JASPAR2022_CORE_vertebrates_non-redundant_v2.meme	MA0773.1	MEF2D	DCTAWAAATAGM	230	5.22	163	3.7	1.41	6.5	0.000412	-7.79	0.347	-1.06	0.00327	-5.72
73	db/JASPAR/JASPAR2022_CORE_vertebrates_non-redundant_v2.meme	MA1634.1	BATF	DATGACTCATH	196	4.45	135	3.06	1.45	11	0.000461	-7.68	0.387	-0.95	0.0036	-5.63
74	db/JASPAR/JASPAR2022_CORE_vertebrates_non-redundant_v2.meme	MA1987.1	ZNF701	GAGCACYAARGGGGGRADDDD	296	6.72	221	5.01	1.34	10	0.00054	-7.52	0.454	-0.79	0.00416	-5.48
75	db/JASPAR/JASPAR2022_CORE_vertebrates_non-redundant_v2.meme	MA0660.1	MEF2B	RCTAWAAATAGC	106	2.41	63	1.43	1.67	9.6	0.000574	-7.46	0.483	-0.73	0.00437	-5.43
76	db/JASPAR/JASPAR2022_CORE_vertebrates_non-redundant_v2.meme	MA1116.1	RBPJ	BVTGGGAANN	1418	32.18	1253	28.43	1.13	6.6	0.0007	-7.26	0.589	-0.53	0.00526	-5.25
77	db/JASPAR/JASPAR2022_CORE_vertebrates_non-redundant_v2.meme	MA0596.1	SREBF2	RTGGGGTGAY	101	2.29	60	1.36	1.67	13	0.000756	-7.19	0.636	-0.45	0.0056	-5.18
78	db/JASPAR/JASPAR2022_CORE_vertebrates_non-redundant_v2.meme	MA0775.1	MEIS3	DTGACAGS	1639	37.19	1463	33.2	1.12	7.9	0.000776	-7.16	0.652	-0.43	0.00566	-5.17
79	db/JASPAR/JASPAR2022_CORE_vertebrates_non-redundant_v2.meme	MA1627.1	Wt1	YBCCTCCCCCACVB	298	6.76	225	5.11	1.32	12	0.000783	-7.15	0.659	-0.42	0.00566	-5.17
80	db/JASPAR/JASPAR2022_CORE_vertebrates_non-redundant_v2.meme	MA1144.1	FOSL2::JUND	KATGACTCAT	89	2.02	51	1.16	1.73	13	0.00082	-7.11	0.69	-0.37	0.00586	-5.14
81	db/JASPAR/JASPAR2022_CORE_vertebrates_non-redundant_v2.meme	MA0788.1	POU3F3	WWTATGCWAATTW	688	15.61	576	13.07	1.19	8.7	0.00085	-7.07	0.715	-0.34	0.00599	-5.12
82	db/JASPAR/JASPAR2022_CORE_vertebrates_non-redundant_v2.meme	MA1713.1	ZNF610	SSCGCCGCTCCSSS	190	4.31	133	3.02	1.43	15	0.000873	-7.04	0.734	-0.31	0.00608	-5.1
83	db/JASPAR/JASPAR2022_CORE_vertebrates_non-redundant_v2.meme	MA0032.2	FOXC1	WAWGTAAAYAW	1043	23.67	905	20.54	1.15	8.2	0.000896	-7.02	0.753	-0.28	0.00616	-5.09
84	db/JASPAR/JASPAR2022_CORE_vertebrates_non-redundant_v2.meme	MA0504.1	NR2C2	VGRGGTCARAGGTCA	1247	28.3	1096	24.87	1.14	3.7	0.000906	-7.01	0.762	-0.27	0.00616	-5.09
85	db/JASPAR/JASPAR2022_CORE_vertebrates_non-redundant_v2.meme	MA0713.1	PHOX2A	TAATYYAATTA	1930	43.79	1742	39.53	1.11	5.3	0.000933	-6.98	0.785	-0.24	0.00627	-5.07
86	db/JASPAR/JASPAR2022_CORE_vertebrates_non-redundant_v2.meme	MA0746.2	SP3	NGCCACGCCCMCH	254	5.76	188	4.27	1.35	10	0.000951	-6.96	0.8	-0.22	0.00631	-5.07
87	db/JASPAR/JASPAR2022_CORE_vertebrates_non-redundant_v2.meme	MA0472.2	EGR2	MCGCCCACGCA	532	12.07	435	9.87	1.22	7.1	0.000962	-6.95	0.809	-0.21	0.00631	-5.07
88	db/JASPAR/JASPAR2022_CORE_vertebrates_non-redundant_v2.meme	MA1651.1	ZFP42	NNNHCAARATGGCTGCCNBNN	19	0.43	4	0.09	4	16	0.00129	-6.65	1.09	0.08	0.00838	-4.78
89	db/JASPAR/JASPAR2022_CORE_vertebrates_non-redundant_v2.meme	MA0640.2	ELF3	NNCCACTTCCTGNT	718	16.29	608	13.8	1.18	8.8	0.00131	-6.64	1.1	0.1	0.00839	-4.78
90	db/JASPAR/JASPAR2022_CORE_vertebrates_non-redundant_v2.meme	MA1471.1	BARX2	NWWAAYMATTAN	2141	48.58	1952	44.29	1.1	6	0.00151	-6.49	1.27	0.24	0.00961	-4.64
91	db/JASPAR/JASPAR2022_CORE_vertebrates_non-redundant_v2.meme	MA0066.1	PPARG	STAGGTCACNGTGACCYAST	60	1.36	31	0.7	1.91	9.5	0.00154	-6.48	1.29	0.26	0.00964	-4.64
92	db/JASPAR/JASPAR2022_CORE_vertebrates_non-redundant_v2.meme	MA0135.1	Lhx3	WAATTAATTAWYY	126	2.86	83	1.88	1.51	12	0.00175	-6.35	1.47	0.39	0.0109	-4.52
93	db/JASPAR/JASPAR2022_CORE_vertebrates_non-redundant_v2.meme	MA0528.2	ZNF263	VNGGGGAGGASG	1237	28.07	1097	24.89	1.13	7.7	0.00188	-6.28	1.58	0.46	0.0116	-4.46
94	db/JASPAR/JASPAR2022_CORE_vertebrates_non-redundant_v2.meme	MA1135.1	FOSB::JUNB	KRTGASTCAT	83	1.88	49	1.11	1.68	13	0.00192	-6.25	1.62	0.48	0.0117	-4.45
95	db/JASPAR/JASPAR2022_CORE_vertebrates_non-redundant_v2.meme	MA1996.1	Nr1H2	NNRAGGTCANN	103	2.34	65	1.47	1.58	13	0.00205	-6.19	1.73	0.55	0.0123	-4.4
96	db/JASPAR/JASPAR2022_CORE_vertebrates_non-redundant_v2.meme	MA1962.1	POU2F1::SOX2	MATTTRCATMACAATRG	1057	23.98	930	21.1	1.14	3	0.00222	-6.11	1.86	0.62	0.0131	-4.34
97	db/JASPAR/JASPAR2022_CORE_vertebrates_non-redundant_v2.meme	MA1475.1	CREB3L4	GRTGACGTCAYC	2271	51.53	2084	47.29	1.09	2.8	0.00222	-6.11	1.87	0.62	0.0131	-4.34
98	db/JASPAR/JASPAR2022_CORE_vertebrates_non-redundant_v2.meme	MA1656.1	ZNF449	NNAAGCCCAACCNN	343	7.78	272	6.17	1.26	9.6	0.00229	-6.08	1.92	0.65	0.0133	-4.32
99	db/JASPAR/JASPAR2022_CORE_vertebrates_non-redundant_v2.meme	MA0638.1	CREB3	VTGCCACGTCAYCR	61	1.38	33	0.75	1.82	12	0.00251	-5.99	2.11	0.75	0.0145	-4.24
100	db/JASPAR/JASPAR2022_CORE_vertebrates_non-redundant_v2.meme	MA0782.2	PKNOX1	NNTGAGTGACAGVNN	569	12.91	478	10.85	1.19	8.6	0.00259	-5.96	2.18	0.78	0.0146	-4.23
101	db/JASPAR/JASPAR2022_CORE_vertebrates_non-redundant_v2.meme	MA0052.4	MEF2A	DDCTAAAAATAGMHH	124	2.81	83	1.88	1.49	12	0.00261	-5.95	2.19	0.78	0.0146	-4.23
102	db/JASPAR/JASPAR2022_CORE_vertebrates_non-redundant_v2.meme	MA0152.2	Nfatc2	NNRNAATGGAAANWNH	113	2.56	74	1.68	1.52	12	0.00261	-5.95	2.2	0.79	0.0146	-4.23
103	db/JASPAR/JASPAR2022_CORE_vertebrates_non-redundant_v2.meme	MA1418.1	IRF3	NSRRAAMGGAAACCGAAACYR	337	7.65	268	6.08	1.26	0.95	0.00274	-5.9	2.3	0.83	0.0152	-4.19
104	db/JASPAR/JASPAR2022_CORE_vertebrates_non-redundant_v2.meme	MA0839.1	CREB3L1	VTGCCACGTCAYCA	243	5.51	185	4.2	1.31	6.5	0.00283	-5.87	2.38	0.87	0.0153	-4.18
105	db/JASPAR/JASPAR2022_CORE_vertebrates_non-redundant_v2.meme	MA0670.1	NFIA	NDTGCCAAND	644	14.61	548	12.43	1.17	9.9	0.00283	-5.87	2.38	0.87	0.0153	-4.18
106	db/JASPAR/JASPAR2022_CORE_vertebrates_non-redundant_v2.meme	MA0492.1	JUND	DDDRATGABGTCATN	144	3.27	100	2.27	1.44	11	0.00284	-5.86	2.39	0.87	0.0153	-4.18
107	db/JASPAR/JASPAR2022_CORE_vertebrates_non-redundant_v2.meme	MA0488.1	JUN	DDRATGATGTCAT	960	21.78	843	19.13	1.14	0.45	0.00298	-5.82	2.51	0.92	0.0159	-4.14
108	db/JASPAR/JASPAR2022_CORE_vertebrates_non-redundant_v2.meme	MA0846.1	FOXC2	WAWGTAAACAWW	856	19.42	746	16.93	1.15	8.9	0.00307	-5.79	2.58	0.95	0.0162	-4.12
109	db/JASPAR/JASPAR2022_CORE_vertebrates_non-redundant_v2.meme	MA0593.1	FOXP2	RWGTAAACAVR	554	12.57	466	10.57	1.19	8.5	0.00309	-5.78	2.6	0.95	0.0162	-4.12
110	db/JASPAR/JASPAR2022_CORE_vertebrates_non-redundant_v2.meme	MA0866.1	SOX21	AACAATKKYAGTGTT	191	4.33	141	3.2	1.35	1.3	0.00346	-5.67	2.91	1.07	0.0179	-4.02
111	db/JASPAR/JASPAR2022_CORE_vertebrates_non-redundant_v2.meme	MA1525.2	NFATC4	AAYGGAAAMW	65	1.47	37	0.84	1.74	13	0.00356	-5.64	2.99	1.1	0.0183	-4
112	db/JASPAR/JASPAR2022_CORE_vertebrates_non-redundant_v2.meme	MA0885.2	Dlx2	NDGCAATTAGNN	1295	29.39	1162	26.37	1.11	6.9	0.00364	-5.61	3.06	1.12	0.0186	-3.99
113	db/JASPAR/JASPAR2022_CORE_vertebrates_non-redundant_v2.meme	MA0608.1	Creb3l2	GCCACGTGD	269	6.1	210	4.77	1.28	6.7	0.00389	-5.55	3.27	1.18	0.0196	-3.93
114	db/JASPAR/JASPAR2022_CORE_vertebrates_non-redundant_v2.meme	MA0804.1	TBX19	DTTMRCACMTAGGTGTGAAW	112	2.54	75	1.7	1.49	8.7	0.00408	-5.5	3.43	1.23	0.0204	-3.89
115	db/JASPAR/JASPAR2022_CORE_vertebrates_non-redundant_v2.meme	MA1142.1	FOSL1::JUND	NRTGACTCAT	96	2.18	62	1.41	1.54	12	0.00416	-5.48	3.5	1.25	0.0207	-3.88
116	db/JASPAR/JASPAR2022_CORE_vertebrates_non-redundant_v2.meme	MA1965.1	SP5	CBCCTCCCHS	532	12.07	449	10.19	1.18	11	0.00425	-5.46	3.57	1.27	0.0208	-3.87
117	db/JASPAR/JASPAR2022_CORE_vertebrates_non-redundant_v2.meme	MA1633.2	BACH1	ATGACTCAT	113	2.56	76	1.72	1.48	12	0.00426	-5.46	3.58	1.28	0.0208	-3.87
118	db/JASPAR/JASPAR2022_CORE_vertebrates_non-redundant_v2.meme	MA1154.1	ZNF282	CTTTCCCMYAACACGAB	51	1.16	27	0.61	1.86	8.4	0.00434	-5.44	3.65	1.29	0.021	-3.86
119	db/JASPAR/JASPAR2022_CORE_vertebrates_non-redundant_v2.meme	MA0598.3	EHF	NNCACTTCCTGTTNN	1165	26.44	1043	23.67	1.12	7.3	0.00473	-5.35	3.98	1.38	0.0227	-3.78
120	db/JASPAR/JASPAR2022_CORE_vertebrates_non-redundant_v2.meme	MA1114.1	PBX3	NNNTGAGTGACAGGBNN	1865	42.32	1711	38.82	1.09	5.1	0.00489	-5.32	4.11	1.41	0.0233	-3.76
121	db/JASPAR/JASPAR2022_CORE_vertebrates_non-redundant_v2.meme	MA0489.2	Jun	NVTGACTCATNN	143	3.24	102	2.31	1.4	11	0.00513	-5.27	4.32	1.46	0.0242	-3.72
122	db/JASPAR/JASPAR2022_CORE_vertebrates_non-redundant_v2.meme	MA1487.2	FOXE1	VYTAAAYAAACAAH	844	19.15	742	16.84	1.14	7.5	0.00534	-5.23	4.49	1.5	0.0249	-3.69
123	db/JASPAR/JASPAR2022_CORE_vertebrates_non-redundant_v2.meme	MA0843.1	TEF	BRTTACRTAAYM	632	14.34	544	12.34	1.16	4.9	0.00536	-5.23	4.51	1.51	0.0249	-3.69
124	db/JASPAR/JASPAR2022_CORE_vertebrates_non-redundant_v2.meme	MA0506.2	Nrf1	SNCTGCGCMTGCGCV	35	0.79	16	0.36	2.12	17	0.00544	-5.21	4.58	1.52	0.0251	-3.69
125	db/JASPAR/JASPAR2022_CORE_vertebrates_non-redundant_v2.meme	MA0004.1	Arnt	CACGTG	97	2.2	64	1.45	1.51	14	0.00564	-5.18	4.74	1.56	0.0258	-3.66
126	db/JASPAR/JASPAR2022_CORE_vertebrates_non-redundant_v2.meme	MA0627.2	POU2F3	NWTATGCAAATNH	232	5.26	180	4.08	1.29	11	0.00581	-5.15	4.89	1.59	0.0263	-3.64
127	db/JASPAR/JASPAR2022_CORE_vertebrates_non-redundant_v2.meme	MA1151.1	RORC	NWAWNTRGGTCA	68	1.54	41	0.93	1.64	13	0.00613	-5.09	5.15	1.64	0.0274	-3.6
128	db/JASPAR/JASPAR2022_CORE_vertebrates_non-redundant_v2.meme	MA1546.1	PAX3	YSGTCACGSYWATTAN	1711	38.82	1568	35.58	1.09	2.4	0.00615	-5.09	5.17	1.64	0.0274	-3.6
129	db/JASPAR/JASPAR2022_CORE_vertebrates_non-redundant_v2.meme	MA1577.1	TLX2	BYAATTAR	1290	29.27	1167	26.48	1.11	7.5	0.00655	-5.03	5.51	1.71	0.0287	-3.55
130	db/JASPAR/JASPAR2022_CORE_vertebrates_non-redundant_v2.meme	MA1474.1	CREB3L4	YGCCACGTCAYC	205	4.65	157	3.56	1.3	11	0.00655	-5.03	5.51	1.71	0.0287	-3.55
131	db/JASPAR/JASPAR2022_CORE_vertebrates_non-redundant_v2.meme	MA1138.1	FOSL2::JUNB	KRTGASTCAT	95	2.16	63	1.43	1.5	13	0.00661	-5.02	5.56	1.72	0.0287	-3.55
132	db/JASPAR/JASPAR2022_CORE_vertebrates_non-redundant_v2.meme	MA0477.2	FOSL1	NNATGACTCATNN	174	3.95	130	2.95	1.34	11	0.00663	-5.02	5.58	1.72	0.0287	-3.55
133	db/JASPAR/JASPAR2022_CORE_vertebrates_non-redundant_v2.meme	MA1522.1	MAZ	BBCCCCTCCCY	169	3.83	126	2.86	1.34	13	0.00703	-4.96	5.91	1.78	0.0302	-3.5
134	db/JASPAR/JASPAR2022_CORE_vertebrates_non-redundant_v2.meme	MA1623.1	Stat2	RGAAACAGAAASH	1230	27.91	1112	25.23	1.11	7.4	0.00739	-4.91	6.22	1.83	0.0315	-3.46
135	db/JASPAR/JASPAR2022_CORE_vertebrates_non-redundant_v2.meme	MA1708.1	ETV7	DGSCGGAAGTR	808	18.33	713	16.18	1.13	8.3	0.00762	-4.88	6.41	1.86	0.0322	-3.43
136	db/JASPAR/JASPAR2022_CORE_vertebrates_non-redundant_v2.meme	MA1573.2	Thap11	ACTACAABTCCCAG	7	0.16	0	0	8	19	0.00779	-4.85	6.55	1.88	0.0327	-3.42
137	db/JASPAR/JASPAR2022_CORE_vertebrates_non-redundant_v2.meme	MA1140.2	JUNB	GATGACGTCAYC	72	1.63	45	1.02	1.59	8.2	0.00784	-4.85	6.59	1.89	0.0327	-3.42
138	db/JASPAR/JASPAR2022_CORE_vertebrates_non-redundant_v2.meme	MA0898.1	Hmx3	ASAAGCAATTAAWRRAT	613	13.91	531	12.05	1.15	7.8	0.00799	-4.83	6.72	1.9	0.033	-3.41
139	db/JASPAR/JASPAR2022_CORE_vertebrates_non-redundant_v2.meme	MA1122.1	TFDP1	VSGCGGGAAVN	1348	30.59	1226	27.82	1.1	5.4	0.00807	-4.82	6.79	1.92	0.0332	-3.41
140	db/JASPAR/JASPAR2022_CORE_vertebrates_non-redundant_v2.meme	MA0680.2	Pax7	DWTAATCAATTAWNH	230	5.22	181	4.11	1.27	10	0.0087	-4.74	7.32	1.99	0.0355	-3.34
141	db/JASPAR/JASPAR2022_CORE_vertebrates_non-redundant_v2.meme	MA0655.1	JDP2	ATGACTCAT	55	1.25	32	0.73	1.7	12	0.00883	-4.73	7.42	2	0.0357	-3.33
142	db/JASPAR/JASPAR2022_CORE_vertebrates_non-redundant_v2.meme	MA1730.1	ZNF708	NNRGCTGTRCCTCCY	304	6.9	248	5.63	1.22	9.2	0.00933	-4.67	7.85	2.06	0.0375	-3.28
143	db/JASPAR/JASPAR2022_CORE_vertebrates_non-redundant_v2.meme	MA0787.1	POU3F2	WTATGCWAATKA	306	6.94	250	5.67	1.22	10	0.00955	-4.65	8.03	2.08	0.0381	-3.27
144	db/JASPAR/JASPAR2022_CORE_vertebrates_non-redundant_v2.meme	MA0851.1	Foxj3	NDAADGTAAACAAANNM	529	12	455	10.32	1.16	9.1	0.00962	-4.64	8.09	2.09	0.0381	-3.27
145	db/JASPAR/JASPAR2022_CORE_vertebrates_non-redundant_v2.meme	MA0491.2	JUND	NNATGACTCATNN	88	2	59	1.34	1.48	12	0.0102	-4.59	8.55	2.15	0.04	-3.22
146	db/JASPAR/JASPAR2022_CORE_vertebrates_non-redundant_v2.meme	MA1547.2	PITX2	YTAATCCY	89	2.02	60	1.36	1.48	13	0.0106	-4.55	8.92	2.19	0.0415	-3.18
147	db/JASPAR/JASPAR2022_CORE_vertebrates_non-redundant_v2.meme	MA1101.2	BACH2	DWANCATGASTCATSNTWH	49	1.11	28	0.64	1.72	10	0.0109	-4.52	9.18	2.22	0.0424	-3.16
148	db/JASPAR/JASPAR2022_CORE_vertebrates_non-redundant_v2.meme	MA0786.1	POU3F1	WTATGCWAATKW	102	2.31	71	1.61	1.43	13	0.011	-4.51	9.24	2.22	0.0424	-3.16
149	db/JASPAR/JASPAR2022_CORE_vertebrates_non-redundant_v2.meme	MA0869.2	Sox11	NRGAACAAAGVV	45	1.02	25	0.57	1.77	13	0.0111	-4.5	9.36	2.24	0.0427	-3.15

## Sheet: P23_F_over_P23_M
RANK	DB	ID	ALT_ID	CONSENSUS	TP	TP%	FP	FP%	ENR_RATIO	SCORE_THR	PVALUE	LOG_PVALUE	EVALUE	LOG_EVALUE	QVALUE	LOG_QVALUE
1	db/JASPAR/JASPAR2022_CORE_vertebrates_non-redundant_v2.meme	MA1723.1	PRDM9	RGDGGGVAGGGRGGVRRMARVARR	195	13.03	92	6.15	2.11	9.9	8.08e-11	-23.24	6.8e-08	-16.5	4.87e-08	-16.84
2	db/JASPAR/JASPAR2022_CORE_vertebrates_non-redundant_v2.meme	MA0798.3	RFX3	CGTTRCCATGGCAACS	44	2.94	4	0.27	9	4.8	5.8e-10	-21.27	4.88e-07	-14.53	1.75e-07	-15.56
3	db/JASPAR/JASPAR2022_CORE_vertebrates_non-redundant_v2.meme	MA1981.1	ZNF530	GMARGGMRAGGGGCRGSV	808	54.01	644	43.05	1.25	2	1.2e-09	-20.54	1.01e-06	-13.81	2.41e-07	-15.24
4	db/JASPAR/JASPAR2022_CORE_vertebrates_non-redundant_v2.meme	MA0509.3	RFX1	SGTTGCCATGGCAACS	45	3.01	5	0.33	7.67	1.9	1.61e-09	-20.25	1.36e-06	-13.51	2.43e-07	-15.23
5	db/JASPAR/JASPAR2022_CORE_vertebrates_non-redundant_v2.meme	MA0600.2	RFX2	SGTTGCCATGGYAACS	39	2.61	3	0.2	10	9.4	2.27e-09	-19.9	1.91e-06	-13.17	2.74e-07	-15.11
6	db/JASPAR/JASPAR2022_CORE_vertebrates_non-redundant_v2.meme	MA0510.2	RFX5	SGTTGCCATGGYAACV	68	4.55	19	1.27	3.45	6.8	4.1e-08	-17.01	3.45e-05	-10.28	4.11e-06	-12.4
7	db/JASPAR/JASPAR2022_CORE_vertebrates_non-redundant_v2.meme	MA0791.1	POU4F3	RTGMATWATTAATGAR	201	13.44	115	7.69	1.74	9	1.86e-07	-15.5	0.000156	-8.76	1.6e-05	-11.04
8	db/JASPAR/JASPAR2022_CORE_vertebrates_non-redundant_v2.meme	MA0497.1	MEF2C	DDDCYAAAAATAGMW	77	5.15	27	1.8	2.79	12	3.15e-07	-14.97	0.000265	-8.24	2.13e-05	-10.75
9	db/JASPAR/JASPAR2022_CORE_vertebrates_non-redundant_v2.meme	MA0033.2	FOXL1	RTAAACA	341	22.79	233	15.57	1.46	8.4	3.19e-07	-14.96	0.000268	-8.22	2.13e-05	-10.75
10	db/JASPAR/JASPAR2022_CORE_vertebrates_non-redundant_v2.meme	MA0073.1	RREB1	CCCCMAAMCAMCCMCMMMCV	323	21.59	221	14.77	1.46	0.92	8e-07	-14.04	0.000673	-7.3	4.82e-05	-9.94
11	db/JASPAR/JASPAR2022_CORE_vertebrates_non-redundant_v2.meme	MA1721.1	ZNF93	GGYAGCRGCAGCGGYG	215	14.37	131	8.76	1.64	9.5	9.46e-07	-13.87	0.000796	-7.14	5.18e-05	-9.87
12	db/JASPAR/JASPAR2022_CORE_vertebrates_non-redundant_v2.meme	MA0050.3	Irf1	ANTGAAACTGAAASH	939	62.77	815	54.48	1.15	3.5	2.46e-06	-12.92	0.00206	-6.18	0.000123	-9
13	db/JASPAR/JASPAR2022_CORE_vertebrates_non-redundant_v2.meme	MA0790.1	POU4F1	ATGMATAATTAATG	304	20.32	210	14.04	1.45	7.8	3.13e-06	-12.67	0.00263	-5.94	0.000145	-8.84
14	db/JASPAR/JASPAR2022_CORE_vertebrates_non-redundant_v2.meme	MA1418.1	IRF3	NSRRAAMGGAAACCGAAACYR	157	10.49	89	5.95	1.76	0.62	3.67e-06	-12.52	0.00308	-5.78	0.000151	-8.8
15	db/JASPAR/JASPAR2022_CORE_vertebrates_non-redundant_v2.meme	MA0683.1	POU4F2	RTGCATAATTAATGAG	304	20.32	211	14.1	1.44	0.89	4e-06	-12.43	0.00337	-5.69	0.000151	-8.8
16	db/JASPAR/JASPAR2022_CORE_vertebrates_non-redundant_v2.meme	MA0703.2	LMX1B	AWTTTAATTAA	117	7.82	59	3.94	1.97	6.1	4.01e-06	-12.43	0.00337	-5.69	0.000151	-8.8
17	db/JASPAR/JASPAR2022_CORE_vertebrates_non-redundant_v2.meme	MA0136.3	Elf5	RVAAGGAAGTNN	1073	71.72	959	64.1	1.12	4.3	4.73e-06	-12.26	0.00398	-5.53	0.000168	-8.69
18	db/JASPAR/JASPAR2022_CORE_vertebrates_non-redundant_v2.meme	MA1630.2	ZNF281	GGGGGAGGGGVV	472	31.55	363	24.26	1.3	5.3	5.26e-06	-12.16	0.00442	-5.42	0.000172	-8.67
19	db/JASPAR/JASPAR2022_CORE_vertebrates_non-redundant_v2.meme	MA0080.6	Spi1	RRAAAGAGGAAGTGGDD	263	17.58	177	11.83	1.48	8.4	5.44e-06	-12.12	0.00457	-5.39	0.000172	-8.67
20	db/JASPAR/JASPAR2022_CORE_vertebrates_non-redundant_v2.meme	MA1730.1	ZNF708	NNRGCTGTRCCTCCY	945	63.17	833	55.68	1.13	2.5	1.78e-05	-10.94	0.0149	-4.2	0.000535	-7.53
21	db/JASPAR/JASPAR2022_CORE_vertebrates_non-redundant_v2.meme	MA0517.1	STAT1::STAT2	THAGTTTCRKTTTCY	766	51.2	660	44.12	1.16	0.99	6.03e-05	-9.72	0.0507	-2.98	0.0017	-6.38
22	db/JASPAR/JASPAR2022_CORE_vertebrates_non-redundant_v2.meme	MA0153.2	HNF1B	GTTAATNATTAAY	288	19.25	209	13.97	1.38	4.8	6.21e-05	-9.69	0.0522	-2.95	0.0017	-6.38
23	db/JASPAR/JASPAR2022_CORE_vertebrates_non-redundant_v2.meme	MA0628.1	POU6F1	AYTAATTART	170	11.36	109	7.29	1.55	9.3	7.69e-05	-9.47	0.0647	-2.74	0.00183	-6.3
24	db/JASPAR/JASPAR2022_CORE_vertebrates_non-redundant_v2.meme	MA0681.2	PHOX2B	WWTAATCAAATTAWWW	470	31.42	376	25.13	1.25	5.2	7.9e-05	-9.45	0.0664	-2.71	0.00183	-6.3
25	db/JASPAR/JASPAR2022_CORE_vertebrates_non-redundant_v2.meme	MA0602.1	Arid5a	SYAATATTGVDANH	428	28.61	337	22.53	1.27	6.9	8.01e-05	-9.43	0.0673	-2.7	0.00183	-6.3
26	db/JASPAR/JASPAR2022_CORE_vertebrates_non-redundant_v2.meme	MA0621.1	mix-a	NDTTAATTAGN	95	6.35	50	3.34	1.88	11	8.09e-05	-9.42	0.068	-2.69	0.00183	-6.3
27	db/JASPAR/JASPAR2022_CORE_vertebrates_non-redundant_v2.meme	MA0773.1	MEF2D	DCTAWAAATAGM	116	7.75	66	4.41	1.75	3.5	8.22e-05	-9.41	0.0691	-2.67	0.00183	-6.3
28	db/JASPAR/JASPAR2022_CORE_vertebrates_non-redundant_v2.meme	MA1128.1	FOSL1::JUN	NKATGACTCATNN	168	11.23	108	7.22	1.55	8.9	9.21e-05	-9.29	0.0775	-2.56	0.00198	-6.22
29	db/JASPAR/JASPAR2022_CORE_vertebrates_non-redundant_v2.meme	MA1573.2	Thap11	ACTACAABTCCCAG	459	30.68	368	24.6	1.25	3.2	0.000116	-9.06	0.0974	-2.33	0.0024	-6.03
30	db/JASPAR/JASPAR2022_CORE_vertebrates_non-redundant_v2.meme	MA1652.1	ZKSCAN5	NNRGGARGTGAGRR	1312	87.7	1240	82.89	1.06	1.2	0.000121	-9.02	0.101	-2.29	0.0024	-6.03
31	db/JASPAR/JASPAR2022_CORE_vertebrates_non-redundant_v2.meme	MA1961.1	PATZ1	SSGGGGMGGGGS	265	17.71	192	12.83	1.38	10	0.000124	-9	0.104	-2.26	0.0024	-6.03
32	db/JASPAR/JASPAR2022_CORE_vertebrates_non-redundant_v2.meme	MA1623.1	Stat2	RGAAACAGAAASH	686	45.86	588	39.3	1.17	5.7	0.000167	-8.7	0.14	-1.96	0.00308	-5.78
33	db/JASPAR/JASPAR2022_CORE_vertebrates_non-redundant_v2.meme	MA1518.2	Lhx1	NNNTGCTAATTAGCANNN	131	8.76	80	5.35	1.63	9.1	0.000169	-8.69	0.142	-1.95	0.00308	-5.78
34	db/JASPAR/JASPAR2022_CORE_vertebrates_non-redundant_v2.meme	MA0640.2	ELF3	NNCCACTTCCTGNT	165	11.03	109	7.29	1.51	9.7	0.000236	-8.35	0.199	-1.62	0.00418	-5.48
35	db/JASPAR/JASPAR2022_CORE_vertebrates_non-redundant_v2.meme	MA0141.3	ESRRB	TCAAGGTCAWW	426	28.48	342	22.86	1.24	0.32	0.000254	-8.28	0.214	-1.54	0.00438	-5.43
36	db/JASPAR/JASPAR2022_CORE_vertebrates_non-redundant_v2.meme	MA0685.2	SP4	GGGGCGGGG	999	66.78	907	60.63	1.1	0.51	0.000269	-8.22	0.226	-1.49	0.0045	-5.4
37	db/JASPAR/JASPAR2022_CORE_vertebrates_non-redundant_v2.meme	MA1487.2	FOXE1	VYTAAAYAAACAAH	210	14.04	148	9.89	1.42	8.2	0.000288	-8.15	0.242	-1.42	0.00469	-5.36
38	db/JASPAR/JASPAR2022_CORE_vertebrates_non-redundant_v2.meme	MA0788.1	POU3F3	WWTATGCWAATTW	321	21.46	247	16.51	1.3	7.8	0.000329	-8.02	0.277	-1.28	0.00522	-5.26
39	db/JASPAR/JASPAR2022_CORE_vertebrates_non-redundant_v2.meme	MA0851.1	Foxj3	NDAADGTAAACAAANNM	194	12.97	135	9.02	1.43	9	0.000341	-7.98	0.287	-1.25	0.00527	-5.25
40	db/JASPAR/JASPAR2022_CORE_vertebrates_non-redundant_v2.meme	MA0598.3	EHF	NNCACTTCCTGTTNN	82	5.48	44	2.94	1.84	11	0.00035	-7.96	0.294	-1.22	0.00527	-5.25
41	db/JASPAR/JASPAR2022_CORE_vertebrates_non-redundant_v2.meme	MA1538.1	NR2F1	RAGGTCANTGACCTY	158	10.56	105	7.02	1.5	4.2	0.00038	-7.87	0.32	-1.14	0.00559	-5.19
42	db/JASPAR/JASPAR2022_CORE_vertebrates_non-redundant_v2.meme	MA0784.2	POU1F1	ANCTMATTWGCATAWT	256	17.11	190	12.7	1.35	0.64	0.000417	-7.78	0.351	-1.05	0.00598	-5.12
43	db/JASPAR/JASPAR2022_CORE_vertebrates_non-redundant_v2.meme	MA0052.4	MEF2A	DDCTAAAAATAGMHH	340	22.73	266	17.78	1.28	8	0.000444	-7.72	0.374	-0.98	0.00614	-5.09
44	db/JASPAR/JASPAR2022_CORE_vertebrates_non-redundant_v2.meme	MA1495.1	HOXA1	STAATTAS	162	10.83	109	7.29	1.48	9.8	0.000449	-7.71	0.377	-0.97	0.00614	-5.09
45	db/JASPAR/JASPAR2022_CORE_vertebrates_non-redundant_v2.meme	MA0089.2	MAFG::NFE2L1	NVNATGACTCAGCADW	30	2.01	9	0.6	3.1	12	0.000495	-7.61	0.416	-0.88	0.00662	-5.02
46	db/JASPAR/JASPAR2022_CORE_vertebrates_non-redundant_v2.meme	MA0834.1	ATF7	NDATGACGTCATMV	162	10.83	110	7.35	1.47	0.042	0.000575	-7.46	0.483	-0.73	0.00729	-4.92
47	db/JASPAR/JASPAR2022_CORE_vertebrates_non-redundant_v2.meme	MA1594.1	ZNF382	AGGRGAYATCACYACMGAYCCCAC	111	7.42	68	4.55	1.62	2	0.000576	-7.46	0.484	-0.72	0.00729	-4.92
48	db/JASPAR/JASPAR2022_CORE_vertebrates_non-redundant_v2.meme	MA0679.2	ONECUT1	WAAAAATCAATAAWWN	605	40.44	518	34.63	1.17	3.3	0.000581	-7.45	0.489	-0.72	0.00729	-4.92
49	db/JASPAR/JASPAR2022_CORE_vertebrates_non-redundant_v2.meme	MA1988.1	Atf3	NRTGACTCABN	177	11.83	123	8.22	1.44	9.3	0.000613	-7.4	0.515	-0.66	0.00753	-4.89
50	db/JASPAR/JASPAR2022_CORE_vertebrates_non-redundant_v2.meme	MA0046.2	HNF1A	DRTTAATNATTAACN	225	15.04	165	11.03	1.36	6.4	0.000667	-7.31	0.561	-0.58	0.00804	-4.82
51	db/JASPAR/JASPAR2022_CORE_vertebrates_non-redundant_v2.meme	MA0041.2	FOXD3	WAWGHAAATAAACARY	903	60.36	816	54.55	1.11	3.4	0.000734	-7.22	0.617	-0.48	0.00867	-4.75
52	db/JASPAR/JASPAR2022_CORE_vertebrates_non-redundant_v2.meme	MA0706.1	MEOX2	DSTAATTAWN	332	22.19	262	17.51	1.27	8.6	0.000775	-7.16	0.652	-0.43	0.00898	-4.71
53	db/JASPAR/JASPAR2022_CORE_vertebrates_non-redundant_v2.meme	MA1977.1	ZNF324	NNNWRGMAGHYAAGGATGGTT	911	60.9	825	55.15	1.1	0.12	0.000818	-7.11	0.688	-0.37	0.00929	-4.68
54	db/JASPAR/JASPAR2022_CORE_vertebrates_non-redundant_v2.meme	MA0704.1	Lhx4	YTAATTAR	60	4.01	30	2.01	1.97	12	0.00088	-7.04	0.74	-0.3	0.00974	-4.63
55	db/JASPAR/JASPAR2022_CORE_vertebrates_non-redundant_v2.meme	MA1951.1	FOS	BGATGACGTCATCR	355	23.73	284	18.98	1.25	0.98	0.000889	-7.02	0.748	-0.29	0.00974	-4.63
56	db/JASPAR/JASPAR2022_CORE_vertebrates_non-redundant_v2.meme	MA0478.1	FOSL2	KRRTGASTCAB	68	4.55	36	2.41	1.86	9.7	0.000921	-6.99	0.775	-0.26	0.00991	-4.61
57	db/JASPAR/JASPAR2022_CORE_vertebrates_non-redundant_v2.meme	MA0656.1	JDP2	GATGACGTCAYC	115	7.69	73	4.88	1.57	0.86	0.00097	-6.94	0.816	-0.2	0.0103	-4.58
58	db/JASPAR/JASPAR2022_CORE_vertebrates_non-redundant_v2.meme	MA0032.2	FOXC1	WAWGTAAAYAW	272	18.18	209	13.97	1.3	8.8	0.001	-6.9	0.844	-0.17	0.0104	-4.56
59	db/JASPAR/JASPAR2022_CORE_vertebrates_non-redundant_v2.meme	MA0772.1	IRF7	HCGAAARYGAAAVT	465	31.08	388	25.94	1.2	1.5	0.00104	-6.87	0.873	-0.14	0.0106	-4.55
60	db/JASPAR/JASPAR2022_CORE_vertebrates_non-redundant_v2.meme	MA0507.2	POU2F2	AWTATGCAAATKAG	256	17.11	196	13.1	1.3	0.73	0.00128	-6.66	1.08	0.08	0.0129	-4.35
61	db/JASPAR/JASPAR2022_CORE_vertebrates_non-redundant_v2.meme	MA1104.2	GATA6	HWWTCTTATCTNH	349	23.33	281	18.78	1.24	7.8	0.00132	-6.63	1.11	0.11	0.0129	-4.35
62	db/JASPAR/JASPAR2022_CORE_vertebrates_non-redundant_v2.meme	MA1478.1	DMRTA2	AATTGHTACAWT	221	14.77	165	11.03	1.34	9.2	0.00133	-6.62	1.12	0.12	0.0129	-4.35
63	db/JASPAR/JASPAR2022_CORE_vertebrates_non-redundant_v2.meme	MA1528.1	NFIX	STTGGCRNNGTGCCARB	31	2.07	11	0.74	2.67	12	0.00135	-6.61	1.14	0.13	0.0129	-4.35
64	db/JASPAR/JASPAR2022_CORE_vertebrates_non-redundant_v2.meme	MA0799.2	RFX4	BSGTTGCYWRGCAACSV	43	2.87	19	1.27	2.2	4.4	0.00143	-6.55	1.2	0.18	0.0133	-4.32
65	db/JASPAR/JASPAR2022_CORE_vertebrates_non-redundant_v2.meme	MA1958.1	HOXD12::ELK1	DRVCGGAAGTCGTAAAD	123	8.22	81	5.41	1.51	0.17	0.00143	-6.55	1.2	0.19	0.0133	-4.32
66	db/JASPAR/JASPAR2022_CORE_vertebrates_non-redundant_v2.meme	MA0627.2	POU2F3	NWTATGCAAATNH	263	17.58	203	13.57	1.29	8	0.00145	-6.53	1.22	0.2	0.0133	-4.32
67	db/JASPAR/JASPAR2022_CORE_vertebrates_non-redundant_v2.meme	MA0161.2	NFIC	NNCTTGGCANN	1238	82.75	1173	78.41	1.06	3.2	0.00154	-6.48	1.29	0.26	0.0138	-4.28
68	db/JASPAR/JASPAR2022_CORE_vertebrates_non-redundant_v2.meme	MA1419.1	IRF4	HCGAAACCGAAACYA	47	3.14	22	1.47	2.09	0.034	0.00159	-6.44	1.34	0.29	0.0141	-4.26
69	db/JASPAR/JASPAR2022_CORE_vertebrates_non-redundant_v2.meme	MA1152.1	SOX15	CYWTTGTTHW	415	27.74	344	22.99	1.21	8.6	0.00163	-6.42	1.37	0.31	0.0142	-4.25
70	db/JASPAR/JASPAR2022_CORE_vertebrates_non-redundant_v2.meme	MA1137.1	FOSL1::JUNB	NDRTGACTCATNN	59	3.94	31	2.07	1.87	11	0.00181	-6.31	1.52	0.42	0.0156	-4.16
71	db/JASPAR/JASPAR2022_CORE_vertebrates_non-redundant_v2.meme	MA0501.1	MAF::NFE2	ATGACTCAGCANWTY	76	5.08	44	2.94	1.71	8.7	0.00185	-6.29	1.56	0.44	0.0156	-4.16
72	db/JASPAR/JASPAR2022_CORE_vertebrates_non-redundant_v2.meme	MA0489.2	Jun	NVTGACTCATNN	27	1.8	9	0.6	2.8	13	0.00186	-6.29	1.57	0.45	0.0156	-4.16
73	db/JASPAR/JASPAR2022_CORE_vertebrates_non-redundant_v2.meme	MA0119.1	NFIC::TLX1	TGGCASSRWGCCAA	86	5.75	52	3.48	1.64	5.3	0.00194	-6.25	1.63	0.49	0.016	-4.14
74	db/JASPAR/JASPAR2022_CORE_vertebrates_non-redundant_v2.meme	MA0705.1	Lhx8	CTAATTAV	131	8.76	89	5.95	1.47	10	0.002	-6.22	1.68	0.52	0.0162	-4.12
75	db/JASPAR/JASPAR2022_CORE_vertebrates_non-redundant_v2.meme	MA1972.1	ZFP14	GGAGGCHCHGGARBG	273	18.25	214	14.3	1.27	7.7	0.00202	-6.2	1.7	0.53	0.0162	-4.12
76	db/JASPAR/JASPAR2022_CORE_vertebrates_non-redundant_v2.meme	MA0653.1	IRF9	AACGAAACCGAAACT	14	0.94	2	0.13	5	2.5	0.00204	-6.19	1.72	0.54	0.0162	-4.12
77	db/JASPAR/JASPAR2022_CORE_vertebrates_non-redundant_v2.meme	MA0661.1	MEOX1	VSTAATTAHC	199	13.3	148	9.89	1.34	9.3	0.00213	-6.15	1.79	0.58	0.0165	-4.1
78	db/JASPAR/JASPAR2022_CORE_vertebrates_non-redundant_v2.meme	MA0845.1	FOXB1	WATGTAAATAT	661	44.18	583	38.97	1.13	4.7	0.00214	-6.15	1.8	0.59	0.0165	-4.1
79	db/JASPAR/JASPAR2022_CORE_vertebrates_non-redundant_v2.meme	MA1139.1	FOSL2::JUNB	DATGACGTCATH	141	9.43	98	6.55	1.43	7	0.00227	-6.09	1.91	0.65	0.0173	-4.06
80	db/JASPAR/JASPAR2022_CORE_vertebrates_non-redundant_v2.meme	MA0514.2	Sox3	DNACAATGGNN	861	57.55	783	52.34	1.1	5	0.00233	-6.06	1.96	0.67	0.0175	-4.04
81	db/JASPAR/JASPAR2022_CORE_vertebrates_non-redundant_v2.meme	MA0614.1	Foxj2	RTAAACAA	515	34.43	442	29.55	1.16	5.6	0.00238	-6.04	2	0.69	0.0176	-4.04
82	db/JASPAR/JASPAR2022_CORE_vertebrates_non-redundant_v2.meme	MA0886.1	EMX2	VBTAATTARB	164	10.96	118	7.89	1.39	9.8	0.0024	-6.03	2.02	0.7	0.0176	-4.04
83	db/JASPAR/JASPAR2022_CORE_vertebrates_non-redundant_v2.meme	MA0786.1	POU3F1	WTATGCWAATKW	310	20.72	249	16.64	1.24	8.2	0.00243	-6.02	2.04	0.71	0.0176	-4.04
84	db/JASPAR/JASPAR2022_CORE_vertebrates_non-redundant_v2.meme	MA0465.2	CDX2	NDGCAATAAAWN	108	7.22	71	4.75	1.51	11	0.00269	-5.92	2.27	0.82	0.0193	-3.95
85	db/JASPAR/JASPAR2022_CORE_vertebrates_non-redundant_v2.meme	MA0874.1	Arx	VTBCRYTAATTARTKSW	154	10.29	110	7.35	1.4	7.1	0.00275	-5.9	2.31	0.84	0.0194	-3.94
86	db/JASPAR/JASPAR2022_CORE_vertebrates_non-redundant_v2.meme	MA1142.1	FOSL1::JUND	NRTGACTCAT	77	5.15	46	3.07	1.66	11	0.00277	-5.89	2.33	0.85	0.0194	-3.94
87	db/JASPAR/JASPAR2022_CORE_vertebrates_non-redundant_v2.meme	MA1724.1	Rfx6	HNCCTAGCAACHV	1016	67.91	943	63.03	1.08	4	0.00281	-5.87	2.36	0.86	0.0195	-3.94
88	db/JASPAR/JASPAR2022_CORE_vertebrates_non-redundant_v2.meme	MA0757.1	ONECUT3	AAAAAATCRATAAH	403	26.94	337	22.53	1.2	1.8	0.00293	-5.83	2.47	0.9	0.0196	-3.93
89	db/JASPAR/JASPAR2022_CORE_vertebrates_non-redundant_v2.meme	MA0702.2	LMX1A	TTAATTAM	52	3.48	27	1.8	1.89	14	0.00294	-5.83	2.47	0.9	0.0196	-3.93
90	db/JASPAR/JASPAR2022_CORE_vertebrates_non-redundant_v2.meme	MA0148.4	FOXA1	WWGTAAACATNN	60	4.01	33	2.21	1.79	12	0.00294	-5.83	2.47	0.91	0.0196	-3.93
91	db/JASPAR/JASPAR2022_CORE_vertebrates_non-redundant_v2.meme	MA1607.1	Foxl2	DDWATGTAAACANN	266	17.78	210	14.04	1.27	8.6	0.00297	-5.82	2.5	0.91	0.0196	-3.93
92	db/JASPAR/JASPAR2022_CORE_vertebrates_non-redundant_v2.meme	MA0468.1	DUX4	TAAYYYAATCA	334	22.33	273	18.25	1.22	0.17	0.00317	-5.75	2.67	0.98	0.0208	-3.87
93	db/JASPAR/JASPAR2022_CORE_vertebrates_non-redundant_v2.meme	MA0605.2	ATF3	RRTGACGTCAYY	24	1.6	8	0.53	2.78	8.1	0.00335	-5.7	2.82	1.04	0.0217	-3.83
94	db/JASPAR/JASPAR2022_CORE_vertebrates_non-redundant_v2.meme	MA1145.1	FOSL2::JUND	NNRTGACGTCAYHSN	906	60.56	832	55.61	1.09	1.3	0.00341	-5.68	2.87	1.05	0.0219	-3.82
95	db/JASPAR/JASPAR2022_CORE_vertebrates_non-redundant_v2.meme	MA0833.2	ATF4	DDATGATGCAATMN	225	15.04	174	11.63	1.29	6.6	0.00356	-5.64	2.99	1.1	0.0226	-3.79
96	db/JASPAR/JASPAR2022_CORE_vertebrates_non-redundant_v2.meme	MA1522.1	MAZ	BBCCCCTCCCY	270	18.05	215	14.37	1.25	9.5	0.00367	-5.61	3.09	1.13	0.023	-3.77
97	db/JASPAR/JASPAR2022_CORE_vertebrates_non-redundant_v2.meme	MA1116.1	RBPJ	BVTGGGAANN	1141	76.27	1076	71.93	1.06	2.6	0.00377	-5.58	3.17	1.15	0.0234	-3.75
98	db/JASPAR/JASPAR2022_CORE_vertebrates_non-redundant_v2.meme	MA0674.1	NKX6-1	NTMATTAA	101	6.75	67	4.48	1.5	11	0.0043	-5.45	3.62	1.29	0.0264	-3.63
99	db/JASPAR/JASPAR2022_CORE_vertebrates_non-redundant_v2.meme	MA0018.4	CREB1	NNRTGATGTCAYN	549	36.7	480	32.09	1.14	5.8	0.00443	-5.42	3.72	1.31	0.0269	-3.61
100	db/JASPAR/JASPAR2022_CORE_vertebrates_non-redundant_v2.meme	MA1130.1	FOSL2::JUN	NNRTGAGTCAYN	66	4.41	39	2.61	1.67	11	0.00474	-5.35	3.99	1.38	0.0286	-3.56
101	db/JASPAR/JASPAR2022_CORE_vertebrates_non-redundant_v2.meme	MA1143.1	FOSL1::JUND	RTGACGTMAY	889	59.43	819	54.75	1.09	5.5	0.0054	-5.22	4.54	1.51	0.0322	-3.44
102	db/JASPAR/JASPAR2022_CORE_vertebrates_non-redundant_v2.meme	MA0785.1	POU2F1	AWTATGCWAATK	239	15.98	190	12.7	1.26	9	0.00611	-5.1	5.14	1.64	0.0361	-3.32
103	db/JASPAR/JASPAR2022_CORE_vertebrates_non-redundant_v2.meme	MA0726.1	VSX2	CTAATTAN	92	6.15	61	4.08	1.5	11	0.00628	-5.07	5.28	1.66	0.0367	-3.3
104	db/JASPAR/JASPAR2022_CORE_vertebrates_non-redundant_v2.meme	MA0722.1	VAX1	YTAATTAH	222	14.84	175	11.7	1.27	9.2	0.00655	-5.03	5.51	1.71	0.0379	-3.27
105	db/JASPAR/JASPAR2022_CORE_vertebrates_non-redundant_v2.meme	MA0612.2	EMX1	BTAATTAS	166	11.1	125	8.36	1.33	9.8	0.00674	-5	5.67	1.73	0.0387	-3.25
106	db/JASPAR/JASPAR2022_CORE_vertebrates_non-redundant_v2.meme	MA1643.1	NFIB	NNCCTGGCAYNGTGCCAAGNN	487	32.55	424	28.34	1.15	0.96	0.00688	-4.98	5.78	1.75	0.0391	-3.24
107	db/JASPAR/JASPAR2022_CORE_vertebrates_non-redundant_v2.meme	MA0609.2	CREM	NNDGTGACGTCACHNN	1063	71.06	1000	66.84	1.06	1.8	0.00714	-4.94	6	1.79	0.0402	-3.21
108	db/JASPAR/JASPAR2022_CORE_vertebrates_non-redundant_v2.meme	MA0671.1	NFIX	NNTGCCAAN	606	40.51	540	36.1	1.12	7.6	0.00724	-4.93	6.09	1.81	0.0404	-3.21
109	db/JASPAR/JASPAR2022_CORE_vertebrates_non-redundant_v2.meme	MA0715.1	PROP1	TAATYWAATTA	297	19.85	245	16.38	1.21	5.4	0.00772	-4.86	6.49	1.87	0.0426	-3.15
110	db/JASPAR/JASPAR2022_CORE_vertebrates_non-redundant_v2.meme	MA0868.2	SOX8	MGAACAATRG	348	23.26	293	19.59	1.19	8.3	0.00804	-4.82	6.76	1.91	0.0436	-3.13
111	db/JASPAR/JASPAR2022_CORE_vertebrates_non-redundant_v2.meme	MA1549.1	POU6F1	RTAATGAGVN	215	14.37	170	11.36	1.26	8.9	0.0081	-4.82	6.81	1.92	0.0436	-3.13
112	db/JASPAR/JASPAR2022_CORE_vertebrates_non-redundant_v2.meme	MA1420.1	IRF5	CCGAAACCGAAACY	669	44.72	603	40.31	1.11	2.5	0.00811	-4.82	6.82	1.92	0.0436	-3.13
113	db/JASPAR/JASPAR2022_CORE_vertebrates_non-redundant_v2.meme	MA1133.1	JUN::JUNB	KRTGACGTCATN	43	2.87	23	1.54	1.83	12	0.00869	-4.75	7.31	1.99	0.0463	-3.07
114	db/JASPAR/JASPAR2022_CORE_vertebrates_non-redundant_v2.meme	MA0081.2	SPIB	TYTCACTTCCTCTTTY	72	4.81	46	3.07	1.55	11	0.00926	-4.68	7.78	2.05	0.0489	-3.02
115	db/JASPAR/JASPAR2022_CORE_vertebrates_non-redundant_v2.meme	MA1653.1	ZNF148	YBCCCCTCCCCC	353	23.6	299	19.99	1.18	8.7	0.00944	-4.66	7.94	2.07	0.0494	-3.01
116	db/JASPAR/JASPAR2022_CORE_vertebrates_non-redundant_v2.meme	MA1627.1	Wt1	YBCCTCCCCCACVB	492	32.89	432	28.88	1.14	7	0.00977	-4.63	8.22	2.11	0.0506	-2.98
117	db/JASPAR/JASPAR2022_CORE_vertebrates_non-redundant_v2.meme	MA0135.1	Lhx3	WAATTAATTAWYY	560	37.43	498	33.29	1.12	0.052	0.00982	-4.62	8.26	2.11	0.0506	-2.98
118	db/JASPAR/JASPAR2022_CORE_vertebrates_non-redundant_v2.meme	MA1952.1	FOXJ2::ELF1	RTAAACMGGAAGTR	699	46.72	635	42.45	1.1	5.1	0.0102	-4.58	8.61	2.15	0.0523	-2.95
119	db/JASPAR/JASPAR2022_CORE_vertebrates_non-redundant_v2.meme	MA0611.2	Dux	NTGATTBAATCAVWNN	248	16.58	202	13.5	1.23	3.9	0.0106	-4.54	8.95	2.19	0.0536	-2.93
120	db/JASPAR/JASPAR2022_CORE_vertebrates_non-redundant_v2.meme	MA0601.1	Arid3b	ATATTAATWAN	224	14.97	180	12.03	1.24	9.8	0.0107	-4.54	8.98	2.19	0.0536	-2.93
121	db/JASPAR/JASPAR2022_CORE_vertebrates_non-redundant_v2.meme	MA0662.1	MIXL1	NBYAATTAVN	146	9.76	110	7.35	1.32	10	0.011	-4.51	9.25	2.23	0.0548	-2.9
122	db/JASPAR/JASPAR2022_CORE_vertebrates_non-redundant_v2.meme	MA1126.1	FOS::JUN	DRTGACGTCATHNDTN	205	13.7	163	10.9	1.26	8.5	0.0112	-4.49	9.41	2.24	0.0552	-2.9
123	db/JASPAR/JASPAR2022_CORE_vertebrates_non-redundant_v2.meme	MA1120.1	SOX13	DVACAATGGNN	804	53.74	741	49.53	1.08	5.1	0.0117	-4.45	9.8	2.28	0.0571	-2.86
124	db/JASPAR/JASPAR2022_CORE_vertebrates_non-redundant_v2.meme	MA0493.2	KLF1	DGGGYGGGG	388	25.94	334	22.33	1.16	8.3	0.0118	-4.44	9.88	2.29	0.0571	-2.86

## Sheet: P30_M_over_P30_F
RANK	DB	ID	ALT_ID	CONSENSUS	TP	TP%	FP	FP%	ENR_RATIO	SCORE_THR	PVALUE	LOG_PVALUE	EVALUE	LOG_EVALUE	QVALUE	LOG_QVALUE
1	db/JASPAR/JASPAR2022_CORE_vertebrates_non-redundant.meme	MA0510.2	RFX5	SGTTGCCATGGYAACV	99	3.19	15	0.48	6.25	9.1	1.21e-16	-36.65	1.02e-13	-29.92	7.24e-14	-30.26
2	db/JASPAR/JASPAR2022_CORE_vertebrates_non-redundant.meme	MA1723.1	PRDM9	RGDGGGVAGGGRGGVRRMARVARR	627	20.19	380	12.24	1.65	7.9	3.65e-15	-33.24	3.06e-12	-26.51	1.09e-12	-27.55
3	db/JASPAR/JASPAR2022_CORE_vertebrates_non-redundant.meme	MA0600.2	RFX2	SGTTGCCATGGYAACS	101	3.25	21	0.68	4.64	7.2	4.98e-14	-30.63	4.18e-11	-23.9	9.9e-12	-25.34
4	db/JASPAR/JASPAR2022_CORE_vertebrates_non-redundant.meme	MA0509.3	RFX1	SGTTGCCATGGCAACS	97	3.12	23	0.74	4.08	0.4	2.7e-12	-26.64	2.27e-09	-19.91	4.03e-10	-21.63
5	db/JASPAR/JASPAR2022_CORE_vertebrates_non-redundant.meme	MA0798.3	RFX3	CGTTRCCATGGCAACS	99	3.19	25	0.81	3.85	3	6.67e-12	-25.73	5.59e-09	-19	7.95e-10	-20.95
6	db/JASPAR/JASPAR2022_CORE_vertebrates_non-redundant.meme	MA1721.1	ZNF93	GGYAGCRGCAGCGGYG	327	10.53	186	5.99	1.75	11	2.63e-10	-22.06	2.2e-07	-15.33	2.61e-08	-17.46
7	db/JASPAR/JASPAR2022_CORE_vertebrates_non-redundant.meme	MA1652.1	ZKSCAN5	NNRGGARGTGAGRR	1632	52.56	1323	42.61	1.23	4.5	7.96e-09	-18.65	6.67e-06	-11.92	6.78e-07	-14.2
8	db/JASPAR/JASPAR2022_CORE_vertebrates_non-redundant.meme	MA0747.1	SP8	RCCACGCCCMCY	1112	35.81	873	28.12	1.27	6.4	4.85e-08	-16.84	4.07e-05	-10.11	3.62e-06	-12.53
9	db/JASPAR/JASPAR2022_CORE_vertebrates_non-redundant.meme	MA1866.1	PATZ1	SSGGGGMGGGGS	120	3.86	52	1.67	2.28	16	1.17e-07	-15.96	9.82e-05	-9.23	7.76e-06	-11.77
10	db/JASPAR/JASPAR2022_CORE_vertebrates_non-redundant.meme	MA1724.1	Rfx6	HNCCTAGCAACHV	234	7.54	135	4.35	1.73	10	1.49e-07	-15.72	0.000125	-8.99	8.9e-06	-11.63
11	db/JASPAR/JASPAR2022_CORE_vertebrates_non-redundant.meme	MA0052.4	MEF2A	DDCTAAAAATAGMHH	403	12.98	276	8.89	1.46	9.7	6.51e-07	-14.24	0.000546	-7.51	3.34e-05	-10.31
12	db/JASPAR/JASPAR2022_CORE_vertebrates_non-redundant.meme	MA0080.6	Spi1	RRAAAGAGGAAGTGGDD	1411	45.44	1164	37.49	1.21	5.1	6.73e-07	-14.21	0.000564	-7.48	3.34e-05	-10.31
13	db/JASPAR/JASPAR2022_CORE_vertebrates_non-redundant.meme	MA1653.1	ZNF148	YBCCCCTCCCCC	407	13.11	282	9.08	1.44	11	1.14e-06	-13.68	0.000955	-6.95	5.22e-05	-9.86
14	db/JASPAR/JASPAR2022_CORE_vertebrates_non-redundant.meme	MA0079.5	SP1	GGGGCGGGG	95	3.06	40	1.29	2.34	15	1.26e-06	-13.58	0.00106	-6.85	5.37e-05	-9.83
15	db/JASPAR/JASPAR2022_CORE_vertebrates_non-redundant.meme	MA0732.1	EGR3	HHMCGCCCACGCAHH	656	21.13	496	15.97	1.32	2	1.44e-06	-13.45	0.00121	-6.72	5.72e-05	-9.77
16	db/JASPAR/JASPAR2022_CORE_vertebrates_non-redundant.meme	MA0748.2	YY2	NVATGGCGGCS	162	5.22	88	2.83	1.83	12	1.71e-06	-13.28	0.00143	-6.55	6.38e-05	-9.66
17	db/JASPAR/JASPAR2022_CORE_vertebrates_non-redundant.meme	MA0685.2	SP4	GGGGCGGGG	95	3.06	41	1.32	2.29	15	2.13e-06	-13.06	0.00178	-6.33	7.2e-05	-9.54
18	db/JASPAR/JASPAR2022_CORE_vertebrates_non-redundant.meme	MA0618.1	LBX1	TTAATTAG	114	3.67	54	1.74	2.09	12	2.17e-06	-13.04	0.00182	-6.31	7.2e-05	-9.54
19	db/JASPAR/JASPAR2022_CORE_vertebrates_non-redundant.meme	MA0742.2	KLF12	GGGGCGGGG	99	3.19	44	1.42	2.22	15	2.49e-06	-12.9	0.00209	-6.17	7.82e-05	-9.46
20	db/JASPAR/JASPAR2022_CORE_vertebrates_non-redundant.meme	MA0073.1	RREB1	CCCCMAAMCAMCCMCMMMCV	87	2.8	37	1.19	2.32	11	4.22e-06	-12.38	0.00353	-5.65	0.000126	-8.98
21	db/JASPAR/JASPAR2022_CORE_vertebrates_non-redundant.meme	MA0041.2	FOXD3	WAWGHAAATAAACARY	732	23.57	572	18.42	1.28	8.3	5.53e-06	-12.1	0.00464	-5.37	0.000152	-8.79
22	db/JASPAR/JASPAR2022_CORE_vertebrates_non-redundant.meme	MA1514.1	KLF17	MMCCACGCACCCMTY	777	25.02	612	19.71	1.27	4.7	5.62e-06	-12.09	0.00471	-5.36	0.000152	-8.79
23	db/JASPAR/JASPAR2022_CORE_vertebrates_non-redundant.meme	MA1512.1	KLF11	SCCACGCCCMC	725	23.35	567	18.26	1.28	7	6.5e-06	-11.94	0.00545	-5.21	0.000168	-8.69
24	db/JASPAR/JASPAR2022_CORE_vertebrates_non-redundant.meme	MA0840.1	Creb5	NATGACGTCAYH	215	6.92	134	4.32	1.6	3.9	8.79e-06	-11.64	0.00736	-4.91	0.000211	-8.46
25	db/JASPAR/JASPAR2022_CORE_vertebrates_non-redundant.meme	MA1630.2	ZNF281	GGGGGAGGGGVV	642	20.68	496	15.97	1.29	6	8.86e-06	-11.63	0.00743	-4.9	0.000211	-8.46
26	db/JASPAR/JASPAR2022_CORE_vertebrates_non-redundant.meme	MA1107.2	KLF9	MNGCCACACCCACHYV	1171	37.71	973	31.34	1.2	5.4	1.11e-05	-11.4	0.00934	-4.67	0.000256	-8.27
27	db/JASPAR/JASPAR2022_CORE_vertebrates_non-redundant.meme	MA0773.1	MEF2D	DCTAWAAATAGM	357	11.5	252	8.12	1.42	2.6	1.25e-05	-11.29	0.0105	-4.56	0.000275	-8.2
28	db/JASPAR/JASPAR2022_CORE_vertebrates_non-redundant.meme	MA0740.2	KLF14	KGGGCGGGG	329	10.6	229	7.38	1.43	11	1.38e-05	-11.19	0.0115	-4.46	0.000293	-8.14
29	db/JASPAR/JASPAR2022_CORE_vertebrates_non-redundant.meme	MA1870.1	KLF7	DGGGCGGGG	71	2.29	29	0.93	2.4	14	1.63e-05	-11.02	0.0137	-4.29	0.000326	-8.03
30	db/JASPAR/JASPAR2022_CORE_vertebrates_non-redundant.meme	MA0516.3	SP2	GGGGCGGGG	174	5.6	104	3.35	1.67	13	1.64e-05	-11.02	0.0138	-4.29	0.000326	-8.03
31	db/JASPAR/JASPAR2022_CORE_vertebrates_non-redundant.meme	MA0136.3	Elf5	RVAAGGAAGTNN	543	17.49	414	13.33	1.31	9.1	1.79e-05	-10.93	0.015	-4.2	0.000345	-7.97
32	db/JASPAR/JASPAR2022_CORE_vertebrates_non-redundant.meme	MA1876.1	ZNF701	GAGCACYAARGGGGGRADDDD	801	25.8	643	20.71	1.25	5.9	1.88e-05	-10.88	0.0158	-4.15	0.000351	-7.96
33	db/JASPAR/JASPAR2022_CORE_vertebrates_non-redundant.meme	MA0161.2	NFIC	NNCTTGGCANN	757	24.38	606	19.52	1.25	8.1	2.52e-05	-10.59	0.0211	-3.86	0.000455	-7.69
34	db/JASPAR/JASPAR2022_CORE_vertebrates_non-redundant.meme	MA0799.2	RFX4	BSGTTGCYWRGCAACSV	106	3.41	55	1.77	1.91	3.8	3.64e-05	-10.22	0.0305	-3.49	0.000639	-7.36
35	db/JASPAR/JASPAR2022_CORE_vertebrates_non-redundant.meme	MA1511.2	KLF10	GGGGCGGGG	73	2.35	32	1.03	2.24	16	3.96e-05	-10.14	0.0332	-3.4	0.000675	-7.3
36	db/JASPAR/JASPAR2022_CORE_vertebrates_non-redundant.meme	MA0039.4	KLF4	NNCCCCACCCHN	824	26.54	672	21.64	1.23	8.4	4.95e-05	-9.91	0.0414	-3.18	0.000819	-7.11
37	db/JASPAR/JASPAR2022_CORE_vertebrates_non-redundant.meme	MA1871.1	ZFP14	GGAGGCHCHGGARBG	1371	44.15	1177	37.91	1.16	3.7	7.04e-05	-9.56	0.059	-2.83	0.00113	-6.78
38	db/JASPAR/JASPAR2022_CORE_vertebrates_non-redundant.meme	MA0656.1	JDP2	GATGACGTCAYC	277	8.92	194	6.25	1.43	0.34	7.86e-05	-9.45	0.0658	-2.72	0.00123	-6.7
39	db/JASPAR/JASPAR2022_CORE_vertebrates_non-redundant.meme	MA1554.1	RFX7	CGTTGCYAY	653	21.03	524	16.88	1.25	8.6	9.87e-05	-9.22	0.0827	-2.49	0.00147	-6.52
40	db/JASPAR/JASPAR2022_CORE_vertebrates_non-redundant.meme	MA0472.2	EGR2	MCGCCCACGCA	388	12.5	290	9.34	1.34	7.4	9.89e-05	-9.22	0.0828	-2.49	0.00147	-6.52
41	db/JASPAR/JASPAR2022_CORE_vertebrates_non-redundant.meme	MA1873.1	ZNF530	GMARGGMRAGGGGCRGSV	367	11.82	272	8.76	1.35	8.1	0.000101	-9.2	0.0849	-2.47	0.00147	-6.52
42	db/JASPAR/JASPAR2022_CORE_vertebrates_non-redundant.meme	MA1127.1	FOSB::JUN	GATGACGTCAT	438	14.11	334	10.76	1.31	7.2	0.000107	-9.14	0.0895	-2.41	0.00152	-6.49
43	db/JASPAR/JASPAR2022_CORE_vertebrates_non-redundant.meme	MA0599.1	KLF5	GCCCCDCCCH	40	1.29	13	0.42	2.93	15	0.000136	-8.91	0.114	-2.17	0.00188	-6.28
44	db/JASPAR/JASPAR2022_CORE_vertebrates_non-redundant.meme	MA0846.1	FOXC2	WAWGTAAACAWW	947	30.5	794	25.57	1.19	7.6	0.000142	-8.86	0.119	-2.13	0.00189	-6.27
45	db/JASPAR/JASPAR2022_CORE_vertebrates_non-redundant.meme	MA0497.1	MEF2C	DDDCYAAAAATAGMW	756	24.35	620	19.97	1.22	7.5	0.000142	-8.86	0.119	-2.13	0.00189	-6.27
46	db/JASPAR/JASPAR2022_CORE_vertebrates_non-redundant.meme	MA1564.1	SP9	RCCACGCCCMCY	749	24.12	614	19.77	1.22	7.8	0.000148	-8.82	0.124	-2.09	0.00192	-6.26
47	db/JASPAR/JASPAR2022_CORE_vertebrates_non-redundant.meme	MA1627.1	Wt1	YBCCTCCCCCACVB	1542	49.66	1347	43.38	1.14	4.4	0.000165	-8.71	0.138	-1.98	0.00209	-6.17
48	db/JASPAR/JASPAR2022_CORE_vertebrates_non-redundant.meme	MA0081.2	SPIB	TYTCACTTCCTCTTTY	331	10.66	244	7.86	1.36	9.2	0.000169	-8.68	0.142	-1.95	0.0021	-6.17
49	db/JASPAR/JASPAR2022_CORE_vertebrates_non-redundant.meme	MA0741.1	KLF16	GMCACGCCCCC	1281	41.26	1105	35.59	1.16	4.8	0.000181	-8.62	0.151	-1.89	0.0022	-6.12
50	db/JASPAR/JASPAR2022_CORE_vertebrates_non-redundant.meme	MA0506.2	Nrf1	SNCTGCGCMTGCGCV	32	1.03	9	0.29	3.3	17	0.000217	-8.43	0.182	-1.7	0.00256	-5.97
51	db/JASPAR/JASPAR2022_CORE_vertebrates_non-redundant.meme	MA2032.1	SP5	CBCCTCCCHS	789	25.41	654	21.06	1.21	9.2	0.000219	-8.43	0.183	-1.7	0.00256	-5.97
52	db/JASPAR/JASPAR2022_CORE_vertebrates_non-redundant.meme	MA1573.2	Thap11	ACTACAABTCCCAG	135	4.35	83	2.67	1.62	8.8	0.000267	-8.23	0.223	-1.5	0.00306	-5.79
53	db/JASPAR/JASPAR2022_CORE_vertebrates_non-redundant.meme	MA0162.4	EGR1	VCMCGCCCACGCVS	1271	40.93	1101	35.46	1.15	4.7	0.000276	-8.19	0.232	-1.46	0.00311	-5.77
54	db/JASPAR/JASPAR2022_CORE_vertebrates_non-redundant.meme	MA0660.1	MEF2B	RCTAWAAATAGC	280	9.02	204	6.57	1.37	3.7	0.000328	-8.02	0.275	-1.29	0.00362	-5.62
55	db/JASPAR/JASPAR2022_CORE_vertebrates_non-redundant.meme	MA1136.1	FOSB::JUNB	RTGACGTCAT	348	11.21	263	8.47	1.32	8.1	0.000344	-7.98	0.288	-1.24	0.00373	-5.59
56	db/JASPAR/JASPAR2022_CORE_vertebrates_non-redundant.meme	MA0844.1	XBP1	WDKGMCACGTCATC	984	31.69	839	27.02	1.17	1	0.000391	-7.85	0.328	-1.11	0.00417	-5.48
57	db/JASPAR/JASPAR2022_CORE_vertebrates_non-redundant.meme	MA1800.1	FOS	BGATGACGTCATCR	163	5.25	107	3.45	1.52	6.3	0.000401	-7.82	0.336	-1.09	0.0042	-5.47
58	db/JASPAR/JASPAR2022_CORE_vertebrates_non-redundant.meme	MA0528.2	ZNF263	VNGGGGAGGASG	191	6.15	131	4.22	1.45	12	0.000501	-7.6	0.42	-0.87	0.00515	-5.27
59	db/JASPAR/JASPAR2022_CORE_vertebrates_non-redundant.meme	MA1487.2	FOXE1	VYTAAAYAAACAAH	1215	39.13	1058	34.07	1.15	4.8	0.000565	-7.48	0.473	-0.75	0.00571	-5.17
60	db/JASPAR/JASPAR2022_CORE_vertebrates_non-redundant.meme	MA1134.1	FOS::JUNB	KATGASTCATHN	106	3.41	63	2.03	1.67	12	0.000595	-7.43	0.498	-0.7	0.00591	-5.13
61	db/JASPAR/JASPAR2022_CORE_vertebrates_non-redundant.meme	MA0746.2	SP3	NGCCACGCCCMCH	1439	46.34	1271	40.93	1.13	1.1	0.000711	-7.25	0.596	-0.52	0.00695	-4.97
62	db/JASPAR/JASPAR2022_CORE_vertebrates_non-redundant.meme	MA1145.1	FOSL2::JUND	NNRTGACGTCAYHSN	391	12.59	306	9.86	1.28	7.2	0.000748	-7.2	0.626	-0.47	0.00719	-4.94
63	db/JASPAR/JASPAR2022_CORE_vertebrates_non-redundant.meme	MA0605.2	ATF3	RRTGACGTCAYY	92	2.96	53	1.71	1.72	1.4	0.000767	-7.17	0.643	-0.44	0.00726	-4.93
64	db/JASPAR/JASPAR2022_CORE_vertebrates_non-redundant.meme	MA0483.1	Gfi1B	AAATCWCWGCH	740	23.83	623	20.06	1.19	7.1	0.000872	-7.04	0.731	-0.31	0.00812	-4.81
65	db/JASPAR/JASPAR2022_CORE_vertebrates_non-redundant.meme	MA0834.1	ATF7	NDATGACGTCATMV	344	11.08	266	8.57	1.29	0.034	0.000928	-6.98	0.777	-0.25	0.00851	-4.77
66	db/JASPAR/JASPAR2022_CORE_vertebrates_non-redundant.meme	MA0135.1	Lhx3	WAATTAATTAWYY	831	26.76	708	22.8	1.17	3.7	0.000977	-6.93	0.819	-0.2	0.00882	-4.73
67	db/JASPAR/JASPAR2022_CORE_vertebrates_non-redundant.meme	MA0638.1	CREB3	VTGCCACGTCAYCR	770	24.8	653	21.03	1.18	1.6	0.0011	-6.82	0.918	-0.09	0.00975	-4.63
68	db/JASPAR/JASPAR2022_CORE_vertebrates_non-redundant.meme	MA1131.1	FOSL2::JUN	GRTGACGTMAT	472	15.2	385	12.4	1.23	6.8	0.0017	-6.38	1.42	0.35	0.0146	-4.23
69	db/JASPAR/JASPAR2022_CORE_vertebrates_non-redundant.meme	MA0733.1	EGR4	NHMCGCCCACGCAHWT	864	27.83	745	23.99	1.16	5.8	0.0017	-6.37	1.43	0.36	0.0146	-4.23
70	db/JASPAR/JASPAR2022_CORE_vertebrates_non-redundant.meme	MA0018.4	CREB1	NNRTGATGTCAYN	263	8.47	199	6.41	1.32	9.8	0.00171	-6.37	1.43	0.36	0.0146	-4.23
71	db/JASPAR/JASPAR2022_CORE_vertebrates_non-redundant.meme	MA1522.1	MAZ	BBCCCCTCCCY	485	15.62	397	12.79	1.22	8.9	0.00174	-6.35	1.46	0.38	0.0146	-4.22
72	db/JASPAR/JASPAR2022_CORE_vertebrates_non-redundant.meme	MA1129.1	FOSL1::JUN	ATGACGTCAT	279	8.99	214	6.89	1.3	8.7	0.002	-6.21	1.68	0.52	0.0166	-4.1
73	db/JASPAR/JASPAR2022_CORE_vertebrates_non-redundant.meme	MA1141.1	FOS::JUND	NKATGAGTCATNN	99	3.19	62	2	1.59	12	0.00223	-6.1	1.87	0.63	0.0182	-4
74	db/JASPAR/JASPAR2022_CORE_vertebrates_non-redundant.meme	MA0068.2	PAX4	CTAATTAG	398	12.82	321	10.34	1.24	8.8	0.00235	-6.05	1.97	0.68	0.0189	-3.97
75	db/JASPAR/JASPAR2022_CORE_vertebrates_non-redundant.meme	MA0150.2	Nfe2l2	CASNATGACTCAGCA	574	18.49	481	15.49	1.19	5.5	0.00238	-6.04	2	0.69	0.0189	-3.97
76	db/JASPAR/JASPAR2022_CORE_vertebrates_non-redundant.meme	MA0504.1	NR2C2	VGRGGTCARAGGTCA	509	16.39	422	13.59	1.21	6	0.00248	-6	2.08	0.73	0.0195	-3.94
77	db/JASPAR/JASPAR2022_CORE_vertebrates_non-redundant.meme	MA0625.2	NFATC3	RYGGAAAMH	148	4.77	103	3.32	1.43	10	0.00274	-5.9	2.29	0.83	0.0212	-3.86
78	db/JASPAR/JASPAR2022_CORE_vertebrates_non-redundant.meme	MA0715.1	PROP1	TAATYWAATTA	849	27.34	737	23.74	1.15	4.9	0.00277	-5.89	2.32	0.84	0.0212	-3.86
79	db/JASPAR/JASPAR2022_CORE_vertebrates_non-redundant.meme	MA0489.2	Jun	NVTGACTCATNN	132	4.25	90	2.9	1.46	11	0.00295	-5.83	2.47	0.91	0.0222	-3.81
80	db/JASPAR/JASPAR2022_CORE_vertebrates_non-redundant.meme	MA1632.1	ATF2	NNATGABGTCATN	529	17.04	442	14.24	1.2	6.6	0.00298	-5.82	2.5	0.91	0.0222	-3.81
81	db/JASPAR/JASPAR2022_CORE_vertebrates_non-redundant.meme	MA0888.1	EVX2	VVTAATTAVB	122	3.93	82	2.64	1.48	11	0.00314	-5.76	2.63	0.97	0.0231	-3.77
82	db/JASPAR/JASPAR2022_CORE_vertebrates_non-redundant.meme	MA1133.1	JUN::JUNB	KRTGACGTCATN	416	13.4	340	10.95	1.22	8.1	0.00327	-5.72	2.74	1.01	0.0235	-3.75
83	db/JASPAR/JASPAR2022_CORE_vertebrates_non-redundant.meme	MA0501.1	MAF::NFE2	ATGACTCAGCANWTY	248	7.99	190	6.12	1.3	6.9	0.00327	-5.72	2.74	1.01	0.0235	-3.75
84	db/JASPAR/JASPAR2022_CORE_vertebrates_non-redundant.meme	MA0622.1	Mlxip	BCACGTGK	64	2.06	36	1.16	1.76	15	0.00335	-5.7	2.81	1.03	0.0238	-3.74
85	db/JASPAR/JASPAR2022_CORE_vertebrates_non-redundant.meme	MA0038.2	GFI1	BMAATCACDGCA	838	26.99	730	23.51	1.15	1.7	0.00358	-5.63	3	1.1	0.0251	-3.68
86	db/JASPAR/JASPAR2022_CORE_vertebrates_non-redundant.meme	MA1420.1	IRF5	CCGAAACCGAAACY	264	8.5	205	6.6	1.29	7.6	0.00376	-5.58	3.15	1.15	0.026	-3.65
87	db/JASPAR/JASPAR2022_CORE_vertebrates_non-redundant.meme	MA1474.1	CREB3L4	YGCCACGTCAYC	820	26.41	714	23	1.15	6.9	0.00382	-5.57	3.2	1.16	0.0261	-3.64
88	db/JASPAR/JASPAR2022_CORE_vertebrates_non-redundant.meme	MA0884.2	DUXA	YTRATTWAATYAR	720	23.19	621	20	1.16	0.071	0.00386	-5.56	3.24	1.17	0.0261	-3.64
89	db/JASPAR/JASPAR2022_CORE_vertebrates_non-redundant.meme	MA0784.2	POU1F1	ANCTMATTWGCATAWT	614	19.77	523	16.84	1.17	0.61	0.00393	-5.54	3.29	1.19	0.0263	-3.64
90	db/JASPAR/JASPAR2022_CORE_vertebrates_non-redundant.meme	MA0684.2	RUNX3	NHAACCTCAANN	325	10.47	260	8.37	1.25	9.8	0.00415	-5.48	3.48	1.25	0.0273	-3.6
91	db/JASPAR/JASPAR2022_CORE_vertebrates_non-redundant.meme	MA0493.2	KLF1	DGGGYGGGG	1208	38.9	1080	34.78	1.12	2.5	0.00416	-5.48	3.49	1.25	0.0273	-3.6
92	db/JASPAR/JASPAR2022_CORE_vertebrates_non-redundant.meme	MA1513.1	KLF15	SCCCCGCCCCS	264	8.5	206	6.63	1.28	12	0.00434	-5.44	3.64	1.29	0.0281	-3.57
93	db/JASPAR/JASPAR2022_CORE_vertebrates_non-redundant.meme	MA1130.1	FOSL2::JUN	NNRTGAGTCAYN	59	1.9	33	1.06	1.76	13	0.00443	-5.42	3.72	1.31	0.0284	-3.56
94	db/JASPAR/JASPAR2022_CORE_vertebrates_non-redundant.meme	MA1809.1	POU2F1::SOX2	MATTTRCATMACAATRG	209	6.73	158	5.09	1.32	7.4	0.00457	-5.39	3.83	1.34	0.0288	-3.55
95	db/JASPAR/JASPAR2022_CORE_vertebrates_non-redundant.meme	MA0491.2	JUND	NNATGACTCATNN	217	6.99	165	5.31	1.31	9.2	0.00458	-5.39	3.84	1.35	0.0288	-3.55
96	db/JASPAR/JASPAR2022_CORE_vertebrates_non-redundant.meme	MA0713.1	PHOX2A	TAATYYAATTA	440	14.17	365	11.76	1.2	8.8	0.00467	-5.37	3.91	1.36	0.029	-3.54
97	db/JASPAR/JASPAR2022_CORE_vertebrates_non-redundant.meme	MA0462.2	BATF::JUN	DATGACTCATH	73	2.35	44	1.42	1.64	13	0.00472	-5.36	3.96	1.38	0.029	-3.54
98	db/JASPAR/JASPAR2022_CORE_vertebrates_non-redundant.meme	MA0681.2	PHOX2B	WWTAATCAAATTAWWW	1202	38.71	1077	34.69	1.12	4.8	0.00493	-5.31	4.13	1.42	0.03	-3.51
99	db/JASPAR/JASPAR2022_CORE_vertebrates_non-redundant.meme	MA0726.1	VSX2	CTAATTAN	74	2.38	45	1.45	1.63	12	0.00504	-5.29	4.22	1.44	0.03	-3.51
100	db/JASPAR/JASPAR2022_CORE_vertebrates_non-redundant.meme	MA1634.1	BATF	DATGACTCATH	74	2.38	45	1.45	1.63	13	0.00504	-5.29	4.22	1.44	0.03	-3.51
101	db/JASPAR/JASPAR2022_CORE_vertebrates_non-redundant.meme	MA0845.1	FOXB1	WATGTAAATAT	1014	32.66	900	28.99	1.13	6.8	0.00512	-5.28	4.29	1.46	0.0302	-3.5
102	db/JASPAR/JASPAR2022_CORE_vertebrates_non-redundant.meme	MA0703.2	LMX1B	AWTTTAATTAA	305	9.82	244	7.86	1.25	4.9	0.00532	-5.24	4.46	1.49	0.0311	-3.47
103	db/JASPAR/JASPAR2022_CORE_vertebrates_non-redundant.meme	MA1114.1	PBX3	NNNTGAGTGACAGGBNN	737	23.74	642	20.68	1.15	6.7	0.00589	-5.13	4.94	1.6	0.034	-3.38
104	db/JASPAR/JASPAR2022_CORE_vertebrates_non-redundant.meme	MA0043.3	HLF	NNRTTATGCAACHN	140	4.51	100	3.22	1.4	11	0.00593	-5.13	4.97	1.6	0.034	-3.38
105	db/JASPAR/JASPAR2022_CORE_vertebrates_non-redundant.meme	MA2036.1	Atf3	NRTGACTCABN	82	2.64	52	1.67	1.57	13	0.00605	-5.11	5.07	1.62	0.0342	-3.38
106	db/JASPAR/JASPAR2022_CORE_vertebrates_non-redundant.meme	MA1710.1	ZNF257	VDGAGGCRAGRG	434	13.98	362	11.66	1.2	9.4	0.00607	-5.1	5.09	1.63	0.0342	-3.38
107	db/JASPAR/JASPAR2022_CORE_vertebrates_non-redundant.meme	MA1623.1	Stat2	RGAAACAGAAASH	456	14.69	383	12.33	1.19	9	0.00663	-5.02	5.56	1.72	0.0369	-3.3
108	db/JASPAR/JASPAR2022_CORE_vertebrates_non-redundant.meme	MA1143.1	FOSL1::JUND	RTGACGTMAY	863	27.79	762	24.54	1.13	7.6	0.00681	-4.99	5.71	1.74	0.0376	-3.28
109	db/JASPAR/JASPAR2022_CORE_vertebrates_non-redundant.meme	MA1101.2	BACH2	DWANCATGASTCATSNTWH	182	5.86	137	4.41	1.33	2.2	0.00694	-4.97	5.82	1.76	0.038	-3.27
110	db/JASPAR/JASPAR2022_CORE_vertebrates_non-redundant.meme	MA0639.1	DBP	NRTTACGTAAYV	299	9.63	241	7.76	1.24	6.2	0.00721	-4.93	6.04	1.8	0.0391	-3.24
111	db/JASPAR/JASPAR2022_CORE_vertebrates_non-redundant.meme	MA0790.1	POU4F1	ATGMATAATTAATG	332	10.69	271	8.73	1.22	9.5	0.00742	-4.9	6.22	1.83	0.0398	-3.22
112	db/JASPAR/JASPAR2022_CORE_vertebrates_non-redundant.meme	MA0089.2	MAFG::NFE2L1	NVNATGACTCAGCADW	388	12.5	322	10.37	1.2	5.4	0.00753	-4.89	6.31	1.84	0.0401	-3.22
113	db/JASPAR/JASPAR2022_CORE_vertebrates_non-redundant.meme	MA1521.1	MAFA	NTGCTGASTCAGCAN	1050	33.82	941	30.31	1.12	5.4	0.00809	-4.82	6.78	1.91	0.0427	-3.15
114	db/JASPAR/JASPAR2022_CORE_vertebrates_non-redundant.meme	MA0591.1	Bach1::Mafk	RSSATGACTCAGCAB	461	14.85	390	12.56	1.18	2.6	0.00842	-4.78	7.06	1.95	0.044	-3.12
115	db/JASPAR/JASPAR2022_CORE_vertebrates_non-redundant.meme	MA1495.1	HOXA1	STAATTAS	74	2.38	47	1.51	1.56	11	0.00896	-4.72	7.51	2.02	0.0464	-3.07
116	db/JASPAR/JASPAR2022_CORE_vertebrates_non-redundant.meme	MA0811.1	TFAP2B	YGCCCBVRGGCA	32	1.03	15	0.48	2.06	13	0.00937	-4.67	7.85	2.06	0.0482	-3.03
117	db/JASPAR/JASPAR2022_CORE_vertebrates_non-redundant.meme	MA0659.3	Mafg	NWGMTGACTCAGCAN	1080	34.78	972	31.3	1.11	4.5	0.00949	-4.66	7.95	2.07	0.0483	-3.03
118	db/JASPAR/JASPAR2022_CORE_vertebrates_non-redundant.meme	MA0792.1	POU5F1B	TATGCWAAT	611	19.68	531	17.1	1.15	8.7	0.01	-4.61	8.38	2.13	0.0505	-2.99
119	db/JASPAR/JASPAR2022_CORE_vertebrates_non-redundant.meme	MA0772.1	IRF7	HCGAAARYGAAAVT	394	12.69	331	10.66	1.19	5.2	0.0109	-4.52	9.13	2.21	0.0546	-2.91
120	db/JASPAR/JASPAR2022_CORE_vertebrates_non-redundant.meme	MA0609.2	CREM	NNDGTGACGTCACHNN	905	29.15	809	26.05	1.12	5.2	0.0113	-4.48	9.47	2.25	0.0555	-2.89
121	db/JASPAR/JASPAR2022_CORE_vertebrates_non-redundant.meme	MA0505.2	Nr5A2	NTGACCTTGAMCT	208	6.7	163	5.25	1.27	9.6	0.0113	-4.48	9.48	2.25	0.0555	-2.89
122	db/JASPAR/JASPAR2022_CORE_vertebrates_non-redundant.meme	MA0050.3	Irf1	ANTGAAACTGAAASH	765	24.64	677	21.8	1.13	7.4	0.0114	-4.48	9.53	2.25	0.0555	-2.89
123	db/JASPAR/JASPAR2022_CORE_vertebrates_non-redundant.meme	MA0787.1	POU3F2	WTATGCWAATKA	1243	40.03	1131	36.43	1.1	5.1	0.0119	-4.43	9.95	2.3	0.0576	-2.85

## Sheet: P30_F_over_P30_M
RANK	DB	ID	ALT_ID	CONSENSUS	TP	TP%	FP	FP%	ENR_RATIO	SCORE_THR	PVALUE	LOG_PVALUE	EVALUE	LOG_EVALUE	QVALUE	LOG_QVALUE
1	db/JASPAR/JASPAR2022_CORE_vertebrates_non-redundant.meme	MA0600.2	RFX2	SGTTGCCATGGYAACS	23	3.65	0	0	24	12	1.19e-07	-15.94	9.97e-05	-9.21	4.17e-05	-10.09
2	db/JASPAR/JASPAR2022_CORE_vertebrates_non-redundant.meme	MA1630.2	ZNF281	GGGGGAGGGGVV	157	24.88	78	12.36	2	8	1.4e-07	-15.78	0.000118	-9.05	4.17e-05	-10.09
3	db/JASPAR/JASPAR2022_CORE_vertebrates_non-redundant.meme	MA0740.2	KLF14	KGGGCGGGG	131	20.76	62	9.83	2.1	9.8	3.78e-07	-14.79	0.000316	-8.06	7.48e-05	-9.5
4	db/JASPAR/JASPAR2022_CORE_vertebrates_non-redundant.meme	MA0509.3	RFX1	SGTTGCCATGGCAACS	23	3.65	1	0.16	12	7.2	1.49e-06	-13.42	0.00125	-6.69	0.000201	-8.51
5	db/JASPAR/JASPAR2022_CORE_vertebrates_non-redundant.meme	MA0510.2	RFX5	SGTTGCCATGGYAACV	127	20.13	63	9.98	2	0.93	1.98e-06	-13.13	0.00166	-6.4	0.000201	-8.51
6	db/JASPAR/JASPAR2022_CORE_vertebrates_non-redundant.meme	MA1723.1	PRDM9	RGDGGGVAGGGRGGVRRMARVARR	206	32.65	122	19.33	1.68	6.8	2.03e-06	-13.11	0.0017	-6.38	0.000201	-8.51
7	db/JASPAR/JASPAR2022_CORE_vertebrates_non-redundant.meme	MA0798.3	RFX3	CGTTRCCATGGCAACS	18	2.85	0	0	19	12	3.81e-06	-12.48	0.00319	-5.75	0.000323	-8.04
8	db/JASPAR/JASPAR2022_CORE_vertebrates_non-redundant.meme	MA0685.2	SP4	GGGGCGGGG	163	25.83	92	14.58	1.76	9.1	5.13e-06	-12.18	0.0043	-5.45	0.000381	-7.87
9	db/JASPAR/JASPAR2022_CORE_vertebrates_non-redundant.meme	MA1721.1	ZNF93	GGYAGCRGCAGCGGYG	43	6.81	12	1.9	3.38	13	1.65e-05	-11.01	0.0138	-4.28	0.00109	-6.82
10	db/JASPAR/JASPAR2022_CORE_vertebrates_non-redundant.meme	MA0493.2	KLF1	DGGGYGGGG	185	29.32	114	18.07	1.62	8.9	2.38e-05	-10.65	0.0199	-3.92	0.00141	-6.56
11	db/JASPAR/JASPAR2022_CORE_vertebrates_non-redundant.meme	MA0468.1	DUX4	TAAYYYAATCA	47	7.45	15	2.38	3	9.5	2.88e-05	-10.45	0.0242	-3.72	0.0015	-6.5
12	db/JASPAR/JASPAR2022_CORE_vertebrates_non-redundant.meme	MA0599.1	KLF5	GCCCCDCCCH	204	32.33	130	20.6	1.56	8.6	3.02e-05	-10.41	0.0253	-3.68	0.0015	-6.5
13	db/JASPAR/JASPAR2022_CORE_vertebrates_non-redundant.meme	MA1511.2	KLF10	GGGGCGGGG	44	6.97	15	2.38	2.81	14	0.000102	-9.19	0.0852	-2.46	0.00439	-5.43
14	db/JASPAR/JASPAR2022_CORE_vertebrates_non-redundant.meme	MA0713.1	PHOX2A	TAATYYAATTA	52	8.24	20	3.17	2.52	11	0.000104	-9.17	0.0868	-2.44	0.00439	-5.43
15	db/JASPAR/JASPAR2022_CORE_vertebrates_non-redundant.meme	MA1515.1	KLF2	NRCCACRCCCH	64	10.14	28	4.44	2.24	11	0.000111	-9.11	0.093	-2.38	0.00439	-5.43
16	db/JASPAR/JASPAR2022_CORE_vertebrates_non-redundant.meme	MA0079.5	SP1	GGGGCGGGG	92	14.58	48	7.61	1.9	11	0.000125	-8.99	0.105	-2.26	0.00464	-5.37
17	db/JASPAR/JASPAR2022_CORE_vertebrates_non-redundant.meme	MA0741.1	KLF16	GMCACGCCCCC	188	29.79	125	19.81	1.5	7.9	0.000219	-8.43	0.183	-1.7	0.00764	-4.87
18	db/JASPAR/JASPAR2022_CORE_vertebrates_non-redundant.meme	MA1564.1	SP9	RCCACGCCCMCY	246	38.99	174	27.58	1.41	7.5	0.000257	-8.27	0.215	-1.54	0.00847	-4.77
19	db/JASPAR/JASPAR2022_CORE_vertebrates_non-redundant.meme	MA1475.1	CREB3L4	GRTGACGTCAYC	49	7.77	20	3.17	2.38	10	0.000317	-8.06	0.266	-1.32	0.00992	-4.61
20	db/JASPAR/JASPAR2022_CORE_vertebrates_non-redundant.meme	MA0039.4	KLF4	NNCCCCACCCHN	56	8.87	25	3.96	2.19	11	0.000375	-7.89	0.314	-1.16	0.0111	-4.5
21	db/JASPAR/JASPAR2022_CORE_vertebrates_non-redundant.meme	MA0742.2	KLF12	GGGGCGGGG	34	5.39	11	1.74	2.92	14	0.000411	-7.8	0.345	-1.07	0.0113	-4.49
22	db/JASPAR/JASPAR2022_CORE_vertebrates_non-redundant.meme	MA0747.1	SP8	RCCACGCCCMCY	89	14.1	49	7.77	1.8	10	0.000417	-7.78	0.349	-1.05	0.0113	-4.49
23	db/JASPAR/JASPAR2022_CORE_vertebrates_non-redundant.meme	MA0611.2	Dux	NTGATTBAATCAVWNN	222	35.18	157	24.88	1.41	0.41	0.00049	-7.62	0.411	-0.89	0.0127	-4.37
24	db/JASPAR/JASPAR2022_CORE_vertebrates_non-redundant.meme	MA0833.2	ATF4	DDATGATGCAATMN	300	47.54	224	35.5	1.34	2.3	0.000513	-7.57	0.43	-0.84	0.0127	-4.37
25	db/JASPAR/JASPAR2022_CORE_vertebrates_non-redundant.meme	MA2032.1	SP5	CBCCTCCCHS	106	16.8	63	9.98	1.67	11	0.000583	-7.45	0.489	-0.72	0.0139	-4.28
26	db/JASPAR/JASPAR2022_CORE_vertebrates_non-redundant.meme	MA1653.1	ZNF148	YBCCCCTCCCCC	56	8.87	26	4.12	2.11	12	0.000609	-7.4	0.51	-0.67	0.0139	-4.28
27	db/JASPAR/JASPAR2022_CORE_vertebrates_non-redundant.meme	MA0492.1	JUND	DDDRATGABGTCATN	20	3.17	4	0.63	4.2	11	0.000771	-7.17	0.646	-0.44	0.017	-4.08
28	db/JASPAR/JASPAR2022_CORE_vertebrates_non-redundant.meme	MA0753.2	ZNF740	CYRCCCCCCCCAC	69	10.94	36	5.71	1.89	11	0.000827	-7.1	0.693	-0.37	0.0176	-4.04
29	db/JASPAR/JASPAR2022_CORE_vertebrates_non-redundant.meme	MA0119.1	NFIC::TLX1	TGGCASSRWGCCAA	13	2.06	1	0.16	7	12	0.000915	-7	0.767	-0.27	0.0187	-3.98
30	db/JASPAR/JASPAR2022_CORE_vertebrates_non-redundant.meme	MA0748.2	YY2	NVATGGCGGCS	75	11.89	41	6.5	1.81	10	0.00102	-6.89	0.856	-0.15	0.0202	-3.9
31	db/JASPAR/JASPAR2022_CORE_vertebrates_non-redundant.meme	MA1554.1	RFX7	CGTTGCYAY	321	50.87	247	39.14	1.3	6.6	0.00108	-6.83	0.901	-0.1	0.0206	-3.88
32	db/JASPAR/JASPAR2022_CORE_vertebrates_non-redundant.meme	MA1594.1	ZNF382	AGGRGAYATCACYACMGAYCCCAC	97	15.37	59	9.35	1.63	0.072	0.00146	-6.53	1.22	0.2	0.0271	-3.61
33	db/JASPAR/JASPAR2022_CORE_vertebrates_non-redundant.meme	MA1800.1	FOS	BGATGACGTCATCR	62	9.83	33	5.23	1.85	5.4	0.00191	-6.26	1.6	0.47	0.0344	-3.37
34	db/JASPAR/JASPAR2022_CORE_vertebrates_non-redundant.meme	MA1107.2	KLF9	MNGCCACACCCACHYV	309	48.97	241	38.19	1.28	5.4	0.00211	-6.16	1.77	0.57	0.0368	-3.3
35	db/JASPAR/JASPAR2022_CORE_vertebrates_non-redundant.meme	MA1513.1	KLF15	SCCCCGCCCCS	25	3.96	8	1.27	2.89	14	0.00227	-6.09	1.9	0.64	0.0386	-3.26
36	db/JASPAR/JASPAR2022_CORE_vertebrates_non-redundant.meme	MA0610.1	DMRT3	MATGTATCAAN	89	14.1	55	8.72	1.61	9.5	0.00288	-5.85	2.41	0.88	0.0459	-3.08
37	db/JASPAR/JASPAR2022_CORE_vertebrates_non-redundant.meme	MA1870.1	KLF7	DGGGCGGGG	44	6.97	21	3.33	2.05	12	0.00295	-5.82	2.48	0.91	0.0459	-3.08
38	db/JASPAR/JASPAR2022_CORE_vertebrates_non-redundant.meme	MA0060.3	NFYA	RRCCAATCAGM	26	4.12	9	1.43	2.7	12	0.00299	-5.81	2.51	0.92	0.0459	-3.08
39	db/JASPAR/JASPAR2022_CORE_vertebrates_non-redundant.meme	MA1866.1	PATZ1	SSGGGGMGGGGS	55	8.72	29	4.6	1.87	13	0.00301	-5.8	2.52	0.93	0.0459	-3.08
40	db/JASPAR/JASPAR2022_CORE_vertebrates_non-redundant.meme	MA0515.1	Sox6	CCWTTGTYYY	72	11.41	42	6.66	1.7	9.9	0.00317	-5.75	2.66	0.98	0.0471	-3.06
41	db/JASPAR/JASPAR2022_CORE_vertebrates_non-redundant.meme	MA1636.1	CEBPG	NDATGATGCAATMHH	292	46.28	229	36.29	1.27	4	0.00326	-5.73	2.73	1	0.0472	-3.05
42	db/JASPAR/JASPAR2022_CORE_vertebrates_non-redundant.meme	MA2033.1	THRA	NYTGTGTCCTCABRTGACCTYWBB	49	7.77	25	3.96	1.92	5.4	0.00354	-5.64	2.96	1.09	0.05	-3
43	db/JASPAR/JASPAR2022_CORE_vertebrates_non-redundant.meme	MA1141.1	FOS::JUND	NKATGAGTCATNN	84	13.31	52	8.24	1.6	7.2	0.0038	-5.57	3.19	1.16	0.0525	-2.95
44	db/JASPAR/JASPAR2022_CORE_vertebrates_non-redundant.meme	MA1139.1	FOSL2::JUNB	DATGACGTCATH	75	11.89	45	7.13	1.65	6.8	0.00391	-5.54	3.28	1.19	0.0528	-2.94
45	db/JASPAR/JASPAR2022_CORE_vertebrates_non-redundant.meme	MA1516.1	KLF3	GRCCRCGCCCH	206	32.65	155	24.56	1.33	5.1	0.00419	-5.48	3.51	1.26	0.0553	-2.9
46	db/JASPAR/JASPAR2022_CORE_vertebrates_non-redundant.meme	MA1527.1	NFIC	NTTGGCDNNRTGCCARN	72	11.41	43	6.81	1.66	0.35	0.00436	-5.44	3.65	1.3	0.0553	-2.89
47	db/JASPAR/JASPAR2022_CORE_vertebrates_non-redundant.meme	MA0073.1	RREB1	CCCCMAAMCAMCCMCMMMCV	51	8.08	27	4.28	1.86	6.2	0.00438	-5.43	3.67	1.3	0.0553	-2.89
48	db/JASPAR/JASPAR2022_CORE_vertebrates_non-redundant.meme	MA0516.3	SP2	GGGGCGGGG	28	4.44	11	1.74	2.42	13	0.00473	-5.35	3.97	1.38	0.0567	-2.87
49	db/JASPAR/JASPAR2022_CORE_vertebrates_non-redundant.meme	MA0847.3	FOXD2	SYTAARYAAACA	28	4.44	11	1.74	2.42	12	0.00473	-5.35	3.97	1.38	0.0567	-2.87
50	db/JASPAR/JASPAR2022_CORE_vertebrates_non-redundant.meme	MA0081.2	SPIB	TYTCACTTCCTCTTTY	31	4.91	13	2.06	2.29	11	0.00477	-5.34	4	1.39	0.0567	-2.87
51	db/JASPAR/JASPAR2022_CORE_vertebrates_non-redundant.meme	MA1644.1	NFYC	RDCCAATCASN	18	2.85	5	0.79	3.17	13	0.00531	-5.24	4.45	1.49	0.0609	-2.8
52	db/JASPAR/JASPAR2022_CORE_vertebrates_non-redundant.meme	MA0799.2	RFX4	BSGTTGCYWRGCAACSV	23	3.65	8	1.27	2.67	4.7	0.00533	-5.23	4.47	1.5	0.0609	-2.8
53	db/JASPAR/JASPAR2022_CORE_vertebrates_non-redundant.meme	MA1135.1	FOSB::JUNB	KRTGASTCAT	120	19.02	83	13.15	1.44	5.4	0.00565	-5.18	4.73	1.55	0.0632	-2.76
54	db/JASPAR/JASPAR2022_CORE_vertebrates_non-redundant.meme	MA0761.2	ETV1	NNACAGGAAGTGNN	29	4.6	12	1.9	2.31	11	0.00575	-5.16	4.82	1.57	0.0632	-2.76
55	db/JASPAR/JASPAR2022_CORE_vertebrates_non-redundant.meme	MA1478.1	DMRTA2	AATTGHTACAWT	216	34.23	166	26.31	1.3	7.1	0.00601	-5.11	5.04	1.62	0.0649	-2.73
56	db/JASPAR/JASPAR2022_CORE_vertebrates_non-redundant.meme	MA0679.2	ONECUT1	WAAAAATCAATAAWWN	117	18.54	81	12.84	1.44	7.2	0.00632	-5.06	5.29	1.67	0.0666	-2.71
57	db/JASPAR/JASPAR2022_CORE_vertebrates_non-redundant.meme	MA0476.1	FOS	DVTGASTCATB	33	5.23	15	2.38	2.12	10	0.00663	-5.02	5.56	1.72	0.0666	-2.71
58	db/JASPAR/JASPAR2022_CORE_vertebrates_non-redundant.meme	MA1517.1	KLF6	NRCCACGCCCH	33	5.23	15	2.38	2.12	12	0.00663	-5.02	5.56	1.72	0.0666	-2.71
59	db/JASPAR/JASPAR2022_CORE_vertebrates_non-redundant.meme	MA0746.2	SP3	NGCCACGCCCMCH	33	5.23	15	2.38	2.12	11	0.00663	-5.02	5.56	1.72	0.0666	-2.71
60	db/JASPAR/JASPAR2022_CORE_vertebrates_non-redundant.meme	MA1785.1	ETV2::FOXI1	BGTAAACAGGAAGYR	24	3.8	9	1.43	2.5	11	0.00676	-5	5.66	1.73	0.0666	-2.71
61	db/JASPAR/JASPAR2022_CORE_vertebrates_non-redundant.meme	MA1137.1	FOSL1::JUNB	NDRTGACTCATNN	90	14.26	59	9.35	1.52	9	0.00684	-4.99	5.73	1.75	0.0666	-2.71
62	db/JASPAR/JASPAR2022_CORE_vertebrates_non-redundant.meme	MA1134.1	FOS::JUNB	KATGASTCATHN	176	27.89	132	20.92	1.33	3.5	0.00705	-4.95	5.91	1.78	0.0675	-2.7
63	db/JASPAR/JASPAR2022_CORE_vertebrates_non-redundant.meme	MA0789.1	POU3F4	TATGCWAAT	37	5.86	18	2.85	2	11	0.00722	-4.93	6.05	1.8	0.068	-2.69
64	db/JASPAR/JASPAR2022_CORE_vertebrates_non-redundant.meme	MA0032.2	FOXC1	WAWGTAAAYAW	71	11.25	44	6.97	1.6	10	0.00747	-4.9	6.26	1.83	0.0693	-2.67
65	db/JASPAR/JASPAR2022_CORE_vertebrates_non-redundant.meme	MA1133.1	JUN::JUNB	KRTGACGTCATN	25	3.96	10	1.58	2.36	11	0.00833	-4.79	6.98	1.94	0.0761	-2.58
66	db/JASPAR/JASPAR2022_CORE_vertebrates_non-redundant.meme	MA1724.1	Rfx6	HNCCTAGCAACHV	169	26.78	127	20.13	1.33	7.5	0.00848	-4.77	7.11	1.96	0.0763	-2.57
67	db/JASPAR/JASPAR2022_CORE_vertebrates_non-redundant.meme	MA1114.1	PBX3	NNNTGAGTGACAGGBNN	85	13.47	56	8.87	1.51	8.4	0.00901	-4.71	7.55	2.02	0.0798	-2.53
68	db/JASPAR/JASPAR2022_CORE_vertebrates_non-redundant.meme	MA1144.1	FOSL2::JUND	KATGACTCAT	51	8.08	29	4.6	1.73	8.8	0.00914	-4.69	7.66	2.04	0.0799	-2.53
69	db/JASPAR/JASPAR2022_CORE_vertebrates_non-redundant.meme	MA1101.2	BACH2	DWANCATGASTCATSNTWH	43	6.81	23	3.65	1.83	0.53	0.00931	-4.68	7.8	2.05	0.0802	-2.52
70	db/JASPAR/JASPAR2022_CORE_vertebrates_non-redundant.meme	MA0598.3	EHF	NNCACTTCCTGTTNN	20	3.17	7	1.11	2.62	13	0.00957	-4.65	8.02	2.08	0.0812	-2.51
71	db/JASPAR/JASPAR2022_CORE_vertebrates_non-redundant.meme	MA0018.4	CREB1	NNRTGATGTCAYN	29	4.6	13	2.06	2.14	12	0.00975	-4.63	8.17	2.1	0.0816	-2.51
72	db/JASPAR/JASPAR2022_CORE_vertebrates_non-redundant.meme	MA1483.2	ELF2	AAMCCGGAAGTR	13	2.06	3	0.48	3.5	13	0.0106	-4.54	8.91	2.19	0.0877	-2.43
73	db/JASPAR/JASPAR2022_CORE_vertebrates_non-redundant.meme	MA0840.1	Creb5	NATGACGTCAYH	58	9.19	35	5.55	1.64	2.6	0.011	-4.51	9.21	2.22	0.0894	-2.41
74	db/JASPAR/JASPAR2022_CORE_vertebrates_non-redundant.meme	MA0884.2	DUXA	YTRATTWAATYAR	11	1.74	2	0.32	4	13	0.0112	-4.49	9.4	2.24	0.0896	-2.41
75	db/JASPAR/JASPAR2022_CORE_vertebrates_non-redundant.meme	MA1485.1	FERD3L	GCRMCAGCTGTYAC	18	2.85	6	0.95	2.71	9.7	0.0113	-4.48	9.48	2.25	0.0896	-2.41
76	db/JASPAR/JASPAR2022_CORE_vertebrates_non-redundant.meme	MA0732.1	EGR3	HHMCGCCCACGCAHH	97	15.37	67	10.62	1.44	4.3	0.0116	-4.46	9.72	2.27	0.0904	-2.4
77	db/JASPAR/JASPAR2022_CORE_vertebrates_non-redundant.meme	MA1555.1	RXRB	RRGGTCATGACCYY	27	4.28	12	1.9	2.15	8.1	0.0118	-4.44	9.92	2.29	0.0904	-2.4
78	db/JASPAR/JASPAR2022_CORE_vertebrates_non-redundant.meme	MA0501.1	MAF::NFE2	ATGACTCAGCANWTY	131	20.76	96	15.21	1.36	2.6	0.0119	-4.43	9.95	2.3	0.0904	-2.4
