# Supplementary material for: Chromatin Profiling Reveals Distinct Male and Female Trajectories for Developmental Learning Potential
Source: Dev Neurobiol. 2025 Nov 10;86(1):e23017. doi: 10.1002/dneu.23017 (PMC12603347; doi:10.1002/dneu.23017)
Supplement: Supplementary file 5 — Supplementary Material:dneu23017‐sup‐0004‐TableS3.xlsx [file DNEU-86-0-s008.xlsx]

## Sheet: P23_M_over_P30_M
Too few transcription factors to perform GO term enrichment analysis
Supplementary Table 4. GO results using enriched motifs within differential H3K27ac-defined peaks.

## Sheet: P30_M_over_P23_M
GO Category	Enrichment FDR	nTranscription Factors	Pathway Genes	Fold Enrichment	Pathway	URL	Transcription Factors
BP	5.04809e-10	11	1264	15.2602	Positive regulation of transcription by RNA polymerase II	http://amigo.geneontology.org/amigo/term/GO:0045944	ZNF263 TFAP2B MEF2D LHX4 HOXD3 NFIC EN1 GBX2 HOXB4 HOXC4 MEF2B
BP	3.56868e-09	11	1716	11.2406	Positive regulation of transcription, DNA-templated	http://amigo.geneontology.org/amigo/term/GO:0045893	ZNF263 TFAP2B MEF2D LHX4 HOXD3 NFIC EN1 GBX2 HOXB4 HOXC4 MEF2B
BP	3.56868e-09	11	1717	11.2341	Positive regulation of RNA biosynthetic process	http://amigo.geneontology.org/amigo/term/GO:1902680	ZNF263 TFAP2B MEF2D LHX4 HOXD3 NFIC EN1 GBX2 HOXB4 HOXC4 MEF2B
BP	3.56868e-09	11	1716	11.2406	Positive regulation of nucleic acid-templated transcription	http://amigo.geneontology.org/amigo/term/GO:1903508	ZNF263 TFAP2B MEF2D LHX4 HOXD3 NFIC EN1 GBX2 HOXB4 HOXC4 MEF2B
BP	8.34521e-09	11	1895	10.1789	Positive regulation of RNA metabolic process	http://amigo.geneontology.org/amigo/term/GO:0051254	ZNF263 TFAP2B MEF2D LHX4 HOXD3 NFIC EN1 GBX2 HOXB4 HOXC4 MEF2B
BP	1.06005e-08	11	1970	9.79133	Positive regulation of macromolecule biosynthetic process	http://amigo.geneontology.org/amigo/term/GO:0010557	ZNF263 TFAP2B MEF2D LHX4 HOXD3 NFIC EN1 GBX2 HOXB4 HOXC4 MEF2B
BP	5.90819e-06	5	214	40.9705	Anterior/posterior pattern specification	http://amigo.geneontology.org/amigo/term/GO:0009952	HOXD3 EN1 GBX2 HOXB4 HOXC4
BP	5.4116e-05	5	352	24.9082	Regionalization	http://amigo.geneontology.org/amigo/term/GO:0003002	HOXD3 EN1 GBX2 HOXB4 HOXC4
BP	5.4116e-05	7	1133	10.8339	Animal organ morphogenesis	http://amigo.geneontology.org/amigo/term/GO:0009887	TFAP2B MEF2D LHX4 HOXD3 GBX2 HOXB4 HOXC4
BP	0.000113686	3	47	111.928	Autonomic nervous system development	http://amigo.geneontology.org/amigo/term/GO:0048483	ARX TFAP2B GBX2
BP	0.000150833	5	460	19.0602	Pattern specification process	http://amigo.geneontology.org/amigo/term/GO:0007389	HOXD3 EN1 GBX2 HOXB4 HOXC4
BP	0.000150833	5	460	19.0602	Embryonic organ development	http://amigo.geneontology.org/amigo/term/GO:0048568	HOXD3 EN1 GBX2 HOXB4 HOXC4
BP	0.000234864	6	957	10.994	Negative regulation of transcription by RNA polymerase II	http://amigo.geneontology.org/amigo/term/GO:0000122	ARX ZNF263 TFAP2B NFIC EN1 HOXB4
BP	0.000234864	5	527	16.637	Skeletal system development	http://amigo.geneontology.org/amigo/term/GO:0001501	MEF2D HOXD3 EN1 HOXB4 HOXC4
BP	0.000234864	4	230	30.4963	Skeletal system morphogenesis	http://amigo.geneontology.org/amigo/term/GO:0048705	MEF2D HOXD3 HOXB4 HOXC4
BP	0.000330912	2	9	389.675	Midbrain-hindbrain boundary development	http://amigo.geneontology.org/amigo/term/GO:0030917	EN1 GBX2
BP	0.000461273	5	622	14.096	Embryonic morphogenesis	http://amigo.geneontology.org/amigo/term/GO:0048598	HOXD3 EN1 GBX2 HOXB4 HOXC4
BP	0.000500736	5	661	13.2643	Embryo development ending in birth or egg hatching	http://amigo.geneontology.org/amigo/term/GO:0009792	HOXD3 EN1 GBX2 HOXB4 HOXC4
BP	0.000500736	5	641	13.6781	Chordate embryonic development	http://amigo.geneontology.org/amigo/term/GO:0043009	HOXD3 EN1 GBX2 HOXB4 HOXC4
BP	0.000500736	4	307	22.8474	Embryonic organ morphogenesis	http://amigo.geneontology.org/amigo/term/GO:0048562	HOXD3 GBX2 HOXB4 HOXC4
BP	0.000500736	3	96	54.7981	Embryonic skeletal system morphogenesis	http://amigo.geneontology.org/amigo/term/GO:0048704	HOXD3 HOXB4 HOXC4
BP	0.000520766	2	13	269.775	Rostrocaudal neural tube patterning	http://amigo.geneontology.org/amigo/term/GO:0021903	EN1 GBX2
BP	0.000921679	3	124	42.4243	Embryonic skeletal system development	http://amigo.geneontology.org/amigo/term/GO:0048706	HOXD3 HOXB4 HOXC4
BP	0.00099182	6	1353	7.77622	Negative regulation of transcription, DNA-templated	http://amigo.geneontology.org/amigo/term/GO:0045892	ARX ZNF263 TFAP2B NFIC EN1 HOXB4
BP	0.00099182	6	1357	7.7533	Negative regulation of RNA biosynthetic process	http://amigo.geneontology.org/amigo/term/GO:1902679	ARX ZNF263 TFAP2B NFIC EN1 HOXB4
BP	0.00099182	6	1355	7.76475	Negative regulation of nucleic acid-templated transcription	http://amigo.geneontology.org/amigo/term/GO:1903507	ARX ZNF263 TFAP2B NFIC EN1 HOXB4
BP	0.00149156	6	1469	7.16217	Negative regulation of RNA metabolic process	http://amigo.geneontology.org/amigo/term/GO:0051253	ARX ZNF263 TFAP2B NFIC EN1 HOXB4
BP	0.00196818	3	171	30.7638	Central nervous system neuron differentiation	http://amigo.geneontology.org/amigo/term/GO:0021953	ARX LHX4 GBX2
BP	0.0022927	6	1607	6.54713	Negative regulation of nucleobase-containing compound metabolic process	http://amigo.geneontology.org/amigo/term/GO:0045934	ARX ZNF263 TFAP2B NFIC EN1 HOXB4
BP	0.00240666	6	1631	6.45079	Negative regulation of cellular macromolecule biosynthetic process	http://amigo.geneontology.org/amigo/term/GO:2000113	ARX ZNF263 TFAP2B NFIC EN1 HOXB4
BP	0.00241763	6	1642	6.40757	Negative regulation of macromolecule biosynthetic process	http://amigo.geneontology.org/amigo/term/GO:0010558	ARX ZNF263 TFAP2B NFIC EN1 HOXB4
BP	0.00285764	6	1702	6.18169	Negative regulation of cellular biosynthetic process	http://amigo.geneontology.org/amigo/term/GO:0031327	ARX ZNF263 TFAP2B NFIC EN1 HOXB4
BP	0.00307169	6	1734	6.06761	Negative regulation of biosynthetic process	http://amigo.geneontology.org/amigo/term/GO:0009890	ARX ZNF263 TFAP2B NFIC EN1 HOXB4
BP	0.00317451	2	39	89.925	Forelimb morphogenesis	http://amigo.geneontology.org/amigo/term/GO:0035136	TFAP2B EN1
BP	0.00324508	2	40	87.6769	Neural tube patterning	http://amigo.geneontology.org/amigo/term/GO:0021532	EN1 GBX2
BP	0.00331576	5	1102	7.95616	Embryo development	http://amigo.geneontology.org/amigo/term/GO:0009790	HOXD3 EN1 GBX2 HOXB4 HOXC4
BP	0.00691982	3	290	18.1401	Axon guidance	http://amigo.geneontology.org/amigo/term/GO:0007411	ARX LHX4 GBX2
BP	0.00691982	3	291	18.0777	Neuron projection guidance	http://amigo.geneontology.org/amigo/term/GO:0097485	ARX LHX4 GBX2
BP	0.00992497	5	1421	6.17009	Epithelium development	http://amigo.geneontology.org/amigo/term/GO:0060429	ARX TFAP2B EN1 GBX2 HOXB4
BP	0.0114024	5	1473	5.95227	Neuron differentiation	http://amigo.geneontology.org/amigo/term/GO:0030182	ARX LHX4 HOXD3 EN1 GBX2
BP	0.011636	2	83	42.2539	Diencephalon development	http://amigo.geneontology.org/amigo/term/GO:0021536	ARX GBX2
BP	0.011636	2	82	42.7692	Central nervous system neuron development	http://amigo.geneontology.org/amigo/term/GO:0021954	ARX GBX2
BP	0.0165087	5	1624	5.39883	Generation of neurons	http://amigo.geneontology.org/amigo/term/GO:0048699	ARX LHX4 HOXD3 EN1 GBX2
BP	0.0174911	2	109	32.175	Cerebellum development	http://amigo.geneontology.org/amigo/term/GO:0021549	EN1 GBX2
BP	0.0176769	4	978	7.17194	Negative regulation of apoptotic process	http://amigo.geneontology.org/amigo/term/GO:0043066	TFAP2B LHX4 EN1 PRDM9
BP	0.0186523	5	1757	4.99015	Neurogenesis	http://amigo.geneontology.org/amigo/term/GO:0022008	ARX LHX4 HOXD3 EN1 GBX2
BP	0.0186523	2	117	29.975	Metencephalon development	http://amigo.geneontology.org/amigo/term/GO:0022037	EN1 GBX2
BP	0.0186523	4	1001	7.00715	Negative regulation of programmed cell death	http://amigo.geneontology.org/amigo/term/GO:0043069	TFAP2B LHX4 EN1 PRDM9
BP	0.019351	3	490	10.7359	Axonogenesis	http://amigo.geneontology.org/amigo/term/GO:0007409	ARX LHX4 GBX2
BP	0.0212266	4	1105	6.34765	Central nervous system development	http://amigo.geneontology.org/amigo/term/GO:0007417	ARX LHX4 EN1 GBX2
BP	0.0212266	4	1115	6.29072	Negative regulation of cell death	http://amigo.geneontology.org/amigo/term/GO:0060548	TFAP2B LHX4 EN1 PRDM9
BP	0.0216136	2	145	24.1867	Appendage morphogenesis	http://amigo.geneontology.org/amigo/term/GO:0035107	TFAP2B EN1
BP	0.0216136	2	145	24.1867	Limb morphogenesis	http://amigo.geneontology.org/amigo/term/GO:0035108	TFAP2B EN1
BP	0.0217174	3	533	9.86982	Axon development	http://amigo.geneontology.org/amigo/term/GO:0061564	ARX LHX4 GBX2
BP	0.0217899	2	149	23.5374	Negative regulation of neuron apoptotic process	http://amigo.geneontology.org/amigo/term/GO:0043524	TFAP2B EN1
BP	0.0217899	2	152	23.0729	Neural precursor cell proliferation	http://amigo.geneontology.org/amigo/term/GO:0061351	ARX GBX2
BP	0.0227552	2	162	21.6486	Neural tube development	http://amigo.geneontology.org/amigo/term/GO:0021915	EN1 GBX2
BP	0.0227552	2	160	21.9192	Hindbrain development	http://amigo.geneontology.org/amigo/term/GO:0030902	EN1 GBX2
BP	0.0227552	4	1203	5.83055	Neuron development	http://amigo.geneontology.org/amigo/term/GO:0048666	ARX LHX4 EN1 GBX2
BP	0.0254708	2	181	19.3761	Appendage development	http://amigo.geneontology.org/amigo/term/GO:0048736	TFAP2B EN1
BP	0.0254708	2	181	19.3761	Limb development	http://amigo.geneontology.org/amigo/term/GO:0060173	TFAP2B EN1
BP	0.0254818	3	620	8.48486	Cell morphogenesis involved in neuron differentiation	http://amigo.geneontology.org/amigo/term/GO:0048667	ARX LHX4 GBX2
BP	0.0289285	2	202	17.3618	Cartilage development	http://amigo.geneontology.org/amigo/term/GO:0051216	MEF2D HOXD3
BP	0.0301173	3	686	7.66854	Neuron projection morphogenesis	http://amigo.geneontology.org/amigo/term/GO:0048812	ARX LHX4 GBX2
BP	0.0306687	3	699	7.52592	Chemotaxis	http://amigo.geneontology.org/amigo/term/GO:0006935	ARX LHX4 GBX2
BP	0.0306687	3	702	7.49375	Taxis	http://amigo.geneontology.org/amigo/term/GO:0042330	ARX LHX4 GBX2
BP	0.0306687	3	704	7.47247	Cell projection morphogenesis	http://amigo.geneontology.org/amigo/term/GO:0048858	ARX LHX4 GBX2
BP	0.0306687	2	219	16.014	Bone development	http://amigo.geneontology.org/amigo/term/GO:0060348	MEF2D HOXB4
BP	0.0306687	3	700	7.51516	Plasma membrane bounded cell projection morphogenesis	http://amigo.geneontology.org/amigo/term/GO:0120039	ARX LHX4 GBX2
BP	0.0307372	2	221	15.8691	Regulation of neuron apoptotic process	http://amigo.geneontology.org/amigo/term/GO:0043523	TFAP2B EN1
BP	0.0317288	3	721	7.29628	Cell part morphogenesis	http://amigo.geneontology.org/amigo/term/GO:0032990	ARX LHX4 GBX2
BP	0.033005	2	234	14.9875	Negative regulation of neuron death	http://amigo.geneontology.org/amigo/term/GO:1901215	TFAP2B EN1
BP	0.0351965	3	775	6.78789	Cell morphogenesis involved in differentiation	http://amigo.geneontology.org/amigo/term/GO:0000904	ARX LHX4 GBX2
BP	0.0354162	2	253	13.862	Neuron apoptotic process	http://amigo.geneontology.org/amigo/term/GO:0051402	TFAP2B EN1
BP	0.0367701	2	263	13.3349	Connective tissue development	http://amigo.geneontology.org/amigo/term/GO:0061448	MEF2D HOXD3
BP	0.0373881	3	811	6.48658	Brain development	http://amigo.geneontology.org/amigo/term/GO:0007420	ARX EN1 GBX2
BP	0.0376029	3	815	6.45474	Cellular component morphogenesis	http://amigo.geneontology.org/amigo/term/GO:0032989	ARX LHX4 GBX2
BP	0.038269	2	274	12.7996	Sensory organ morphogenesis	http://amigo.geneontology.org/amigo/term/GO:0090596	TFAP2B GBX2
BP	0.0396326	4	1639	4.27953	Regulation of apoptotic process	http://amigo.geneontology.org/amigo/term/GO:0042981	TFAP2B LHX4 EN1 PRDM9
BP	0.0396326	2	287	12.2198	Stem cell differentiation	http://amigo.geneontology.org/amigo/term/GO:0048863	GBX2 HOXB4
BP	0.0396326	3	856	6.14558	Head development	http://amigo.geneontology.org/amigo/term/GO:0060322	ARX EN1 GBX2
BP	0.0421275	4	1684	4.16517	Regulation of programmed cell death	http://amigo.geneontology.org/amigo/term/GO:0043067	TFAP2B LHX4 EN1 PRDM9
BP	0.0494842	2	340	10.3149	Muscle organ development	http://amigo.geneontology.org/amigo/term/GO:0007517	MEF2D MEF2B
MF	1.55615e-14	13	1596	14.2832	Transcription cis-regulatory region binding	http://amigo.geneontology.org/amigo/term/GO:0000976	ARX ZNF263 TFAP2B MEF2D LHX4 HOXD3 NFIC EN1 PRDM9 GBX2 HOXB4 HOXC4 MEF2B
MF	1.55615e-14	13	1598	14.2653	Transcription regulatory region nucleic acid binding	http://amigo.geneontology.org/amigo/term/GO:0001067	ARX ZNF263 TFAP2B MEF2D LHX4 HOXD3 NFIC EN1 PRDM9 GBX2 HOXB4 HOXC4 MEF2B
MF	1.70476e-14	13	1660	13.7325	Sequence-specific double-stranded DNA binding	http://amigo.geneontology.org/amigo/term/GO:1990837	ARX ZNF263 TFAP2B MEF2D LHX4 HOXD3 NFIC EN1 PRDM9 GBX2 HOXB4 HOXC4 MEF2B
MF	2.45085e-14	13	1775	12.8428	Double-stranded DNA binding	http://amigo.geneontology.org/amigo/term/GO:0003690	ARX ZNF263 TFAP2B MEF2D LHX4 HOXD3 NFIC EN1 PRDM9 GBX2 HOXB4 HOXC4 MEF2B
MF	2.45085e-14	13	1767	12.901	Sequence-specific DNA binding	http://amigo.geneontology.org/amigo/term/GO:0043565	ARX ZNF263 TFAP2B MEF2D LHX4 HOXD3 NFIC EN1 PRDM9 GBX2 HOXB4 HOXC4 MEF2B
MF	2.73785e-13	12	1446	14.5522	DNA-binding transcription factor activity, RNA polymerase II-specific	http://amigo.geneontology.org/amigo/term/GO:0000981	ARX ZNF263 TFAP2B MEF2D LHX4 HOXD3 NFIC EN1 GBX2 HOXB4 HOXC4 MEF2B
MF	3.30717e-13	12	1488	14.1414	RNA polymerase II transcription regulatory region sequence-specific DNA binding	http://amigo.geneontology.org/amigo/term/GO:0000977	ARX ZNF263 TFAP2B MEF2D LHX4 HOXD3 NFIC EN1 GBX2 HOXB4 HOXC4 MEF2B
MF	3.58938e-13	12	1515	13.8894	DNA-binding transcription factor activity	http://amigo.geneontology.org/amigo/term/GO:0003700	ARX ZNF263 TFAP2B MEF2D LHX4 HOXD3 NFIC EN1 GBX2 HOXB4 HOXC4 MEF2B
MF	1.27754e-10	8	474	29.5956	DNA-binding transcription activator activity	http://amigo.geneontology.org/amigo/term/GO:0001216	TFAP2B MEF2D LHX4 HOXD3 NFIC GBX2 HOXC4 MEF2B
MF	1.27754e-10	8	468	29.975	DNA-binding transcription activator activity, RNA polymerase II-specific	http://amigo.geneontology.org/amigo/term/GO:0001228	TFAP2B MEF2D LHX4 HOXD3 NFIC GBX2 HOXC4 MEF2B
MF	1.79221e-10	10	1253	13.9947	RNA polymerase II cis-regulatory region sequence-specific DNA binding	http://amigo.geneontology.org/amigo/term/GO:0000978	ARX ZNF263 TFAP2B MEF2D HOXD3 NFIC EN1 HOXB4 HOXC4 MEF2B
MF	1.90615e-10	10	1272	13.7857	Cis-regulatory region sequence-specific DNA binding	http://amigo.geneontology.org/amigo/term/GO:0000987	ARX ZNF263 TFAP2B MEF2D HOXD3 NFIC EN1 HOXB4 HOXC4 MEF2B
MF	0.00190071	3	335	15.7033	DNA-binding transcription repressor activity	http://amigo.geneontology.org/amigo/term/GO:0001217	ARX ZNF263 EN1
MF	0.00190071	3	333	15.7976	DNA-binding transcription repressor activity, RNA polymerase II-specific	http://amigo.geneontology.org/amigo/term/GO:0001227	ARX ZNF263 EN1
MF	0.00492006	2	125	28.0566	Histone deacetylase binding	http://amigo.geneontology.org/amigo/term/GO:0042826	MEF2D MEF2B
MF	0.00635923	4	1139	6.15817	Protein dimerization activity	http://amigo.geneontology.org/amigo/term/GO:0046983	TFAP2B MEF2D PRDM9 MEF2B
MF	0.0134863	3	730	7.20632	Protein homodimerization activity	http://amigo.geneontology.org/amigo/term/GO:0042803	TFAP2B MEF2D PRDM9
MF	0.026897	2	367	9.55607	Protein heterodimerization activity	http://amigo.geneontology.org/amigo/term/GO:0046982	TFAP2B MEF2D
CC	8.79e-12	11	1316	14.6572	Chromatin	http://amigo.geneontology.org/amigo/term/GO:0000785	ARX TFAP2B MEF2D LHX4 HOXD3 NFIC EN1 GBX2 HOXB4 HOXC4 MEF2B
CC	8.79e-12	12	1918	10.971	Chromosome	http://amigo.geneontology.org/amigo/term/GO:0005694	ARX TFAP2B MEF2D LHX4 HOXD3 NFIC EN1 PRDM9 GBX2 HOXB4 HOXC4 MEF2B

## Sheet: P23_F_over_P30_F
Too few transcription factors to perform GO term enrichment analysis

## Sheet: P30_F_over_P23_F
GO Category	Enrichment FDR	nTranscription Factors	Pathway Genes	Fold Enrichment	Pathway	URL	Transcription Factors
BP	3.07678e-08	11	1264	12.3989	Positive regulation of transcription by RNA polymerase II	http://amigo.geneontology.org/amigo/term/GO:0045944	FOSL2 GRHL2 ETV2 HOXB5 HOXD13 JUND BATF ZNF148 FOSL1 JUN RORB
BP	2.05257e-07	11	1716	9.13301	Positive regulation of transcription, DNA-templated	http://amigo.geneontology.org/amigo/term/GO:0045893	FOSL2 GRHL2 ETV2 HOXB5 HOXD13 JUND BATF ZNF148 FOSL1 JUN RORB
BP	2.05257e-07	11	1717	9.12769	Positive regulation of RNA biosynthetic process	http://amigo.geneontology.org/amigo/term/GO:1902680	FOSL2 GRHL2 ETV2 HOXB5 HOXD13 JUND BATF ZNF148 FOSL1 JUN RORB
BP	2.05257e-07	11	1716	9.13301	Positive regulation of nucleic acid-templated transcription	http://amigo.geneontology.org/amigo/term/GO:1903508	FOSL2 GRHL2 ETV2 HOXB5 HOXD13 JUND BATF ZNF148 FOSL1 JUN RORB
BP	4.69036e-07	11	1895	8.27032	Positive regulation of RNA metabolic process	http://amigo.geneontology.org/amigo/term/GO:0051254	FOSL2 GRHL2 ETV2 HOXB5 HOXD13 JUND BATF ZNF148 FOSL1 JUN RORB
BP	5.89997e-07	11	1970	7.95546	Positive regulation of macromolecule biosynthetic process	http://amigo.geneontology.org/amigo/term/GO:0010557	FOSL2 GRHL2 ETV2 HOXB5 HOXD13 JUND BATF ZNF148 FOSL1 JUN RORB
BP	0.000539495	2	6	474.917	Prostate glandular acinus morphogenesis	http://amigo.geneontology.org/amigo/term/GO:0060526	HOXD13 HOXB13
BP	0.000539495	2	6	474.917	Prostate epithelial cord arborization involved in prostate glandular acinus morphogenesis	http://amigo.geneontology.org/amigo/term/GO:0060527	HOXD13 HOXB13
BP	0.000598818	5	437	16.3015	Reproductive structure development	http://amigo.geneontology.org/amigo/term/GO:0048608	GRHL2 ETV2 HOXD13 HOXB13 FOSL1
BP	0.000598818	5	440	16.1903	Reproductive system development	http://amigo.geneontology.org/amigo/term/GO:0061458	GRHL2 ETV2 HOXD13 HOXB13 FOSL1
BP	0.00117515	2	10	284.95	Prostate glandular acinus development	http://amigo.geneontology.org/amigo/term/GO:0060525	HOXD13 HOXB13
BP	0.00157864	2	12	237.458	Branching involved in prostate gland morphogenesis	http://amigo.geneontology.org/amigo/term/GO:0060442	HOXD13 HOXB13
BP	0.00203081	6	1017	8.4056	Response to lipid	http://amigo.geneontology.org/amigo/term/GO:0033993	HOXD13 JUND HOXB13 FOSL1 JUN RORB
BP	0.00206654	7	1580	6.31218	Reproduction	http://amigo.geneontology.org/amigo/term/GO:0000003	GRHL2 ETV2 HOXD13 HOXB13 ZNF148 PRDM9 FOSL1
BP	0.00206654	7	1577	6.32419	Reproductive process	http://amigo.geneontology.org/amigo/term/GO:0022414	GRHL2 ETV2 HOXD13 HOXB13 ZNF148 PRDM9 FOSL1
BP	0.00475835	3	146	29.2757	Placenta development	http://amigo.geneontology.org/amigo/term/GO:0001890	GRHL2 ETV2 FOSL1
BP	0.00475835	2	24	118.729	Myeloid dendritic cell differentiation	http://amigo.geneontology.org/amigo/term/GO:0043011	BATF3 BATF
BP	0.00475835	2	25	113.98	Prostate gland epithelium morphogenesis	http://amigo.geneontology.org/amigo/term/GO:0060740	HOXD13 HOXB13
BP	0.00526994	2	27	105.537	Prostate gland morphogenesis	http://amigo.geneontology.org/amigo/term/GO:0060512	HOXD13 HOXB13
BP	0.00707838	5	855	8.33187	Epithelial cell differentiation	http://amigo.geneontology.org/amigo/term/GO:0030855	FOSL2 GRHL2 ETV2 HOXB5 HOXB13
BP	0.00715484	2	33	86.3485	Myeloid dendritic cell activation	http://amigo.geneontology.org/amigo/term/GO:0001773	BATF3 BATF
BP	0.0071623	4	475	11.9979	Myeloid cell differentiation	http://amigo.geneontology.org/amigo/term/GO:0030099	ETV2 BATF3 BATF JUN
BP	0.0071623	5	886	8.04035	Tube morphogenesis	http://amigo.geneontology.org/amigo/term/GO:0035239	GRHL2 ETV2 HOXD13 HOXB13 JUN
BP	0.0071623	6	1421	6.01583	Epithelium development	http://amigo.geneontology.org/amigo/term/GO:0060429	FOSL2 GRHL2 ETV2 HOXB5 HOXD13 HOXB13
BP	0.0071623	2	36	79.1528	Positive regulation of DNA-templated transcription, initiation	http://amigo.geneontology.org/amigo/term/GO:2000144	FOSL1 JUN
BP	0.00740366	3	193	22.1464	Morphogenesis of a branching epithelium	http://amigo.geneontology.org/amigo/term/GO:0061138	GRHL2 HOXD13 HOXB13
BP	0.00875289	3	207	20.6486	Morphogenesis of a branching structure	http://amigo.geneontology.org/amigo/term/GO:0001763	GRHL2 HOXD13 HOXB13
BP	0.00880312	3	210	20.3536	Response to ketone	http://amigo.geneontology.org/amigo/term/GO:1901654	HOXD13 HOXB13 FOSL1
BP	0.00882465	2	43	66.2674	Response to testosterone	http://amigo.geneontology.org/amigo/term/GO:0033574	HOXD13 HOXB13
BP	0.00887771	3	221	19.3405	Circadian rhythm	http://amigo.geneontology.org/amigo/term/GO:0007623	JUND JUN RORB
BP	0.00887771	3	218	19.6067	Response to mechanical stimulus	http://amigo.geneontology.org/amigo/term/GO:0009612	JUND FOSL1 JUN
BP	0.00887771	2	45	63.3222	Prostate gland development	http://amigo.geneontology.org/amigo/term/GO:0030850	HOXD13 HOXB13
BP	0.00887771	2	46	61.9457	Positive regulation of pri-miRNA transcription by RNA polymerase II	http://amigo.geneontology.org/amigo/term/GO:1902895	FOSL1 JUN
BP	0.00963751	3	233	18.3444	Epithelial cell development	http://amigo.geneontology.org/amigo/term/GO:0002064	FOSL2 GRHL2 HOXB13
BP	0.00963751	5	1038	6.86296	Developmental process involved in reproduction	http://amigo.geneontology.org/amigo/term/GO:0003006	GRHL2 ETV2 HOXD13 HOXB13 FOSL1
BP	0.00963751	5	1034	6.88951	Response to organic cyclic compound	http://amigo.geneontology.org/amigo/term/GO:0014070	HOXD13 JUND HOXB13 FOSL1 JUN
BP	0.0105671	3	246	17.375	Myeloid leukocyte differentiation	http://amigo.geneontology.org/amigo/term/GO:0002573	BATF3 BATF JUN
BP	0.0116077	5	1094	6.51165	Tube development	http://amigo.geneontology.org/amigo/term/GO:0035295	GRHL2 ETV2 HOXD13 HOXB13 JUN
BP	0.0116401	5	1102	6.46438	Embryo development	http://amigo.geneontology.org/amigo/term/GO:0009790	GRHL2 ETV2 HOXB5 HOXD13 FOSL1
BP	0.0116401	2	58	49.1293	Embryonic digit morphogenesis	http://amigo.geneontology.org/amigo/term/GO:0042733	GRHL2 HOXD13
BP	0.0117057	4	622	9.16238	Embryonic morphogenesis	http://amigo.geneontology.org/amigo/term/GO:0048598	GRHL2 ETV2 HOXB5 HOXD13
BP	0.0120226	5	1127	6.32098	Circulatory system development	http://amigo.geneontology.org/amigo/term/GO:0072359	GRHL2 ETV2 HOXB13 FOSL1 JUN
BP	0.0120296	5	1133	6.28751	Animal organ morphogenesis	http://amigo.geneontology.org/amigo/term/GO:0009887	GRHL2 HOXB5 HOXD13 HOXB13 RORB
BP	0.012207	4	641	8.8908	Chordate embryonic development	http://amigo.geneontology.org/amigo/term/GO:0043009	GRHL2 ETV2 HOXB5 FOSL1
BP	0.0125879	2	64	44.5234	Regulation of pri-miRNA transcription by RNA polymerase II	http://amigo.geneontology.org/amigo/term/GO:1902893	FOSL1 JUN
BP	0.0127	2	65	43.8385	Pri-miRNA transcription by RNA polymerase II	http://amigo.geneontology.org/amigo/term/GO:0061614	FOSL1 JUN
BP	0.0128162	4	661	8.62179	Embryo development ending in birth or egg hatching	http://amigo.geneontology.org/amigo/term/GO:0009792	GRHL2 ETV2 HOXB5 FOSL1
BP	0.0133131	2	68	41.9044	Dendritic cell differentiation	http://amigo.geneontology.org/amigo/term/GO:0097028	BATF3 BATF
BP	0.013455	6	1832	4.66621	Response to oxygen-containing compound	http://amigo.geneontology.org/amigo/term/GO:1901700	HOXD13 JUND HOXB13 FOSL1 JUN RORB
BP	0.0152636	3	310	13.7879	Rhythmic process	http://amigo.geneontology.org/amigo/term/GO:0048511	JUND JUN RORB
BP	0.0156696	4	717	7.9484	Blood vessel development	http://amigo.geneontology.org/amigo/term/GO:0001568	ETV2 HOXB13 FOSL1 JUN
BP	0.0156696	4	715	7.97063	Tissue morphogenesis	http://amigo.geneontology.org/amigo/term/GO:0048729	GRHL2 ETV2 HOXD13 HOXB13
BP	0.0162041	3	323	13.233	DNA-templated transcription, initiation	http://amigo.geneontology.org/amigo/term/GO:0006352	FOSL1 JUN RORB
BP	0.0176442	4	748	7.61898	Vasculature development	http://amigo.geneontology.org/amigo/term/GO:0001944	ETV2 HOXB13 FOSL1 JUN
BP	0.0193652	2	88	32.3807	Regulation of DNA-templated transcription, initiation	http://amigo.geneontology.org/amigo/term/GO:2000142	FOSL1 JUN
BP	0.0195978	5	1353	5.26515	Negative regulation of transcription, DNA-templated	http://amigo.geneontology.org/amigo/term/GO:0045892	BATF3 HOXB13 ZNF148 JUN RORB
BP	0.0195978	2	96	29.6823	Embryonic skeletal system morphogenesis	http://amigo.geneontology.org/amigo/term/GO:0048704	GRHL2 HOXB5
BP	0.0195978	2	96	29.6823	Response to cAMP	http://amigo.geneontology.org/amigo/term/GO:0051591	FOSL1 JUN
BP	0.0195978	5	1357	5.24963	Negative regulation of RNA biosynthetic process	http://amigo.geneontology.org/amigo/term/GO:1902679	BATF3 HOXB13 ZNF148 JUN RORB
BP	0.0195978	5	1355	5.25738	Negative regulation of nucleic acid-templated transcription	http://amigo.geneontology.org/amigo/term/GO:1903507	BATF3 HOXB13 ZNF148 JUN RORB
BP	0.0208581	3	385	11.1019	In utero embryonic development	http://amigo.geneontology.org/amigo/term/GO:0001701	GRHL2 ETV2 FOSL1
BP	0.0222758	2	106	26.8821	Cellular defense response	http://amigo.geneontology.org/amigo/term/GO:0006968	ZNF148 FOSL1
BP	0.0224379	5	1469	4.84939	Negative regulation of RNA metabolic process	http://amigo.geneontology.org/amigo/term/GO:0051253	BATF3 HOXB13 ZNF148 JUN RORB
BP	0.0246041	2	121	23.5496	Embryonic limb morphogenesis	http://amigo.geneontology.org/amigo/term/GO:0030326	GRHL2 HOXD13
BP	0.0246041	2	121	23.5496	Embryonic appendage morphogenesis	http://amigo.geneontology.org/amigo/term/GO:0035113	GRHL2 HOXD13
BP	0.0246041	2	120	23.7458	Endothelial cell differentiation	http://amigo.geneontology.org/amigo/term/GO:0045446	ETV2 HOXB5
BP	0.0248909	2	123	23.1667	Gland morphogenesis	http://amigo.geneontology.org/amigo/term/GO:0022612	HOXD13 HOXB13
BP	0.0248909	2	124	22.9798	Regulation of osteoblast differentiation	http://amigo.geneontology.org/amigo/term/GO:0045667	JUND RORB
BP	0.0248909	2	124	22.9798	Embryonic skeletal system development	http://amigo.geneontology.org/amigo/term/GO:0048706	GRHL2 HOXB5
BP	0.0268818	4	957	5.95507	Negative regulation of transcription by RNA polymerase II	http://amigo.geneontology.org/amigo/term/GO:0000122	BATF3 HOXB13 ZNF148 JUN
BP	0.0277704	5	1607	4.43295	Negative regulation of nucleobase-containing compound metabolic process	http://amigo.geneontology.org/amigo/term/GO:0045934	BATF3 HOXB13 ZNF148 JUN RORB
BP	0.0278287	2	136	20.9522	Response to organophosphorus	http://amigo.geneontology.org/amigo/term/GO:0046683	FOSL1 JUN
BP	0.0278287	3	469	9.11354	Mononuclear cell differentiation	http://amigo.geneontology.org/amigo/term/GO:1903131	BATF3 BATF JUN
BP	0.027898	2	140	20.3536	Response to hydrogen peroxide	http://amigo.geneontology.org/amigo/term/GO:0042542	FOSL1 JUN
BP	0.027898	5	1631	4.36772	Negative regulation of cellular macromolecule biosynthetic process	http://amigo.geneontology.org/amigo/term/GO:2000113	BATF3 HOXB13 ZNF148 JUN RORB
BP	0.0279427	5	1642	4.33846	Negative regulation of macromolecule biosynthetic process	http://amigo.geneontology.org/amigo/term/GO:0010558	BATF3 HOXB13 ZNF148 JUN RORB
BP	0.0281737	2	144	19.7882	Endothelium development	http://amigo.geneontology.org/amigo/term/GO:0003158	ETV2 HOXB5
BP	0.0281737	2	151	18.8709	Female gamete generation	http://amigo.geneontology.org/amigo/term/GO:0007292	PRDM9 FOSL1
BP	0.0281737	2	150	18.9967	Learning	http://amigo.geneontology.org/amigo/term/GO:0007612	FOSL1 JUN
BP	0.0281737	4	1031	5.52764	Hemopoiesis	http://amigo.geneontology.org/amigo/term/GO:0030097	ETV2 BATF3 BATF JUN
BP	0.0281737	2	145	19.6517	Appendage morphogenesis	http://amigo.geneontology.org/amigo/term/GO:0035107	GRHL2 HOXD13
BP	0.0281737	2	145	19.6517	Limb morphogenesis	http://amigo.geneontology.org/amigo/term/GO:0035108	GRHL2 HOXD13
BP	0.0283831	2	153	18.6242	Response to purine-containing compound	http://amigo.geneontology.org/amigo/term/GO:0014074	FOSL1 JUN
BP	0.0283831	5	1702	4.18552	Negative regulation of cellular biosynthetic process	http://amigo.geneontology.org/amigo/term/GO:0031327	BATF3 HOXB13 ZNF148 JUN RORB
BP	0.0296247	3	527	8.11053	Skeletal system development	http://amigo.geneontology.org/amigo/term/GO:0001501	GRHL2 HOXB5 HOXD13
BP	0.0296247	3	530	8.06462	Epidermis development	http://amigo.geneontology.org/amigo/term/GO:0008544	FOSL2 GRHL2 HOXB13
BP	0.0296247	5	1734	4.10828	Negative regulation of biosynthetic process	http://amigo.geneontology.org/amigo/term/GO:0009890	BATF3 HOXB13 ZNF148 JUN RORB
BP	0.0296247	2	158	18.0348	Regulation of epithelial cell differentiation	http://amigo.geneontology.org/amigo/term/GO:0030856	GRHL2 ETV2
BP	0.0296247	5	1738	4.09882	Regulation of cell differentiation	http://amigo.geneontology.org/amigo/term/GO:0045595	GRHL2 ETV2 JUND JUN RORB
BP	0.0296247	4	1069	5.33115	Hematopoietic or lymphoid organ development	http://amigo.geneontology.org/amigo/term/GO:0048534	ETV2 BATF3 BATF JUN
BP	0.0326752	2	172	16.5669	Regulation of reproductive process	http://amigo.geneontology.org/amigo/term/GO:2000241	HOXD13 PRDM9
BP	0.0339174	5	1817	3.92061	Regulation of cell population proliferation	http://amigo.geneontology.org/amigo/term/GO:0042127	FOSL2 HOXD13 JUND FOSL1 JUN
BP	0.0342427	4	1129	5.04783	Immune system development	http://amigo.geneontology.org/amigo/term/GO:0002520	ETV2 BATF3 BATF JUN
BP	0.034908	2	181	15.7431	Appendage development	http://amigo.geneontology.org/amigo/term/GO:0048736	GRHL2 HOXD13
BP	0.034908	2	181	15.7431	Limb development	http://amigo.geneontology.org/amigo/term/GO:0060173	GRHL2 HOXD13
BP	0.0361043	3	584	7.31892	Response to inorganic substance	http://amigo.geneontology.org/amigo/term/GO:0010035	JUND FOSL1 JUN
BP	0.0361043	5	1867	3.81561	Response to external biotic stimulus	http://amigo.geneontology.org/amigo/term/GO:0043207	BATF3 JUND BATF FOSL1 JUN
BP	0.0361043	5	1866	3.81766	Response to other organism	http://amigo.geneontology.org/amigo/term/GO:0051707	BATF3 JUND BATF FOSL1 JUN
BP	0.0370303	4	1183	4.81741	Anatomical structure formation involved in morphogenesis	http://amigo.geneontology.org/amigo/term/GO:0048646	GRHL2 ETV2 HOXB13 JUN
BP	0.0371494	3	606	7.05322	Morphogenesis of an epithelium	http://amigo.geneontology.org/amigo/term/GO:0002009	GRHL2 HOXD13 HOXB13
BP	0.0371494	5	1905	3.7395	Response to biotic stimulus	http://amigo.geneontology.org/amigo/term/GO:0009607	BATF3 JUND BATF FOSL1 JUN
BP	0.0372589	3	615	6.95	Leukocyte differentiation	http://amigo.geneontology.org/amigo/term/GO:0002521	BATF3 BATF JUN
BP	0.0376991	4	1209	4.71381	Regulation of cell cycle	http://amigo.geneontology.org/amigo/term/GO:0051726	JUND PRDM9 FOSL1 JUN
BP	0.0395164	2	207	13.7657	Cellular response to metal ion	http://amigo.geneontology.org/amigo/term/GO:0071248	JUND JUN
BP	0.0398219	3	635	6.7311	Blood vessel morphogenesis	http://amigo.geneontology.org/amigo/term/GO:0048514	ETV2 HOXB13 JUN
BP	0.0407029	2	214	13.3154	Anterior/posterior pattern specification	http://amigo.geneontology.org/amigo/term/GO:0009952	HOXB5 HOXD13
BP	0.0407029	2	213	13.3779	Positive regulation of DNA metabolic process	http://amigo.geneontology.org/amigo/term/GO:0051054	GRHL2 PRDM9
BP	0.0409677	2	217	13.1313	Response to reactive oxygen species	http://amigo.geneontology.org/amigo/term/GO:0000302	FOSL1 JUN
BP	0.0433129	2	228	12.4978	Osteoblast differentiation	http://amigo.geneontology.org/amigo/term/GO:0001649	JUND RORB
BP	0.0435816	2	230	12.3891	Skeletal system morphogenesis	http://amigo.geneontology.org/amigo/term/GO:0048705	GRHL2 HOXB5
BP	0.0451122	2	236	12.0742	Cellular response to inorganic substance	http://amigo.geneontology.org/amigo/term/GO:0071241	JUND JUN
MF	9.03447e-18	16	1596	14.2832	Transcription cis-regulatory region binding	http://amigo.geneontology.org/amigo/term/GO:0000976	FOSL2 GRHL2 ETV2 ZKSCAN1 HOXB5 BATF3 HOXD13 JUND BATF HOXB13 ZNF148 PRDM9 FOSL1 JUN RFX7 RORB
MF	9.03447e-18	16	1598	14.2653	Transcription regulatory region nucleic acid binding	http://amigo.geneontology.org/amigo/term/GO:0001067	FOSL2 GRHL2 ETV2 ZKSCAN1 HOXB5 BATF3 HOXD13 JUND BATF HOXB13 ZNF148 PRDM9 FOSL1 JUN RFX7 RORB
MF	1.11055e-17	16	1660	13.7325	Sequence-specific double-stranded DNA binding	http://amigo.geneontology.org/amigo/term/GO:1990837	FOSL2 GRHL2 ETV2 ZKSCAN1 HOXB5 BATF3 HOXD13 JUND BATF HOXB13 ZNF148 PRDM9 FOSL1 JUN RFX7 RORB
MF	1.68262e-17	15	1253	17.0561	RNA polymerase II cis-regulatory region sequence-specific DNA binding	http://amigo.geneontology.org/amigo/term/GO:0000978	FOSL2 GRHL2 ETV2 ZKSCAN1 HOXB5 BATF3 HOXD13 JUND BATF HOXB13 ZNF148 FOSL1 JUN RFX7 RORB
MF	1.68262e-17	16	1775	12.8428	Double-stranded DNA binding	http://amigo.geneontology.org/amigo/term/GO:0003690	FOSL2 GRHL2 ETV2 ZKSCAN1 HOXB5 BATF3 HOXD13 JUND BATF HOXB13 ZNF148 PRDM9 FOSL1 JUN RFX7 RORB
MF	1.68262e-17	16	1767	12.901	Sequence-specific DNA binding	http://amigo.geneontology.org/amigo/term/GO:0043565	FOSL2 GRHL2 ETV2 ZKSCAN1 HOXB5 BATF3 HOXD13 JUND BATF HOXB13 ZNF148 PRDM9 FOSL1 JUN RFX7 RORB
MF	1.8083e-17	15	1272	16.8013	Cis-regulatory region sequence-specific DNA binding	http://amigo.geneontology.org/amigo/term/GO:0000987	FOSL2 GRHL2 ETV2 ZKSCAN1 HOXB5 BATF3 HOXD13 JUND BATF HOXB13 ZNF148 FOSL1 JUN RFX7 RORB
MF	1.0853e-16	15	1446	14.7796	DNA-binding transcription factor activity, RNA polymerase II-specific	http://amigo.geneontology.org/amigo/term/GO:0000981	FOSL2 GRHL2 ETV2 ZKSCAN1 HOXB5 BATF3 HOXD13 JUND BATF HOXB13 ZNF148 FOSL1 JUN RFX7 RORB
MF	1.48257e-16	15	1488	14.3624	RNA polymerase II transcription regulatory region sequence-specific DNA binding	http://amigo.geneontology.org/amigo/term/GO:0000977	FOSL2 GRHL2 ETV2 ZKSCAN1 HOXB5 BATF3 HOXD13 JUND BATF HOXB13 ZNF148 FOSL1 JUN RFX7 RORB
MF	1.74758e-16	15	1515	14.1064	DNA-binding transcription factor activity	http://amigo.geneontology.org/amigo/term/GO:0003700	FOSL2 GRHL2 ETV2 ZKSCAN1 HOXB5 BATF3 HOXD13 JUND BATF HOXB13 ZNF148 FOSL1 JUN RFX7 RORB
MF	4.49418e-13	10	468	30.4434	DNA-binding transcription activator activity, RNA polymerase II-specific	http://amigo.geneontology.org/amigo/term/GO:0001228	FOSL2 GRHL2 ETV2 HOXB5 HOXD13 JUND BATF FOSL1 JUN RORB
MF	4.67829e-13	10	474	30.058	DNA-binding transcription activator activity	http://amigo.geneontology.org/amigo/term/GO:0001216	FOSL2 GRHL2 ETV2 HOXB5 HOXD13 JUND BATF FOSL1 JUN RORB
MF	0.000295205	4	335	17.0119	DNA-binding transcription repressor activity	http://amigo.geneontology.org/amigo/term/GO:0001217	BATF3 HOXB13 ZNF148 JUN
MF	0.000295205	4	333	17.1141	DNA-binding transcription repressor activity, RNA polymerase II-specific	http://amigo.geneontology.org/amigo/term/GO:0001227	BATF3 HOXB13 ZNF148 JUN
MF	0.025483	3	617	6.92747	Chromatin binding	http://amigo.geneontology.org/amigo/term/GO:0003682	FOSL2 GRHL2 HOXD13
MF	0.025483	3	596	7.17156	Transcription factor binding	http://amigo.geneontology.org/amigo/term/GO:0008134	JUND JUN RORB
CC	3.82855e-11	12	1316	12.9916	Chromatin	http://amigo.geneontology.org/amigo/term/GO:0000785	FOSL2 GRHL2 HOXB5 BATF3 HOXD13 JUND BATF HOXB13 FOSL1 JUN RFX7 RORB
CC	4.48316e-11	13	1918	9.6568	Chromosome	http://amigo.geneontology.org/amigo/term/GO:0005694	FOSL2 GRHL2 HOXB5 BATF3 HOXD13 JUND BATF HOXB13 PRDM9 FOSL1 JUN RFX7 RORB
CC	1.84594e-05	2	4	712.375	Transcription factor AP-1 complex	http://amigo.geneontology.org/amigo/term/GO:0035976	JUND JUN
CC	0.0193745	3	465	9.19194	Transcription regulator complex	http://amigo.geneontology.org/amigo/term/GO:0005667	JUND HOXB13 JUN
CC	0.035888	2	206	13.8325	RNA polymerase II transcription regulator complex	http://amigo.geneontology.org/amigo/term/GO:0090575	JUND JUN

## Sheet: P23_M_over_P23_F
GO Category	Enrichment FDR	nTranscription Factors	Pathway Genes	Fold Enrichment	Pathway	URL	Transcription Factors
BP	1.43012e-79	98	1716	10.0144	Positive regulation of transcription, DNA-templated	http://amigo.geneontology.org/amigo/term/GO:0045893	ZNF263 NFIX NR1H4 BARX2 FOXC1 SPI1 MEF2A FOSL2 RFX3 POU4F3 CREM PATZ1 NFATC2 KLF5 MAZ MEIS3 DBP KLF1 NRF1 CREB3 LHX3 HLF PHOX2B RFX4 TLX2 DLX2 ATF2 MEF2D CREB1 KLF7 KLF12 EGR1 EGR2 RREB1 SOX21 FOSB IRF3 BCL11B IRF5 JUND NR1H2 PPARG EHF PAX3 KLF4 POU2F3 NFIC TBX19 POU2F1 RORC RFX5 ARNT CREB3L4 CREB5 KLF10 BATF BACH1 CREB3L1 PKNOX1 NFIA ZNF281 ATF3 ELF3 ZNF148 KLF15 PITX2 PHOX2A TEF PBX3 RBPJ FOS J…
BP	1.43012e-79	98	1717	10.0085	Positive regulation of RNA biosynthetic process	http://amigo.geneontology.org/amigo/term/GO:1902680	ZNF263 NFIX NR1H4 BARX2 FOXC1 SPI1 MEF2A FOSL2 RFX3 POU4F3 CREM PATZ1 NFATC2 KLF5 MAZ MEIS3 DBP KLF1 NRF1 CREB3 LHX3 HLF PHOX2B RFX4 TLX2 DLX2 ATF2 MEF2D CREB1 KLF7 KLF12 EGR1 EGR2 RREB1 SOX21 FOSB IRF3 BCL11B IRF5 JUND NR1H2 PPARG EHF PAX3 KLF4 POU2F3 NFIC TBX19 POU2F1 RORC RFX5 ARNT CREB3L4 CREB5 KLF10 BATF BACH1 CREB3L1 PKNOX1 NFIA ZNF281 ATF3 ELF3 ZNF148 KLF15 PITX2 PHOX2A TEF PBX3 RBPJ FOS J…
BP	1.43012e-79	98	1716	10.0144	Positive regulation of nucleic acid-templated transcription	http://amigo.geneontology.org/amigo/term/GO:1903508	ZNF263 NFIX NR1H4 BARX2 FOXC1 SPI1 MEF2A FOSL2 RFX3 POU4F3 CREM PATZ1 NFATC2 KLF5 MAZ MEIS3 DBP KLF1 NRF1 CREB3 LHX3 HLF PHOX2B RFX4 TLX2 DLX2 ATF2 MEF2D CREB1 KLF7 KLF12 EGR1 EGR2 RREB1 SOX21 FOSB IRF3 BCL11B IRF5 JUND NR1H2 PPARG EHF PAX3 KLF4 POU2F3 NFIC TBX19 POU2F1 RORC RFX5 ARNT CREB3L4 CREB5 KLF10 BATF BACH1 CREB3L1 PKNOX1 NFIA ZNF281 ATF3 ELF3 ZNF148 KLF15 PITX2 PHOX2A TEF PBX3 RBPJ FOS J…
BP	1.8252e-79	90	1264	12.4856	Positive regulation of transcription by RNA polymerase II	http://amigo.geneontology.org/amigo/term/GO:0045944	ZNF263 NFIX NR1H4 BARX2 FOXC1 SPI1 MEF2A FOSL2 RFX3 POU4F3 CREM NFATC2 KLF5 MEIS3 DBP NRF1 CREB3 LHX3 HLF PHOX2B RFX4 TLX2 DLX2 ATF2 MEF2D CREB1 KLF7 KLF12 EGR1 EGR2 RREB1 SOX21 FOSB IRF3 BCL11B IRF5 JUND NR1H2 PPARG EHF PAX3 KLF4 POU2F3 NFIC TBX19 POU2F1 RFX5 ARNT CREB3L4 KLF10 BATF BACH1 CREB3L1 PKNOX1 NFIA ATF3 ELF3 ZNF148 KLF15 PITX2 PHOX2A TEF PBX3 RBPJ FOS JUNB SP3 FOSL1 FOXC2 SOX11 NR2C2 J…
BP	1.3561e-75	98	1895	9.06843	Positive regulation of RNA metabolic process	http://amigo.geneontology.org/amigo/term/GO:0051254	ZNF263 NFIX NR1H4 BARX2 FOXC1 SPI1 MEF2A FOSL2 RFX3 POU4F3 CREM PATZ1 NFATC2 KLF5 MAZ MEIS3 DBP KLF1 NRF1 CREB3 LHX3 HLF PHOX2B RFX4 TLX2 DLX2 ATF2 MEF2D CREB1 KLF7 KLF12 EGR1 EGR2 RREB1 SOX21 FOSB IRF3 BCL11B IRF5 JUND NR1H2 PPARG EHF PAX3 KLF4 POU2F3 NFIC TBX19 POU2F1 RORC RFX5 ARNT CREB3L4 CREB5 KLF10 BATF BACH1 CREB3L1 PKNOX1 NFIA ZNF281 ATF3 ELF3 ZNF148 KLF15 PITX2 PHOX2A TEF PBX3 RBPJ FOS J…
BP	4.99558e-74	98	1970	8.72319	Positive regulation of macromolecule biosynthetic process	http://amigo.geneontology.org/amigo/term/GO:0010557	ZNF263 NFIX NR1H4 BARX2 FOXC1 SPI1 MEF2A FOSL2 RFX3 POU4F3 CREM PATZ1 NFATC2 KLF5 MAZ MEIS3 DBP KLF1 NRF1 CREB3 LHX3 HLF PHOX2B RFX4 TLX2 DLX2 ATF2 MEF2D CREB1 KLF7 KLF12 EGR1 EGR2 RREB1 SOX21 FOSB IRF3 BCL11B IRF5 JUND NR1H2 PPARG EHF PAX3 KLF4 POU2F3 NFIC TBX19 POU2F1 RORC RFX5 ARNT CREB3L4 CREB5 KLF10 BATF BACH1 CREB3L1 PKNOX1 NFIA ZNF281 ATF3 ELF3 ZNF148 KLF15 PITX2 PHOX2A TEF PBX3 RBPJ FOS J…
BP	1.63282e-38	55	957	10.0778	Negative regulation of transcription by RNA polymerase II	http://amigo.geneontology.org/amigo/term/GO:0000122	ZNF263 NFIX ETV7 NR1H4 BARX2 FOXC1 SPI1 MEF2A CREM PATZ1 NFATC2 KLF5 MAZ BACH2 DLX2 ATF2 KLF7 KLF12 EGR1 RREB1 FOSB IRF3 FOXP2 KLF16 NR1H2 PPARG KLF4 JDP2 NFIC RORC RFX5 KLF10 BACH1 CREB3L1 ZNF281 ATF3 ZNF148 PITX2 SP2 RBPJ THAP11 E2F6 ZNF282 KLF11 SP3 FOXC2 SOX11 NR2C2 JUN FOXE1 SOX2 WT1 FOXD3 SREBF2 SP5
BP	1.86673e-37	61	1353	7.90583	Negative regulation of transcription, DNA-templated	http://amigo.geneontology.org/amigo/term/GO:0045892	ZNF263 NFIX ETV7 NR1H4 BARX2 FOXC1 SPI1 MEF2A RFX3 CREM PATZ1 NFATC2 KLF5 MAZ BACH2 DLX2 ATF2 CREB1 KLF7 KLF12 EGR1 RREB1 FOSB IRF3 FOXP2 KLF16 NR1H2 PPARG KLF4 JDP2 NFIC POU2F1 RORC RFX5 KLF10 BACH1 CREB3L1 ZNF281 ATF3 ELF3 ZNF148 PITX2 SP2 RBPJ THAP11 E2F6 ZNF282 KLF11 SP3 FOXC2 SOX11 NR2C2 JUN FOXE1 SOX2 ZNF93 WT1 FOXD3 SREBF2 POU3F3 SP5
BP	1.86673e-37	61	1357	7.88252	Negative regulation of RNA biosynthetic process	http://amigo.geneontology.org/amigo/term/GO:1902679	ZNF263 NFIX ETV7 NR1H4 BARX2 FOXC1 SPI1 MEF2A RFX3 CREM PATZ1 NFATC2 KLF5 MAZ BACH2 DLX2 ATF2 CREB1 KLF7 KLF12 EGR1 RREB1 FOSB IRF3 FOXP2 KLF16 NR1H2 PPARG KLF4 JDP2 NFIC POU2F1 RORC RFX5 KLF10 BACH1 CREB3L1 ZNF281 ATF3 ELF3 ZNF148 PITX2 SP2 RBPJ THAP11 E2F6 ZNF282 KLF11 SP3 FOXC2 SOX11 NR2C2 JUN FOXE1 SOX2 ZNF93 WT1 FOXD3 SREBF2 POU3F3 SP5
BP	1.86673e-37	61	1355	7.89416	Negative regulation of nucleic acid-templated transcription	http://amigo.geneontology.org/amigo/term/GO:1903507	ZNF263 NFIX ETV7 NR1H4 BARX2 FOXC1 SPI1 MEF2A RFX3 CREM PATZ1 NFATC2 KLF5 MAZ BACH2 DLX2 ATF2 CREB1 KLF7 KLF12 EGR1 RREB1 FOSB IRF3 FOXP2 KLF16 NR1H2 PPARG KLF4 JDP2 NFIC POU2F1 RORC RFX5 KLF10 BACH1 CREB3L1 ZNF281 ATF3 ELF3 ZNF148 PITX2 SP2 RBPJ THAP11 E2F6 ZNF282 KLF11 SP3 FOXC2 SOX11 NR2C2 JUN FOXE1 SOX2 ZNF93 WT1 FOXD3 SREBF2 POU3F3 SP5
BP	1.66841e-35	61	1469	7.28154	Negative regulation of RNA metabolic process	http://amigo.geneontology.org/amigo/term/GO:0051253	ZNF263 NFIX ETV7 NR1H4 BARX2 FOXC1 SPI1 MEF2A RFX3 CREM PATZ1 NFATC2 KLF5 MAZ BACH2 DLX2 ATF2 CREB1 KLF7 KLF12 EGR1 RREB1 FOSB IRF3 FOXP2 KLF16 NR1H2 PPARG KLF4 JDP2 NFIC POU2F1 RORC RFX5 KLF10 BACH1 CREB3L1 ZNF281 ATF3 ELF3 ZNF148 PITX2 SP2 RBPJ THAP11 E2F6 ZNF282 KLF11 SP3 FOXC2 SOX11 NR2C2 JUN FOXE1 SOX2 ZNF93 WT1 FOXD3 SREBF2 POU3F3 SP5
BP	2.6282e-33	61	1607	6.65624	Negative regulation of nucleobase-containing compound metabolic process	http://amigo.geneontology.org/amigo/term/GO:0045934	ZNF263 NFIX ETV7 NR1H4 BARX2 FOXC1 SPI1 MEF2A RFX3 CREM PATZ1 NFATC2 KLF5 MAZ BACH2 DLX2 ATF2 CREB1 KLF7 KLF12 EGR1 RREB1 FOSB IRF3 FOXP2 KLF16 NR1H2 PPARG KLF4 JDP2 NFIC POU2F1 RORC RFX5 KLF10 BACH1 CREB3L1 ZNF281 ATF3 ELF3 ZNF148 PITX2 SP2 RBPJ THAP11 E2F6 ZNF282 KLF11 SP3 FOXC2 SOX11 NR2C2 JUN FOXE1 SOX2 ZNF93 WT1 FOXD3 SREBF2 POU3F3 SP5
BP	5.64555e-33	61	1631	6.5583	Negative regulation of cellular macromolecule biosynthetic process	http://amigo.geneontology.org/amigo/term/GO:2000113	ZNF263 NFIX ETV7 NR1H4 BARX2 FOXC1 SPI1 MEF2A RFX3 CREM PATZ1 NFATC2 KLF5 MAZ BACH2 DLX2 ATF2 CREB1 KLF7 KLF12 EGR1 RREB1 FOSB IRF3 FOXP2 KLF16 NR1H2 PPARG KLF4 JDP2 NFIC POU2F1 RORC RFX5 KLF10 BACH1 CREB3L1 ZNF281 ATF3 ELF3 ZNF148 PITX2 SP2 RBPJ THAP11 E2F6 ZNF282 KLF11 SP3 FOXC2 SOX11 NR2C2 JUN FOXE1 SOX2 ZNF93 WT1 FOXD3 SREBF2 POU3F3 SP5
BP	7.68476e-33	61	1642	6.51436	Negative regulation of macromolecule biosynthetic process	http://amigo.geneontology.org/amigo/term/GO:0010558	ZNF263 NFIX ETV7 NR1H4 BARX2 FOXC1 SPI1 MEF2A RFX3 CREM PATZ1 NFATC2 KLF5 MAZ BACH2 DLX2 ATF2 CREB1 KLF7 KLF12 EGR1 RREB1 FOSB IRF3 FOXP2 KLF16 NR1H2 PPARG KLF4 JDP2 NFIC POU2F1 RORC RFX5 KLF10 BACH1 CREB3L1 ZNF281 ATF3 ELF3 ZNF148 PITX2 SP2 RBPJ THAP11 E2F6 ZNF282 KLF11 SP3 FOXC2 SOX11 NR2C2 JUN FOXE1 SOX2 ZNF93 WT1 FOXD3 SREBF2 POU3F3 SP5
BP	5.49897e-32	61	1702	6.28471	Negative regulation of cellular biosynthetic process	http://amigo.geneontology.org/amigo/term/GO:0031327	ZNF263 NFIX ETV7 NR1H4 BARX2 FOXC1 SPI1 MEF2A RFX3 CREM PATZ1 NFATC2 KLF5 MAZ BACH2 DLX2 ATF2 CREB1 KLF7 KLF12 EGR1 RREB1 FOSB IRF3 FOXP2 KLF16 NR1H2 PPARG KLF4 JDP2 NFIC POU2F1 RORC RFX5 KLF10 BACH1 CREB3L1 ZNF281 ATF3 ELF3 ZNF148 PITX2 SP2 RBPJ THAP11 E2F6 ZNF282 KLF11 SP3 FOXC2 SOX11 NR2C2 JUN FOXE1 SOX2 ZNF93 WT1 FOXD3 SREBF2 POU3F3 SP5
BP	1.47855e-31	61	1734	6.16873	Negative regulation of biosynthetic process	http://amigo.geneontology.org/amigo/term/GO:0009890	ZNF263 NFIX ETV7 NR1H4 BARX2 FOXC1 SPI1 MEF2A RFX3 CREM PATZ1 NFATC2 KLF5 MAZ BACH2 DLX2 ATF2 CREB1 KLF7 KLF12 EGR1 RREB1 FOSB IRF3 FOXP2 KLF16 NR1H2 PPARG KLF4 JDP2 NFIC POU2F1 RORC RFX5 KLF10 BACH1 CREB3L1 ZNF281 ATF3 ELF3 ZNF148 PITX2 SP2 RBPJ THAP11 E2F6 ZNF282 KLF11 SP3 FOXC2 SOX11 NR2C2 JUN FOXE1 SOX2 ZNF93 WT1 FOXD3 SREBF2 POU3F3 SP5
BP	1.29012e-11	19	340	9.79919	Muscle organ development	http://amigo.geneontology.org/amigo/term/GO:0007517	PAX7 FOXC1 MEF2A KLF5 HLF PHOX2B MEF2D CREB1 EGR1 EGR2 PAX3 ATF3 RBPJ FOS FOXC2 SOX11 EGR3 WT1 MEF2B
BP	1.31736e-11	10	46	38.1204	Positive regulation of pri-miRNA transcription by RNA polymerase II	http://amigo.geneontology.org/amigo/term/GO:1902895	SPI1 KLF5 EGR1 PPARG KLF4 FOS FOSL1 JUN WT1 SREBF2
BP	4.25375e-10	10	64	27.399	Regulation of pri-miRNA transcription by RNA polymerase II	http://amigo.geneontology.org/amigo/term/GO:1902893	SPI1 KLF5 EGR1 PPARG KLF4 FOS FOSL1 JUN WT1 SREBF2
BP	4.75294e-10	10	65	26.9775	Pri-miRNA transcription by RNA polymerase II	http://amigo.geneontology.org/amigo/term/GO:0061614	SPI1 KLF5 EGR1 PPARG KLF4 FOS FOSL1 JUN WT1 SREBF2
BP	2.50817e-09	36	1817	3.47426	Regulation of cell population proliferation	http://amigo.geneontology.org/amigo/term/GO:0042127	FOSL2 NFATC2 KLF5 MAZ MEIS3 CREB3 PHOX2B ATF2 MEF2D CREB1 KLF9 EGR1 RREB1 BCL11B JUND PPARG KLF4 TBX19 ARNT KLF10 ATF3 RBPJ STAT2 JUNB KLF11 FOSL1 SOX11 JUN EGR3 SOX2 POU3F2 ZBTB7C WT1 SP1 TFDP1 POU3F3
BP	7.94959e-09	21	627	5.8731	Muscle structure development	http://amigo.geneontology.org/amigo/term/GO:0061061	PAX7 BARX2 FOXC1 MEF2A NFATC2 KLF5 HLF PHOX2B MEF2D CREB1 EGR1 EGR2 PAX3 ATF3 RBPJ FOS FOXC2 SOX11 EGR3 WT1 MEF2B
BP	2.10314e-08	9	68	23.2086	Skeletal muscle cell differentiation	http://amigo.geneontology.org/amigo/term/GO:0035914	KLF5 HLF PHOX2B MEF2D EGR1 EGR2 ATF3 FOS SOX11
BP	3.35285e-08	15	310	8.48486	Rhythmic process	http://amigo.geneontology.org/amigo/term/GO:0048511	CREM DBP HLF CREB1 KLF9 EGR1 EGR2 JUND PPARG RORC KLF10 TEF JUN EGR3 SP1
BP	4.55391e-08	11	138	13.9775	Endocrine system development	http://amigo.geneontology.org/amigo/term/GO:0035270	RFX3 LHX3 CREB1 TBX19 PITX2 RBPJ FOXE1 SOX2 POU3F2 WT1 RFX6
BP	6.0111e-08	26	1102	4.13721	Embryo development	http://amigo.geneontology.org/amigo/term/GO:0009790	FOXC1 POU4F3 MEIS3 TLX2 DLX2 KLF4 TBX19 ARNT ZNF281 ELF3 PITX2 SP8 PBX3 RBPJ JUNB SP3 FOSL1 FOXC2 SOX11 NR2C2 FOXE1 SOX2 WT1 FOXD3 HMX3 SP9
BP	2.12551e-07	32	1738	3.22861	Regulation of cell differentiation	http://amigo.geneontology.org/amigo/term/GO:0045595	FOXC1 SPI1 MEF2A RFX3 NFATC2 KLF5 PHOX2B TLX2 DLX2 CREB1 KLF7 EGR2 RREB1 BCL11B JUND NR1H2 PPARG KLF4 JDP2 TBX19 RORC ARNT KLF10 RBPJ FOS JUNB SOX11 JUN EGR3 SOX2 POU3F2 ZBTB7C
BP	2.84542e-07	28	1373	3.57604	Positive regulation of developmental process	http://amigo.geneontology.org/amigo/term/GO:0051094	FOXC1 MEF2A RFX3 NFATC2 KLF5 PHOX2B DLX2 CREB1 EGR2 RREB1 JUND PPARG KLF4 ARNT KLF10 RBPJ FOS JUNB FOXC2 SOX11 NR2C2 JUN EGR3 SOX2 POU3F2 ZBTB7C WT1 SP1
BP	3.89312e-07	15	376	6.9955	Striated muscle tissue development	http://amigo.geneontology.org/amigo/term/GO:0014706	FOXC1 MEF2A KLF5 HLF PHOX2B MEF2D CREB1 EGR1 EGR2 ATF3 RBPJ FOS FOXC2 SOX11 WT1
BP	5.91825e-07	21	811	4.54061	Brain development	http://amigo.geneontology.org/amigo/term/GO:0007420	FOXC1 MEIS3 LHX3 PHOX2B RFX4 DLX2 CREB1 EGR2 BCL11B FOXP2 TBX19 ZNF148 PITX2 PHOX2A PBX3 RBPJ SOX2 POU3F2 POU3F1 HMX3 POU3F3
BP	6.1989e-07	18	589	5.35886	Sensory organ development	http://amigo.geneontology.org/amigo/term/GO:0007423	FOXC1 POU4F3 MEIS3 LHX3 PHOX2B DLX2 BCL11B KLF4 PKNOX1 PITX2 PBX3 RBPJ SP3 FOXC2 SOX11 SOX2 WT1 HMX3
BP	6.2674e-07	7	46	26.6843	Pituitary gland development	http://amigo.geneontology.org/amigo/term/GO:0021983	LHX3 CREB1 TBX19 PITX2 RBPJ SOX2 POU3F2
BP	6.41396e-07	15	394	6.67591	Muscle tissue development	http://amigo.geneontology.org/amigo/term/GO:0060537	FOXC1 MEF2A KLF5 HLF PHOX2B MEF2D CREB1 EGR1 EGR2 ATF3 RBPJ FOS FOXC2 SOX11 WT1
BP	1.33231e-06	21	856	4.30191	Head development	http://amigo.geneontology.org/amigo/term/GO:0060322	FOXC1 MEIS3 LHX3 PHOX2B RFX4 DLX2 CREB1 EGR2 BCL11B FOXP2 TBX19 ZNF148 PITX2 PHOX2A PBX3 RBPJ SOX2 POU3F2 POU3F1 HMX3 POU3F3
BP	1.64487e-06	24	1127	3.73424	Circulatory system development	http://amigo.geneontology.org/amigo/term/GO:0072359	FOXC1 SPI1 MEF2A NFATC2 KLF5 ATF2 MEF2D CREB1 EGR1 PPARG KLF4 TBX19 CREB3L1 PKNOX1 PITX2 RBPJ JUNB FOSL1 FOXC2 SOX11 JUN EGR3 WT1 SP1
BP	2.7301e-06	23	1069	3.77281	Hematopoietic or lymphoid organ development	http://amigo.geneontology.org/amigo/term/GO:0048534	FOXC1 SPI1 PATZ1 NFATC2 KLF1 CREB1 EGR1 BCL11B PPARG KLF4 RORC ARNT KLF10 BATF PKNOX1 PITX2 RBPJ FOS JUNB SP3 JUN FOXE1 EGR3
BP	3.56808e-06	30	1769	2.97378	Response to endogenous stimulus	http://amigo.geneontology.org/amigo/term/GO:0009719	NR1H4 FOXC1 SPI1 KLF5 KLF1 PHOX2B CREB1 KLF9 EGR1 EGR2 FOSB KLF16 JUND PPARG KLF4 KLF10 CREB3L1 KLF15 RBPJ FOS STAT2 KLF11 FOSL1 FOXC2 SOX11 JUN EGR3 WT1 SP1 SREBF2
BP	3.78301e-06	24	1183	3.55747	Anatomical structure formation involved in morphogenesis	http://amigo.geneontology.org/amigo/term/GO:0048646	FOXC1 MEF2A RFX2 NFATC2 KLF5 TLX2 ATF2 EGR2 PPARG KLF4 TBX19 CREB3L1 PKNOX1 PHOX2A RBPJ JUNB SP3 FOXC2 SOX11 JUN EGR3 SOX2 WT1 SP1
BP	4.07007e-06	11	221	8.72802	Circadian rhythm	http://amigo.geneontology.org/amigo/term/GO:0007623	CREM DBP CREB1 KLF9 EGR1 JUND PPARG RORC KLF10 JUN EGR3
BP	4.21383e-06	15	461	5.70566	Gland development	http://amigo.geneontology.org/amigo/term/GO:0048732	FOXC1 DBP LHX3 CREB1 RREB1 BCL11B TBX19 ELF3 PITX2 RBPJ SP3 FOXE1 SOX2 POU3F2 WT1
BP	4.26991e-06	23	1105	3.6499	Central nervous system development	http://amigo.geneontology.org/amigo/term/GO:0007417	FOXC1 MEIS3 LHX3 PHOX2B RFX4 DLX2 CREB1 EGR2 BCL11B FOXP2 PPARG TBX19 ZNF148 PITX2 PHOX2A PBX3 RBPJ SOX11 SOX2 POU3F2 POU3F1 HMX3 POU3F3
BP	4.26991e-06	10	175	10.0202	Skeletal muscle organ development	http://amigo.geneontology.org/amigo/term/GO:0060538	KLF5 HLF PHOX2B MEF2D EGR1 EGR2 ATF3 FOS SOX11 WT1
BP	5.08959e-06	17	615	4.84718	Leukocyte differentiation	http://amigo.geneontology.org/amigo/term/GO:0002521	SPI1 PATZ1 NFATC2 CREB1 EGR1 BCL11B PPARG RORC KLF10 BATF PKNOX1 RBPJ FOS JUNB SP3 JUN EGR3
BP	5.08959e-06	23	1121	3.5978	Response to organonitrogen compound	http://amigo.geneontology.org/amigo/term/GO:0010243	NR1H4 KLF5 KLF1 CREB1 EGR1 EGR2 FOSB IRF5 KLF16 JUND PPARG KLF4 KLF10 KLF15 FOS STAT2 KLF11 FOSL1 FOXC2 JUN WT1 SP1 SREBF2
BP	5.08959e-06	20	855	4.10184	Epithelial cell differentiation	http://amigo.geneontology.org/amigo/term/GO:0030855	FOXC1 FOSL2 RFX3 POU4F3 KLF5 CREB1 KLF7 BCL11B PPARG EHF KLF4 ELF3 KLF15 PITX2 RBPJ FOXC2 SOX11 WT1 RFX6 POU3F1
BP	5.08959e-06	12	284	7.40932	Cell fate commitment	http://amigo.geneontology.org/amigo/term/GO:0045165	LHX3 DLX2 BCL11B PPARG KLF4 TBX19 BATF RBPJ FOXC2 SOX2 POU3F2 WT1
BP	5.40396e-06	23	1129	3.57231	Immune system development	http://amigo.geneontology.org/amigo/term/GO:0002520	FOXC1 SPI1 PATZ1 NFATC2 KLF1 CREB1 EGR1 BCL11B PPARG KLF4 RORC ARNT KLF10 BATF PKNOX1 PITX2 RBPJ FOS JUNB SP3 JUN FOXE1 EGR3
BP	5.40396e-06	14	410	5.98769	Sensory system development	http://amigo.geneontology.org/amigo/term/GO:0048880	FOXC1 MEIS3 PHOX2B DLX2 BCL11B KLF4 PKNOX1 PITX2 PBX3 SP3 FOXC2 SOX11 SOX2 WT1
BP	5.40396e-06	28	1614	3.04207	Positive regulation of multicellular organismal process	http://amigo.geneontology.org/amigo/term/GO:0051240	NR1H4 FOXC1 MEF2A RFX3 PHOX2B ATF2 CREB1 EGR1 EGR2 RREB1 IRF3 IRF5 NR1H2 PPARG KLF4 ARNT KLF10 BATF RBPJ FOS FOXC2 SOX11 NR2C2 JUN EGR3 POU3F2 WT1 SP1
BP	5.59943e-06	23	1133	3.5597	Animal organ morphogenesis	http://amigo.geneontology.org/amigo/term/GO:0009887	ETV7 BARX2 FOXC1 POU4F3 MEIS3 LHX3 DLX2 ATF2 MEF2D BCL11B PAX3 TBX19 ELF3 PITX2 PBX3 RBPJ SP3 FOXC2 SOX11 FOXE1 WT1 HMX3 SP5
BP	5.59943e-06	30	1832	2.87151	Response to oxygen-containing compound	http://amigo.geneontology.org/amigo/term/GO:1901700	NR1H4 SPI1 KLF5 KLF1 ATF2 CREB1 KLF7 KLF9 EGR1 EGR2 FOSB IRF3 FOXP2 IRF5 KLF16 JUND PPARG KLF4 RORC KLF10 KLF15 FOS STAT2 KLF11 FOSL1 FOXC2 JUN WT1 RFX6 SP1
BP	5.79486e-06	24	1231	3.41876	Response to nitrogen compound	http://amigo.geneontology.org/amigo/term/GO:1901698	NR1H4 KLF5 KLF1 CREB1 EGR1 EGR2 FOSB IRF3 IRF5 KLF16 JUND PPARG KLF4 KLF10 KLF15 FOS STAT2 KLF11 FOSL1 FOXC2 JUN WT1 SP1 SREBF2
BP	9.16094e-06	20	897	3.90978	Positive regulation of cell differentiation	http://amigo.geneontology.org/amigo/term/GO:0045597	FOXC1 MEF2A RFX3 KLF5 PHOX2B DLX2 CREB1 EGR2 RREB1 JUND PPARG ARNT KLF10 FOS JUNB SOX11 JUN EGR3 SOX2 ZBTB7C
BP	1.20662e-05	22	1094	3.52631	Tube development	http://amigo.geneontology.org/amigo/term/GO:0035295	FOXC1 SPI1 KLF5 LHX3 ATF2 CREB1 PPARG KLF4 CREB3L1 PKNOX1 PITX2 RBPJ JUNB SP3 FOXC2 SOX11 JUN FOXE1 EGR3 WT1 SP1 POU3F3
BP	1.282e-05	18	748	4.21974	Vasculature development	http://amigo.geneontology.org/amigo/term/GO:0001944	FOXC1 SPI1 NFATC2 KLF5 ATF2 EGR1 PPARG KLF4 CREB3L1 PKNOX1 RBPJ JUNB FOSL1 FOXC2 JUN EGR3 WT1 SP1
BP	1.63624e-05	11	263	7.33419	Connective tissue development	http://amigo.geneontology.org/amigo/term/GO:0061448	BARX2 SPI1 DLX2 ATF2 MEF2D KLF7 EGR1 RORC FOXC2 CREB3L2 WT1
BP	1.80767e-05	21	1031	3.57171	Hemopoiesis	http://amigo.geneontology.org/amigo/term/GO:0030097	FOXC1 SPI1 PATZ1 NFATC2 KLF1 CREB1 EGR1 BCL11B PPARG KLF4 RORC ARNT KLF10 BATF PKNOX1 RBPJ FOS JUNB SP3 JUN EGR3
BP	1.84351e-05	14	460	5.33686	Pattern specification process	http://amigo.geneontology.org/amigo/term/GO:0007389	FOXC1 RFX3 MEIS3 LHX3 RFX4 DLX2 EGR2 TBX19 PITX2 SP8 PBX3 RBPJ FOXC2 WT1
BP	1.85633e-05	9	163	9.68211	Skeletal muscle tissue development	http://amigo.geneontology.org/amigo/term/GO:0007519	KLF5 HLF PHOX2B MEF2D EGR1 EGR2 ATF3 FOS SOX11
BP	1.85633e-05	25	1421	3.08504	Epithelium development	http://amigo.geneontology.org/amigo/term/GO:0060429	FOXC1 FOSL2 RFX3 POU4F3 KLF5 CREB1 KLF7 RREB1 SOX21 BCL11B PPARG EHF KLF4 TBX19 ELF3 KLF15 PITX2 RBPJ FOXC2 SOX11 FOXE1 WT1 RFX6 POU3F1 POU3F3
BP	1.88486e-05	13	394	5.78579	Eye development	http://amigo.geneontology.org/amigo/term/GO:0001654	FOXC1 MEIS3 DLX2 BCL11B KLF4 PKNOX1 PITX2 PBX3 SP3 FOXC2 SOX11 SOX2 WT1
BP	2.07344e-05	7	83	14.7889	Diencephalon development	http://amigo.geneontology.org/amigo/term/GO:0021536	LHX3 CREB1 TBX19 PITX2 RBPJ SOX2 POU3F2
BP	2.07344e-05	13	398	5.72764	Visual system development	http://amigo.geneontology.org/amigo/term/GO:0150063	FOXC1 MEIS3 DLX2 BCL11B KLF4 PKNOX1 PITX2 PBX3 SP3 FOXC2 SOX11 SOX2 WT1
BP	2.09307e-05	24	1336	3.15007	Positive regulation of gene expression	http://amigo.geneontology.org/amigo/term/GO:0010628	NR1H4 FOXC1 SPI1 MEF2A NFATC2 MAZ ATF2 CREB1 EGR1 IRF3 IRF5 NR1H2 PPARG KLF4 ARNT BATF ATF3 RBPJ SOX11 CREB3L2 WT1 SP1 POU3F1 POU3F3
BP	2.84677e-05	13	411	5.54647	Forebrain development	http://amigo.geneontology.org/amigo/term/GO:0030900	LHX3 RFX4 DLX2 CREB1 BCL11B FOXP2 TBX19 PITX2 RBPJ SOX2 POU3F2 POU3F1 POU3F3
BP	2.90585e-05	17	717	4.15762	Blood vessel development	http://amigo.geneontology.org/amigo/term/GO:0001568	FOXC1 SPI1 KLF5 ATF2 EGR1 PPARG KLF4 CREB3L1 PKNOX1 RBPJ JUNB FOSL1 FOXC2 JUN EGR3 WT1 SP1
BP	3.11605e-05	13	416	5.47981	Ossification	http://amigo.geneontology.org/amigo/term/GO:0001503	FOXC1 MEF2D EGR2 JUND PPARG KLF10 CREB3L1 RBPJ JUNB SP3 FOXC2 SOX11 SOX2
BP	3.11605e-05	15	562	4.68026	Response to peptide	http://amigo.geneontology.org/amigo/term/GO:1901652	KLF5 KLF1 CREB1 EGR1 EGR2 IRF5 JUND PPARG KLF4 KLF10 KLF15 STAT2 KLF11 FOXC2 SP1
BP	3.36798e-05	12	352	5.97797	Regionalization	http://amigo.geneontology.org/amigo/term/GO:0003002	FOXC1 LHX3 RFX4 DLX2 EGR2 TBX19 PITX2 SP8 PBX3 RBPJ FOXC2 WT1
BP	4.38879e-05	10	238	7.36781	Fat cell differentiation	http://amigo.geneontology.org/amigo/term/GO:0045444	KLF5 ATF2 CREB1 EGR2 RREB1 PPARG KLF4 JDP2 RORC ZBTB7C
BP	4.43418e-05	25	1505	2.91285	Cellular response to endogenous stimulus	http://amigo.geneontology.org/amigo/term/GO:0071495	NR1H4 FOXC1 SPI1 KLF5 KLF1 PHOX2B CREB1 KLF9 EGR1 FOSB KLF16 PPARG KLF4 KLF10 CREB3L1 KLF15 RBPJ FOS KLF11 FOXC2 SOX11 JUN EGR3 WT1 SP1
BP	5.44641e-05	28	1847	2.65831	Regulation of cell death	http://amigo.geneontology.org/amigo/term/GO:0010941	PAX7 NR1H4 FOXC1 MAZ MEIS3 CREB3 LHX3 ATF2 CREB1 EGR1 IRF3 BCL11B IRF5 PPARG KLF4 RORC CREB3L1 ATF3 PRDM9 FOS KLF11 FOSL1 FOXC2 SOX11 JUN EGR3 WT1 POU3F3
BP	5.67264e-05	10	246	7.12821	Myeloid leukocyte differentiation	http://amigo.geneontology.org/amigo/term/GO:0002573	SPI1 CREB1 PPARG KLF10 BATF RBPJ FOS JUNB SP3 JUN
BP	5.91405e-05	26	1639	2.7817	Regulation of apoptotic process	http://amigo.geneontology.org/amigo/term/GO:0042981	PAX7 NR1H4 FOXC1 MAZ MEIS3 CREB3 LHX3 ATF2 CREB1 EGR1 IRF3 BCL11B IRF5 PPARG KLF4 RORC CREB3L1 ATF3 PRDM9 KLF11 FOSL1 FOXC2 JUN EGR3 WT1 POU3F3
BP	6.57111e-05	24	1438	2.92663	Regulation of multicellular organismal development	http://amigo.geneontology.org/amigo/term/GO:2000026	FOXC1 SPI1 RFX3 NFATC2 TLX2 DLX2 ATF2 CREB1 KLF7 EGR2 PPARG KLF4 ARNT KLF10 CREB3L1 RBPJ FOS FOXC2 SOX11 NR2C2 JUN EGR3 WT1 SP1
BP	7.50109e-05	14	530	4.63199	Epidermis development	http://amigo.geneontology.org/amigo/term/GO:0008544	FOXC1 FOSL2 POU4F3 KLF7 SOX21 BCL11B KLF4 POU2F3 PITX2 RBPJ FOXE1 POU3F2 POU3F1 TFDP1
BP	8.38256e-05	13	460	4.95565	Embryonic organ development	http://amigo.geneontology.org/amigo/term/GO:0048568	FOXC1 POU4F3 DLX2 ARNT PITX2 PBX3 RBPJ JUNB SP3 FOXC2 SOX11 FOXE1 HMX3
BP	8.7022e-05	6	68	15.4724	Somatic stem cell population maintenance	http://amigo.geneontology.org/amigo/term/GO:0035019	SPI1 KLF4 KLF10 RBPJ SOX2 FOXD3
BP	9.13039e-05	26	1684	2.70736	Regulation of programmed cell death	http://amigo.geneontology.org/amigo/term/GO:0043067	PAX7 NR1H4 FOXC1 MAZ MEIS3 CREB3 LHX3 ATF2 CREB1 EGR1 IRF3 BCL11B IRF5 PPARG KLF4 RORC CREB3L1 ATF3 PRDM9 KLF11 FOSL1 FOXC2 JUN EGR3 WT1 POU3F3
BP	9.24665e-05	15	622	4.22879	Embryonic morphogenesis	http://amigo.geneontology.org/amigo/term/GO:0048598	FOXC1 POU4F3 TLX2 DLX2 KLF4 TBX19 ZNF281 SP8 SP3 FOXC2 SOX11 FOXE1 SOX2 HMX3 SP9
BP	9.84986e-05	13	469	4.86055	Mononuclear cell differentiation	http://amigo.geneontology.org/amigo/term/GO:1903131	SPI1 PATZ1 NFATC2 EGR1 BCL11B PPARG RORC BATF PKNOX1 RBPJ SP3 JUN EGR3
BP	0.000111757	13	475	4.79916	Myeloid cell differentiation	http://amigo.geneontology.org/amigo/term/GO:0030099	SPI1 KLF1 CREB1 PPARG ARNT KLF10 BATF PKNOX1 RBPJ FOS JUNB SP3 JUN
BP	0.000114598	15	635	4.14222	Blood vessel morphogenesis	http://amigo.geneontology.org/amigo/term/GO:0048514	FOXC1 SPI1 KLF5 ATF2 PPARG KLF4 CREB3L1 PKNOX1 RBPJ JUNB FOXC2 JUN EGR3 WT1 SP1
BP	0.000122784	6	73	14.4126	Outflow tract morphogenesis	http://amigo.geneontology.org/amigo/term/GO:0003151	FOXC1 ATF2 PITX2 RBPJ FOXC2 SOX11
BP	0.000156628	22	1313	2.93815	Cellular response to oxygen-containing compound	http://amigo.geneontology.org/amigo/term/GO:1901701	NR1H4 SPI1 KLF5 KLF1 CREB1 KLF7 KLF9 EGR1 IRF3 KLF16 PPARG KLF4 RORC KLF10 KLF15 FOS KLF11 FOXC2 JUN WT1 RFX6 SP1
BP	0.000157614	10	281	6.24035	T cell differentiation	http://amigo.geneontology.org/amigo/term/GO:0030217	SPI1 PATZ1 NFATC2 EGR1 BCL11B RORC BATF PKNOX1 SP3 EGR3
BP	0.00019394	3	7	75.1516	Noradrenergic neuron differentiation	http://amigo.geneontology.org/amigo/term/GO:0003357	PHOX2B PHOX2A SOX11
BP	0.000217226	5	47	18.6547	Autonomic nervous system development	http://amigo.geneontology.org/amigo/term/GO:0048483	PHOX2B TLX2 EGR2 PHOX2A SOX11
BP	0.000219959	19	1042	3.19743	Positive regulation of cell population proliferation	http://amigo.geneontology.org/amigo/term/GO:0008284	FOSL2 NFATC2 KLF5 MAZ MEIS3 ATF2 MEF2D EGR1 RREB1 ARNT ATF3 RBPJ FOSL1 SOX11 JUN EGR3 POU3F2 SP1 POU3F3
BP	0.000265317	24	1577	2.66867	Reproductive process	http://amigo.geneontology.org/amigo/term/GO:0022414	FOXC1 RFX2 CREM PATZ1 KLF1 LHX3 EGR1 FOSB PPARG ARNT CREB3L4 ZNF148 PRDM9 RBPJ FOS JUNB SP3 ZNF449 FOSL1 NR2C2 ZFP42 WT1 HMX3 FOXJ3
BP	0.000267995	24	1580	2.6636	Reproduction	http://amigo.geneontology.org/amigo/term/GO:0000003	FOXC1 RFX2 CREM PATZ1 KLF1 LHX3 EGR1 FOSB PPARG ARNT CREB3L4 ZNF148 PRDM9 RBPJ FOS JUNB SP3 ZNF449 FOSL1 NR2C2 ZFP42 WT1 HMX3 FOXJ3
BP	0.000267995	18	962	3.28105	Negative regulation of developmental process	http://amigo.geneontology.org/amigo/term/GO:0051093	FOXC1 SPI1 NFATC2 PHOX2B TLX2 DLX2 ATF2 KLF7 NR1H2 PPARG KLF4 JDP2 CREB3L1 RBPJ FOXC2 SOX11 SOX2 WT1
BP	0.000285651	4	24	29.2256	Glomerular epithelium development	http://amigo.geneontology.org/amigo/term/GO:0072010	FOXC1 KLF15 FOXC2 WT1
BP	0.000338363	9	245	6.44157	Glial cell differentiation	http://amigo.geneontology.org/amigo/term/GO:0010001	PHOX2B DLX2 EGR2 PPARG KLF15 SOX11 SOX2 POU3F2 POU3F1
BP	0.000393841	17	896	3.32703	Multicellular organismal reproductive process	http://amigo.geneontology.org/amigo/term/GO:0048609	FOXC1 RFX2 CREM PATZ1 KLF1 EGR1 CREB3L4 ZNF148 PRDM9 JUNB SP3 ZNF449 FOSL1 NR2C2 WT1 HMX3 FOXJ3
BP	0.000409714	7	138	8.89476	Regulation of fat cell differentiation	http://amigo.geneontology.org/amigo/term/GO:0045598	KLF5 CREB1 RREB1 PPARG JDP2 RORC ZBTB7C
BP	0.000424988	7	139	8.83077	Regulation of transcription from RNA polymerase II promoter in response to stress	http://amigo.geneontology.org/amigo/term/GO:0043618	EGR1 ARNT BACH1 CREB3L1 ATF3 RBPJ JUN
BP	0.000465222	10	323	5.42891	DNA-templated transcription, initiation	http://amigo.geneontology.org/amigo/term/GO:0006352	NR1H4 MAZ CREB1 NR1H2 PPARG RORC RBPJ FOSL1 NR2C2 JUN
BP	0.000530097	17	920	3.24023	Multicellular organism reproduction	http://amigo.geneontology.org/amigo/term/GO:0032504	FOXC1 RFX2 CREM PATZ1 KLF1 EGR1 CREB3L4 ZNF148 PRDM9 JUNB SP3 ZNF449 FOSL1 NR2C2 WT1 HMX3 FOXJ3
BP	0.000561213	7	146	8.40738	Placenta development	http://amigo.geneontology.org/amigo/term/GO:0001890	LHX3 PPARG ARNT RBPJ JUNB SP3 FOSL1
BP	0.000561213	7	146	8.40738	Regulation of DNA-templated transcription in response to stress	http://amigo.geneontology.org/amigo/term/GO:0043620	EGR1 ARNT BACH1 CREB3L1 ATF3 RBPJ JUN
BP	0.000578319	11	406	4.75097	Lymphocyte differentiation	http://amigo.geneontology.org/amigo/term/GO:0030098	SPI1 PATZ1 NFATC2 EGR1 BCL11B RORC BATF PKNOX1 RBPJ SP3 EGR3
BP	0.000612751	11	409	4.71612	Epithelial cell proliferation	http://amigo.geneontology.org/amigo/term/GO:0050673	ATF2 KLF9 RREB1 BCL11B PPARG EHF ARNT SOX11 EGR3 SOX2 SP1
BP	0.000614556	10	336	5.21886	Gliogenesis	http://amigo.geneontology.org/amigo/term/GO:0042063	PHOX2B DLX2 CREB1 EGR2 PPARG KLF15 SOX11 SOX2 POU3F2 POU3F1
BP	0.000649667	15	750	3.50708	Response to growth factor	http://amigo.geneontology.org/amigo/term/GO:0070848	FOXC1 SPI1 PHOX2B CREB1 EGR1 PPARG KLF4 ARNT CREB3L1 RBPJ FOS SOX11 JUN EGR3 SOX2
BP	0.000656167	5	61	14.3733	Glomerulus development	http://amigo.geneontology.org/amigo/term/GO:0032835	FOXC1 EGR1 KLF15 FOXC2 WT1
BP	0.000660669	10	340	5.15747	Camera-type eye development	http://amigo.geneontology.org/amigo/term/GO:0043010	FOXC1 DLX2 BCL11B KLF4 PKNOX1 PITX2 SP3 FOXC2 SOX11 WT1
BP	0.000697685	6	103	10.2148	Segmentation	http://amigo.geneontology.org/amigo/term/GO:0035282	FOXC1 EGR2 TBX19 RBPJ FOXC2 WT1
BP	0.000809461	10	349	5.02447	Regulation of epithelial cell proliferation	http://amigo.geneontology.org/amigo/term/GO:0050678	ATF2 KLF9 RREB1 BCL11B PPARG ARNT SOX11 EGR3 SOX2 SP1
BP	0.000826654	15	769	3.42043	Negative regulation of cell population proliferation	http://amigo.geneontology.org/amigo/term/GO:0008285	PHOX2B ATF2 KLF9 BCL11B PPARG KLF4 KLF10 RBPJ KLF11 FOSL1 SOX11 SOX2 ZBTB7C WT1 TFDP1
BP	0.000848855	5	65	13.4888	Neuron fate commitment	http://amigo.geneontology.org/amigo/term/GO:0048663	LHX3 DLX2 BCL11B RBPJ POU3F2
BP	0.000848855	15	772	3.40713	Cellular response to nitrogen compound	http://amigo.geneontology.org/amigo/term/GO:1901699	NR1H4 KLF5 KLF1 CREB1 EGR1 IRF3 KLF16 PPARG KLF4 KLF10 KLF15 KLF11 FOXC2 WT1 SP1
BP	0.000964642	4	34	20.6299	Regulation of transcription involved in G1/S transition of mitotic cell cycle	http://amigo.geneontology.org/amigo/term/GO:0000083	BACH1 E2F6 KLF11 TFDP1
BP	0.000964642	5	67	13.0861	Positive regulation of fat cell differentiation	http://amigo.geneontology.org/amigo/term/GO:0045600	KLF5 CREB1 RREB1 PPARG ZBTB7C
BP	0.000964642	9	287	5.4989	Stem cell differentiation	http://amigo.geneontology.org/amigo/term/GO:0048863	FOXC1 PHOX2B SOX21 BATF ZNF281 PITX2 RBPJ FOXC2 SOX11
BP	0.000967975	14	691	3.55276	Cellular response to organonitrogen compound	http://amigo.geneontology.org/amigo/term/GO:0071417	NR1H4 KLF5 KLF1 CREB1 EGR1 KLF16 PPARG KLF4 KLF10 KLF15 KLF11 FOXC2 WT1 SP1
BP	0.000985604	11	437	4.41394	Reproductive structure development	http://amigo.geneontology.org/amigo/term/GO:0048608	FOXC1 PATZ1 LHX3 PPARG ARNT RBPJ JUNB SP3 FOSL1 ZFP42 WT1
BP	0.00103906	16	886	3.16666	Tube morphogenesis	http://amigo.geneontology.org/amigo/term/GO:0035239	FOXC1 SPI1 KLF5 ATF2 PPARG KLF4 CREB3L1 PKNOX1 RBPJ JUNB FOXC2 SOX11 JUN EGR3 WT1 SP1
BP	0.00103906	11	440	4.38385	Reproductive system development	http://amigo.geneontology.org/amigo/term/GO:0061458	FOXC1 PATZ1 LHX3 PPARG ARNT RBPJ JUNB SP3 FOSL1 ZFP42 WT1
BP	0.00110987	9	294	5.36797	Cellular response to extracellular stimulus	http://amigo.geneontology.org/amigo/term/GO:0031668	NR1H4 ATF2 PPARG KLF10 ATF3 FOS FOSL1 JUN SREBF2
BP	0.00141064	18	1114	2.83337	Multi-organism reproductive process	http://amigo.geneontology.org/amigo/term/GO:0044703	FOXC1 RFX2 CREM PATZ1 KLF1 FOSB CREB3L4 ZNF148 PRDM9 FOS JUNB SP3 ZNF449 FOSL1 NR2C2 WT1 HMX3 FOXJ3
BP	0.00141523	18	1115	2.83082	Negative regulation of cell death	http://amigo.geneontology.org/amigo/term/GO:0060548	PAX7 NR1H4 FOXC1 MAZ MEIS3 CREB3 LHX3 CREB1 BCL11B KLF4 RORC CREB3L1 PRDM9 FOXC2 SOX11 EGR3 WT1 POU3F3
BP	0.00146207	14	722	3.40021	Cellular response to growth factor stimulus	http://amigo.geneontology.org/amigo/term/GO:0071363	FOXC1 SPI1 PHOX2B CREB1 EGR1 PPARG KLF4 ARNT CREB3L1 RBPJ FOS SOX11 JUN EGR3
BP	0.00147887	12	544	3.8681	Angiogenesis	http://amigo.geneontology.org/amigo/term/GO:0001525	FOXC1 KLF5 ATF2 PPARG KLF4 CREB3L1 PKNOX1 RBPJ FOXC2 JUN EGR3 SP1
BP	0.00167034	13	641	3.55632	Chordate embryonic development	http://amigo.geneontology.org/amigo/term/GO:0043009	FOXC1 DLX2 KLF4 TBX19 ARNT ELF3 RBPJ JUNB SP3 FOSL1 FOXC2 SOX11 FOXD3
BP	0.00167034	3	15	35.0708	Enteric nervous system development	http://amigo.geneontology.org/amigo/term/GO:0048484	PHOX2B TLX2 PHOX2A
BP	0.00167034	3	15	35.0708	Glomerular mesangium development	http://amigo.geneontology.org/amigo/term/GO:0072109	EGR1 FOXC2 WT1
BP	0.00167788	5	77	11.3866	Mesoderm formation	http://amigo.geneontology.org/amigo/term/GO:0001707	FOXC1 TLX2 KLF4 TBX19 FOXC2
BP	0.00174371	17	1034	2.88299	Response to organic cyclic compound	http://amigo.geneontology.org/amigo/term/GO:0014070	NR1H4 KLF5 KLF9 EGR1 FOSB IRF3 FOXP2 KLF16 JUND PPARG KLF4 RORC FOS FOSL1 JUN WT1 SP5
BP	0.00179961	17	1038	2.87188	Developmental process involved in reproduction	http://amigo.geneontology.org/amigo/term/GO:0003006	FOXC1 RFX2 CREM PATZ1 LHX3 PPARG ARNT CREB3L4 RBPJ JUNB SP3 ZNF449 FOSL1 NR2C2 ZFP42 WT1 FOXJ3
BP	0.00179961	4	41	17.1077	Adipose tissue development	http://amigo.geneontology.org/amigo/term/GO:0060612	SPI1 ATF2 KLF7 RORC
BP	0.00183233	5	79	11.0983	Mesoderm morphogenesis	http://amigo.geneontology.org/amigo/term/GO:0048332	FOXC1 TLX2 KLF4 TBX19 FOXC2
BP	0.00183233	6	127	8.28443	Regulation of DNA binding	http://amigo.geneontology.org/amigo/term/GO:0051101	FOXC1 PPARG KLF4 SOX11 JUN ZBTB7C
BP	0.00189067	2	3	116.903	Apoptotic process involved in outflow tract morphogenesis	http://amigo.geneontology.org/amigo/term/GO:0003275	FOXC1 FOXC2
BP	0.00189067	8	250	5.61132	Transcription initiation from RNA polymerase II promoter	http://amigo.geneontology.org/amigo/term/GO:0006367	NR1H4 MAZ CREB1 NR1H2 PPARG RORC RBPJ NR2C2
BP	0.00189067	2	3	116.903	Metanephric glomerular mesangial cell proliferation involved in metanephros development	http://amigo.geneontology.org/amigo/term/GO:0072262	EGR1 WT1
BP	0.00189067	2	3	116.903	Regulation of apoptotic process involved in outflow tract morphogenesis	http://amigo.geneontology.org/amigo/term/GO:1902256	FOXC1 FOXC2
BP	0.00189067	2	3	116.903	Negative regulation of adipose tissue development	http://amigo.geneontology.org/amigo/term/GO:1904178	SPI1 KLF7
BP	0.0020709	13	661	3.44871	Embryo development ending in birth or egg hatching	http://amigo.geneontology.org/amigo/term/GO:0009792	FOXC1 DLX2 KLF4 TBX19 ARNT ELF3 RBPJ JUNB SP3 FOSL1 FOXC2 SOX11 FOXD3
BP	0.0020709	5	82	10.6923	Neural crest cell development	http://amigo.geneontology.org/amigo/term/GO:0014032	FOXC1 PHOX2B PITX2 FOXC2 SOX11
BP	0.00222977	3	17	30.9448	Regulation of cholesterol storage	http://amigo.geneontology.org/amigo/term/GO:0010885	NR1H2 PPARG SREBF2
BP	0.00230693	6	134	7.85166	Formation of primary germ layer	http://amigo.geneontology.org/amigo/term/GO:0001704	FOXC1 TLX2 KLF4 TBX19 FOXC2 SOX2
BP	0.00238796	25	1982	2.21183	Locomotion	http://amigo.geneontology.org/amigo/term/GO:0040011	FOXC1 SPI1 RFX3 POU4F3 PATZ1 NFATC2 MAZ CREB3 LHX3 PHOX2B CREB1 KLF7 EGR2 RREB1 BCL11B PPARG KLF4 PITX2 FOSL1 FOXC2 FOXE1 EGR3 POU3F2 SP1 POU3F3
BP	0.00244336	12	583	3.60934	Heart development	http://amigo.geneontology.org/amigo/term/GO:0007507	FOXC1 MEF2A ATF2 MEF2D CREB1 PPARG TBX19 PITX2 RBPJ FOXC2 SOX11 WT1
BP	0.00259108	3	18	29.2256	Parasympathetic nervous system development	http://amigo.geneontology.org/amigo/term/GO:0048486	PHOX2B EGR2 PHOX2A
BP	0.00262874	5	87	10.0778	Mesenchymal cell development	http://amigo.geneontology.org/amigo/term/GO:0014031	FOXC1 PHOX2B PITX2 FOXC2 SOX11
BP	0.00266004	16	978	2.86877	Negative regulation of apoptotic process	http://amigo.geneontology.org/amigo/term/GO:0043066	PAX7 NR1H4 FOXC1 MAZ MEIS3 CREB3 LHX3 BCL11B KLF4 RORC CREB3L1 PRDM9 FOXC2 EGR3 WT1 POU3F3
BP	0.00269558	7	199	6.16823	Female pregnancy	http://amigo.geneontology.org/amigo/term/GO:0007565	KLF1 FOSB FOS JUNB SP3 FOSL1 HMX3
BP	0.00269558	18	1192	2.64796	Multi-organism process	http://amigo.geneontology.org/amigo/term/GO:0051704	FOXC1 RFX2 CREM PATZ1 KLF1 FOSB CREB3L4 ZNF148 PRDM9 FOS JUNB SP3 ZNF449 FOSL1 NR2C2 WT1 HMX3 FOXJ3
BP	0.00270048	5	88	9.96329	Stem cell development	http://amigo.geneontology.org/amigo/term/GO:0048864	FOXC1 PHOX2B PITX2 FOXC2 SOX11
BP	0.0027623	10	421	4.16517	Cellular response to peptide	http://amigo.geneontology.org/amigo/term/GO:1901653	KLF5 KLF1 CREB1 PPARG KLF4 KLF10 KLF15 KLF11 FOXC2 SP1
BP	0.00279241	5	89	9.85134	Somite development	http://amigo.geneontology.org/amigo/term/GO:0061053	FOXC1 TBX19 RBPJ FOXC2 SOX11
BP	0.00279241	5	89	9.85134	Cellular response to calcium ion	http://amigo.geneontology.org/amigo/term/GO:0071277	MEF2A FOSB JUND FOS JUNB
BP	0.00288502	3	19	27.6874	Cholesterol storage	http://amigo.geneontology.org/amigo/term/GO:0010878	NR1H2 PPARG SREBF2
BP	0.0032628	5	93	9.42763	Neural crest cell differentiation	http://amigo.geneontology.org/amigo/term/GO:0014033	FOXC1 PHOX2B PITX2 FOXC2 SOX11
BP	0.0032628	16	1001	2.80286	Negative regulation of programmed cell death	http://amigo.geneontology.org/amigo/term/GO:0043069	PAX7 NR1H4 FOXC1 MAZ MEIS3 CREB3 LHX3 BCL11B KLF4 RORC CREB3L1 PRDM9 FOXC2 EGR3 WT1 POU3F3
BP	0.0032628	3	20	26.3031	Renal filtration cell differentiation	http://amigo.geneontology.org/amigo/term/GO:0061318	KLF15 FOXC2 WT1
BP	0.0032628	7	207	5.92984	Cellular response to metal ion	http://amigo.geneontology.org/amigo/term/GO:0071248	MEF2A CREB1 FOSB JUND FOS JUNB JUN
BP	0.0032628	6	146	7.20632	Nephron development	http://amigo.geneontology.org/amigo/term/GO:0072006	FOXC1 EGR1 KLF15 FOXC2 WT1 POU3F3
BP	0.0032628	3	20	26.3031	Glomerular visceral epithelial cell differentiation	http://amigo.geneontology.org/amigo/term/GO:0072112	KLF15 FOXC2 WT1
BP	0.0032628	4	50	14.0283	Regulation of transcription regulatory region DNA binding	http://amigo.geneontology.org/amigo/term/GO:2000677	FOXC1 KLF4 SOX11 ZBTB7C
BP	0.00328218	17	1111	2.68318	Negative regulation of multicellular organismal process	http://amigo.geneontology.org/amigo/term/GO:0051241	NR1H4 FOXC1 SPI1 PATZ1 TLX2 DLX2 ATF2 KLF7 IRF3 NR1H2 PPARG KLF4 CREB3L1 RBPJ FOXC2 SOX11 WT1
BP	0.00342965	7	210	5.84513	Response to ketone	http://amigo.geneontology.org/amigo/term/GO:1901654	KLF9 FOSB FOXP2 PPARG KLF4 FOS FOSL1
BP	0.00364307	4	52	13.4888	Cranial nerve development	http://amigo.geneontology.org/amigo/term/GO:0021545	POU4F3 PHOX2B EGR2 PHOX2A
BP	0.00364307	3	21	25.0505	Sympathetic nervous system development	http://amigo.geneontology.org/amigo/term/GO:0048485	PHOX2B PHOX2A SOX11
BP	0.00364307	3	21	25.0505	Glomerular epithelial cell differentiation	http://amigo.geneontology.org/amigo/term/GO:0072311	KLF15 FOXC2 WT1
BP	0.0036495	5	96	9.13301	Response to cAMP	http://amigo.geneontology.org/amigo/term/GO:0051591	FOSB FOS FOSL1 JUN WT1
BP	0.00384156	7	215	5.70919	Muscle cell proliferation	http://amigo.geneontology.org/amigo/term/GO:0033002	FOXC1 MEF2D PPARG KLF4 RBPJ FOXC2 JUN
BP	0.00398963	6	153	6.87662	Response to purine-containing compound	http://amigo.geneontology.org/amigo/term/GO:0014074	FOSB PPARG FOS FOSL1 JUN WT1
BP	0.0041019	3	22	23.9119	Response to corticosterone	http://amigo.geneontology.org/amigo/term/GO:0051412	FOSB FOS FOSL1
BP	0.00423344	9	368	4.28855	Cellular response to external stimulus	http://amigo.geneontology.org/amigo/term/GO:0071496	NR1H4 ATF2 PPARG KLF10 ATF3 FOS FOSL1 JUN SREBF2
BP	0.00431498	7	220	5.57944	Respiratory system development	http://amigo.geneontology.org/amigo/term/GO:0060541	LHX3 PHOX2B CREB1 RBPJ SP3 SOX11 WT1
BP	0.00461611	3	23	22.8722	Regulation of respiratory gaseous exchange	http://amigo.geneontology.org/amigo/term/GO:0043576	PHOX2B PHOX2A PBX3
BP	0.00464478	5	102	8.59578	Cell fate specification	http://amigo.geneontology.org/amigo/term/GO:0001708	LHX3 TBX19 RBPJ SOX2 POU3F2
BP	0.00476913	2	5	70.1415	Apoptotic process involved in heart morphogenesis	http://amigo.geneontology.org/amigo/term/GO:0003278	FOXC1 FOXC2
BP	0.00476913	5	103	8.51232	Spinal cord development	http://amigo.geneontology.org/amigo/term/GO:0021510	LHX3 RFX4 PHOX2A PBX3 SOX11
BP	0.00476913	2	5	70.1415	Somatic motor neuron differentiation	http://amigo.geneontology.org/amigo/term/GO:0021523	LHX3 PHOX2A
BP	0.00476913	2	5	70.1415	Forebrain ventricular zone progenitor cell division	http://amigo.geneontology.org/amigo/term/GO:0021869	POU3F2 POU3F3
BP	0.00476913	2	5	70.1415	Metanephric glomerular mesangium development	http://amigo.geneontology.org/amigo/term/GO:0072223	EGR1 WT1
BP	0.00476913	2	5	70.1415	Negative regulation of apoptotic process involved in morphogenesis	http://amigo.geneontology.org/amigo/term/GO:1902338	FOXC1 FOXC2
BP	0.00476913	2	5	70.1415	Negative regulation of apoptotic process involved in development	http://amigo.geneontology.org/amigo/term/GO:1904746	FOXC1 FOXC2
BP	0.00496653	3	24	21.9192	Myeloid dendritic cell differentiation	http://amigo.geneontology.org/amigo/term/GO:0043011	SPI1 BATF RBPJ
BP	0.00496653	3	24	21.9192	Glomerulus vasculature development	http://amigo.geneontology.org/amigo/term/GO:0072012	EGR1 FOXC2 WT1
BP	0.00497871	7	228	5.38367	Osteoblast differentiation	http://amigo.geneontology.org/amigo/term/GO:0001649	MEF2D JUND PPARG CREB3L1 JUNB SOX11 SOX2
BP	0.00497871	7	228	5.38367	Multi-multicellular organism process	http://amigo.geneontology.org/amigo/term/GO:0044706	KLF1 FOSB FOS JUNB SP3 FOSL1 HMX3
BP	0.00521491	7	230	5.33686	Skeletal system morphogenesis	http://amigo.geneontology.org/amigo/term/GO:0048705	BARX2 FOXC1 DLX2 MEF2D FOXC2 SOX11 SP5
BP	0.00521491	4	59	11.8884	Cell differentiation involved in kidney development	http://amigo.geneontology.org/amigo/term/GO:0061005	KLF15 FOXC2 WT1 POU3F3
BP	0.00535562	9	385	4.09918	In utero embryonic development	http://amigo.geneontology.org/amigo/term/GO:0001701	FOXC1 KLF4 ARNT ELF3 RBPJ JUNB SP3 FOSL1 FOXD3
BP	0.00538492	3	25	21.0425	Subpallium development	http://amigo.geneontology.org/amigo/term/GO:0021544	DLX2 BCL11B FOXP2
BP	0.00538492	22	1757	2.19567	Neurogenesis	http://amigo.geneontology.org/amigo/term/GO:0022008	MEF2A POU4F3 LHX3 PHOX2B TLX2 DLX2 CREB1 KLF7 EGR2 BCL11B PPARG KLF4 KLF15 PITX2 PHOX2A PBX3 RBPJ SOX11 SOX2 CREB3L2 POU3F2 POU3F1
BP	0.00538492	3	25	21.0425	Apoptotic process involved in morphogenesis	http://amigo.geneontology.org/amigo/term/GO:0060561	FOXC1 SPI1 FOXC2
BP	0.00543196	19	1404	2.37302	Response to cytokine	http://amigo.geneontology.org/amigo/term/GO:0034097	FOXC1 SPI1 KLF5 CREB1 EGR1 IRF3 IRF5 NR1H2 PPARG KLF4 POU2F1 RORC BATF FOS STAT2 JUNB FOSL1 JUN SOX2
BP	0.00558391	6	167	6.30014	Stem cell population maintenance	http://amigo.geneontology.org/amigo/term/GO:0019827	SPI1 KLF4 KLF10 RBPJ SOX2 FOXD3
BP	0.00584022	7	236	5.20117	Cellular response to inorganic substance	http://amigo.geneontology.org/amigo/term/GO:0071241	MEF2A CREB1 FOSB JUND FOS JUNB JUN
BP	0.00590735	3	26	20.2331	Renal system vasculature development	http://amigo.geneontology.org/amigo/term/GO:0061437	EGR1 FOXC2 WT1
BP	0.00590735	3	26	20.2331	Kidney vasculature development	http://amigo.geneontology.org/amigo/term/GO:0061440	EGR1 FOXC2 WT1
BP	0.00592481	8	312	4.49625	Renal system development	http://amigo.geneontology.org/amigo/term/GO:0072001	FOXC1 EGR1 NFIA KLF15 FOXC2 SOX11 WT1 POU3F3
BP	0.00598106	9	394	4.00554	Regulation of lipid metabolic process	http://amigo.geneontology.org/amigo/term/GO:0019216	NR1H4 CREB1 EGR1 BCL11B NR1H2 PPARG RORC SP1 SREBF2
BP	0.00598106	6	170	6.18896	Maintenance of cell number	http://amigo.geneontology.org/amigo/term/GO:0098727	SPI1 KLF4 KLF10 RBPJ SOX2 FOXD3
BP	0.0064178	2	6	58.4513	Embryonic process involved in female pregnancy	http://amigo.geneontology.org/amigo/term/GO:0060136	JUNB SP3
BP	0.0064178	2	6	58.4513	Positive regulation of core promoter binding	http://amigo.geneontology.org/amigo/term/GO:1904798	FOXC1 KLF4
BP	0.00667838	5	114	7.69096	Nephron epithelium development	http://amigo.geneontology.org/amigo/term/GO:0072009	FOXC1 KLF15 FOXC2 WT1 POU3F3
BP	0.00719502	5	116	7.55836	Positive regulation of myeloid cell differentiation	http://amigo.geneontology.org/amigo/term/GO:0045639	CREB1 ARNT KLF10 FOS JUN
BP	0.00734073	4	66	10.6275	Positive regulation of myeloid leukocyte differentiation	http://amigo.geneontology.org/amigo/term/GO:0002763	CREB1 KLF10 FOS JUN
BP	0.00783911	3	29	18.1401	Placenta blood vessel development	http://amigo.geneontology.org/amigo/term/GO:0060674	RBPJ JUNB FOSL1
BP	0.00827353	5	120	7.30641	Negative regulation of angiogenesis	http://amigo.geneontology.org/amigo/term/GO:0016525	FOXC1 ATF2 PPARG KLF4 CREB3L1
BP	0.0085271	2	7	50.1011	Post-embryonic camera-type eye development	http://amigo.geneontology.org/amigo/term/GO:0031077	BCL11B KLF4
BP	0.0085271	3	30	17.5354	Positive regulation of transcription from RNA polymerase II promoter in response to stress	http://amigo.geneontology.org/amigo/term/GO:0036003	CREB3L1 ATF3 RBPJ
BP	0.0085271	2	7	50.1011	Hard palate development	http://amigo.geneontology.org/amigo/term/GO:0060022	SOX11 FOXE1
BP	0.0085271	2	7	50.1011	Regulation of core promoter binding	http://amigo.geneontology.org/amigo/term/GO:1904796	FOXC1 KLF4
BP	0.0085271	5	121	7.24603	Negative regulation of blood vessel morphogenesis	http://amigo.geneontology.org/amigo/term/GO:2000181	FOXC1 ATF2 PPARG KLF4 CREB3L1
BP	0.00866546	5	122	7.18663	Negative regulation of vasculature development	http://amigo.geneontology.org/amigo/term/GO:1901343	FOXC1 ATF2 PPARG KLF4 CREB3L1
BP	0.0087135	4	70	10.0202	Somitogenesis	http://amigo.geneontology.org/amigo/term/GO:0001756	FOXC1 TBX19 RBPJ FOXC2
BP	0.0087135	19	1473	2.26186	Neuron differentiation	http://amigo.geneontology.org/amigo/term/GO:0030182	MEF2A POU4F3 LHX3 PHOX2B TLX2 DLX2 CREB1 KLF7 EGR2 BCL11B KLF4 PITX2 PHOX2A PBX3 RBPJ SOX11 SOX2 CREB3L2 POU3F2
BP	0.0087135	4	70	10.0202	Neural nucleus development	http://amigo.geneontology.org/amigo/term/GO:0048857	PHOX2B FOXP2 ZNF148 PHOX2A
BP	0.00885251	9	421	3.74866	Epidermal cell differentiation	http://amigo.geneontology.org/amigo/term/GO:0009913	FOXC1 FOSL2 POU4F3 KLF7 BCL11B KLF4 PITX2 RBPJ POU3F1
BP	0.00885828	7	258	4.75766	Heart morphogenesis	http://amigo.geneontology.org/amigo/term/GO:0003007	FOXC1 ATF2 TBX19 PITX2 RBPJ FOXC2 SOX11
BP	0.00905984	4	71	9.87909	Cardiac ventricle morphogenesis	http://amigo.geneontology.org/amigo/term/GO:0003208	FOXC1 RBPJ FOXC2 SOX11
BP	0.00936297	5	125	7.01415	Regulation of circadian rhythm	http://amigo.geneontology.org/amigo/term/GO:0042752	CREM CREB1 PPARG RORC KLF10
BP	0.00974815	3	32	16.4394	Positive regulation of osteoclast differentiation	http://amigo.geneontology.org/amigo/term/GO:0045672	CREB1 KLF10 FOS
BP	0.00974815	7	263	4.66721	Response to alcohol	http://amigo.geneontology.org/amigo/term/GO:0097305	SPI1 KLF9 FOSB PPARG KLF4 FOS FOSL1
BP	0.00990771	7	264	4.64953	Cellular response to nutrient levels	http://amigo.geneontology.org/amigo/term/GO:0031669	NR1H4 ATF2 PPARG KLF10 ATF3 JUN SREBF2
BP	0.0102575	8	348	4.03112	Urogenital system development	http://amigo.geneontology.org/amigo/term/GO:0001655	FOXC1 EGR1 NFIA KLF15 FOXC2 SOX11 WT1 POU3F3
BP	0.0102575	9	434	3.63637	Ameboidal-type cell migration	http://amigo.geneontology.org/amigo/term/GO:0001667	PATZ1 PHOX2B RREB1 PPARG KLF4 PITX2 FOXC2 EGR3 SP1
BP	0.0102575	3	33	15.9413	Myeloid dendritic cell activation	http://amigo.geneontology.org/amigo/term/GO:0001773	SPI1 BATF RBPJ
BP	0.0102575	5	129	6.79666	Blood vessel endothelial cell migration	http://amigo.geneontology.org/amigo/term/GO:0043534	PPARG KLF4 FOXC2 EGR3 SP1
BP	0.0102575	2	8	43.8385	Positive regulation of hormone biosynthetic process	http://amigo.geneontology.org/amigo/term/GO:0046886	EGR1 ARNT
BP	0.0102575	2	8	43.8385	Paraxial mesoderm formation	http://amigo.geneontology.org/amigo/term/GO:0048341	FOXC1 FOXC2
BP	0.0102575	20	1624	2.15953	Generation of neurons	http://amigo.geneontology.org/amigo/term/GO:0048699	MEF2A POU4F3 LHX3 PHOX2B TLX2 DLX2 CREB1 KLF7 EGR2 BCL11B PPARG KLF4 PITX2 PHOX2A PBX3 RBPJ SOX11 SOX2 CREB3L2 POU3F2
BP	0.0102575	4	74	9.47859	Negative regulation of response to cytokine stimulus	http://amigo.geneontology.org/amigo/term/GO:0060761	NR1H2 PPARG KLF4 STAT2
BP	0.0102575	2	8	43.8385	Cellular response to laminar fluid shear stress	http://amigo.geneontology.org/amigo/term/GO:0071499	KLF4 SREBF2
BP	0.0102575	2	8	43.8385	Metanephric glomerulus vasculature development	http://amigo.geneontology.org/amigo/term/GO:0072239	EGR1 WT1
BP	0.0102575	2	8	43.8385	Regulation of adipose tissue development	http://amigo.geneontology.org/amigo/term/GO:1904177	SPI1 KLF7
BP	0.0103694	10	527	3.3274	Skeletal system development	http://amigo.geneontology.org/amigo/term/GO:0001501	BARX2 FOXC1 DLX2 MEF2D PITX2 SP3 FOXC2 SOX11 CREB3L2 SP5
BP	0.0109099	6	197	5.34073	Gastrulation	http://amigo.geneontology.org/amigo/term/GO:0007369	FOXC1 TLX2 KLF4 TBX19 FOXC2 SOX2
BP	0.011102	5	132	6.64219	Odontogenesis	http://amigo.geneontology.org/amigo/term/GO:0042476	FOXC1 DLX2 ATF2 BCL11B PITX2
BP	0.0113054	4	77	9.10929	Nerve development	http://amigo.geneontology.org/amigo/term/GO:0021675	POU4F3 PHOX2B EGR2 PHOX2A
BP	0.0113872	5	133	6.59225	Erythrocyte differentiation	http://amigo.geneontology.org/amigo/term/GO:0030218	SPI1 KLF1 ARNT PKNOX1 SP3
BP	0.0117259	5	134	6.54305	Endoplasmic reticulum unfolded protein response	http://amigo.geneontology.org/amigo/term/GO:0030968	CREB3 CREB3L4 CREB3L1 ATF3 CREB3L2
BP	0.0118499	6	201	5.23444	Notch signaling pathway	http://amigo.geneontology.org/amigo/term/GO:0007219	FOXC1 DLX2 ELF3 RBPJ FOXC2 SREBF2
BP	0.0120214	5	135	6.49459	Mesoderm development	http://amigo.geneontology.org/amigo/term/GO:0007498	FOXC1 TLX2 KLF4 TBX19 FOXC2
BP	0.012056	6	202	5.20853	Inner ear development	http://amigo.geneontology.org/amigo/term/GO:0048839	POU4F3 LHX3 PHOX2B RBPJ SOX2 HMX3
BP	0.0121483	2	9	38.9675	Response to gravity	http://amigo.geneontology.org/amigo/term/GO:0009629	FOS FOSL1
BP	0.0121483	5	136	6.44683	Response to organophosphorus	http://amigo.geneontology.org/amigo/term/GO:0046683	FOSB FOS FOSL1 JUN WT1
BP	0.0121483	3	36	14.6128	Response to mineralocorticoid	http://amigo.geneontology.org/amigo/term/GO:0051385	FOSB FOS FOSL1
BP	0.0121483	2	9	38.9675	Soft palate development	http://amigo.geneontology.org/amigo/term/GO:0060023	SOX11 FOXE1
BP	0.0121483	2	9	38.9675	Negative regulation of response to interferon-gamma	http://amigo.geneontology.org/amigo/term/GO:0060331	NR1H2 PPARG
BP	0.0121483	2	9	38.9675	Negative regulation of interferon-gamma-mediated signaling pathway	http://amigo.geneontology.org/amigo/term/GO:0060336	NR1H2 PPARG
BP	0.0121483	2	9	38.9675	Cardiac muscle cell fate commitment	http://amigo.geneontology.org/amigo/term/GO:0060923	RBPJ WT1
BP	0.0121483	2	9	38.9675	Regulation of glomerular mesangial cell proliferation	http://amigo.geneontology.org/amigo/term/GO:0072124	EGR1 WT1
BP	0.0121483	2	9	38.9675	Pericyte cell differentiation	http://amigo.geneontology.org/amigo/term/GO:1904238	SPI1 FOXC2
BP	0.0121483	3	36	14.6128	Positive regulation of DNA-templated transcription, initiation	http://amigo.geneontology.org/amigo/term/GO:2000144	CREB1 FOSL1 JUN
BP	0.013065	3	37	14.2179	Monocyte differentiation	http://amigo.geneontology.org/amigo/term/GO:0030224	PPARG SP3 JUN
BP	0.0131776	14	965	2.54399	Cytokine-mediated signaling pathway	http://amigo.geneontology.org/amigo/term/GO:0019221	FOXC1 SPI1 EGR1 IRF3 IRF5 NR1H2 PPARG POU2F1 RORC BATF FOS STAT2 JUNB SOX2
BP	0.013201	17	1308	2.27906	Cellular response to cytokine stimulus	http://amigo.geneontology.org/amigo/term/GO:0071345	FOXC1 SPI1 KLF5 CREB1 EGR1 IRF3 IRF5 NR1H2 PPARG KLF4 POU2F1 RORC BATF FOS STAT2 JUNB SOX2
BP	0.0136833	4	83	8.45079	Embryonic placenta development	http://amigo.geneontology.org/amigo/term/GO:0001892	ARNT RBPJ JUNB SP3
BP	0.0136833	4	83	8.45079	Peripheral nervous system development	http://amigo.geneontology.org/amigo/term/GO:0007422	EGR2 EGR3 POU3F2 POU3F1
BP	0.0136833	11	653	2.95389	Cellular response to organic cyclic compound	http://amigo.geneontology.org/amigo/term/GO:0071407	NR1H4 KLF5 KLF9 EGR1 IRF3 KLF16 PPARG KLF4 RORC WT1 SP5
BP	0.0136833	5	141	6.21822	Kidney epithelium development	http://amigo.geneontology.org/amigo/term/GO:0072073	FOXC1 KLF15 FOXC2 WT1 POU3F3
BP	0.0137458	3	38	13.8437	Apoptotic process involved in development	http://amigo.geneontology.org/amigo/term/GO:1902742	FOXC1 SPI1 FOXC2
BP	0.014248	12	760	2.76874	Gamete generation	http://amigo.geneontology.org/amigo/term/GO:0007276	FOXC1 RFX2 CREM PATZ1 CREB3L4 ZNF148 PRDM9 ZNF449 FOSL1 NR2C2 WT1 FOXJ3
BP	0.0142832	5	143	6.13125	Erythrocyte homeostasis	http://amigo.geneontology.org/amigo/term/GO:0034101	SPI1 KLF1 ARNT PKNOX1 SP3
BP	0.0143325	2	10	35.0708	Defense response to tumor cell	http://amigo.geneontology.org/amigo/term/GO:0002357	SPI1 KLF4
BP	0.0143325	2	10	35.0708	Negative regulation of cholesterol storage	http://amigo.geneontology.org/amigo/term/GO:0010887	NR1H2 PPARG
BP	0.0143325	2	10	35.0708	Glomerular mesangial cell proliferation	http://amigo.geneontology.org/amigo/term/GO:0072110	EGR1 WT1
BP	0.0143325	2	10	35.0708	Cell proliferation involved in metanephros development	http://amigo.geneontology.org/amigo/term/GO:0072203	EGR1 WT1
BP	0.0145139	10	561	3.12574	Response to extracellular stimulus	http://amigo.geneontology.org/amigo/term/GO:0009991	NR1H4 ATF2 NR1H2 PPARG KLF10 ATF3 FOS FOSL1 JUN SREBF2
BP	0.0146246	6	214	4.91646	Anterior/posterior pattern specification	http://amigo.geneontology.org/amigo/term/GO:0009952	FOXC1 TBX19 PBX3 RBPJ FOXC2 WT1
BP	0.0149196	6	215	4.8936	Cardiac muscle tissue development	http://amigo.geneontology.org/amigo/term/GO:0048738	FOXC1 MEF2A CREB1 RBPJ FOXC2 WT1
BP	0.0153175	3	40	13.1515	Blood vessel remodeling	http://amigo.geneontology.org/amigo/term/GO:0001974	FOXC1 RBPJ FOXC2
BP	0.0153175	3	40	13.1515	Retinoic acid receptor signaling pathway	http://amigo.geneontology.org/amigo/term/GO:0048384	CREM NR1H2 PPARG
BP	0.0154517	4	87	8.06225	Metanephros development	http://amigo.geneontology.org/amigo/term/GO:0001656	EGR1 FOXC2 WT1 POU3F3
BP	0.0154517	4	87	8.06225	Heart growth	http://amigo.geneontology.org/amigo/term/GO:0060419	FOXC1 RBPJ FOXC2 WT1
BP	0.0156045	8	382	3.67233	Transmembrane receptor protein serine/threonine kinase signaling pathway	http://amigo.geneontology.org/amigo/term/GO:0007178	SPI1 CREB1 EGR1 PPARG RBPJ FOS SOX11 JUN
BP	0.0156045	6	218	4.82625	Response to mechanical stimulus	http://amigo.geneontology.org/amigo/term/GO:0009612	FOSB JUND PPARG FOS FOSL1 JUN
BP	0.0156045	9	473	3.33654	Response to peptide hormone	http://amigo.geneontology.org/amigo/term/GO:0043434	CREB1 EGR1 EGR2 JUND PPARG KLF15 STAT2 FOXC2 SP1
BP	0.0156621	7	297	4.13292	Mesenchyme development	http://amigo.geneontology.org/amigo/term/GO:0060485	FOXC1 PHOX2B PITX2 RBPJ FOXC2 SOX11 WT1
BP	0.0157642	12	775	2.71516	Cell morphogenesis involved in differentiation	http://amigo.geneontology.org/amigo/term/GO:0000904	SPI1 MEF2A POU4F3 LHX3 PHOX2B TLX2 CREB1 KLF7 EGR2 RREB1 BCL11B POU3F2
BP	0.0163868	14	998	2.45987	Response to hormone	http://amigo.geneontology.org/amigo/term/GO:0009725	CREB1 KLF9 EGR1 EGR2 FOSB JUND PPARG KLF15 FOS STAT2 FOSL1 FOXC2 WT1 SP1
BP	0.0163868	10	574	3.05495	T cell activation	http://amigo.geneontology.org/amigo/term/GO:0042110	SPI1 PATZ1 NFATC2 EGR1 BCL11B RORC BATF PKNOX1 SP3 EGR3
BP	0.0164619	2	11	31.8825	TRAIL-activated apoptotic signaling pathway	http://amigo.geneontology.org/amigo/term/GO:0036462	SPI1 ATF3
BP	0.0164619	2	11	31.8825	Paraxial mesoderm morphogenesis	http://amigo.geneontology.org/amigo/term/GO:0048340	FOXC1 FOXC2
BP	0.016778	8	388	3.61554	Intracellular receptor signaling pathway	http://amigo.geneontology.org/amigo/term/GO:0030522	NR1H4 CREM IRF3 NR1H2 PPARG RORC ARNT NR2C2
BP	0.0168431	3	42	12.5253	Schwann cell differentiation	http://amigo.geneontology.org/amigo/term/GO:0014037	EGR2 POU3F2 POU3F1
BP	0.0169912	7	303	4.05108	Kidney development	http://amigo.geneontology.org/amigo/term/GO:0001822	FOXC1 EGR1 KLF15 FOXC2 SOX11 WT1 POU3F3
BP	0.0169912	7	303	4.05108	Regulation of angiogenesis	http://amigo.geneontology.org/amigo/term/GO:0045765	FOXC1 ATF2 PPARG KLF4 CREB3L1 FOXC2 SP1
BP	0.0179213	4	92	7.62408	Columnar/cuboidal epithelial cell differentiation	http://amigo.geneontology.org/amigo/term/GO:0002065	RFX3 KLF5 SOX11 RFX6
BP	0.0179213	10	584	3.00263	Response to inorganic substance	http://amigo.geneontology.org/amigo/term/GO:0010035	MEF2A ATF2 CREB1 FOSB JUND KLF4 FOS JUNB FOSL1 JUN
BP	0.0179213	4	92	7.62408	Odontogenesis of dentin-containing tooth	http://amigo.geneontology.org/amigo/term/GO:0042475	FOXC1 DLX2 ATF2 BCL11B
BP	0.0179213	4	92	7.62408	Regulation of organ growth	http://amigo.geneontology.org/amigo/term/GO:0046620	FOXC1 RBPJ FOXC2 WT1
BP	0.0179213	7	307	3.9983	Embryonic organ morphogenesis	http://amigo.geneontology.org/amigo/term/GO:0048562	POU4F3 DLX2 SP3 FOXC2 SOX11 FOXE1 HMX3
BP	0.0179213	7	307	3.9983	Regulation of vasculature development	http://amigo.geneontology.org/amigo/term/GO:1901342	FOXC1 ATF2 PPARG KLF4 CREB3L1 FOXC2 SP1
BP	0.0182021	5	155	5.65658	Response to calcium ion	http://amigo.geneontology.org/amigo/term/GO:0051592	MEF2A FOSB JUND FOS JUNB
BP	0.0183616	6	228	4.61457	Ear development	http://amigo.geneontology.org/amigo/term/GO:0043583	POU4F3 LHX3 PHOX2B RBPJ SOX2 HMX3
BP	0.0184272	3	44	11.9559	Response to progesterone	http://amigo.geneontology.org/amigo/term/GO:0032570	FOSB FOS FOSL1
BP	0.0184272	14	1017	2.41392	Response to lipid	http://amigo.geneontology.org/amigo/term/GO:0033993	NR1H4 SPI1 CREB1 KLF9 FOSB IRF3 FOXP2 JUND PPARG KLF4 RORC FOS FOSL1 JUN
BP	0.0184272	3	44	11.9559	Cell fate commitment involved in formation of primary germ layer	http://amigo.geneontology.org/amigo/term/GO:0060795	KLF4 FOXC2 SOX2
BP	0.0185617	2	12	29.2256	Regulation of apoptotic process involved in morphogenesis	http://amigo.geneontology.org/amigo/term/GO:1902337	FOXC1 FOXC2
BP	0.0185617	2	12	29.2256	Regulation of apoptotic process involved in development	http://amigo.geneontology.org/amigo/term/GO:1904748	FOXC1 FOXC2
BP	0.0187616	7	311	3.94687	Epithelial cell migration	http://amigo.geneontology.org/amigo/term/GO:0010631	PATZ1 RREB1 PPARG KLF4 FOXC2 EGR3 SP1
BP	0.0195668	6	232	4.53501	Endothelial cell migration	http://amigo.geneontology.org/amigo/term/GO:0043542	PATZ1 PPARG KLF4 FOXC2 EGR3 SP1
BP	0.0196688	7	314	3.90916	Epithelium migration	http://amigo.geneontology.org/amigo/term/GO:0090132	PATZ1 RREB1 PPARG KLF4 FOXC2 EGR3 SP1
BP	0.0201605	11	700	2.75556	Plasma membrane bounded cell projection morphogenesis	http://amigo.geneontology.org/amigo/term/GO:0120039	MEF2A POU4F3 LHX3 PHOX2B TLX2 CREB1 KLF7 EGR2 RREB1 BCL11B POU3F2
BP	0.0204643	3	46	11.4361	Ventricular cardiac muscle tissue morphogenesis	http://amigo.geneontology.org/amigo/term/GO:0055010	FOXC1 RBPJ FOXC2
BP	0.0205406	4	97	7.23109	Regulation of transcription from RNA polymerase II promoter in response to hypoxia	http://amigo.geneontology.org/amigo/term/GO:0061418	EGR1 ARNT BACH1 RBPJ
BP	0.0205406	4	97	7.23109	Cellular response to alcohol	http://amigo.geneontology.org/amigo/term/GO:0097306	SPI1 KLF9 PPARG KLF4
BP	0.0207926	11	704	2.7399	Cell projection morphogenesis	http://amigo.geneontology.org/amigo/term/GO:0048858	MEF2A POU4F3 LHX3 PHOX2B TLX2 CREB1 KLF7 EGR2 RREB1 BCL11B POU3F2
BP	0.0210793	2	13	26.9775	Negative regulation of macrophage derived foam cell differentiation	http://amigo.geneontology.org/amigo/term/GO:0010745	NR1H2 PPARG
BP	0.0210793	2	13	26.9775	Positive regulation of hormone metabolic process	http://amigo.geneontology.org/amigo/term/GO:0032352	EGR1 ARNT
BP	0.0210793	2	13	26.9775	Regulation of cell proliferation involved in kidney development	http://amigo.geneontology.org/amigo/term/GO:1901722	EGR1 WT1
BP	0.0212311	7	320	3.83587	Tissue migration	http://amigo.geneontology.org/amigo/term/GO:0090130	PATZ1 RREB1 PPARG KLF4 FOXC2 EGR3 SP1
BP	0.0212962	12	815	2.5819	Cellular component morphogenesis	http://amigo.geneontology.org/amigo/term/GO:0032989	MEF2A RFX2 POU4F3 LHX3 PHOX2B TLX2 CREB1 KLF7 EGR2 RREB1 BCL11B POU3F2
BP	0.0218203	6	239	4.40219	Mesenchymal cell differentiation	http://amigo.geneontology.org/amigo/term/GO:0048762	FOXC1 PHOX2B PITX2 RBPJ FOXC2 SOX11
BP	0.0223881	3	48	10.9596	Negative regulation of cold-induced thermogenesis	http://amigo.geneontology.org/amigo/term/GO:0120163	NR1H2 RBPJ FOXC2
BP	0.0226928	9	510	3.09448	Regulation of DNA-binding transcription factor activity	http://amigo.geneontology.org/amigo/term/GO:0051090	SPI1 CREB3 ATF2 PPARG KLF4 FOS FOSL1 JUN TFDP1
BP	0.0232232	12	825	2.5506	Lymphocyte activation	http://amigo.geneontology.org/amigo/term/GO:0046649	SPI1 PATZ1 NFATC2 EGR1 BCL11B RORC BATF PKNOX1 RBPJ SP3 SOX11 EGR3
BP	0.0233774	6	243	4.32972	Regulation of epithelial cell migration	http://amigo.geneontology.org/amigo/term/GO:0010632	PATZ1 RREB1 PPARG KLF4 FOXC2 SP1
BP	0.0233774	3	49	10.7359	Epithelial cell differentiation involved in kidney development	http://amigo.geneontology.org/amigo/term/GO:0035850	KLF15 FOXC2 WT1
BP	0.0233774	3	49	10.7359	Cardiac muscle cell proliferation	http://amigo.geneontology.org/amigo/term/GO:0060038	FOXC1 RBPJ FOXC2
BP	0.0236613	2	14	25.0505	Regulation of respiratory gaseous exchange by nervous system process	http://amigo.geneontology.org/amigo/term/GO:0002087	PHOX2B PBX3
BP	0.0236613	2	14	25.0505	Adenohypophysis development	http://amigo.geneontology.org/amigo/term/GO:0021984	PITX2 SOX2
BP	0.0238052	11	721	2.6753	Cell part morphogenesis	http://amigo.geneontology.org/amigo/term/GO:0032990	MEF2A POU4F3 LHX3 PHOX2B TLX2 CREB1 KLF7 EGR2 RREB1 BCL11B POU3F2
BP	0.0241892	4	103	6.80986	Regulation of blood vessel endothelial cell migration	http://amigo.geneontology.org/amigo/term/GO:0043535	PPARG KLF4 FOXC2 SP1
BP	0.024583	7	331	3.70839	Response to endoplasmic reticulum stress	http://amigo.geneontology.org/amigo/term/GO:0034976	CREB3 NR1H2 CREB3L4 CREB3L1 ATF3 JUN CREB3L2
BP	0.0246547	10	620	2.82829	Cell morphogenesis involved in neuron differentiation	http://amigo.geneontology.org/amigo/term/GO:0048667	MEF2A POU4F3 LHX3 PHOX2B TLX2 CREB1 KLF7 EGR2 BCL11B POU3F2
BP	0.0248167	4	104	6.74438	Regulation of steroid metabolic process	http://amigo.geneontology.org/amigo/term/GO:0019218	NR1H4 EGR1 RORC SREBF2
BP	0.0248775	5	171	5.12731	Central nervous system neuron differentiation	http://amigo.geneontology.org/amigo/term/GO:0021953	LHX3 PHOX2B DLX2 BCL11B PHOX2A
BP	0.0248775	5	171	5.12731	Cellular response to unfolded protein	http://amigo.geneontology.org/amigo/term/GO:0034620	CREB3 CREB3L4 CREB3L1 ATF3 CREB3L2
BP	0.0249217	6	248	4.24243	Response to starvation	http://amigo.geneontology.org/amigo/term/GO:0042594	ATF2 PPARG KLF10 ATF3 JUN SREBF2
BP	0.0253759	4	105	6.68015	Regulation of gliogenesis	http://amigo.geneontology.org/amigo/term/GO:0014013	DLX2 EGR2 PPARG SOX11
BP	0.0261412	2	15	23.3805	Keratinocyte development	http://amigo.geneontology.org/amigo/term/GO:0003334	FOSL2 BCL11B
BP	0.0261412	2	15	23.3805	Response to laminar fluid shear stress	http://amigo.geneontology.org/amigo/term/GO:0034616	KLF4 SREBF2
BP	0.0261412	2	15	23.3805	Metanephric glomerulus development	http://amigo.geneontology.org/amigo/term/GO:0072224	EGR1 WT1
BP	0.0261412	2	15	23.3805	Positive regulation of transcription from RNA polymerase II promoter in response to endoplasmic reticulum stress	http://amigo.geneontology.org/amigo/term/GO:1990440	CREB3L1 ATF3
BP	0.0268117	5	175	5.01011	Response to BMP	http://amigo.geneontology.org/amigo/term/GO:0071772	PHOX2B EGR1 PPARG RBPJ SOX11
BP	0.0268117	5	175	5.01011	Cellular response to BMP stimulus	http://amigo.geneontology.org/amigo/term/GO:0071773	PHOX2B EGR1 PPARG RBPJ SOX11
BP	0.0275928	3	53	9.92569	Mesenchyme morphogenesis	http://amigo.geneontology.org/amigo/term/GO:0072132	FOXC1 RBPJ FOXC2
BP	0.0275928	3	53	9.92569	Negative regulation of response to endoplasmic reticulum stress	http://amigo.geneontology.org/amigo/term/GO:1903573	CREB3 NR1H2 CREB3L1
BP	0.0282115	9	533	2.96095	Axon development	http://amigo.geneontology.org/amigo/term/GO:0061564	POU4F3 LHX3 PHOX2B CREB1 KLF7 EGR2 BCL11B KLF4 POU3F2
BP	0.0291043	4	110	6.3765	Positive regulation of neuron death	http://amigo.geneontology.org/amigo/term/GO:1901216	ATF2 EGR1 FOS JUN
BP	0.0291534	2	16	21.9192	Preganglionic parasympathetic fiber development	http://amigo.geneontology.org/amigo/term/GO:0021783	EGR2 PHOX2A
BP	0.0293273	10	640	2.7399	Developmental growth	http://amigo.geneontology.org/amigo/term/GO:0048589	FOXC1 POU4F3 KLF5 CREB1 SP2 RBPJ FOXC2 SOX2 POU3F2 WT1
BP	0.0300252	3	55	9.56476	Ventricular cardiac muscle tissue development	http://amigo.geneontology.org/amigo/term/GO:0003229	FOXC1 RBPJ FOXC2
BP	0.0300252	3	55	9.56476	Hair cell differentiation	http://amigo.geneontology.org/amigo/term/GO:0035315	POU4F3 PITX2 RBPJ
BP	0.0300252	3	55	9.56476	Negative regulation of lipid localization	http://amigo.geneontology.org/amigo/term/GO:1905953	NR1H2 PPARG SREBF2
BP	0.0305007	4	112	6.26264	Regulation of Notch signaling pathway	http://amigo.geneontology.org/amigo/term/GO:0008593	DLX2 ELF3 RBPJ SREBF2
BP	0.0306763	5	182	4.81741	Regulation of endothelial cell migration	http://amigo.geneontology.org/amigo/term/GO:0010594	PATZ1 PPARG KLF4 FOXC2 SP1
BP	0.031282	18	1590	1.98514	Cell migration	http://amigo.geneontology.org/amigo/term/GO:0016477	FOXC1 SPI1 PATZ1 NFATC2 MAZ CREB3 PHOX2B RREB1 BCL11B PPARG KLF4 PITX2 FOXC2 FOXE1 EGR3 POU3F2 SP1 POU3F3
BP	0.0316194	2	17	20.6299	Lymphangiogenesis	http://amigo.geneontology.org/amigo/term/GO:0001946	FOXC1 FOXC2
BP	0.0316194	2	17	20.6299	Spinal cord dorsal/ventral patterning	http://amigo.geneontology.org/amigo/term/GO:0021513	LHX3 RFX4
BP	0.0316194	2	17	20.6299	Muscle cell fate commitment	http://amigo.geneontology.org/amigo/term/GO:0042693	RBPJ WT1
BP	0.0316194	2	17	20.6299	Positive regulation by host of viral transcription	http://amigo.geneontology.org/amigo/term/GO:0043923	JUN SP1
BP	0.0316194	2	17	20.6299	Regulation of respiratory system process	http://amigo.geneontology.org/amigo/term/GO:0044065	PHOX2B PBX3
BP	0.0316194	5	184	4.76505	Regulation of lipid biosynthetic process	http://amigo.geneontology.org/amigo/term/GO:0046890	NR1H4 CREB1 EGR1 NR1H2 SREBF2
BP	0.0316194	2	17	20.6299	Post-embryonic animal organ development	http://amigo.geneontology.org/amigo/term/GO:0048569	BCL11B KLF4
BP	0.0321854	3	57	9.22915	Cell migration involved in sprouting angiogenesis	http://amigo.geneontology.org/amigo/term/GO:0002042	KLF4 FOXC2 EGR3
BP	0.032688	5	186	4.71381	Myeloid cell homeostasis	http://amigo.geneontology.org/amigo/term/GO:0002262	SPI1 KLF1 ARNT PKNOX1 SP3
BP	0.0333329	4	116	6.04668	Blastocyst development	http://amigo.geneontology.org/amigo/term/GO:0001824	KLF4 ELF3 JUNB SP3
BP	0.0333329	3	58	9.07003	Positive regulation of DNA binding	http://amigo.geneontology.org/amigo/term/GO:0043388	FOXC1 PPARG KLF4
BP	0.0333329	3	58	9.07003	Regulation of vascular associated smooth muscle cell proliferation	http://amigo.geneontology.org/amigo/term/GO:1904705	MEF2D PPARG JUN
BP	0.0333329	3	58	9.07003	Vascular associated smooth muscle cell proliferation	http://amigo.geneontology.org/amigo/term/GO:1990874	MEF2D PPARG JUN
BP	0.0336299	5	188	4.66367	Positive regulation of leukocyte differentiation	http://amigo.geneontology.org/amigo/term/GO:1902107	CREB1 KLF10 FOS JUN EGR3
BP	0.0336299	5	188	4.66367	Positive regulation of hemopoiesis	http://amigo.geneontology.org/amigo/term/GO:1903708	CREB1 KLF10 FOS JUN EGR3
BP	0.0342808	2	18	19.4838	Trophectodermal cell differentiation	http://amigo.geneontology.org/amigo/term/GO:0001829	JUNB SP3
BP	0.0342808	2	18	19.4838	Spinal cord patterning	http://amigo.geneontology.org/amigo/term/GO:0021511	LHX3 RFX4
BP	0.0342808	2	18	19.4838	Paraxial mesoderm development	http://amigo.geneontology.org/amigo/term/GO:0048339	FOXC1 FOXC2
BP	0.0342808	2	18	19.4838	Labyrinthine layer blood vessel development	http://amigo.geneontology.org/amigo/term/GO:0060716	RBPJ JUNB
BP	0.0343086	3	59	8.9163	Cardiac muscle tissue morphogenesis	http://amigo.geneontology.org/amigo/term/GO:0055008	FOXC1 RBPJ FOXC2
BP	0.0359472	6	274	3.83987	Telencephalon development	http://amigo.geneontology.org/amigo/term/GO:0021537	RFX4 DLX2 BCL11B FOXP2 POU3F2 POU3F3
BP	0.0359472	5	192	4.56651	Lung development	http://amigo.geneontology.org/amigo/term/GO:0030324	LHX3 CREB1 RBPJ SP3 SOX11
BP	0.0359472	6	274	3.83987	Striated muscle cell differentiation	http://amigo.geneontology.org/amigo/term/GO:0051146	BARX2 MEF2A NFATC2 KLF5 RBPJ WT1
BP	0.0362372	4	120	5.84513	Osteoclast differentiation	http://amigo.geneontology.org/amigo/term/GO:0030316	CREB1 KLF10 FOS JUNB
BP	0.0362814	8	461	3.04302	Regulation of hemopoiesis	http://amigo.geneontology.org/amigo/term/GO:1903706	SPI1 NFATC2 CREB1 ARNT KLF10 FOS JUN EGR3
BP	0.0370606	5	194	4.51943	Temperature homeostasis	http://amigo.geneontology.org/amigo/term/GO:0001659	PHOX2B EGR1 NR1H2 RBPJ FOXC2
BP	0.0370606	3	61	8.62396	Regulation of lipid storage	http://amigo.geneontology.org/amigo/term/GO:0010883	NR1H2 PPARG SREBF2
BP	0.0370606	2	19	18.4583	Striatum development	http://amigo.geneontology.org/amigo/term/GO:0021756	BCL11B FOXP2
BP	0.0370606	2	19	18.4583	Cell proliferation involved in heart morphogenesis	http://amigo.geneontology.org/amigo/term/GO:0061323	PITX2 RBPJ
BP	0.0370606	2	19	18.4583	Cellular response to fluid shear stress	http://amigo.geneontology.org/amigo/term/GO:0071498	KLF4 SREBF2
BP	0.0376022	4	122	5.74931	Cardiac chamber morphogenesis	http://amigo.geneontology.org/amigo/term/GO:0003206	FOXC1 RBPJ FOXC2 SOX11
BP	0.0376022	6	278	3.78462	Regulation of myeloid cell differentiation	http://amigo.geneontology.org/amigo/term/GO:0045637	SPI1 CREB1 ARNT KLF10 FOS JUN
BP	0.0379566	5	196	4.47331	Respiratory tube development	http://amigo.geneontology.org/amigo/term/GO:0030323	LHX3 CREB1 RBPJ SP3 SOX11
BP	0.0379566	5	196	4.47331	Positive regulation of epithelial cell proliferation	http://amigo.geneontology.org/amigo/term/GO:0050679	RREB1 ARNT SOX11 EGR3 SP1
BP	0.0379566	3	62	8.48486	Maternal process involved in female pregnancy	http://amigo.geneontology.org/amigo/term/GO:0060135	KLF1 JUNB HMX3
BP	0.0382944	4	123	5.70256	Type I interferon signaling pathway	http://amigo.geneontology.org/amigo/term/GO:0060337	EGR1 IRF3 IRF5 STAT2
BP	0.0385693	5	197	4.45061	Regulation of neuron differentiation	http://amigo.geneontology.org/amigo/term/GO:0045664	PHOX2B DLX2 BCL11B SOX11 SOX2
BP	0.0390939	4	124	5.65658	Embryonic skeletal system development	http://amigo.geneontology.org/amigo/term/GO:0048706	DLX2 SP3 FOXC2 SOX11
BP	0.0390939	4	124	5.65658	Cellular response to type I interferon	http://amigo.geneontology.org/amigo/term/GO:0071357	EGR1 IRF3 IRF5 STAT2
BP	0.0393877	2	20	17.5354	Negative regulation by host of viral transcription	http://amigo.geneontology.org/amigo/term/GO:0043922	POU2F3 JUN
BP	0.0393877	19	1776	1.87597	Cell motility	http://amigo.geneontology.org/amigo/term/GO:0048870	FOXC1 SPI1 RFX3 PATZ1 NFATC2 MAZ CREB3 PHOX2B RREB1 BCL11B PPARG KLF4 PITX2 FOXC2 FOXE1 EGR3 POU3F2 SP1 POU3F3
BP	0.0393877	19	1776	1.87597	Localization of cell	http://amigo.geneontology.org/amigo/term/GO:0051674	FOXC1 SPI1 RFX3 PATZ1 NFATC2 MAZ CREB3 PHOX2B RREB1 BCL11B PPARG KLF4 PITX2 FOXC2 FOXE1 EGR3 POU3F2 SP1 POU3F3
BP	0.0393877	2	20	17.5354	Cardiac cell fate commitment	http://amigo.geneontology.org/amigo/term/GO:0060911	RBPJ WT1
BP	0.0393877	2	20	17.5354	Cellular response to low-density lipoprotein particle stimulus	http://amigo.geneontology.org/amigo/term/GO:0071404	PPARG SREBF2
BP	0.0393877	2	20	17.5354	Cell proliferation involved in kidney development	http://amigo.geneontology.org/amigo/term/GO:0072111	EGR1 WT1
BP	0.0393877	2	20	17.5354	Negative regulation of peptidyl-lysine acetylation	http://amigo.geneontology.org/amigo/term/GO:2000757	SPI1 KLF15
BP	0.0393967	4	125	5.61132	Cardiac ventricle development	http://amigo.geneontology.org/amigo/term/GO:0003231	FOXC1 RBPJ FOXC2 SOX11
BP	0.0400271	3	64	8.21971	Negative regulation of endothelial cell migration	http://amigo.geneontology.org/amigo/term/GO:0010596	PATZ1 PPARG KLF4
BP	0.0408294	10	686	2.55618	Neuron projection morphogenesis	http://amigo.geneontology.org/amigo/term/GO:0048812	MEF2A POU4F3 LHX3 PHOX2B TLX2 CREB1 KLF7 EGR2 BCL11B POU3F2
BP	0.041477	3	65	8.09325	Striated muscle cell proliferation	http://amigo.geneontology.org/amigo/term/GO:0014855	FOXC1 RBPJ FOXC2
BP	0.041477	3	65	8.09325	Regulation of insulin secretion involved in cellular response to glucose stimulus	http://amigo.geneontology.org/amigo/term/GO:0061178	NR1H4 KLF7 RFX6
BP	0.0416324	9	581	2.71632	Regulation of hormone levels	http://amigo.geneontology.org/amigo/term/GO:0010817	NR1H4 RFX3 CREB1 KLF7 EGR1 ARNT SOX11 FOXE1 RFX6
BP	0.0424784	2	21	16.7004	Dorsal spinal cord development	http://amigo.geneontology.org/amigo/term/GO:0021516	LHX3 PBX3
BP	0.0424784	2	21	16.7004	Regulation of hormone biosynthetic process	http://amigo.geneontology.org/amigo/term/GO:0046885	EGR1 ARNT
BP	0.0427378	3	66	7.97063	Artery morphogenesis	http://amigo.geneontology.org/amigo/term/GO:0048844	FOXC1 RBPJ FOXC2
BP	0.0427378	3	66	7.97063	Modulation by host of symbiont process	http://amigo.geneontology.org/amigo/term/GO:0051851	POU2F3 JUN SP1
BP	0.0428975	4	129	5.43733	Response to type I interferon	http://amigo.geneontology.org/amigo/term/GO:0034340	EGR1 IRF3 IRF5 STAT2
BP	0.043037	5	205	4.27692	Cellular response to starvation	http://amigo.geneontology.org/amigo/term/GO:0009267	ATF2 KLF10 ATF3 JUN SREBF2
BP	0.043037	5	205	4.27692	Cellular response to topologically incorrect protein	http://amigo.geneontology.org/amigo/term/GO:0035967	CREB3 CREB3L4 CREB3L1 ATF3 CREB3L2
BP	0.043461	6	291	3.61554	Regulation of hormone secretion	http://amigo.geneontology.org/amigo/term/GO:0046883	NR1H4 RFX3 CREB1 KLF7 SOX11 RFX6
BP	0.043589	5	206	4.25616	Response to unfolded protein	http://amigo.geneontology.org/amigo/term/GO:0006986	CREB3 CREB3L4 CREB3L1 ATF3 CREB3L2
BP	0.043589	5	206	4.25616	Transforming growth factor beta receptor signaling pathway	http://amigo.geneontology.org/amigo/term/GO:0007179	SPI1 CREB1 FOS SOX11 JUN
BP	0.0437983	3	67	7.85166	Muscle tissue morphogenesis	http://amigo.geneontology.org/amigo/term/GO:0060415	FOXC1 RBPJ FOXC2
BP	0.0442524	5	207	4.2356	Regulation of response to cytokine stimulus	http://amigo.geneontology.org/amigo/term/GO:0060759	IRF3 NR1H2 PPARG KLF4 STAT2
BP	0.0443819	4	131	5.35432	Sprouting angiogenesis	http://amigo.geneontology.org/amigo/term/GO:0002040	KLF4 CREB3L1 FOXC2 EGR3
BP	0.0444624	10	699	2.50864	Chemotaxis	http://amigo.geneontology.org/amigo/term/GO:0006935	SPI1 POU4F3 CREB3 LHX3 CREB1 KLF7 EGR2 BCL11B FOSL1 EGR3
BP	0.0448673	2	22	15.9413	Lymph vessel morphogenesis	http://amigo.geneontology.org/amigo/term/GO:0036303	FOXC1 FOXC2
BP	0.0448673	3	68	7.7362	Dendritic cell differentiation	http://amigo.geneontology.org/amigo/term/GO:0097028	SPI1 BATF RBPJ
BP	0.0448673	2	22	15.9413	Vascular endothelial cell proliferation	http://amigo.geneontology.org/amigo/term/GO:0101023	PPARG SP1
BP	0.0448673	2	22	15.9413	Regulation of vascular endothelial cell proliferation	http://amigo.geneontology.org/amigo/term/GO:1905562	PPARG SP1
BP	0.0452176	10	702	2.49792	Taxis	http://amigo.geneontology.org/amigo/term/GO:0042330	SPI1 POU4F3 CREB3 LHX3 CREB1 KLF7 EGR2 BCL11B FOSL1 EGR3
BP	0.0452744	7	389	3.15547	Response to metal ion	http://amigo.geneontology.org/amigo/term/GO:0010038	MEF2A CREB1 FOSB JUND FOS JUNB JUN
BP	0.0458744	8	490	2.86292	Axonogenesis	http://amigo.geneontology.org/amigo/term/GO:0007409	POU4F3 LHX3 PHOX2B CREB1 KLF7 EGR2 BCL11B POU3F2
BP	0.0462711	3	69	7.62408	Cranial skeletal system development	http://amigo.geneontology.org/amigo/term/GO:1904888	DLX2 FOXC2 FOXE1
BP	0.0468757	4	134	5.23444	Regulation of myeloid leukocyte differentiation	http://amigo.geneontology.org/amigo/term/GO:0002761	CREB1 KLF10 FOS JUN
BP	0.0475486	3	70	7.51516	Negative regulation of cytokine-mediated signaling pathway	http://amigo.geneontology.org/amigo/term/GO:0001960	NR1H2 PPARG STAT2
BP	0.0475486	2	23	15.2482	Lymphoid progenitor cell differentiation	http://amigo.geneontology.org/amigo/term/GO:0002320	SPI1 BATF
BP	0.0475486	10	710	2.46977	Positive regulation of cell death	http://amigo.geneontology.org/amigo/term/GO:0010942	ATF2 CREB1 EGR1 IRF5 PPARG ATF3 FOS KLF11 FOSL1 JUN
BP	0.0475486	12	940	2.23856	Sexual reproduction	http://amigo.geneontology.org/amigo/term/GO:0019953	FOXC1 RFX2 CREM PATZ1 CREB3L4 ZNF148 PRDM9 ZNF449 FOSL1 NR2C2 WT1 FOXJ3
BP	0.0475486	2	23	15.2482	Lung epithelial cell differentiation	http://amigo.geneontology.org/amigo/term/GO:0060487	CREB1 RBPJ
BP	0.0475486	2	23	15.2482	Positive regulation of transforming growth factor beta production	http://amigo.geneontology.org/amigo/term/GO:0071636	ATF2 CREB1
BP	0.0475486	2	23	15.2482	Positive regulation of transcription from RNA polymerase II promoter involved in cellular response to chemical stimulus	http://amigo.geneontology.org/amigo/term/GO:1901522	CREB3 RBPJ
BP	0.0482191	6	301	3.49543	Response to insulin	http://amigo.geneontology.org/amigo/term/GO:0032868	EGR1 EGR2 PPARG KLF15 FOXC2 SP1
BP	0.048313	4	136	5.15747	Negative regulation of epithelial cell proliferation	http://amigo.geneontology.org/amigo/term/GO:0050680	ATF2 KLF9 PPARG SOX2
BP	0.0487901	3	71	7.40932	Respiratory gaseous exchange by respiratory system	http://amigo.geneontology.org/amigo/term/GO:0007585	PHOX2B PHOX2A PBX3
BP	0.0493641	10	715	2.4525	Tissue morphogenesis	http://amigo.geneontology.org/amigo/term/GO:0048729	FOXC1 TLX2 RREB1 KLF4 TBX19 RBPJ FOXC2 SOX11 FOXE1 WT1
MF	2.24653e-153	129	1446	15.6436	DNA-binding transcription factor activity, RNA polymerase II-specific	http://amigo.geneontology.org/amigo/term/GO:0000981	ZNF263 NFIX PAX7 ETV7 NR1H4 BARX2 FOXC1 SPI1 MEF2A FOSL2 RFX3 RFX2 POU4F3 CREM PATZ1 NFATC2 KLF5 MAZ MEIS3 DBP KLF1 SP4 NRF1 CREB3 LHX3 HLF PHOX2B RFX4 BACH2 TLX2 DLX2 ATF2 MEF2D CREB1 KLF7 KLF12 KLF9 EGR1 EGR2 RREB1 SOX21 FOSB IRF3 BCL11B FOXP2 IRF5 KLF16 JUND NR1H2 PPARG EHF ELF5 PAX3 KLF4 POU2F3 JDP2 NFIC TBX19 POU2F1 RORC RFX5 ARNT CREB3L4 CREB5 KLF10 BATF BACH1 CREB3L1 PKNOX1 NFIA ZNF281 ATF…
MF	6.03304e-151	129	1515	14.9311	DNA-binding transcription factor activity	http://amigo.geneontology.org/amigo/term/GO:0003700	ZNF263 NFIX PAX7 ETV7 NR1H4 BARX2 FOXC1 SPI1 MEF2A FOSL2 RFX3 RFX2 POU4F3 CREM PATZ1 NFATC2 KLF5 MAZ MEIS3 DBP KLF1 SP4 NRF1 CREB3 LHX3 HLF PHOX2B RFX4 BACH2 TLX2 DLX2 ATF2 MEF2D CREB1 KLF7 KLF12 KLF9 EGR1 EGR2 RREB1 SOX21 FOSB IRF3 BCL11B FOXP2 IRF5 KLF16 JUND NR1H2 PPARG EHF ELF5 PAX3 KLF4 POU2F3 JDP2 NFIC TBX19 POU2F1 RORC RFX5 ARNT CREB3L4 CREB5 KLF10 BATF BACH1 CREB3L1 PKNOX1 NFIA ZNF281 ATF…
MF	3.6036e-149	128	1488	15.0842	RNA polymerase II transcription regulatory region sequence-specific DNA binding	http://amigo.geneontology.org/amigo/term/GO:0000977	ZNF263 NFIX PAX7 ETV7 NR1H4 BARX2 FOXC1 SPI1 MEF2A FOSL2 RFX3 RFX2 POU4F3 CREM PATZ1 NFATC2 KLF5 MAZ MEIS3 DBP KLF1 SP4 NRF1 CREB3 LHX3 HLF PHOX2B RFX4 BACH2 TLX2 DLX2 ATF2 MEF2D CREB1 KLF7 KLF12 KLF9 EGR1 EGR2 RREB1 SOX21 FOSB IRF3 BCL11B FOXP2 IRF5 KLF16 JUND NR1H2 PPARG EHF PAX3 KLF4 POU2F3 JDP2 NFIC TBX19 POU2F1 RORC RFX5 ARNT CREB3L4 CREB5 KLF10 BATF BACH1 CREB3L1 PKNOX1 NFIA ZNF281 ATF3 ELF…
MF	3.64484e-149	130	1660	13.7325	Sequence-specific double-stranded DNA binding	http://amigo.geneontology.org/amigo/term/GO:1990837	ZNF263 NFIX PAX7 ETV7 NR1H4 BARX2 FOXC1 SPI1 MEF2A FOSL2 RFX3 RFX2 POU4F3 CREM PATZ1 NFATC2 KLF5 MAZ MEIS3 DBP KLF1 SP4 NRF1 CREB3 LHX3 HLF PHOX2B RFX4 BACH2 TLX2 DLX2 ATF2 MEF2D CREB1 KLF7 KLF12 KLF9 EGR1 EGR2 RREB1 SOX21 FOSB IRF3 BCL11B FOXP2 IRF5 KLF16 JUND NR1H2 PPARG EHF ELF5 PAX3 KLF4 POU2F3 JDP2 NFIC TBX19 POU2F1 RORC RFX5 ARNT CREB3L4 CREB5 KLF10 BATF BACH1 CREB3L1 PKNOX1 NFIA ZNF281 ATF…
MF	2.63058e-148	129	1596	14.1733	Transcription cis-regulatory region binding	http://amigo.geneontology.org/amigo/term/GO:0000976	ZNF263 NFIX PAX7 ETV7 NR1H4 BARX2 FOXC1 SPI1 MEF2A FOSL2 RFX3 RFX2 POU4F3 CREM PATZ1 NFATC2 KLF5 MAZ MEIS3 DBP KLF1 SP4 NRF1 CREB3 LHX3 HLF PHOX2B RFX4 BACH2 TLX2 DLX2 ATF2 MEF2D CREB1 KLF7 KLF12 KLF9 EGR1 EGR2 RREB1 SOX21 FOSB IRF3 BCL11B FOXP2 IRF5 KLF16 JUND NR1H2 PPARG EHF PAX3 KLF4 POU2F3 JDP2 NFIC TBX19 POU2F1 RORC RFX5 ARNT CREB3L4 CREB5 KLF10 BATF BACH1 CREB3L1 PKNOX1 NFIA ZNF281 ATF3 ELF…
MF	2.63058e-148	129	1598	14.1556	Transcription regulatory region nucleic acid binding	http://amigo.geneontology.org/amigo/term/GO:0001067	ZNF263 NFIX PAX7 ETV7 NR1H4 BARX2 FOXC1 SPI1 MEF2A FOSL2 RFX3 RFX2 POU4F3 CREM PATZ1 NFATC2 KLF5 MAZ MEIS3 DBP KLF1 SP4 NRF1 CREB3 LHX3 HLF PHOX2B RFX4 BACH2 TLX2 DLX2 ATF2 MEF2D CREB1 KLF7 KLF12 KLF9 EGR1 EGR2 RREB1 SOX21 FOSB IRF3 BCL11B FOXP2 IRF5 KLF16 JUND NR1H2 PPARG EHF PAX3 KLF4 POU2F3 JDP2 NFIC TBX19 POU2F1 RORC RFX5 ARNT CREB3L4 CREB5 KLF10 BATF BACH1 CREB3L1 PKNOX1 NFIA ZNF281 ATF3 ELF…
MF	9.66683e-146	130	1767	12.901	Sequence-specific DNA binding	http://amigo.geneontology.org/amigo/term/GO:0043565	ZNF263 NFIX PAX7 ETV7 NR1H4 BARX2 FOXC1 SPI1 MEF2A FOSL2 RFX3 RFX2 POU4F3 CREM PATZ1 NFATC2 KLF5 MAZ MEIS3 DBP KLF1 SP4 NRF1 CREB3 LHX3 HLF PHOX2B RFX4 BACH2 TLX2 DLX2 ATF2 MEF2D CREB1 KLF7 KLF12 KLF9 EGR1 EGR2 RREB1 SOX21 FOSB IRF3 BCL11B FOXP2 IRF5 KLF16 JUND NR1H2 PPARG EHF ELF5 PAX3 KLF4 POU2F3 JDP2 NFIC TBX19 POU2F1 RORC RFX5 ARNT CREB3L4 CREB5 KLF10 BATF BACH1 CREB3L1 PKNOX1 NFIA ZNF281 ATF…
MF	1.5563e-145	130	1775	12.8428	Double-stranded DNA binding	http://amigo.geneontology.org/amigo/term/GO:0003690	ZNF263 NFIX PAX7 ETV7 NR1H4 BARX2 FOXC1 SPI1 MEF2A FOSL2 RFX3 RFX2 POU4F3 CREM PATZ1 NFATC2 KLF5 MAZ MEIS3 DBP KLF1 SP4 NRF1 CREB3 LHX3 HLF PHOX2B RFX4 BACH2 TLX2 DLX2 ATF2 MEF2D CREB1 KLF7 KLF12 KLF9 EGR1 EGR2 RREB1 SOX21 FOSB IRF3 BCL11B FOXP2 IRF5 KLF16 JUND NR1H2 PPARG EHF ELF5 PAX3 KLF4 POU2F3 JDP2 NFIC TBX19 POU2F1 RORC RFX5 ARNT CREB3L4 CREB5 KLF10 BATF BACH1 CREB3L1 PKNOX1 NFIA ZNF281 ATF…
MF	2.55536e-145	123	1272	16.9564	Cis-regulatory region sequence-specific DNA binding	http://amigo.geneontology.org/amigo/term/GO:0000987	ZNF263 NFIX PAX7 NR1H4 FOXC1 SPI1 MEF2A FOSL2 RFX3 RFX2 POU4F3 CREM PATZ1 NFATC2 KLF5 MAZ MEIS3 DBP KLF1 SP4 NRF1 CREB3 LHX3 HLF PHOX2B RFX4 BACH2 TLX2 DLX2 ATF2 MEF2D CREB1 KLF7 KLF12 KLF9 EGR1 EGR2 RREB1 SOX21 FOSB IRF3 BCL11B FOXP2 IRF5 KLF16 JUND NR1H2 PPARG EHF PAX3 KLF4 POU2F3 JDP2 NFIC TBX19 POU2F1 RORC RFX5 ARNT CREB3L4 CREB5 KLF10 BATF BACH1 CREB3L1 PKNOX1 NFIA ZNF281 ATF3 ELF3 ZNF148 KL…
MF	9.67345e-144	122	1253	17.0736	RNA polymerase II cis-regulatory region sequence-specific DNA binding	http://amigo.geneontology.org/amigo/term/GO:0000978	ZNF263 NFIX PAX7 NR1H4 FOXC1 SPI1 MEF2A FOSL2 RFX3 RFX2 POU4F3 CREM PATZ1 NFATC2 KLF5 MAZ MEIS3 DBP KLF1 SP4 NRF1 CREB3 LHX3 HLF PHOX2B RFX4 BACH2 TLX2 DLX2 ATF2 MEF2D CREB1 KLF7 KLF12 KLF9 EGR1 EGR2 RREB1 SOX21 FOSB IRF3 BCL11B FOXP2 IRF5 KLF16 JUND NR1H2 PPARG EHF PAX3 KLF4 POU2F3 JDP2 NFIC TBX19 POU2F1 RORC RFX5 ARNT CREB3L4 CREB5 KLF10 BATF BACH1 CREB3L1 PKNOX1 NFIA ZNF281 ATF3 ELF3 ZNF148 KL…
MF	1.07841e-82	70	468	26.2281	DNA-binding transcription activator activity, RNA polymerase II-specific	http://amigo.geneontology.org/amigo/term/GO:0001228	NR1H4 BARX2 FOXC1 SPI1 MEF2A FOSL2 POU4F3 NFATC2 KLF5 MEIS3 DBP NRF1 CREB3 LHX3 HLF PHOX2B RFX4 TLX2 DLX2 ATF2 MEF2D CREB1 KLF7 EGR1 EGR2 RREB1 SOX21 FOSB IRF3 BCL11B IRF5 JUND NR1H2 EHF KLF4 POU2F3 NFIC TBX19 RFX5 CREB3L4 KLF10 BATF BACH1 CREB3L1 NFIA ATF3 ELF3 KLF15 PBX3 RBPJ FOS JUNB FOSL1 FOXC2 SOX11 NR2C2 JUN EGR3 SOX2 CREB3L2 POU3F2 WT1 RFX6 SP1 FOXD2 TFDP1 FOXJ3 MEF2B YY2 SPIB
MF	2.55194e-82	70	474	25.8961	DNA-binding transcription activator activity	http://amigo.geneontology.org/amigo/term/GO:0001216	NR1H4 BARX2 FOXC1 SPI1 MEF2A FOSL2 POU4F3 NFATC2 KLF5 MEIS3 DBP NRF1 CREB3 LHX3 HLF PHOX2B RFX4 TLX2 DLX2 ATF2 MEF2D CREB1 KLF7 EGR1 EGR2 RREB1 SOX21 FOSB IRF3 BCL11B IRF5 JUND NR1H2 EHF KLF4 POU2F3 NFIC TBX19 RFX5 CREB3L4 KLF10 BATF BACH1 CREB3L1 NFIA ATF3 ELF3 KLF15 PBX3 RBPJ FOS JUNB FOSL1 FOXC2 SOX11 NR2C2 JUN EGR3 SOX2 CREB3L2 POU3F2 WT1 RFX6 SP1 FOXD2 TFDP1 FOXJ3 MEF2B YY2 SPIB
MF	4.02737e-25	29	333	15.2711	DNA-binding transcription repressor activity, RNA polymerase II-specific	http://amigo.geneontology.org/amigo/term/GO:0001227	ZNF263 ETV7 SPI1 CREM PATZ1 NFATC2 BACH2 KLF12 IRF3 FOXP2 KLF16 PPARG JDP2 RORC BACH1 CREB3L1 ZNF281 ATF3 ZNF148 PITX2 SP2 THAP11 E2F6 ZNF282 SP3 JUN FOXD3 SREBF2 SP5
MF	4.44458e-25	29	335	15.1799	DNA-binding transcription repressor activity	http://amigo.geneontology.org/amigo/term/GO:0001217	ZNF263 ETV7 SPI1 CREM PATZ1 NFATC2 BACH2 KLF12 IRF3 FOXP2 KLF16 PPARG JDP2 RORC BACH1 CREB3L1 ZNF281 ATF3 ZNF148 PITX2 SP2 THAP11 E2F6 ZNF282 SP3 JUN FOXD3 SREBF2 SP5
MF	4.1257e-15	9	19	83.0623	CAMP response element binding	http://amigo.geneontology.org/amigo/term/GO:0035497	CREB3 ATF2 CREB1 CREB3L4 CREB5 CREB3L1 ATF7 JUN CREB3L2
MF	4.48626e-14	25	596	7.35545	Transcription factor binding	http://amigo.geneontology.org/amigo/term/GO:0008134	NR1H4 FOXC1 SPI1 CREM NFATC2 KLF5 CREB3 ATF2 CREB1 FOSB FOXP2 JUND NR1H2 PPARG KLF4 ARNT NFIA PITX2 RBPJ FOS ATF7 JUNB JUN SP1 TFDP1
MF	8.2028e-13	24	617	6.8209	Chromatin binding	http://amigo.geneontology.org/amigo/term/GO:0003682	BARX2 FOXC1 SPI1 MEF2A FOSL2 PATZ1 NFATC2 MEIS3 CREB3 DLX2 ATF2 EGR1 EGR2 PPARG KLF4 JDP2 CREB3L1 PKNOX1 NFIA RBPJ FOS SP3 FOXC2 KLF14
MF	8.69882e-08	5	14	62.6264	HMG box domain binding	http://amigo.geneontology.org/amigo/term/GO:0071837	EGR2 PAX3 JUN SP1 POU3F3
MF	1.31176e-07	12	245	8.58876	DNA-binding transcription factor binding	http://amigo.geneontology.org/amigo/term/GO:0140297	NR1H4 SPI1 CREM KLF5 CREB3 ATF2 FOXP2 JUND NR1H2 PPARG ARNT SP1
MF	7.48918e-06	6	59	17.8326	Nuclear receptor activity	http://amigo.geneontology.org/amigo/term/GO:0004879	NR1H4 NR1H2 PPARG RORC ARNT NR2C2
MF	7.48918e-06	6	59	17.8326	Ligand-activated transcription factor activity	http://amigo.geneontology.org/amigo/term/GO:0098531	NR1H4 NR1H2 PPARG RORC ARNT NR2C2
MF	5.04908e-05	7	125	9.81982	Histone deacetylase binding	http://amigo.geneontology.org/amigo/term/GO:0042826	SPI1 MEF2A MEF2D KLF4 SP2 SP1 MEF2B
MF	0.00011802	4	28	25.0505	Histone acetyltransferase binding	http://amigo.geneontology.org/amigo/term/GO:0035035	MEF2A CREB1 EGR1 SP1
MF	0.000128477	3	10	52.6062	CAMP response element binding protein binding	http://amigo.geneontology.org/amigo/term/GO:0008140	CREM CREB3 ATF2
MF	0.0005633	2	3	116.903	Hemi-methylated DNA-binding	http://amigo.geneontology.org/amigo/term/GO:0044729	EGR1 WT1
MF	0.00106262	7	207	5.92984	RNA polymerase II-specific DNA-binding transcription factor binding	http://amigo.geneontology.org/amigo/term/GO:0061629	NR1H4 SPI1 FOXP2 JUND NR1H2 PPARG ARNT
MF	0.00282453	4	65	10.791	Promoter-specific chromatin binding	http://amigo.geneontology.org/amigo/term/GO:1990841	FOXC1 EGR1 KLF4 FOXC2
MF	0.00346826	2	7	50.1011	Double-stranded methylated DNA binding	http://amigo.geneontology.org/amigo/term/GO:0010385	EGR1 WT1
MF	0.00575202	4	80	8.76769	SMAD binding	http://amigo.geneontology.org/amigo/term/GO:0046332	MEF2A CREB3L1 FOS JUN
MF	0.00632542	5	141	6.21822	Nuclear receptor binding	http://amigo.geneontology.org/amigo/term/GO:0016922	NR1H4 FOXP2 JUND NR1H2 PPARG
MF	0.00984953	3	45	11.6903	Core promoter sequence-specific DNA binding	http://amigo.geneontology.org/amigo/term/GO:0001046	POU2F1 KLF10 FOS
MF	0.00984953	15	1139	2.30931	Protein dimerization activity	http://amigo.geneontology.org/amigo/term/GO:0046983	MEF2A NRF1 CREB3 MEF2D IRF3 FOXP2 ARNT ATF3 PITX2 PRDM9 E2F6 SP1 SREBF2 POU3F3 MEF2B
MF	0.0126408	13	942	2.41996	Zinc ion binding	http://amigo.geneontology.org/amigo/term/GO:0008270	NR1H4 KLF7 EGR1 NR1H2 PPARG KLF4 RORC THAP11 ZNF282 NR2C2 ZNF93 WT1 ZKSCAN5
MF	0.0133726	11	730	2.64232	Protein homodimerization activity	http://amigo.geneontology.org/amigo/term/GO:0042803	NRF1 CREB3 MEF2D IRF3 FOXP2 ARNT ATF3 PITX2 PRDM9 SP1 POU3F3
MF	0.0173101	2	17	20.6299	Retinoid X receptor binding	http://amigo.geneontology.org/amigo/term/GO:0046965	NR1H2 PPARG
MF	0.0232503	2	20	17.5354	RNA polymerase II core promoter sequence-specific DNA binding	http://amigo.geneontology.org/amigo/term/GO:0000979	POU2F1 FOS
MF	0.0297886	2	23	15.2482	R-SMAD binding	http://amigo.geneontology.org/amigo/term/GO:0070412	FOS JUN
MF	0.0396464	2	27	12.9892	BHLH transcription factor binding	http://amigo.geneontology.org/amigo/term/GO:0043425	KLF5 SP1
MF	0.0414473	2	28	12.5253	Retinoic acid receptor binding	http://amigo.geneontology.org/amigo/term/GO:0042974	NR1H2 PPARG
CC	3.08783e-112	109	1316	14.524	Chromatin	http://amigo.geneontology.org/amigo/term/GO:0000785	NFIX PAX7 ETV7 NR1H4 BARX2 FOXC1 SPI1 MEF2A FOSL2 RFX3 RFX2 POU4F3 CREM NFATC2 KLF5 MEIS3 DBP KLF1 SP4 CREB3 LHX3 HLF PHOX2B RFX4 BACH2 TLX2 DLX2 ATF2 MEF2D CREB1 KLF7 KLF12 KLF9 EGR1 EGR2 SOX21 FOSB IRF3 FOXP2 IRF5 KLF16 JUND NR1H2 PPARG EHF ELF5 PAX3 KLF4 POU2F3 JDP2 NFIC TBX19 POU2F1 RORC RFX5 ARNT CREB3L4 CREB5 KLF10 BATF BACH1 CREB3L1 PKNOX1 NFIA ATF3 ELF3 KLF15 PITX2 SP8 PHOX2A TEF PBX3 SP2…
CC	4.18307e-96	110	1918	10.0568	Chromosome	http://amigo.geneontology.org/amigo/term/GO:0005694	NFIX PAX7 ETV7 NR1H4 BARX2 FOXC1 SPI1 MEF2A FOSL2 RFX3 RFX2 POU4F3 CREM NFATC2 KLF5 MEIS3 DBP KLF1 SP4 CREB3 LHX3 HLF PHOX2B RFX4 BACH2 TLX2 DLX2 ATF2 MEF2D CREB1 KLF7 KLF12 KLF9 EGR1 EGR2 SOX21 FOSB IRF3 FOXP2 IRF5 KLF16 JUND NR1H2 PPARG EHF ELF5 PAX3 KLF4 POU2F3 JDP2 NFIC TBX19 POU2F1 RORC RFX5 ARNT CREB3L4 CREB5 KLF10 BATF BACH1 CREB3L1 PKNOX1 NFIA ATF3 ELF3 KLF15 PITX2 PRDM9 SP8 PHOX2A TEF PB…
CC	3.33124e-24	32	465	12.0674	Transcription regulator complex	http://amigo.geneontology.org/amigo/term/GO:0005667	BARX2 SPI1 MEF2A RFX3 CREM NFATC2 KLF5 LHX3 CREB1 JUND PPARG KLF4 POU2F1 RFX5 ARNT PKNOX1 PITX2 PBX3 RBPJ E2F6 FOS JUNB SP3 JUN ZFP42 SOX2 POU3F2 SP1 POU3F1 TFDP1 MEF2B YY2
CC	2.17103e-08	4	4	175.354	Transcription factor AP-1 complex	http://amigo.geneontology.org/amigo/term/GO:0035976	JUND FOS JUNB JUN
CC	4.1937e-08	12	206	10.2148	RNA polymerase II transcription regulator complex	http://amigo.geneontology.org/amigo/term/GO:0090575	CREM CREB1 JUND PPARG POU2F1 RFX5 ARNT E2F6 FOS JUNB JUN TFDP1
CC	3.94334e-05	5	39	22.4813	Euchromatin	http://amigo.geneontology.org/amigo/term/GO:0000791	NR1H4 CREB1 KLF4 JUN SP1
CC	0.00236118	2	4	87.6769	ATF4-CREB1 transcription factor complex	http://amigo.geneontology.org/amigo/term/GO:1990589	CREM CREB1

## Sheet: P23_F_over_P23_M
GO Category	Enrichment FDR	nTranscription Factors	Pathway Genes	Fold Enrichment	Pathway	URL	Transcription Factors
BP	1.96467e-61	79	1716	9.62813	Positive regulation of transcription, DNA-templated	http://amigo.geneontology.org/amigo/term/GO:0045893	MEOX1 SOX8 NFIX POU2F2 FOXC1 POU1F1 FOXJ2 SPI1 MEF2A FOSL2 RFX3 MEF2C POU4F3 CREM PATZ1 MAZ KLF1 MEOX2 LHX3 TLX1 PHOX2B RFX4 STAT1 MEF2D CREB1 ESRRB ELF1 LHX4 NFE2 RREB1 IRF1 IRF3 ELK1 ATF4 IRF5 SOX15 FOXA1 JUND SOX3 HNF1A EHF LMX1B IRF4 POU2F3 GATA6 NFIC POU2F1 RFX5 NFIB POU4F2 POU4F1 ZNF281 LMX1A ATF3 ELF3 NKX6-1 ZNF148 CDX2 RBPJ ONECUT1 FOS JUNB FOSL1 NR2F1 JUN MAF FOXE1 ARID3B FOXL2 WT1 RFX6 …
BP	1.96467e-61	79	1717	9.62252	Positive regulation of RNA biosynthetic process	http://amigo.geneontology.org/amigo/term/GO:1902680	MEOX1 SOX8 NFIX POU2F2 FOXC1 POU1F1 FOXJ2 SPI1 MEF2A FOSL2 RFX3 MEF2C POU4F3 CREM PATZ1 MAZ KLF1 MEOX2 LHX3 TLX1 PHOX2B RFX4 STAT1 MEF2D CREB1 ESRRB ELF1 LHX4 NFE2 RREB1 IRF1 IRF3 ELK1 ATF4 IRF5 SOX15 FOXA1 JUND SOX3 HNF1A EHF LMX1B IRF4 POU2F3 GATA6 NFIC POU2F1 RFX5 NFIB POU4F2 POU4F1 ZNF281 LMX1A ATF3 ELF3 NKX6-1 ZNF148 CDX2 RBPJ ONECUT1 FOS JUNB FOSL1 NR2F1 JUN MAF FOXE1 ARID3B FOXL2 WT1 RFX6 …
BP	1.96467e-61	79	1716	9.62813	Positive regulation of nucleic acid-templated transcription	http://amigo.geneontology.org/amigo/term/GO:1903508	MEOX1 SOX8 NFIX POU2F2 FOXC1 POU1F1 FOXJ2 SPI1 MEF2A FOSL2 RFX3 MEF2C POU4F3 CREM PATZ1 MAZ KLF1 MEOX2 LHX3 TLX1 PHOX2B RFX4 STAT1 MEF2D CREB1 ESRRB ELF1 LHX4 NFE2 RREB1 IRF1 IRF3 ELK1 ATF4 IRF5 SOX15 FOXA1 JUND SOX3 HNF1A EHF LMX1B IRF4 POU2F3 GATA6 NFIC POU2F1 RFX5 NFIB POU4F2 POU4F1 ZNF281 LMX1A ATF3 ELF3 NKX6-1 ZNF148 CDX2 RBPJ ONECUT1 FOS JUNB FOSL1 NR2F1 JUN MAF FOXE1 ARID3B FOXL2 WT1 RFX6 …
BP	3.30369e-58	79	1895	8.71867	Positive regulation of RNA metabolic process	http://amigo.geneontology.org/amigo/term/GO:0051254	MEOX1 SOX8 NFIX POU2F2 FOXC1 POU1F1 FOXJ2 SPI1 MEF2A FOSL2 RFX3 MEF2C POU4F3 CREM PATZ1 MAZ KLF1 MEOX2 LHX3 TLX1 PHOX2B RFX4 STAT1 MEF2D CREB1 ESRRB ELF1 LHX4 NFE2 RREB1 IRF1 IRF3 ELK1 ATF4 IRF5 SOX15 FOXA1 JUND SOX3 HNF1A EHF LMX1B IRF4 POU2F3 GATA6 NFIC POU2F1 RFX5 NFIB POU4F2 POU4F1 ZNF281 LMX1A ATF3 ELF3 NKX6-1 ZNF148 CDX2 RBPJ ONECUT1 FOS JUNB FOSL1 NR2F1 JUN MAF FOXE1 ARID3B FOXL2 WT1 RFX6 …
BP	7.07364e-58	70	1264	11.582	Positive regulation of transcription by RNA polymerase II	http://amigo.geneontology.org/amigo/term/GO:0045944	MEOX1 SOX8 NFIX POU2F2 FOXC1 POU1F1 FOXJ2 SPI1 MEF2A FOSL2 RFX3 MEF2C POU4F3 CREM MEOX2 LHX3 TLX1 PHOX2B RFX4 STAT1 MEF2D CREB1 ESRRB ELF1 LHX4 RREB1 IRF1 IRF3 ELK1 ATF4 IRF5 SOX15 FOXA1 JUND SOX3 HNF1A EHF LMX1B IRF4 POU2F3 GATA6 NFIC POU2F1 RFX5 NFIB POU4F2 POU4F1 LMX1A ATF3 ELF3 NKX6-1 ZNF148 RBPJ ONECUT1 FOS JUNB FOSL1 NR2F1 JUN MAF ARID3B WT1 RFX6 MIXL1 FOXD3 MAFG FOXJ3 POU3F3 ONECUT3 SPIB
BP	4.52934e-57	79	1970	8.38674	Positive regulation of macromolecule biosynthetic process	http://amigo.geneontology.org/amigo/term/GO:0010557	MEOX1 SOX8 NFIX POU2F2 FOXC1 POU1F1 FOXJ2 SPI1 MEF2A FOSL2 RFX3 MEF2C POU4F3 CREM PATZ1 MAZ KLF1 MEOX2 LHX3 TLX1 PHOX2B RFX4 STAT1 MEF2D CREB1 ESRRB ELF1 LHX4 NFE2 RREB1 IRF1 IRF3 ELK1 ATF4 IRF5 SOX15 FOXA1 JUND SOX3 HNF1A EHF LMX1B IRF4 POU2F3 GATA6 NFIC POU2F1 RFX5 NFIB POU4F2 POU4F1 ZNF281 LMX1A ATF3 ELF3 NKX6-1 ZNF148 CDX2 RBPJ ONECUT1 FOS JUNB FOSL1 NR2F1 JUN MAF FOXE1 ARID3B FOXL2 WT1 RFX6 …
BP	5.13032e-31	51	1353	7.88324	Negative regulation of transcription, DNA-templated	http://amigo.geneontology.org/amigo/term/GO:0045892	ARX SOX8 NFIX FOXC1 POU1F1 SPI1 MEF2A RFX3 MEF2C CREM PATZ1 MAZ STAT1 CREB1 VSX2 RREB1 IRF1 IRF3 ATF4 SOX15 FOXA1 SOX3 HNF1A JDP2 GATA6 NFIC POU2F1 RFX5 SOX13 NFIB VAX1 POU4F2 POU4F1 ZNF281 ATF3 ELF3 NKX6-1 ZNF148 CDX2 RBPJ THAP11 NR2F1 JUN MAF FOXE1 FOXL2 ZNF93 WT1 FOXD3 ARID5A POU3F3
BP	5.13032e-31	51	1357	7.86	Negative regulation of RNA biosynthetic process	http://amigo.geneontology.org/amigo/term/GO:1902679	ARX SOX8 NFIX FOXC1 POU1F1 SPI1 MEF2A RFX3 MEF2C CREM PATZ1 MAZ STAT1 CREB1 VSX2 RREB1 IRF1 IRF3 ATF4 SOX15 FOXA1 SOX3 HNF1A JDP2 GATA6 NFIC POU2F1 RFX5 SOX13 NFIB VAX1 POU4F2 POU4F1 ZNF281 ATF3 ELF3 NKX6-1 ZNF148 CDX2 RBPJ THAP11 NR2F1 JUN MAF FOXE1 FOXL2 ZNF93 WT1 FOXD3 ARID5A POU3F3
BP	5.13032e-31	51	1355	7.8716	Negative regulation of nucleic acid-templated transcription	http://amigo.geneontology.org/amigo/term/GO:1903507	ARX SOX8 NFIX FOXC1 POU1F1 SPI1 MEF2A RFX3 MEF2C CREM PATZ1 MAZ STAT1 CREB1 VSX2 RREB1 IRF1 IRF3 ATF4 SOX15 FOXA1 SOX3 HNF1A JDP2 GATA6 NFIC POU2F1 RFX5 SOX13 NFIB VAX1 POU4F2 POU4F1 ZNF281 ATF3 ELF3 NKX6-1 ZNF148 CDX2 RBPJ THAP11 NR2F1 JUN MAF FOXE1 FOXL2 ZNF93 WT1 FOXD3 ARID5A POU3F3
BP	2.10662e-29	51	1469	7.26073	Negative regulation of RNA metabolic process	http://amigo.geneontology.org/amigo/term/GO:0051253	ARX SOX8 NFIX FOXC1 POU1F1 SPI1 MEF2A RFX3 MEF2C CREM PATZ1 MAZ STAT1 CREB1 VSX2 RREB1 IRF1 IRF3 ATF4 SOX15 FOXA1 SOX3 HNF1A JDP2 GATA6 NFIC POU2F1 RFX5 SOX13 NFIB VAX1 POU4F2 POU4F1 ZNF281 ATF3 ELF3 NKX6-1 ZNF148 CDX2 RBPJ THAP11 NR2F1 JUN MAF FOXE1 FOXL2 ZNF93 WT1 FOXD3 ARID5A POU3F3
BP	1.78063e-28	43	957	9.39699	Negative regulation of transcription by RNA polymerase II	http://amigo.geneontology.org/amigo/term/GO:0000122	ARX SOX8 NFIX FOXC1 POU1F1 SPI1 MEF2A MEF2C CREM PATZ1 MAZ STAT1 VSX2 RREB1 IRF3 ATF4 SOX15 FOXA1 SOX3 HNF1A JDP2 GATA6 NFIC RFX5 SOX13 NFIB VAX1 POU4F2 POU4F1 ZNF281 ATF3 NKX6-1 ZNF148 CDX2 RBPJ THAP11 NR2F1 JUN MAF FOXE1 WT1 FOXD3 ARID5A
BP	1.27672e-27	51	1607	6.63722	Negative regulation of nucleobase-containing compound metabolic process	http://amigo.geneontology.org/amigo/term/GO:0045934	ARX SOX8 NFIX FOXC1 POU1F1 SPI1 MEF2A RFX3 MEF2C CREM PATZ1 MAZ STAT1 CREB1 VSX2 RREB1 IRF1 IRF3 ATF4 SOX15 FOXA1 SOX3 HNF1A JDP2 GATA6 NFIC POU2F1 RFX5 SOX13 NFIB VAX1 POU4F2 POU4F1 ZNF281 ATF3 ELF3 NKX6-1 ZNF148 CDX2 RBPJ THAP11 NR2F1 JUN MAF FOXE1 FOXL2 ZNF93 WT1 FOXD3 ARID5A POU3F3
BP	2.38183e-27	51	1631	6.53956	Negative regulation of cellular macromolecule biosynthetic process	http://amigo.geneontology.org/amigo/term/GO:2000113	ARX SOX8 NFIX FOXC1 POU1F1 SPI1 MEF2A RFX3 MEF2C CREM PATZ1 MAZ STAT1 CREB1 VSX2 RREB1 IRF1 IRF3 ATF4 SOX15 FOXA1 SOX3 HNF1A JDP2 GATA6 NFIC POU2F1 RFX5 SOX13 NFIB VAX1 POU4F2 POU4F1 ZNF281 ATF3 ELF3 NKX6-1 ZNF148 CDX2 RBPJ THAP11 NR2F1 JUN MAF FOXE1 FOXL2 ZNF93 WT1 FOXD3 ARID5A POU3F3
BP	3.04164e-27	51	1642	6.49575	Negative regulation of macromolecule biosynthetic process	http://amigo.geneontology.org/amigo/term/GO:0010558	ARX SOX8 NFIX FOXC1 POU1F1 SPI1 MEF2A RFX3 MEF2C CREM PATZ1 MAZ STAT1 CREB1 VSX2 RREB1 IRF1 IRF3 ATF4 SOX15 FOXA1 SOX3 HNF1A JDP2 GATA6 NFIC POU2F1 RFX5 SOX13 NFIB VAX1 POU4F2 POU4F1 ZNF281 ATF3 ELF3 NKX6-1 ZNF148 CDX2 RBPJ THAP11 NR2F1 JUN MAF FOXE1 FOXL2 ZNF93 WT1 FOXD3 ARID5A POU3F3
BP	1.54937e-26	51	1702	6.26676	Negative regulation of cellular biosynthetic process	http://amigo.geneontology.org/amigo/term/GO:0031327	ARX SOX8 NFIX FOXC1 POU1F1 SPI1 MEF2A RFX3 MEF2C CREM PATZ1 MAZ STAT1 CREB1 VSX2 RREB1 IRF1 IRF3 ATF4 SOX15 FOXA1 SOX3 HNF1A JDP2 GATA6 NFIC POU2F1 RFX5 SOX13 NFIB VAX1 POU4F2 POU4F1 ZNF281 ATF3 ELF3 NKX6-1 ZNF148 CDX2 RBPJ THAP11 NR2F1 JUN MAF FOXE1 FOXL2 ZNF93 WT1 FOXD3 ARID5A POU3F3
BP	3.49454e-26	51	1734	6.15111	Negative regulation of biosynthetic process	http://amigo.geneontology.org/amigo/term/GO:0009890	ARX SOX8 NFIX FOXC1 POU1F1 SPI1 MEF2A RFX3 MEF2C CREM PATZ1 MAZ STAT1 CREB1 VSX2 RREB1 IRF1 IRF3 ATF4 SOX15 FOXA1 SOX3 HNF1A JDP2 GATA6 NFIC POU2F1 RFX5 SOX13 NFIB VAX1 POU4F2 POU4F1 ZNF281 ATF3 ELF3 NKX6-1 ZNF148 CDX2 RBPJ THAP11 NR2F1 JUN MAF FOXE1 FOXL2 ZNF93 WT1 FOXD3 ARID5A POU3F3
BP	4.75728e-13	27	855	6.60435	Epithelial cell differentiation	http://amigo.geneontology.org/amigo/term/GO:0030855	ARX SOX8 FOXC1 FOXJ2 FOSL2 RFX3 MEF2C POU4F3 STAT1 CREB1 ATF4 FOXA1 EHF EMX1 GATA6 NFIB ELF3 NKX6-1 CDX2 RBPJ ONECUT1 FOXB1 MAF WT1 RFX6 POU3F1 MAFG
BP	2.03418e-12	36	1738	4.33196	Regulation of cell differentiation	http://amigo.geneontology.org/amigo/term/GO:0045595	SOX8 FOXC1 FOXJ2 SPI1 MEF2A RFX3 MEF2C PHOX2B STAT1 CREB1 ESRRB NFE2 RREB1 IRF1 ATF4 FOXA1 JUND SOX3 IRF4 JDP2 GATA6 DMRTA2 SOX13 VAX1 POU4F2 POU4F1 LMX1A NKX6-1 CDX2 RBPJ FOS JUNB JUN MAF MIXL1 MAFG
BP	9.01029e-12	32	1421	4.70964	Epithelium development	http://amigo.geneontology.org/amigo/term/GO:0060429	ARX MEOX1 SOX8 FOXC1 FOXJ2 FOSL2 RFX3 MEF2C POU4F3 MEOX2 STAT1 CREB1 RREB1 ATF4 FOXA1 EHF EMX1 GATA6 NFIB ELF3 NKX6-1 CDX2 RBPJ ONECUT1 FOXB1 MAF FOXE1 WT1 RFX6 POU3F1 MAFG POU3F3
BP	1.49608e-11	13	138	19.7014	Endocrine system development	http://amigo.geneontology.org/amigo/term/GO:0035270	POU1F1 RFX3 LHX3 CREB1 SOX3 HNF1A GATA6 NKX6-1 RBPJ ONECUT1 FOXE1 WT1 RFX6
BP	2.80654e-11	18	376	10.0119	Striated muscle tissue development	http://amigo.geneontology.org/amigo/term/GO:0014706	SOX8 FOXC1 MEF2A MEF2C MEOX2 PHOX2B MEF2D CREB1 SOX15 GATA6 DMRTA2 VAX1 POU4F1 ATF3 RBPJ FOS FOXL2 WT1
BP	5.91384e-11	18	394	9.55451	Muscle tissue development	http://amigo.geneontology.org/amigo/term/GO:0060537	SOX8 FOXC1 MEF2A MEF2C MEOX2 PHOX2B MEF2D CREB1 SOX15 GATA6 DMRTA2 VAX1 POU4F1 ATF3 RBPJ FOS FOXL2 WT1
BP	6.25972e-11	17	340	10.4569	Muscle organ development	http://amigo.geneontology.org/amigo/term/GO:0007517	SOX8 FOXC1 MEF2A MEF2C MEOX2 PHOX2B MEF2D CREB1 SOX15 DMRTA2 VAX1 POU4F1 ATF3 RBPJ FOS FOXL2 WT1
BP	9.4645e-10	26	1102	4.93428	Embryo development	http://amigo.geneontology.org/amigo/term/GO:0009790	MEOX1 SOX8 FOXC1 MEF2C POU4F3 MEOX2 ATF4 SOX15 FOXA1 HNF1A EMX1 LMX1B GATA6 ZNF281 ELF3 CDX2 RBPJ HOXD12 JUNB FOXB1 FOSL1 FOXE1 WT1 MIXL1 FOXD3 MAFG
BP	1.18133e-09	17	411	8.65046	Forebrain development	http://amigo.geneontology.org/amigo/term/GO:0030900	ARX POU1F1 LHX3 RFX4 CREB1 SOX3 EMX1 DMRTA2 NFIB POU4F1 LHX8 LMX1A RBPJ EMX2 FOXB1 POU3F1 POU3F3
BP	3.64545e-09	28	1373	4.26501	Positive regulation of developmental process	http://amigo.geneontology.org/amigo/term/GO:0051094	ARX SOX8 FOXC1 MEF2A RFX3 MEF2C PHOX2B STAT1 CREB1 ESRRB RREB1 ATF4 SOX15 FOXA1 JUND GATA6 DMRTA2 SOX13 POU4F2 POU4F1 NKX6-1 CDX2 RBPJ FOS JUNB JUN WT1 MIXL1
BP	5.5863e-09	25	1105	4.73162	Central nervous system development	http://amigo.geneontology.org/amigo/term/GO:0007417	ARX SOX8 FOXC1 POU1F1 LHX3 PHOX2B RFX4 CREB1 LHX4 SOX3 EMX1 DMRTA2 SOX13 NFIB VAX1 POU4F1 LHX8 LMX1A NKX6-1 ZNF148 RBPJ EMX2 FOXB1 POU3F1 POU3F3
BP	6.13085e-09	17	460	7.729	Pattern specification process	http://amigo.geneontology.org/amigo/term/GO:0007389	MEOX1 FOXC1 RFX3 MEF2C MEOX2 LHX3 RFX4 FOXA1 EMX1 LMX1B DMRTA2 CDX2 RBPJ HOXD12 EMX2 FOXB1 WT1
BP	6.13085e-09	17	461	7.71223	Gland development	http://amigo.geneontology.org/amigo/term/GO:0048732	FOXC1 POU1F1 LHX3 CREB1 RREB1 ELK1 FOXA1 SOX3 HNF1A GATA6 NFIB ELF3 RBPJ ONECUT1 FOXB1 FOXE1 WT1
BP	1.1653e-08	15	352	8.91211	Regionalization	http://amigo.geneontology.org/amigo/term/GO:0003002	MEOX1 FOXC1 MEF2C MEOX2 LHX3 RFX4 FOXA1 EMX1 LMX1B DMRTA2 CDX2 RBPJ EMX2 FOXB1 WT1
BP	1.47965e-08	24	1069	4.69533	Hematopoietic or lymphoid organ development	http://amigo.geneontology.org/amigo/term/GO:0048534	MEOX1 POU2F2 FOXC1 SPI1 MEF2C PATZ1 KLF1 STAT1 CREB1 NFE2 IRF1 ATF4 IRF4 SOX13 POU4F2 POU4F1 RBPJ ONECUT1 FOS JUNB FOXL1 JUN FOXE1 MIXL1
BP	1.8348e-08	21	811	5.4154	Brain development	http://amigo.geneontology.org/amigo/term/GO:0007420	ARX FOXC1 POU1F1 LHX3 PHOX2B RFX4 CREB1 SOX3 EMX1 DMRTA2 NFIB VAX1 POU4F1 LHX8 LMX1A ZNF148 RBPJ EMX2 FOXB1 POU3F1 POU3F3
BP	2.21562e-08	24	1094	4.58803	Tube development	http://amigo.geneontology.org/amigo/term/GO:0035295	SOX8 FOXC1 FOXJ2 SPI1 MEF2C MEOX2 LHX3 STAT1 CREB1 ELK1 FOXA1 GATA6 NFIB CDX2 RBPJ EMX2 JUNB FOXB1 FOXL1 JUN FOXE1 WT1 MIXL1 POU3F3
BP	2.21562e-08	16	437	7.65721	Reproductive structure development	http://amigo.geneontology.org/amigo/term/GO:0048608	SOX8 FOXC1 PATZ1 LHX3 LHX4 SOX15 FOXA1 HNF1A GATA6 LHX8 CDX2 RBPJ JUNB FOSL1 FOXL2 WT1
BP	2.37797e-08	16	440	7.605	Reproductive system development	http://amigo.geneontology.org/amigo/term/GO:0061458	SOX8 FOXC1 PATZ1 LHX3 LHX4 SOX15 FOXA1 HNF1A GATA6 LHX8 CDX2 RBPJ JUNB FOSL1 FOXL2 WT1
BP	3.83027e-08	24	1129	4.4458	Immune system development	http://amigo.geneontology.org/amigo/term/GO:0002520	MEOX1 POU2F2 FOXC1 SPI1 MEF2C PATZ1 KLF1 STAT1 CREB1 NFE2 IRF1 ATF4 IRF4 SOX13 POU4F2 POU4F1 RBPJ ONECUT1 FOS JUNB FOXL1 JUN FOXE1 MIXL1
BP	4.10134e-08	23	1038	4.63407	Developmental process involved in reproduction	http://amigo.geneontology.org/amigo/term/GO:0003006	SOX8 FOXC1 FOXJ2 RFX2 CREM PATZ1 LHX3 LHX4 SOX15 FOXA1 SOX3 HNF1A GATA6 DMRTA2 POU4F2 LHX8 CDX2 RBPJ JUNB FOSL1 FOXL2 WT1 FOXJ3
BP	4.10463e-08	21	856	5.13071	Head development	http://amigo.geneontology.org/amigo/term/GO:0060322	ARX FOXC1 POU1F1 LHX3 PHOX2B RFX4 CREB1 SOX3 EMX1 DMRTA2 NFIB VAX1 POU4F1 LHX8 LMX1A ZNF148 RBPJ EMX2 FOXB1 POU3F1 POU3F3
BP	5.19635e-08	11	175	13.1458	Skeletal muscle organ development	http://amigo.geneontology.org/amigo/term/GO:0060538	SOX8 MEF2C MEOX2 PHOX2B MEF2D DMRTA2 VAX1 ATF3 FOS FOXL2 WT1
BP	6.47056e-08	30	1817	3.45302	Regulation of cell population proliferation	http://amigo.geneontology.org/amigo/term/GO:0042127	ARX SOX8 POU1F1 FOXJ2 FOSL2 MEF2C MAZ PHOX2B STAT1 MEF2D CREB1 RREB1 IRF1 SOX15 JUND EMX1 GATA6 DMRTA2 NFIB VAX1 ATF3 CDX2 RBPJ STAT2 JUNB FOSL1 JUN WT1 MAFG POU3F3
BP	6.47056e-08	13	284	9.5732	Cell fate commitment	http://amigo.geneontology.org/amigo/term/GO:0045165	ARX SOX8 MEF2C LHX3 FOXA1 IRF4 GATA6 DMRTA2 SOX13 POU4F1 RBPJ ONECUT1 WT1
BP	6.47056e-08	18	627	6.00395	Muscle structure development	http://amigo.geneontology.org/amigo/term/GO:0061061	SOX8 FOXC1 MEF2A MEF2C MEOX2 PHOX2B MEF2D CREB1 SOX15 GATA6 DMRTA2 VAX1 POU4F1 ATF3 RBPJ FOS FOXL2 WT1
BP	7.26134e-08	8	68	24.6044	Skeletal muscle cell differentiation	http://amigo.geneontology.org/amigo/term/GO:0035914	SOX8 MEF2C PHOX2B MEF2D DMRTA2 VAX1 ATF3 FOS
BP	8.19491e-08	21	897	4.8962	Positive regulation of cell differentiation	http://amigo.geneontology.org/amigo/term/GO:0045597	SOX8 FOXC1 MEF2A RFX3 MEF2C PHOX2B STAT1 CREB1 RREB1 FOXA1 JUND GATA6 DMRTA2 SOX13 POU4F2 POU4F1 NKX6-1 CDX2 FOS JUNB JUN
BP	8.30313e-08	18	641	5.87282	Chordate embryonic development	http://amigo.geneontology.org/amigo/term/GO:0043009	MEOX1 SOX8 FOXC1 MEOX2 SOX15 FOXA1 HNF1A EMX1 LMX1B GATA6 ELF3 CDX2 RBPJ JUNB FOXB1 FOSL1 FOXD3 MAFG
BP	1.31676e-07	18	661	5.69512	Embryo development ending in birth or egg hatching	http://amigo.geneontology.org/amigo/term/GO:0009792	MEOX1 SOX8 FOXC1 MEOX2 SOX15 FOXA1 HNF1A EMX1 LMX1B GATA6 ELF3 CDX2 RBPJ JUNB FOXB1 FOSL1 FOXD3 MAFG
BP	1.52101e-07	26	1438	3.78135	Regulation of multicellular organismal development	http://amigo.geneontology.org/amigo/term/GO:2000026	SOX8 FOXC1 FOXJ2 SPI1 RFX3 MEF2C STAT1 CREB1 NFE2 IRF1 ATF4 SOX15 IRF4 GATA6 DMRTA2 SOX13 VAX1 POU4F2 POU4F1 NKX6-1 RBPJ FOS JUN MAF WT1 MAFG
BP	1.59275e-07	22	1031	4.46268	Hemopoiesis	http://amigo.geneontology.org/amigo/term/GO:0030097	MEOX1 POU2F2 FOXC1 SPI1 MEF2C PATZ1 KLF1 STAT1 CREB1 NFE2 IRF1 ATF4 IRF4 SOX13 POU4F2 POU4F1 RBPJ ONECUT1 FOS JUNB JUN MIXL1
BP	1.65735e-07	23	1133	4.24551	Animal organ morphogenesis	http://amigo.geneontology.org/amigo/term/GO:0009887	SOX8 FOXC1 MEF2C POU4F3 LHX3 STAT1 MEF2D LHX4 ATF4 FOXA1 HNF1A EMX1 GATA6 NFIB POU4F1 LHX8 ELF3 NKX6-1 CDX2 RBPJ EMX2 FOXE1 WT1
BP	2.13365e-07	27	1577	3.58067	Reproductive process	http://amigo.geneontology.org/amigo/term/GO:0022414	SOX8 FOXC1 FOXJ2 RFX2 CREM PATZ1 KLF1 LHX3 LHX4 SOX15 FOXA1 SOX3 HNF1A GATA6 DMRTA2 POU4F2 LHX8 ZNF148 PRDM9 CDX2 RBPJ FOS JUNB FOSL1 FOXL2 WT1 FOXJ3
BP	2.17866e-07	27	1580	3.57387	Reproduction	http://amigo.geneontology.org/amigo/term/GO:0000003	SOX8 FOXC1 FOXJ2 RFX2 CREM PATZ1 KLF1 LHX3 LHX4 SOX15 FOXA1 SOX3 HNF1A GATA6 DMRTA2 POU4F2 LHX8 ZNF148 PRDM9 CDX2 RBPJ FOS JUNB FOSL1 FOXL2 WT1 FOXJ3
BP	2.22584e-07	14	385	7.605	In utero embryonic development	http://amigo.geneontology.org/amigo/term/GO:0001701	SOX8 FOXC1 SOX15 HNF1A EMX1 LMX1B GATA6 ELF3 CDX2 RBPJ JUNB FOSL1 FOXD3 MAFG
BP	2.22584e-07	26	1473	3.6915	Neuron differentiation	http://amigo.geneontology.org/amigo/term/GO:0030182	ARX SOX8 MEF2A MEF2C POU4F3 LHX3 PHOX2B CREB1 LHX4 ATF4 FOXA1 SOX3 EMX1 LMX1B DMRTA2 NFIB VAX1 POU4F2 POU4F1 LHX8 LMX1A NKX6-1 RBPJ EMX2 FOXB1 NR2F1
BP	2.8552e-07	10	163	12.8305	Skeletal muscle tissue development	http://amigo.geneontology.org/amigo/term/GO:0007519	SOX8 MEF2C MEOX2 PHOX2B MEF2D DMRTA2 VAX1 ATF3 FOS FOXL2
BP	2.8552e-07	8	83	20.1578	Diencephalon development	http://amigo.geneontology.org/amigo/term/GO:0021536	ARX POU1F1 LHX3 CREB1 SOX3 POU4F1 RBPJ FOXB1
BP	3.1245e-07	27	1614	3.49858	Positive regulation of multicellular organismal process	http://amigo.geneontology.org/amigo/term/GO:0051240	ARX SOX8 POU2F2 FOXC1 MEF2A RFX3 MEF2C PHOX2B STAT1 CREB1 ESRRB RREB1 IRF1 IRF3 ATF4 IRF5 IRF4 GATA6 DMRTA2 SOX13 POU4F2 POU4F1 NKX6-1 RBPJ FOS JUN WT1
BP	4.27495e-07	10	171	12.2303	Central nervous system neuron differentiation	http://amigo.geneontology.org/amigo/term/GO:0021953	ARX LHX3 PHOX2B LHX4 EMX1 NFIB POU4F1 LHX8 LMX1A NKX6-1
BP	4.27495e-07	28	1757	3.33287	Neurogenesis	http://amigo.geneontology.org/amigo/term/GO:0022008	ARX SOX8 MEF2A MEF2C POU4F3 LHX3 PHOX2B CREB1 LHX4 ATF4 FOXA1 SOX3 EMX1 LMX1B DMRTA2 SOX13 NFIB VAX1 POU4F2 POU4F1 LHX8 LMX1A NKX6-1 RBPJ EMX2 FOXB1 NR2F1 POU3F1
BP	6.35419e-07	24	1336	3.75696	Positive regulation of gene expression	http://amigo.geneontology.org/amigo/term/GO:0010628	ARX SOX8 POU2F2 FOXC1 SPI1 MEF2A MEF2C MAZ STAT1 CREB1 IRF1 IRF3 ATF4 IRF5 IRF4 GATA6 POU4F1 ATF3 RBPJ MAF WT1 POU3F1 MAFG POU3F3
BP	1.14252e-06	20	962	4.34798	Negative regulation of developmental process	http://amigo.geneontology.org/amigo/term/GO:0051093	SOX8 FOXC1 FOXJ2 SPI1 PHOX2B STAT1 ESRRB IRF1 SOX15 FOXA1 SOX3 JDP2 NFIB VAX1 POU4F2 LMX1A NKX6-1 RBPJ WT1 MIXL1
BP	1.15904e-06	18	775	4.85739	Cell morphogenesis involved in differentiation	http://amigo.geneontology.org/amigo/term/GO:0000904	ARX SPI1 MEF2A MEF2C POU4F3 LHX3 PHOX2B CREB1 LHX4 RREB1 ATF4 NFIB VAX1 POU4F2 POU4F1 LMX1A NKX6-1 FOXB1
BP	1.40078e-06	26	1624	3.34826	Generation of neurons	http://amigo.geneontology.org/amigo/term/GO:0048699	ARX SOX8 MEF2A MEF2C POU4F3 LHX3 PHOX2B CREB1 LHX4 ATF4 FOXA1 SOX3 EMX1 LMX1B DMRTA2 NFIB VAX1 POU4F2 POU4F1 LHX8 LMX1A NKX6-1 RBPJ EMX2 FOXB1 NR2F1
BP	2.89188e-06	5	23	45.4647	Lung epithelial cell differentiation	http://amigo.geneontology.org/amigo/term/GO:0060487	CREB1 FOXA1 GATA6 NFIB RBPJ
BP	3.58217e-06	5	24	43.5703	Lung cell differentiation	http://amigo.geneontology.org/amigo/term/GO:0060479	CREB1 FOXA1 GATA6 NFIB RBPJ
BP	4.96305e-06	28	1982	2.95452	Locomotion	http://amigo.geneontology.org/amigo/term/GO:0040011	ARX SOX8 FOXC1 SPI1 RFX3 MEF2C POU4F3 PATZ1 MAZ MEOX2 LHX3 PHOX2B CREB1 LHX4 RREB1 NFIB VAX1 POU4F2 POU4F1 LMX1A NKX6-1 ONECUT1 EMX2 FOXB1 FOSL1 FOXE1 MIXL1 POU3F3
BP	6.06399e-06	6	51	24.6044	Endocrine pancreas development	http://amigo.geneontology.org/amigo/term/GO:0031018	RFX3 HNF1A GATA6 NKX6-1 ONECUT1 RFX6
BP	8.40063e-06	16	700	4.78029	Plasma membrane bounded cell projection morphogenesis	http://amigo.geneontology.org/amigo/term/GO:0120039	ARX MEF2A POU4F3 LHX3 PHOX2B CREB1 LHX4 RREB1 EMX1 NFIB VAX1 POU4F2 POU4F1 LMX1A NKX6-1 FOXB1
BP	8.93499e-06	16	704	4.75313	Cell projection morphogenesis	http://amigo.geneontology.org/amigo/term/GO:0048858	ARX MEF2A POU4F3 LHX3 PHOX2B CREB1 LHX4 RREB1 EMX1 NFIB VAX1 POU4F2 POU4F1 LMX1A NKX6-1 FOXB1
BP	9.84917e-06	15	620	5.05978	Cell morphogenesis involved in neuron differentiation	http://amigo.geneontology.org/amigo/term/GO:0048667	ARX MEF2A MEF2C POU4F3 LHX3 PHOX2B CREB1 LHX4 NFIB VAX1 POU4F2 POU4F1 LMX1A NKX6-1 FOXB1
BP	1.00958e-05	20	1111	3.76485	Negative regulation of multicellular organismal process	http://amigo.geneontology.org/amigo/term/GO:0051241	SOX8 FOXC1 FOXJ2 SPI1 MEF2C PATZ1 MEOX2 STAT1 IRF1 IRF3 ATF4 SOX15 FOXA1 GATA6 NFIB VAX1 POU4F2 NKX6-1 RBPJ WT1
BP	1.05742e-05	7	92	15.9126	Columnar/cuboidal epithelial cell differentiation	http://amigo.geneontology.org/amigo/term/GO:0002065	RFX3 FOXA1 EMX1 GATA6 NKX6-1 CDX2 RFX6
BP	1.14339e-05	17	815	4.36238	Cellular component morphogenesis	http://amigo.geneontology.org/amigo/term/GO:0032989	ARX MEF2A RFX2 POU4F3 LHX3 PHOX2B CREB1 LHX4 RREB1 EMX1 NFIB VAX1 POU4F2 POU4F1 LMX1A NKX6-1 FOXB1
BP	1.14529e-05	16	721	4.64106	Cell part morphogenesis	http://amigo.geneontology.org/amigo/term/GO:0032990	ARX MEF2A POU4F3 LHX3 PHOX2B CREB1 LHX4 RREB1 EMX1 NFIB VAX1 POU4F2 POU4F1 LMX1A NKX6-1 FOXB1
BP	1.19796e-05	20	1127	3.7114	Circulatory system development	http://amigo.geneontology.org/amigo/term/GO:0072359	FOXC1 FOXJ2 SPI1 MEF2A MEF2C MEOX2 STAT1 MEF2D CREB1 GATA6 POU4F2 POU4F1 CDX2 RBPJ JUNB FOSL1 FOXL1 JUN WT1 MIXL1
BP	1.43842e-05	3	4	156.853	Club cell differentiation	http://amigo.geneontology.org/amigo/term/GO:0060486	GATA6 NFIB RBPJ
BP	1.5069e-05	13	475	5.72377	Myeloid cell differentiation	http://amigo.geneontology.org/amigo/term/GO:0030099	SPI1 MEF2C KLF1 STAT1 CREB1 NFE2 IRF4 POU4F2 POU4F1 RBPJ FOS JUNB JUN
BP	1.6991e-05	8	146	11.4596	Placenta development	http://amigo.geneontology.org/amigo/term/GO:0001890	LHX3 LHX4 SOX15 HNF1A CDX2 RBPJ JUNB FOSL1
BP	2.03122e-05	6	64	19.6067	Regulation of pri-miRNA transcription by RNA polymerase II	http://amigo.geneontology.org/amigo/term/GO:1902893	SPI1 NFIB FOS FOSL1 JUN WT1
BP	2.03302e-05	13	490	5.54855	Axonogenesis	http://amigo.geneontology.org/amigo/term/GO:0007409	ARX POU4F3 LHX3 PHOX2B CREB1 LHX4 NFIB VAX1 POU4F2 POU4F1 LMX1A NKX6-1 FOXB1
BP	2.03302e-05	7	103	14.2132	Segmentation	http://amigo.geneontology.org/amigo/term/GO:0035282	MEOX1 FOXC1 MEOX2 CDX2 RBPJ FOXB1 WT1
BP	2.14657e-05	6	65	19.305	Pri-miRNA transcription by RNA polymerase II	http://amigo.geneontology.org/amigo/term/GO:0061614	SPI1 NFIB FOS FOSL1 JUN WT1
BP	2.31523e-05	20	1183	3.53572	Anatomical structure formation involved in morphogenesis	http://amigo.geneontology.org/amigo/term/GO:0048646	MEOX1 SOX8 FOXC1 FOXJ2 MEF2A MEF2C RFX2 MEOX2 STAT1 FOXA1 HNF1A GATA6 NFIB CDX2 RBPJ JUNB FOXB1 JUN WT1 MIXL1
BP	2.61461e-05	14	589	4.97101	Sensory organ development	http://amigo.geneontology.org/amigo/term/GO:0007423	SOX8 FOXC1 POU4F3 LHX3 PHOX2B ESRRB ATF4 SOX3 VAX1 POU4F2 RBPJ MAF FOXL2 WT1
BP	2.64177e-05	19	1085	3.66232	Cell morphogenesis	http://amigo.geneontology.org/amigo/term/GO:0000902	ARX SPI1 MEF2A MEF2C POU4F3 LHX3 PHOX2B CREB1 LHX4 RREB1 ATF4 EMX1 NFIB VAX1 POU4F2 POU4F1 LMX1A NKX6-1 FOXB1
BP	2.85911e-05	15	686	4.57298	Neuron projection morphogenesis	http://amigo.geneontology.org/amigo/term/GO:0048812	ARX MEF2A POU4F3 LHX3 PHOX2B CREB1 LHX4 EMX1 NFIB VAX1 POU4F2 POU4F1 LMX1A NKX6-1 FOXB1
BP	2.9849e-05	5	38	27.5181	Lung epithelium development	http://amigo.geneontology.org/amigo/term/GO:0060428	CREB1 FOXA1 GATA6 NFIB RBPJ
BP	3.11163e-05	6	70	17.9261	Somitogenesis	http://amigo.geneontology.org/amigo/term/GO:0001756	MEOX1 FOXC1 MEOX2 CDX2 RBPJ FOXB1
BP	3.29738e-05	9	220	8.55563	Respiratory system development	http://amigo.geneontology.org/amigo/term/GO:0060541	LHX3 PHOX2B CREB1 ELK1 FOXA1 GATA6 NFIB RBPJ WT1
BP	3.48224e-05	10	287	7.28702	Stem cell differentiation	http://amigo.geneontology.org/amigo/term/GO:0048863	MEOX1 SOX8 FOXC1 MEF2C PHOX2B ESRRB FOXA1 GATA6 ZNF281 RBPJ
BP	4.01041e-05	14	615	4.76086	Leukocyte differentiation	http://amigo.geneontology.org/amigo/term/GO:0002521	POU2F2 SPI1 PATZ1 CREB1 IRF1 IRF4 SOX13 POU4F2 POU4F1 RBPJ ONECUT1 FOS JUNB JUN
BP	4.34436e-05	25	1847	2.83077	Regulation of cell death	http://amigo.geneontology.org/amigo/term/GO:0010941	SOX8 FOXC1 MEF2C MAZ LHX3 STAT1 CREB1 LHX4 IRF3 ELK1 ATF4 IRF5 FOXA1 GATA6 POU4F2 POU4F1 ATF3 PRDM9 FOS FOXB1 FOSL1 JUN FOXL2 WT1 POU3F3
BP	4.50633e-05	13	533	5.10092	Axon development	http://amigo.geneontology.org/amigo/term/GO:0061564	ARX POU4F3 LHX3 PHOX2B CREB1 LHX4 NFIB VAX1 POU4F2 POU4F1 LMX1A NKX6-1 FOXB1
BP	4.51035e-05	15	718	4.36917	Negative regulation of cell differentiation	http://amigo.geneontology.org/amigo/term/GO:0045596	SOX8 FOXJ2 PHOX2B STAT1 ESRRB IRF1 FOXA1 SOX3 JDP2 VAX1 POU4F2 LMX1A NKX6-1 RBPJ MIXL1
BP	4.51035e-05	10	297	7.04167	Mesenchyme development	http://amigo.geneontology.org/amigo/term/GO:0060485	MEOX1 SOX8 FOXC1 MEF2C PHOX2B STAT1 FOXA1 HNF1A RBPJ WT1
BP	4.51035e-05	5	42	24.8973	Dopaminergic neuron differentiation	http://amigo.geneontology.org/amigo/term/GO:0071542	PHOX2B FOXA1 LMX1B DMRTA2 LMX1A
BP	5.12794e-05	8	174	9.61552	Positive regulation of developmental growth	http://amigo.geneontology.org/amigo/term/GO:0048639	ARX MEF2C CREB1 SOX15 GATA6 POU4F2 RBPJ WT1
BP	5.52217e-05	3	6	104.569	Cerebral cortex regionalization	http://amigo.geneontology.org/amigo/term/GO:0021796	EMX1 DMRTA2 EMX2
BP	5.59859e-05	6	79	15.8839	Pancreas development	http://amigo.geneontology.org/amigo/term/GO:0031016	RFX3 HNF1A GATA6 NKX6-1 ONECUT1 RFX6
BP	5.59859e-05	12	461	5.44393	Regulation of hemopoiesis	http://amigo.geneontology.org/amigo/term/GO:1903706	SPI1 MEF2C STAT1 CREB1 NFE2 IRF1 IRF4 SOX13 POU4F2 POU4F1 FOS JUN
BP	6.20277e-05	23	1639	2.93482	Regulation of apoptotic process	http://amigo.geneontology.org/amigo/term/GO:0042981	SOX8 FOXC1 MEF2C MAZ LHX3 STAT1 CREB1 LHX4 IRF3 ATF4 IRF5 FOXA1 GATA6 POU4F2 POU4F1 ATF3 PRDM9 FOXB1 FOSL1 JUN FOXL2 WT1 POU3F3
BP	6.66704e-05	5	46	22.7323	Pituitary gland development	http://amigo.geneontology.org/amigo/term/GO:0021983	POU1F1 LHX3 CREB1 SOX3 RBPJ
BP	6.66704e-05	5	46	22.7323	Positive regulation of pri-miRNA transcription by RNA polymerase II	http://amigo.geneontology.org/amigo/term/GO:1902895	SPI1 FOS FOSL1 JUN WT1
BP	7.07093e-05	9	246	7.65138	Myeloid leukocyte differentiation	http://amigo.geneontology.org/amigo/term/GO:0002573	SPI1 CREB1 IRF4 POU4F2 POU4F1 RBPJ FOS JUNB JUN
BP	7.28952e-05	5	47	22.2487	Positive regulation of organ growth	http://amigo.geneontology.org/amigo/term/GO:0046622	ARX MEF2C GATA6 RBPJ WT1
BP	8.72913e-05	10	324	6.45486	Regulation of developmental growth	http://amigo.geneontology.org/amigo/term/GO:0048638	ARX FOXC1 MEF2C CREB1 SOX15 GATA6 POU4F2 NKX6-1 RBPJ WT1
BP	9.21901e-05	23	1684	2.85639	Regulation of programmed cell death	http://amigo.geneontology.org/amigo/term/GO:0043067	SOX8 FOXC1 MEF2C MAZ LHX3 STAT1 CREB1 LHX4 IRF3 ATF4 IRF5 FOXA1 GATA6 POU4F2 POU4F1 ATF3 PRDM9 FOXB1 FOSL1 JUN FOXL2 WT1 POU3F3
BP	0.000104184	6	89	14.0992	Somite development	http://amigo.geneontology.org/amigo/term/GO:0061053	MEOX1 FOXC1 MEOX2 CDX2 RBPJ FOXB1
BP	0.000114598	8	197	8.4929	Regulation of neuron differentiation	http://amigo.geneontology.org/amigo/term/GO:0045664	SOX8 MEF2C PHOX2B FOXA1 SOX3 POU4F2 LMX1A NKX6-1
BP	0.000115103	9	263	7.1568	Connective tissue development	http://amigo.geneontology.org/amigo/term/GO:0061448	SOX8 SPI1 MEF2C MEF2D FOXA1 NFIB POU4F2 MAF WT1
BP	0.000122922	6	92	13.6394	Regulation of organ growth	http://amigo.geneontology.org/amigo/term/GO:0046620	ARX FOXC1 MEF2C GATA6 RBPJ WT1
BP	0.000157361	9	274	6.86948	Telencephalon development	http://amigo.geneontology.org/amigo/term/GO:0021537	ARX RFX4 EMX1 DMRTA2 NFIB LMX1A EMX2 FOXB1 POU3F3
BP	0.000158992	8	207	8.08261	Cellular response to metal ion	http://amigo.geneontology.org/amigo/term/GO:0071248	MEF2A MEF2C CREB1 ATF4 JUND FOS JUNB JUN
BP	0.000161453	5	56	18.673	Glandular epithelial cell differentiation	http://amigo.geneontology.org/amigo/term/GO:0002067	RFX3 FOXA1 GATA6 NKX6-1 RFX6
BP	0.000172161	9	278	6.77064	Regulation of myeloid cell differentiation	http://amigo.geneontology.org/amigo/term/GO:0045637	SPI1 MEF2C STAT1 CREB1 NFE2 POU4F2 POU4F1 FOS JUN
BP	0.000176463	4	27	30.9834	Metanephric epithelium development	http://amigo.geneontology.org/amigo/term/GO:0072207	SOX8 STAT1 WT1 POU3F3
BP	0.000189974	23	1769	2.71914	Response to endogenous stimulus	http://amigo.geneontology.org/amigo/term/GO:0009719	FOXC1 SPI1 MEF2C KLF1 PHOX2B STAT1 CREB1 ESRRB ELK1 ATF4 FOXA1 JUND GATA6 POU4F2 NKX6-1 RBPJ ONECUT1 FOS STAT2 FOSL1 JUN WT1 ARID5A
BP	0.000193877	17	1042	3.41203	Positive regulation of cell population proliferation	http://amigo.geneontology.org/amigo/term/GO:0008284	SOX8 FOXJ2 FOSL2 MEF2C MAZ STAT1 MEF2D RREB1 SOX15 GATA6 DMRTA2 ATF3 CDX2 RBPJ FOSL1 JUN POU3F3
BP	0.000193877	8	214	7.81823	Anterior/posterior pattern specification	http://amigo.geneontology.org/amigo/term/GO:0009952	MEOX1 FOXC1 MEOX2 CDX2 RBPJ EMX2 FOXB1 WT1
BP	0.000195759	8	215	7.78186	Muscle cell proliferation	http://amigo.geneontology.org/amigo/term/GO:0033002	FOXC1 FOXJ2 MEF2C STAT1 MEF2D GATA6 RBPJ JUN
BP	0.000195759	8	215	7.78186	Cardiac muscle tissue development	http://amigo.geneontology.org/amigo/term/GO:0048738	FOXC1 MEF2A MEF2C CREB1 GATA6 POU4F1 RBPJ WT1
BP	0.000196289	17	1045	3.40224	Neuron projection development	http://amigo.geneontology.org/amigo/term/GO:0031175	ARX MEF2A MEF2C POU4F3 LHX3 PHOX2B CREB1 LHX4 EMX1 NFIB VAX1 POU4F2 POU4F1 LMX1A NKX6-1 FOXB1 NR2F1
BP	0.000196757	22	1649	2.79019	Plasma membrane bounded cell projection organization	http://amigo.geneontology.org/amigo/term/GO:0120036	ARX MEF2A RFX3 MEF2C RFX2 POU4F3 LHX3 PHOX2B RFX4 CREB1 LHX4 RREB1 EMX1 NFIB VAX1 POU4F2 POU4F1 LMX1A NKX6-1 ONECUT1 FOXB1 NR2F1
BP	0.000200308	9	286	6.58125	Sex differentiation	http://amigo.geneontology.org/amigo/term/GO:0007548	SOX8 FOXC1 PATZ1 SOX15 GATA6 DMRTA2 LHX8 FOXL2 WT1
BP	0.000250725	4	30	27.885	Type B pancreatic cell differentiation	http://amigo.geneontology.org/amigo/term/GO:0003309	RFX3 GATA6 NKX6-1 RFX6
BP	0.000250725	4	30	27.885	Neuron fate specification	http://amigo.geneontology.org/amigo/term/GO:0048665	LHX3 FOXA1 DMRTA2 POU4F1
BP	0.000251535	3	10	62.7413	Lung saccule development	http://amigo.geneontology.org/amigo/term/GO:0060430	CREB1 FOXA1 GATA6
BP	0.000265751	8	226	7.4031	Gonad development	http://amigo.geneontology.org/amigo/term/GO:0008406	SOX8 FOXC1 PATZ1 SOX15 GATA6 LHX8 FOXL2 WT1
BP	0.000275664	22	1690	2.7225	Cell projection organization	http://amigo.geneontology.org/amigo/term/GO:0030030	ARX MEF2A RFX3 MEF2C RFX2 POU4F3 LHX3 PHOX2B RFX4 CREB1 LHX4 RREB1 EMX1 NFIB VAX1 POU4F2 POU4F1 LMX1A NKX6-1 ONECUT1 FOXB1 NR2F1
BP	0.000295554	5	65	16.0875	Neuron fate commitment	http://amigo.geneontology.org/amigo/term/GO:0048663	LHX3 FOXA1 DMRTA2 POU4F1 RBPJ
BP	0.000301233	18	1203	3.12924	Neuron development	http://amigo.geneontology.org/amigo/term/GO:0048666	ARX MEF2A MEF2C POU4F3 LHX3 PHOX2B CREB1 LHX4 EMX1 NFIB VAX1 POU4F2 POU4F1 LHX8 LMX1A NKX6-1 FOXB1 NR2F1
BP	0.000308988	5	66	15.8438	Positive regulation of myeloid leukocyte differentiation	http://amigo.geneontology.org/amigo/term/GO:0002763	CREB1 POU4F2 POU4F1 FOS JUN
BP	0.000308988	8	232	7.21164	Development of primary sexual characteristics	http://amigo.geneontology.org/amigo/term/GO:0045137	SOX8 FOXC1 PATZ1 SOX15 GATA6 LHX8 FOXL2 WT1
BP	0.000308988	4	32	26.1422	Positive regulation of osteoclast differentiation	http://amigo.geneontology.org/amigo/term/GO:0045672	CREB1 POU4F2 POU4F1 FOS
BP	0.000341543	4	33	25.35	Enteroendocrine cell differentiation	http://amigo.geneontology.org/amigo/term/GO:0035883	RFX3 GATA6 NKX6-1 RFX6
BP	0.000341543	8	236	7.08941	Cellular response to inorganic substance	http://amigo.geneontology.org/amigo/term/GO:0071241	MEF2A MEF2C CREB1 ATF4 JUND FOS JUNB JUN
BP	0.000341543	6	114	11.0072	Nephron epithelium development	http://amigo.geneontology.org/amigo/term/GO:0072009	SOX8 FOXC1 MEF2C STAT1 WT1 POU3F3
BP	0.000374323	6	116	10.8175	Positive regulation of myeloid cell differentiation	http://amigo.geneontology.org/amigo/term/GO:0045639	STAT1 CREB1 POU4F2 POU4F1 FOS JUN
BP	0.000384599	15	886	3.5407	Tube morphogenesis	http://amigo.geneontology.org/amigo/term/GO:0035239	SOX8 FOXC1 FOXJ2 SPI1 MEF2C MEOX2 STAT1 FOXA1 GATA6 NFIB RBPJ EMX2 JUNB JUN WT1
BP	0.000415112	3	12	52.2844	Telencephalon regionalization	http://amigo.geneontology.org/amigo/term/GO:0021978	EMX1 DMRTA2 EMX2
BP	0.000417471	12	583	4.30472	Heart development	http://amigo.geneontology.org/amigo/term/GO:0007507	FOXC1 MEF2A MEF2C MEF2D CREB1 GATA6 POU4F2 POU4F1 RBPJ FOXL1 WT1 MIXL1
BP	0.000464037	4	36	23.2375	Positive regulation of heart growth	http://amigo.geneontology.org/amigo/term/GO:0060421	MEF2C GATA6 RBPJ WT1
BP	0.000464037	4	36	23.2375	Positive regulation of DNA-templated transcription, initiation	http://amigo.geneontology.org/amigo/term/GO:2000144	CREB1 HNF1A FOSL1 JUN
BP	0.000470351	5	73	14.3245	Negative regulation of neuron differentiation	http://amigo.geneontology.org/amigo/term/GO:0045665	SOX8 PHOX2B SOX3 POU4F2 LMX1A
BP	0.000491029	10	410	5.10092	Sensory system development	http://amigo.geneontology.org/amigo/term/GO:0048880	SOX8 FOXC1 PHOX2B ATF4 VAX1 POU4F2 POU4F1 MAF FOXL2 WT1
BP	0.000492994	6	123	10.2018	Type I interferon signaling pathway	http://amigo.geneontology.org/amigo/term/GO:0060337	STAT1 IRF1 IRF3 IRF5 IRF4 STAT2
BP	0.000512531	6	124	10.1196	Cellular response to type I interferon	http://amigo.geneontology.org/amigo/term/GO:0071357	STAT1 IRF1 IRF3 IRF5 IRF4 STAT2
BP	0.000603667	13	710	3.82928	Positive regulation of cell death	http://amigo.geneontology.org/amigo/term/GO:0010942	MEF2C CREB1 ELK1 ATF4 IRF5 FOXA1 POU4F2 POU4F1 ATF3 FOS FOSL1 JUN FOXL2
BP	0.000631737	6	129	9.72733	Response to type I interferon	http://amigo.geneontology.org/amigo/term/GO:0034340	STAT1 IRF1 IRF3 IRF5 IRF4 STAT2
BP	0.000658774	13	717	3.7919	Blood vessel development	http://amigo.geneontology.org/amigo/term/GO:0001568	FOXC1 FOXJ2 SPI1 MEF2C MEOX2 STAT1 GATA6 CDX2 RBPJ JUNB FOSL1 JUN WT1
BP	0.000660266	7	192	7.62481	Lung development	http://amigo.geneontology.org/amigo/term/GO:0030324	LHX3 CREB1 ELK1 FOXA1 GATA6 NFIB RBPJ
BP	0.000747702	7	196	7.4692	Respiratory tube development	http://amigo.geneontology.org/amigo/term/GO:0030323	LHX3 CREB1 ELK1 FOXA1 GATA6 NFIB RBPJ
BP	0.000758937	9	348	5.40873	Urogenital system development	http://amigo.geneontology.org/amigo/term/GO:0001655	SOX8 FOXC1 MEF2C STAT1 FOXA1 EMX2 FOXB1 WT1 POU3F3
BP	0.00076684	3	15	41.8275	Epithelial cell maturation	http://amigo.geneontology.org/amigo/term/GO:0002070	RFX3 FOXA1 NKX6-1
BP	0.00076684	3	15	41.8275	Enteric nervous system development	http://amigo.geneontology.org/amigo/term/GO:0048484	ARX SOX8 PHOX2B
BP	0.000782846	22	1832	2.51148	Response to oxygen-containing compound	http://amigo.geneontology.org/amigo/term/GO:1901700	SPI1 MEF2C KLF1 STAT1 CREB1 IRF3 ELK1 ATF4 IRF5 FOXA1 JUND HNF1A GATA6 POU4F2 POU4F1 NKX6-1 FOS STAT2 FOSL1 JUN WT1 RFX6
BP	0.000811989	8	272	6.15111	Positive regulation of growth	http://amigo.geneontology.org/amigo/term/GO:0045927	ARX MEF2C CREB1 SOX15 GATA6 POU4F2 RBPJ WT1
BP	0.000827912	8	273	6.12857	Learning or memory	http://amigo.geneontology.org/amigo/term/GO:0007611	MEF2C CREB1 LHX8 LMX1A FOS FOXB1 FOSL1 JUN
BP	0.000912994	12	640	3.92133	Developmental growth	http://amigo.geneontology.org/amigo/term/GO:0048589	ARX FOXC1 MEF2C POU4F3 CREB1 SOX15 EMX1 GATA6 POU4F2 NKX6-1 RBPJ WT1
BP	0.000950794	13	748	3.63474	Vasculature development	http://amigo.geneontology.org/amigo/term/GO:0001944	FOXC1 FOXJ2 SPI1 MEF2C MEOX2 STAT1 GATA6 CDX2 RBPJ JUNB FOSL1 JUN WT1
BP	0.000961099	6	141	8.89947	Kidney epithelium development	http://amigo.geneontology.org/amigo/term/GO:0072073	SOX8 FOXC1 MEF2C STAT1 WT1 POU3F3
BP	0.000974609	5	87	12.0194	Heart growth	http://amigo.geneontology.org/amigo/term/GO:0060419	FOXC1 MEF2C GATA6 RBPJ WT1
BP	0.00105137	2	3	139.425	Glandular epithelial cell maturation	http://amigo.geneontology.org/amigo/term/GO:0002071	RFX3 NKX6-1
BP	0.00105137	2	3	139.425	Negative regulation of adipose tissue development	http://amigo.geneontology.org/amigo/term/GO:1904178	SPI1 POU4F2
BP	0.00105137	2	3	139.425	Positive regulation of type B pancreatic cell development	http://amigo.geneontology.org/amigo/term/GO:2000078	RFX3 NKX6-1
BP	0.00105581	3	17	36.9066	Muscle cell fate commitment	http://amigo.geneontology.org/amigo/term/GO:0042693	MEF2C RBPJ WT1
BP	0.00105581	5	89	11.7493	Cellular response to calcium ion	http://amigo.geneontology.org/amigo/term/GO:0071277	MEF2A MEF2C JUND FOS JUNB
BP	0.00111744	6	146	8.5947	Nephron development	http://amigo.geneontology.org/amigo/term/GO:0072006	SOX8 FOXC1 MEF2C STAT1 WT1 POU3F3
BP	0.00118058	8	290	5.76931	Axon guidance	http://amigo.geneontology.org/amigo/term/GO:0007411	ARX POU4F3 LHX3 LHX4 NFIB VAX1 POU4F2 LMX1A
BP	0.00120204	8	291	5.74949	Neuron projection guidance	http://amigo.geneontology.org/amigo/term/GO:0097485	ARX POU4F3 LHX3 LHX4 NFIB VAX1 POU4F2 LMX1A
BP	0.00132137	4	49	17.0725	Cardiac muscle cell proliferation	http://amigo.geneontology.org/amigo/term/GO:0060038	FOXC1 MEF2C GATA6 RBPJ
BP	0.00132137	19	1505	2.64028	Cellular response to endogenous stimulus	http://amigo.geneontology.org/amigo/term/GO:0071495	FOXC1 SPI1 MEF2C KLF1 PHOX2B STAT1 CREB1 ESRRB ATF4 FOXA1 GATA6 POU4F2 NKX6-1 RBPJ ONECUT1 FOS JUN WT1 ARID5A
BP	0.00135556	6	152	8.25543	Neural precursor cell proliferation	http://amigo.geneontology.org/amigo/term/GO:0061351	ARX EMX1 DMRTA2 VAX1 EMX2 POU3F3
BP	0.00139628	14	896	3.26778	Multicellular organismal reproductive process	http://amigo.geneontology.org/amigo/term/GO:0048609	SOX8 FOXC1 FOXJ2 RFX2 CREM PATZ1 KLF1 POU4F2 ZNF148 PRDM9 JUNB FOSL1 WT1 FOXJ3
BP	0.00143359	5	96	10.8926	Response to cAMP	http://amigo.geneontology.org/amigo/term/GO:0051591	STAT1 FOS FOSL1 JUN WT1
BP	0.00143359	5	96	10.8926	Nephron tubule development	http://amigo.geneontology.org/amigo/term/GO:0072080	SOX8 MEF2C STAT1 WT1 POU3F3
BP	0.00163219	6	158	7.94193	Regulation of epithelial cell differentiation	http://amigo.geneontology.org/amigo/term/GO:0030856	FOXC1 FOXJ2 RFX3 STAT1 NKX6-1 MAFG
BP	0.00163219	18	1404	2.68125	Response to cytokine	http://amigo.geneontology.org/amigo/term/GO:0034097	FOXC1 SPI1 STAT1 CREB1 ELF1 IRF1 IRF3 IRF5 IRF4 POU2F1 POU4F2 POU4F1 NKX6-1 FOS STAT2 JUNB FOSL1 JUN
BP	0.00163219	5	99	10.5625	Renal tubule development	http://amigo.geneontology.org/amigo/term/GO:0061326	SOX8 MEF2C STAT1 WT1 POU3F3
BP	0.00163219	3	20	31.3706	Metanephric nephron tubule development	http://amigo.geneontology.org/amigo/term/GO:0072234	SOX8 STAT1 POU3F3
BP	0.00175098	9	397	4.74115	Neuron death	http://amigo.geneontology.org/amigo/term/GO:0070997	MEF2C POU4F3 CREB1 ELK1 ATF4 POU4F1 FOS FOXB1 JUN
BP	0.00176153	14	920	3.18253	Multicellular organism reproduction	http://amigo.geneontology.org/amigo/term/GO:0032504	SOX8 FOXC1 FOXJ2 RFX2 CREM PATZ1 KLF1 POU4F2 ZNF148 PRDM9 JUNB FOSL1 WT1 FOXJ3
BP	0.00181625	5	102	10.2518	Cell fate specification	http://amigo.geneontology.org/amigo/term/GO:0001708	LHX3 FOXA1 DMRTA2 POU4F1 RBPJ
BP	0.00181625	7	233	6.2831	Epithelial cell development	http://amigo.geneontology.org/amigo/term/GO:0002064	SOX8 FOSL2 RFX3 ATF4 FOXA1 NKX6-1 ONECUT1
BP	0.00181625	6	162	7.74584	Organ growth	http://amigo.geneontology.org/amigo/term/GO:0035265	ARX FOXC1 MEF2C GATA6 RBPJ WT1
BP	0.00185822	2	4	104.569	Regulation of eIF2 alpha phosphorylation by heme	http://amigo.geneontology.org/amigo/term/GO:0010999	ATF4 ATF3
BP	0.00188127	5	103	10.1523	Spinal cord development	http://amigo.geneontology.org/amigo/term/GO:0021510	LHX3 RFX4 LHX4 SOX13 FOXB1
BP	0.00204845	5	105	9.95893	Cardiac muscle cell differentiation	http://amigo.geneontology.org/amigo/term/GO:0055007	MEF2A MEF2C GATA6 RBPJ WT1
BP	0.00206906	7	239	6.12537	Mesenchymal cell differentiation	http://amigo.geneontology.org/amigo/term/GO:0048762	SOX8 FOXC1 MEF2C PHOX2B STAT1 FOXA1 RBPJ
BP	0.00206906	8	320	5.22844	Regulation of leukocyte differentiation	http://amigo.geneontology.org/amigo/term/GO:1902105	CREB1 IRF1 IRF4 SOX13 POU4F2 POU4F1 FOS JUN
BP	0.00215464	12	715	3.51	Tissue morphogenesis	http://amigo.geneontology.org/amigo/term/GO:0048729	SOX8 FOXC1 MEF2C STAT1 RREB1 FOXA1 HNF1A POU4F1 RBPJ FOXL1 FOXE1 WT1
BP	0.00218205	8	323	5.17988	DNA-templated transcription, initiation	http://amigo.geneontology.org/amigo/term/GO:0006352	MAZ CREB1 ESRRB HNF1A RBPJ FOSL1 NR2F1 JUN
BP	0.00225649	4	58	14.4233	Positive regulation of DNA binding	http://amigo.geneontology.org/amigo/term/GO:0043388	FOXC1 IRF4 POU4F2 POU4F1
BP	0.00225649	4	58	14.4233	Regulation of vascular associated smooth muscle cell proliferation	http://amigo.geneontology.org/amigo/term/GO:1904705	FOXJ2 MEF2C MEF2D JUN
BP	0.00225649	4	58	14.4233	Vascular associated smooth muscle cell proliferation	http://amigo.geneontology.org/amigo/term/GO:1990874	FOXJ2 MEF2C MEF2D JUN
BP	0.00228073	3	23	27.2788	Metanephric tubule development	http://amigo.geneontology.org/amigo/term/GO:0072170	SOX8 STAT1 POU3F3
BP	0.00228073	3	23	27.2788	Metanephric nephron epithelium development	http://amigo.geneontology.org/amigo/term/GO:0072243	SOX8 STAT1 POU3F3
BP	0.00229574	7	245	5.97536	Glial cell differentiation	http://amigo.geneontology.org/amigo/term/GO:0010001	SOX8 PHOX2B EMX1 SOX13 NFIB NKX6-1 POU3F1
BP	0.00229574	8	327	5.11652	Cognition	http://amigo.geneontology.org/amigo/term/GO:0050890	MEF2C CREB1 LHX8 LMX1A FOS FOXB1 FOSL1 JUN
BP	0.0023182	19	1590	2.49913	Cell migration	http://amigo.geneontology.org/amigo/term/GO:0016477	ARX SOX8 FOXC1 SPI1 MEF2C PATZ1 MAZ MEOX2 PHOX2B RREB1 VAX1 POU4F1 NKX6-1 ONECUT1 EMX2 FOXB1 FOXE1 MIXL1 POU3F3
BP	0.00233938	4	59	14.1788	Cell differentiation involved in kidney development	http://amigo.geneontology.org/amigo/term/GO:0061005	MEF2C STAT1 WT1 POU3F3
BP	0.00249564	3	24	26.1422	Forebrain regionalization	http://amigo.geneontology.org/amigo/term/GO:0021871	EMX1 DMRTA2 EMX2
BP	0.00249564	3	24	26.1422	Myeloid dendritic cell differentiation	http://amigo.geneontology.org/amigo/term/GO:0043011	SPI1 IRF4 RBPJ
BP	0.00249564	3	24	26.1422	Positive regulation of cardiac muscle cell proliferation	http://amigo.geneontology.org/amigo/term/GO:0060045	MEF2C GATA6 RBPJ
BP	0.00249564	3	24	26.1422	Positive regulation of transcription regulatory region DNA binding	http://amigo.geneontology.org/amigo/term/GO:2000679	FOXC1 POU4F2 POU4F1
BP	0.00252661	11	625	3.68082	Positive regulation of apoptotic process	http://amigo.geneontology.org/amigo/term/GO:0043065	MEF2C CREB1 ATF4 IRF5 FOXA1 POU4F2 POU4F1 ATF3 FOSL1 JUN FOXL2
BP	0.00264507	8	336	4.97947	Gliogenesis	http://amigo.geneontology.org/amigo/term/GO:0042063	SOX8 PHOX2B CREB1 EMX1 SOX13 NFIB NKX6-1 POU3F1
BP	0.00271945	2	5	83.655	Somite specification	http://amigo.geneontology.org/amigo/term/GO:0001757	MEOX1 MEOX2
BP	0.00271945	2	5	83.655	Somatic motor neuron differentiation	http://amigo.geneontology.org/amigo/term/GO:0021523	LHX3 LHX4
BP	0.00271945	3	25	25.0965	Cell proliferation in forebrain	http://amigo.geneontology.org/amigo/term/GO:0021846	ARX EMX2 POU3F3
BP	0.00271945	3	25	25.0965	Positive regulation of interferon-alpha production	http://amigo.geneontology.org/amigo/term/GO:0032727	STAT1 IRF3 IRF5
BP	0.00271945	2	5	83.655	Type I pneumocyte differentiation	http://amigo.geneontology.org/amigo/term/GO:0060509	CREB1 NFIB
BP	0.00271945	2	5	83.655	Type II pneumocyte differentiation	http://amigo.geneontology.org/amigo/term/GO:0060510	GATA6 NFIB
BP	0.00277112	8	340	4.92089	Camera-type eye development	http://amigo.geneontology.org/amigo/term/GO:0043010	SOX8 FOXC1 ATF4 VAX1 POU4F2 MAF FOXL2 WT1
BP	0.00296652	11	640	3.59455	Positive regulation of programmed cell death	http://amigo.geneontology.org/amigo/term/GO:0043068	MEF2C CREB1 ATF4 IRF5 FOXA1 POU4F2 POU4F1 ATF3 FOSL1 JUN FOXL2
BP	0.00302074	3	26	24.1313	Metanephric nephron morphogenesis	http://amigo.geneontology.org/amigo/term/GO:0072273	SOX8 STAT1 WT1
BP	0.00309298	20	1776	2.35515	Cell motility	http://amigo.geneontology.org/amigo/term/GO:0048870	ARX SOX8 FOXC1 SPI1 RFX3 MEF2C PATZ1 MAZ MEOX2 PHOX2B RREB1 VAX1 POU4F1 NKX6-1 ONECUT1 EMX2 FOXB1 FOXE1 MIXL1 POU3F3
BP	0.00309298	20	1776	2.35515	Localization of cell	http://amigo.geneontology.org/amigo/term/GO:0051674	ARX SOX8 FOXC1 SPI1 RFX3 MEF2C PATZ1 MAZ MEOX2 PHOX2B RREB1 VAX1 POU4F1 NKX6-1 ONECUT1 EMX2 FOXB1 FOXE1 MIXL1 POU3F3
BP	0.00310896	4	65	12.87	Striated muscle cell proliferation	http://amigo.geneontology.org/amigo/term/GO:0014855	FOXC1 MEF2C GATA6 RBPJ
BP	0.00310896	4	65	12.87	Regulation of heart growth	http://amigo.geneontology.org/amigo/term/GO:0060420	MEF2C GATA6 RBPJ WT1
BP	0.00311088	15	1114	2.81604	Multi-organism reproductive process	http://amigo.geneontology.org/amigo/term/GO:0044703	SOX8 FOXC1 FOXJ2 RFX2 CREM PATZ1 KLF1 POU4F2 ZNF148 PRDM9 FOS JUNB FOSL1 WT1 FOXJ3
BP	0.00322618	12	760	3.30217	Gamete generation	http://amigo.geneontology.org/amigo/term/GO:0007276	SOX8 FOXC1 FOXJ2 RFX2 CREM PATZ1 POU4F2 ZNF148 PRDM9 FOSL1 WT1 FOXJ3
BP	0.00322618	5	120	8.71407	Osteoclast differentiation	http://amigo.geneontology.org/amigo/term/GO:0030316	CREB1 POU4F2 POU4F1 FOS JUNB
BP	0.00324929	3	27	23.2375	Endochondral ossification	http://amigo.geneontology.org/amigo/term/GO:0001958	FOXC1 MEF2C MEF2D
BP	0.00324929	14	998	2.93379	Response to hormone	http://amigo.geneontology.org/amigo/term/GO:0009725	MEF2C STAT1 CREB1 ESRRB FOXA1 JUND GATA6 POU4F2 NKX6-1 FOS STAT2 FOSL1 WT1 ARID5A
BP	0.00324929	6	188	6.6746	Pallium development	http://amigo.geneontology.org/amigo/term/GO:0021543	ARX EMX1 DMRTA2 LMX1A EMX2 POU3F3
BP	0.00324929	3	27	23.2375	Replacement ossification	http://amigo.geneontology.org/amigo/term/GO:0036075	FOXC1 MEF2C MEF2D
BP	0.00324929	6	188	6.6746	Positive regulation of leukocyte differentiation	http://amigo.geneontology.org/amigo/term/GO:1902107	CREB1 SOX13 POU4F2 POU4F1 FOS JUN
BP	0.00324929	6	188	6.6746	Positive regulation of hemopoiesis	http://amigo.geneontology.org/amigo/term/GO:1903708	CREB1 SOX13 POU4F2 POU4F1 FOS JUN
BP	0.00336752	5	122	8.57121	Cardiac chamber morphogenesis	http://amigo.geneontology.org/amigo/term/GO:0003206	FOXC1 MEF2C GATA6 POU4F1 RBPJ
BP	0.00352187	4	68	12.3022	Somatic stem cell population maintenance	http://amigo.geneontology.org/amigo/term/GO:0035019	SPI1 CDX2 RBPJ FOXD3
BP	0.00354563	8	357	4.68656	Regulation of neuron death	http://amigo.geneontology.org/amigo/term/GO:1901214	MEF2C CREB1 ELK1 ATF4 POU4F1 FOS FOXB1 JUN
BP	0.0038417	14	1017	2.87898	Response to lipid	http://amigo.geneontology.org/amigo/term/GO:0033993	SPI1 MEF2C CREB1 ESRRB IRF3 ELK1 FOXA1 JUND GATA6 POU4F2 POU4F1 FOS FOSL1 JUN
BP	0.00386895	4	70	11.9507	Neural nucleus development	http://amigo.geneontology.org/amigo/term/GO:0048857	ARX PHOX2B NFIB ZNF148
BP	0.00386895	3	29	21.6349	Placenta blood vessel development	http://amigo.geneontology.org/amigo/term/GO:0060674	RBPJ JUNB FOSL1
BP	0.00394946	5	127	8.23376	Regulation of DNA binding	http://amigo.geneontology.org/amigo/term/GO:0051101	FOXC1 IRF4 POU4F2 POU4F1 JUN
BP	0.00397063	9	460	4.09182	Embryonic organ development	http://amigo.geneontology.org/amigo/term/GO:0048568	FOXC1 MEF2C POU4F3 ATF4 SOX15 CDX2 RBPJ JUNB FOXE1
BP	0.00401629	4	71	11.7824	Cardiac ventricle morphogenesis	http://amigo.geneontology.org/amigo/term/GO:0003208	FOXC1 MEF2C POU4F1 RBPJ
BP	0.00401629	4	71	11.7824	Animal organ formation	http://amigo.geneontology.org/amigo/term/GO:0048645	MEF2C GATA6 RBPJ WT1
BP	0.00418473	3	30	20.9138	Positive regulation of transcription from RNA polymerase II promoter in response to stress	http://amigo.geneontology.org/amigo/term/GO:0036003	ATF4 ATF3 RBPJ
BP	0.00437434	4	73	11.4596	Outflow tract morphogenesis	http://amigo.geneontology.org/amigo/term/GO:0003151	FOXC1 MEF2C GATA6 RBPJ
BP	0.00437434	6	201	6.24291	Notch signaling pathway	http://amigo.geneontology.org/amigo/term/GO:0007219	FOXC1 STAT1 FOXA1 ELF3 RBPJ ONECUT1
BP	0.00437434	14	1034	2.83165	Response to organic cyclic compound	http://amigo.geneontology.org/amigo/term/GO:0014070	MEF2C STAT1 ESRRB IRF3 ELK1 ATF4 FOXA1 JUND POU4F2 POU4F1 FOS FOSL1 JUN WT1
BP	0.00437434	4	73	11.4596	Forebrain cell migration	http://amigo.geneontology.org/amigo/term/GO:0021885	ARX EMX2 FOXB1 POU3F3
BP	0.00441941	9	469	4.0133	Mononuclear cell differentiation	http://amigo.geneontology.org/amigo/term/GO:1903131	POU2F2 SPI1 PATZ1 IRF1 IRF4 SOX13 RBPJ ONECUT1 JUN
BP	0.00443393	6	202	6.21201	Inner ear development	http://amigo.geneontology.org/amigo/term/GO:0048839	POU4F3 LHX3 PHOX2B ESRRB RBPJ MAF
BP	0.00450458	5	132	7.92188	Cerebral cortex development	http://amigo.geneontology.org/amigo/term/GO:0021987	ARX EMX1 DMRTA2 EMX2 POU3F3
BP	0.0047678	2	7	59.7536	Columnar/cuboidal epithelial cell maturation	http://amigo.geneontology.org/amigo/term/GO:0002069	RFX3 NKX6-1
BP	0.0047678	5	134	7.80364	Regulation of myeloid leukocyte differentiation	http://amigo.geneontology.org/amigo/term/GO:0002761	CREB1 POU4F2 POU4F1 FOS JUN
BP	0.0047678	2	7	59.7536	Pancreatic A cell differentiation	http://amigo.geneontology.org/amigo/term/GO:0003310	GATA6 RFX6
BP	0.0047678	2	7	59.7536	Ureter morphogenesis	http://amigo.geneontology.org/amigo/term/GO:0072197	SOX8 EMX2
BP	0.00481507	3	32	19.6067	Metanephros morphogenesis	http://amigo.geneontology.org/amigo/term/GO:0003338	SOX8 STAT1 WT1
BP	0.00481507	3	32	19.6067	Positive regulation of cardiac muscle tissue growth	http://amigo.geneontology.org/amigo/term/GO:0055023	MEF2C GATA6 RBPJ
BP	0.00481596	11	692	3.32444	Regulation of growth	http://amigo.geneontology.org/amigo/term/GO:0040008	ARX FOXC1 MEF2C CREB1 SOX15 GATA6 POU4F2 LMX1A NKX6-1 RBPJ WT1
BP	0.00481596	5	135	7.74584	Digestive tract development	http://amigo.geneontology.org/amigo/term/GO:0048565	GATA6 CDX2 FOXL1 FOXE1 MIXL1
BP	0.00481596	16	1308	2.55826	Cellular response to cytokine stimulus	http://amigo.geneontology.org/amigo/term/GO:0071345	FOXC1 SPI1 STAT1 CREB1 ELF1 IRF1 IRF3 IRF5 IRF4 POU2F1 POU4F2 POU4F1 NKX6-1 FOS STAT2 JUNB
BP	0.00492869	10	584	3.58112	Response to inorganic substance	http://amigo.geneontology.org/amigo/term/GO:0010035	MEF2A MEF2C STAT1 CREB1 ATF4 JUND FOS JUNB FOSL1 JUN
BP	0.00494219	5	136	7.68888	Response to organophosphorus	http://amigo.geneontology.org/amigo/term/GO:0046683	STAT1 FOS FOSL1 JUN WT1
BP	0.00513484	3	33	19.0125	Myeloid dendritic cell activation	http://amigo.geneontology.org/amigo/term/GO:0001773	SPI1 IRF4 RBPJ
BP	0.00513484	11	699	3.29115	Chemotaxis	http://amigo.geneontology.org/amigo/term/GO:0006935	ARX SPI1 POU4F3 LHX3 CREB1 LHX4 NFIB VAX1 POU4F2 LMX1A FOSL1
BP	0.00513484	3	33	19.0125	Regulation of kidney development	http://amigo.geneontology.org/amigo/term/GO:0090183	SOX8 STAT1 WT1
BP	0.00524058	4	78	10.725	Regulation of osteoclast differentiation	http://amigo.geneontology.org/amigo/term/GO:0045670	CREB1 POU4F2 POU4F1 FOS
BP	0.00528007	11	702	3.27709	Taxis	http://amigo.geneontology.org/amigo/term/GO:0042330	ARX SPI1 POU4F3 LHX3 CREB1 LHX4 NFIB VAX1 POU4F2 LMX1A FOSL1
BP	0.00530296	15	1192	2.63177	Multi-organism process	http://amigo.geneontology.org/amigo/term/GO:0051704	SOX8 FOXC1 FOXJ2 RFX2 CREM PATZ1 KLF1 POU4F2 ZNF148 PRDM9 FOS JUNB FOSL1 WT1 FOXJ3
BP	0.00543742	4	79	10.5892	Cardiac muscle tissue growth	http://amigo.geneontology.org/amigo/term/GO:0055017	FOXC1 MEF2C GATA6 RBPJ
BP	0.00544483	8	389	4.30103	Response to metal ion	http://amigo.geneontology.org/amigo/term/GO:0010038	MEF2A MEF2C CREB1 ATF4 JUND FOS JUNB JUN
BP	0.00544483	3	34	18.4533	Interferon-alpha production	http://amigo.geneontology.org/amigo/term/GO:0032607	STAT1 IRF3 IRF5
BP	0.00544483	3	34	18.4533	Regulation of interferon-alpha production	http://amigo.geneontology.org/amigo/term/GO:0032647	STAT1 IRF3 IRF5
BP	0.00580421	8	394	4.24645	Eye development	http://amigo.geneontology.org/amigo/term/GO:0001654	SOX8 FOXC1 ATF4 VAX1 POU4F2 MAF FOXL2 WT1
BP	0.00580421	2	8	52.2844	Paraxial mesoderm formation	http://amigo.geneontology.org/amigo/term/GO:0048341	FOXC1 HNF1A
BP	0.00580421	2	8	52.2844	Sebaceous gland development	http://amigo.geneontology.org/amigo/term/GO:0048733	GATA6 RBPJ
BP	0.00580421	2	8	52.2844	Regulation of adipose tissue development	http://amigo.geneontology.org/amigo/term/GO:1904177	SPI1 POU4F2
BP	0.00580421	3	35	17.9261	Positive regulation of vascular associated smooth muscle cell proliferation	http://amigo.geneontology.org/amigo/term/GO:1904707	FOXJ2 MEF2D JUN
BP	0.00580421	2	8	52.2844	Positive regulation of myoblast proliferation	http://amigo.geneontology.org/amigo/term/GO:2000288	SOX15 GATA6
BP	0.00582405	5	143	7.3125	Cardiocyte differentiation	http://amigo.geneontology.org/amigo/term/GO:0035051	MEF2A MEF2C GATA6 RBPJ WT1
BP	0.0058547	11	715	3.2175	Cellular response to hormone stimulus	http://amigo.geneontology.org/amigo/term/GO:0032870	MEF2C STAT1 CREB1 ESRRB FOXA1 GATA6 POU4F2 NKX6-1 FOS WT1 ARID5A
BP	0.00588021	6	218	5.75608	Response to mechanical stimulus	http://amigo.geneontology.org/amigo/term/GO:0009612	STAT1 IRF1 JUND FOS FOSL1 JUN
BP	0.00594533	5	144	7.26172	Male gonad development	http://amigo.geneontology.org/amigo/term/GO:0008584	SOX8 PATZ1 SOX15 GATA6 WT1
BP	0.00594533	4	82	10.2018	Central nervous system neuron development	http://amigo.geneontology.org/amigo/term/GO:0021954	ARX PHOX2B NFIB LHX8
BP	0.00601386	8	398	4.20377	Visual system development	http://amigo.geneontology.org/amigo/term/GO:0150063	SOX8 FOXC1 ATF4 VAX1 POU4F2 MAF FOXL2 WT1
BP	0.00604761	5	145	7.21164	Development of primary male sexual characteristics	http://amigo.geneontology.org/amigo/term/GO:0046546	SOX8 PATZ1 SOX15 GATA6 WT1
BP	0.00604761	5	145	7.21164	Digestive system development	http://amigo.geneontology.org/amigo/term/GO:0055123	GATA6 CDX2 FOXL1 FOXE1 MIXL1
BP	0.00613528	4	83	10.0789	Embryonic placenta development	http://amigo.geneontology.org/amigo/term/GO:0001892	SOX15 CDX2 RBPJ JUNB
BP	0.00631795	10	611	3.42287	Behavior	http://amigo.geneontology.org/amigo/term/GO:0007610	MEF2C CREB1 POU4F1 LHX8 LMX1A FOS FOXB1 FOSL1 JUN MAFG
BP	0.00672323	8	406	4.12094	Lymphocyte differentiation	http://amigo.geneontology.org/amigo/term/GO:0030098	POU2F2 SPI1 PATZ1 IRF1 IRF4 SOX13 RBPJ ONECUT1
BP	0.00678904	7	312	4.69219	Renal system development	http://amigo.geneontology.org/amigo/term/GO:0072001	SOX8 FOXC1 MEF2C STAT1 EMX2 WT1 POU3F3
BP	0.00678904	15	1231	2.54839	Response to nitrogen compound	http://amigo.geneontology.org/amigo/term/GO:1901698	MEF2C KLF1 STAT1 CREB1 IRF3 ATF4 IRF5 JUND POU4F2 NKX6-1 FOS STAT2 FOSL1 JUN WT1
BP	0.00687627	5	150	6.97125	Learning	http://amigo.geneontology.org/amigo/term/GO:0007612	CREB1 FOS FOXB1 FOSL1 JUN
BP	0.00687627	4	86	9.72733	Dorsal/ventral pattern formation	http://amigo.geneontology.org/amigo/term/GO:0009953	LHX3 RFX4 FOXA1 LMX1B
BP	0.00699788	6	228	5.50362	Osteoblast differentiation	http://amigo.geneontology.org/amigo/term/GO:0001649	SOX8 MEF2C MEF2D ATF4 JUND JUNB
BP	0.00699788	2	9	46.475	Response to gravity	http://amigo.geneontology.org/amigo/term/GO:0009629	FOS FOSL1
BP	0.00699788	6	228	5.50362	Ear development	http://amigo.geneontology.org/amigo/term/GO:0043583	POU4F3 LHX3 PHOX2B ESRRB RBPJ MAF
BP	0.00699788	10	622	3.36234	Embryonic morphogenesis	http://amigo.geneontology.org/amigo/term/GO:0048598	SOX8 FOXC1 MEF2C POU4F3 HNF1A GATA6 ZNF281 HOXD12 FOXE1 MIXL1
BP	0.00699788	2	9	46.475	Cardiac muscle cell fate commitment	http://amigo.geneontology.org/amigo/term/GO:0060923	RBPJ WT1
BP	0.00702482	4	87	9.61552	Metanephros development	http://amigo.geneontology.org/amigo/term/GO:0001656	SOX8 STAT1 WT1 POU3F3
BP	0.00727075	5	153	6.83456	Response to purine-containing compound	http://amigo.geneontology.org/amigo/term/GO:0014074	STAT1 FOS FOSL1 JUN WT1
BP	0.00727075	13	985	2.76019	Growth	http://amigo.geneontology.org/amigo/term/GO:0040007	ARX FOXC1 MEF2C POU4F3 CREB1 SOX15 EMX1 GATA6 POU4F2 LMX1A NKX6-1 RBPJ WT1
BP	0.00727075	4	88	9.50626	Myoblast differentiation	http://amigo.geneontology.org/amigo/term/GO:0045445	SOX8 MEF2C SOX15 RBPJ
BP	0.00727075	4	88	9.50626	Regulation of DNA-templated transcription, initiation	http://amigo.geneontology.org/amigo/term/GO:2000142	CREB1 HNF1A FOSL1 JUN
BP	0.00738065	14	1115	2.62594	Negative regulation of cell death	http://amigo.geneontology.org/amigo/term/GO:0060548	SOX8 FOXC1 MEF2C MAZ LHX3 CREB1 LHX4 ATF4 GATA6 POU4F1 PRDM9 FOXB1 WT1 POU3F3
BP	0.0074478	8	416	4.02188	Ossification	http://amigo.geneontology.org/amigo/term/GO:0001503	SOX8 FOXC1 MEF2C MEF2D ATF4 JUND RBPJ JUNB
BP	0.00762355	5	155	6.74637	Response to calcium ion	http://amigo.geneontology.org/amigo/term/GO:0051592	MEF2A MEF2C JUND FOS JUNB
BP	0.00769531	14	1121	2.61189	Response to organonitrogen compound	http://amigo.geneontology.org/amigo/term/GO:0010243	MEF2C KLF1 STAT1 CREB1 ATF4 IRF5 JUND POU4F2 NKX6-1 FOS STAT2 FOSL1 JUN WT1
BP	0.00770759	3	40	15.6853	Blood vessel remodeling	http://amigo.geneontology.org/amigo/term/GO:0001974	FOXC1 MEF2C RBPJ
BP	0.00770759	3	40	15.6853	Regulation of cardiac muscle cell proliferation	http://amigo.geneontology.org/amigo/term/GO:0060043	MEF2C GATA6 RBPJ
BP	0.00770759	3	40	15.6853	Metanephric nephron development	http://amigo.geneontology.org/amigo/term/GO:0072210	SOX8 STAT1 WT1
BP	0.00777557	11	750	3.06735	Response to growth factor	http://amigo.geneontology.org/amigo/term/GO:0070848	FOXC1 SPI1 MEF2C PHOX2B CREB1 ELK1 GATA6 RBPJ ONECUT1 FOS JUN
BP	0.00780815	10	635	3.29351	Blood vessel morphogenesis	http://amigo.geneontology.org/amigo/term/GO:0048514	FOXC1 FOXJ2 SPI1 MEOX2 STAT1 GATA6 RBPJ JUNB JUN WT1
BP	0.00789054	5	157	6.66043	Regulation of smooth muscle cell proliferation	http://amigo.geneontology.org/amigo/term/GO:0048660	FOXJ2 MEF2C STAT1 MEF2D JUN
BP	0.00805836	3	41	15.3028	Adipose tissue development	http://amigo.geneontology.org/amigo/term/GO:0060612	SOX8 SPI1 POU4F2
BP	0.00805836	2	10	41.8275	Blood vessel endothelial cell differentiation	http://amigo.geneontology.org/amigo/term/GO:0060837	FOXJ2 RBPJ
BP	0.00805836	2	10	41.8275	Lung secretory cell differentiation	http://amigo.geneontology.org/amigo/term/GO:0061140	GATA6 NFIB
BP	0.00805836	6	237	5.29462	Anatomical structure maturation	http://amigo.geneontology.org/amigo/term/GO:0071695	SOX8 POU2F2 RFX3 FOXA1 NKX6-1 RBPJ
BP	0.00805836	2	10	41.8275	Cell proliferation involved in metanephros development	http://amigo.geneontology.org/amigo/term/GO:0072203	STAT1 WT1
BP	0.00805836	2	10	41.8275	Regulation of type B pancreatic cell development	http://amigo.geneontology.org/amigo/term/GO:2000074	RFX3 NKX6-1
BP	0.00816299	9	530	3.55139	Epidermis development	http://amigo.geneontology.org/amigo/term/GO:0008544	FOXC1 FOSL2 POU4F3 POU2F3 GATA6 RBPJ FOXE1 POU3F1 MAFG
BP	0.00830829	5	160	6.53555	Neuron migration	http://amigo.geneontology.org/amigo/term/GO:0001764	ARX MEF2C PHOX2B VAX1 NKX6-1
BP	0.00830829	4	93	8.99517	Neural crest cell differentiation	http://amigo.geneontology.org/amigo/term/GO:0014033	SOX8 FOXC1 MEF2C PHOX2B
BP	0.00830829	5	160	6.53555	Hindbrain development	http://amigo.geneontology.org/amigo/term/GO:0030902	FOXC1 PHOX2B NFIB POU4F1 LMX1A
BP	0.00830829	5	160	6.53555	Smooth muscle cell proliferation	http://amigo.geneontology.org/amigo/term/GO:0048659	FOXJ2 MEF2C STAT1 MEF2D JUN
BP	0.00896496	4	95	8.80579	Positive regulation of neuron differentiation	http://amigo.geneontology.org/amigo/term/GO:0045666	MEF2C PHOX2B FOXA1 NKX6-1
BP	0.00906875	11	769	2.99157	Negative regulation of cell population proliferation	http://amigo.geneontology.org/amigo/term/GO:0008285	POU1F1 MEF2C PHOX2B STAT1 IRF1 GATA6 NFIB VAX1 RBPJ FOSL1 WT1
BP	0.00915854	5	164	6.37615	Interferon-gamma-mediated signaling pathway	http://amigo.geneontology.org/amigo/term/GO:0060333	STAT1 IRF1 IRF3 IRF5 IRF4
BP	0.00915854	10	653	3.20272	Cellular response to organic cyclic compound	http://amigo.geneontology.org/amigo/term/GO:0071407	MEF2C STAT1 ESRRB IRF3 ELK1 ATF4 FOXA1 POU4F2 POU4F1 WT1
BP	0.00942804	2	11	38.025	Secondary heart field specification	http://amigo.geneontology.org/amigo/term/GO:0003139	MEF2C RBPJ
BP	0.00942804	2	11	38.025	TRAIL-activated apoptotic signaling pathway	http://amigo.geneontology.org/amigo/term/GO:0036462	SPI1 ATF3
BP	0.00942804	2	11	38.025	Paraxial mesoderm morphogenesis	http://amigo.geneontology.org/amigo/term/GO:0048340	FOXC1 HNF1A
BP	0.00942804	2	11	38.025	Macrophage apoptotic process	http://amigo.geneontology.org/amigo/term/GO:0071888	MEF2C IRF3
BP	0.00944632	4	97	8.62423	Female gonad development	http://amigo.geneontology.org/amigo/term/GO:0008585	FOXC1 LHX8 FOXL2 WT1
BP	0.00944632	3	44	14.2594	Labyrinthine layer development	http://amigo.geneontology.org/amigo/term/GO:0060711	CDX2 RBPJ JUNB
BP	0.00963723	5	167	6.26161	Cardiac chamber development	http://amigo.geneontology.org/amigo/term/GO:0003205	FOXC1 MEF2C GATA6 POU4F1 RBPJ
BP	0.00963723	5	167	6.26161	Stem cell population maintenance	http://amigo.geneontology.org/amigo/term/GO:0019827	SPI1 ESRRB CDX2 RBPJ FOXD3
BP	0.00963723	5	167	6.26161	Male sex differentiation	http://amigo.geneontology.org/amigo/term/GO:0046661	SOX8 PATZ1 SOX15 GATA6 WT1
BP	0.00989316	6	250	5.0193	Transcription initiation from RNA polymerase II promoter	http://amigo.geneontology.org/amigo/term/GO:0006367	MAZ CREB1 ESRRB HNF1A RBPJ NR2F1
BP	0.0099054	3	45	13.9425	Regulation of striated muscle tissue development	http://amigo.geneontology.org/amigo/term/GO:0016202	MEF2C CREB1 SOX15
BP	0.0099054	3	45	13.9425	Lung alveolus development	http://amigo.geneontology.org/amigo/term/GO:0048286	CREB1 FOXA1 GATA6
BP	0.00994949	4	99	8.45	Positive regulation of type I interferon production	http://amigo.geneontology.org/amigo/term/GO:0032481	STAT1 IRF1 IRF3 IRF5
BP	0.0102728	5	170	6.15111	Maintenance of cell number	http://amigo.geneontology.org/amigo/term/GO:0098727	SPI1 ESRRB CDX2 RBPJ FOXD3
BP	0.0103578	6	253	4.95979	Neuron apoptotic process	http://amigo.geneontology.org/amigo/term/GO:0051402	MEF2C POU4F3 ATF4 POU4F1 FOXB1 JUN
BP	0.0104352	3	46	13.6394	Ventricular cardiac muscle tissue morphogenesis	http://amigo.geneontology.org/amigo/term/GO:0055010	FOXC1 POU4F1 RBPJ
BP	0.0108471	2	12	34.8563	Regulation of myoblast proliferation	http://amigo.geneontology.org/amigo/term/GO:2000291	SOX15 GATA6
BP	0.010869	6	256	4.90166	Cellular response to transforming growth factor beta stimulus	http://amigo.geneontology.org/amigo/term/GO:0071560	SPI1 MEF2C CREB1 ONECUT1 FOS JUN
BP	0.010869	15	1313	2.38923	Cellular response to oxygen-containing compound	http://amigo.geneontology.org/amigo/term/GO:1901701	SPI1 MEF2C KLF1 STAT1 CREB1 IRF3 ELK1 ATF4 POU4F2 POU4F1 NKX6-1 FOS JUN WT1 RFX6
BP	0.0108829	4	102	8.20148	Development of primary female sexual characteristics	http://amigo.geneontology.org/amigo/term/GO:0046545	FOXC1 LHX8 FOXL2 WT1
BP	0.0108834	3	47	13.3492	Positive regulation of interferon-beta production	http://amigo.geneontology.org/amigo/term/GO:0032728	IRF1 IRF3 IRF5
BP	0.0108834	3	47	13.3492	Autonomic nervous system development	http://amigo.geneontology.org/amigo/term/GO:0048483	ARX SOX8 PHOX2B
BP	0.0108834	3	47	13.3492	Regulation of muscle tissue development	http://amigo.geneontology.org/amigo/term/GO:1901861	MEF2C CREB1 SOX15
BP	0.0113375	5	175	5.97536	Tissue remodeling	http://amigo.geneontology.org/amigo/term/GO:0048771	FOXC1 MEF2C HNF1A ELF3 RBPJ
BP	0.011522	4	104	8.04375	Positive regulation of smooth muscle cell proliferation	http://amigo.geneontology.org/amigo/term/GO:0048661	FOXJ2 STAT1 MEF2D JUN
BP	0.0119776	6	262	4.78941	Response to transforming growth factor beta	http://amigo.geneontology.org/amigo/term/GO:0071559	SPI1 MEF2C CREB1 ONECUT1 FOS JUN
BP	0.0121058	3	49	12.8043	Epithelial cell differentiation involved in kidney development	http://amigo.geneontology.org/amigo/term/GO:0035850	MEF2C STAT1 WT1
BP	0.0121058	3	49	12.8043	Regulation of muscle organ development	http://amigo.geneontology.org/amigo/term/GO:0048634	MEF2C CREB1 SOX15
BP	0.0123437	2	13	32.175	Regulation of translational initiation by eIF2 alpha phosphorylation	http://amigo.geneontology.org/amigo/term/GO:0010998	ATF4 ATF3
BP	0.0126121	5	180	5.80938	Cell maturation	http://amigo.geneontology.org/amigo/term/GO:0048469	SOX8 POU2F2 RFX3 FOXA1 NKX6-1
BP	0.0126895	3	50	12.5483	Cell differentiation in spinal cord	http://amigo.geneontology.org/amigo/term/GO:0021515	LHX3 LHX4 SOX13
BP	0.0126895	3	50	12.5483	Regulation of transcription regulatory region DNA binding	http://amigo.geneontology.org/amigo/term/GO:2000677	FOXC1 POU4F2 POU4F1
BP	0.0128317	12	940	2.66984	Sexual reproduction	http://amigo.geneontology.org/amigo/term/GO:0019953	SOX8 FOXC1 FOXJ2 RFX2 CREM PATZ1 POU4F2 ZNF148 PRDM9 FOSL1 WT1 FOXJ3
BP	0.0133607	3	51	12.3022	Neuromuscular process controlling balance	http://amigo.geneontology.org/amigo/term/GO:0050885	POU4F3 POU4F2 POU4F1
BP	0.0137582	4	110	7.605	Positive regulation of neuron death	http://amigo.geneontology.org/amigo/term/GO:1901216	ELK1 ATF4 FOS JUN
BP	0.0140371	3	52	12.0656	Cranial nerve development	http://amigo.geneontology.org/amigo/term/GO:0021545	POU4F3 PHOX2B POU4F1
BP	0.0140371	2	14	29.8768	Atrioventricular canal development	http://amigo.geneontology.org/amigo/term/GO:0036302	GATA6 RBPJ
BP	0.0140635	4	111	7.53649	Chondrocyte differentiation	http://amigo.geneontology.org/amigo/term/GO:0002062	MEF2C MEF2D NFIB MAF
BP	0.0140635	4	111	7.53649	Limbic system development	http://amigo.geneontology.org/amigo/term/GO:0021761	SOX3 LMX1A EMX2 FOXB1
BP	0.0146791	3	53	11.838	Mesenchyme morphogenesis	http://amigo.geneontology.org/amigo/term/GO:0072132	FOXC1 HNF1A RBPJ
BP	0.0155999	12	965	2.60068	Cytokine-mediated signaling pathway	http://amigo.geneontology.org/amigo/term/GO:0019221	FOXC1 SPI1 STAT1 ELF1 IRF1 IRF3 IRF5 IRF4 POU2F1 FOS STAT2 JUNB
BP	0.0158382	2	15	27.885	Dentate gyrus development	http://amigo.geneontology.org/amigo/term/GO:0021542	LMX1A EMX2
BP	0.0158382	2	15	27.885	Metanephric mesenchyme development	http://amigo.geneontology.org/amigo/term/GO:0072075	STAT1 WT1
BP	0.0158382	2	15	27.885	Positive regulation of transcription from RNA polymerase II promoter in response to endoplasmic reticulum stress	http://amigo.geneontology.org/amigo/term/GO:1990440	ATF4 ATF3
BP	0.0160605	3	55	11.4075	Ventricular cardiac muscle tissue development	http://amigo.geneontology.org/amigo/term/GO:0003229	FOXC1 POU4F1 RBPJ
BP	0.0160605	3	55	11.4075	Endochondral bone morphogenesis	http://amigo.geneontology.org/amigo/term/GO:0060350	FOXC1 MEF2C MEF2D
BP	0.0161535	4	116	7.21164	Blastocyst development	http://amigo.geneontology.org/amigo/term/GO:0001824	HNF1A ELF3 CDX2 JUNB
BP	0.0166297	7	382	3.83236	Transmembrane receptor protein serine/threonine kinase signaling pathway	http://amigo.geneontology.org/amigo/term/GO:0007178	SPI1 CREB1 HNF1A RBPJ ONECUT1 FOS JUN
BP	0.0166416	10	722	2.89664	Cellular response to growth factor stimulus	http://amigo.geneontology.org/amigo/term/GO:0071363	FOXC1 SPI1 MEF2C PHOX2B CREB1 GATA6 RBPJ ONECUT1 FOS JUN
BP	0.0167297	3	56	11.2038	Positive regulation of epithelial cell differentiation	http://amigo.geneontology.org/amigo/term/GO:0030858	FOXC1 RFX3 NKX6-1
BP	0.0169463	12	978	2.56611	Negative regulation of apoptotic process	http://amigo.geneontology.org/amigo/term/GO:0043066	SOX8 FOXC1 MEF2C MAZ LHX3 LHX4 GATA6 POU4F1 PRDM9 FOXB1 WT1 POU3F3
BP	0.0169574	4	118	7.08941	Female sex differentiation	http://amigo.geneontology.org/amigo/term/GO:0046660	FOXC1 LHX8 FOXL2 WT1
BP	0.0174271	2	16	26.1422	Cell migration in hindbrain	http://amigo.geneontology.org/amigo/term/GO:0021535	PHOX2B POU4F1
BP	0.0174271	2	16	26.1422	Myoblast proliferation	http://amigo.geneontology.org/amigo/term/GO:0051450	SOX15 GATA6
BP	0.0174271	2	16	26.1422	Ventricular cardiac muscle cell differentiation	http://amigo.geneontology.org/amigo/term/GO:0055012	MEF2A MEF2C
BP	0.0174271	2	16	26.1422	Ganglion development	http://amigo.geneontology.org/amigo/term/GO:0061548	PHOX2B POU4F2
BP	0.0174271	2	16	26.1422	Nephron tubule epithelial cell differentiation	http://amigo.geneontology.org/amigo/term/GO:0072160	MEF2C STAT1
BP	0.0181057	3	58	10.8175	Regulation of cardiac muscle tissue growth	http://amigo.geneontology.org/amigo/term/GO:0055021	MEF2C GATA6 RBPJ
BP	0.0181812	6	290	4.32699	Developmental maturation	http://amigo.geneontology.org/amigo/term/GO:0021700	SOX8 POU2F2 RFX3 FOXA1 NKX6-1 RBPJ
BP	0.0185958	7	392	3.7346	Response to virus	http://amigo.geneontology.org/amigo/term/GO:0009615	POU2F2 STAT1 IRF1 IRF3 IRF5 STAT2 FOSL1
BP	0.0188614	3	59	10.6341	Cardiac muscle tissue morphogenesis	http://amigo.geneontology.org/amigo/term/GO:0055008	FOXC1 POU4F1 RBPJ
BP	0.0192832	2	17	24.6044	Segment specification	http://amigo.geneontology.org/amigo/term/GO:0007379	MEOX1 MEOX2
BP	0.0192832	2	17	24.6044	Spinal cord dorsal/ventral patterning	http://amigo.geneontology.org/amigo/term/GO:0021513	LHX3 RFX4
BP	0.0192832	2	17	24.6044	Cellular response to gonadotropin stimulus	http://amigo.geneontology.org/amigo/term/GO:0071371	GATA6 WT1
BP	0.0192832	2	17	24.6044	Epithelial cell fate commitment	http://amigo.geneontology.org/amigo/term/GO:0072148	ARX RBPJ
BP	0.0196864	12	1001	2.50714	Negative regulation of programmed cell death	http://amigo.geneontology.org/amigo/term/GO:0043069	SOX8 FOXC1 MEF2C MAZ LHX3 LHX4 GATA6 POU4F1 PRDM9 FOXB1 WT1 POU3F3
BP	0.0200743	4	125	6.6924	Cardiac ventricle development	http://amigo.geneontology.org/amigo/term/GO:0003231	FOXC1 MEF2C POU4F1 RBPJ
BP	0.0203397	5	206	5.07616	Transforming growth factor beta receptor signaling pathway	http://amigo.geneontology.org/amigo/term/GO:0007179	SPI1 CREB1 ONECUT1 FOS JUN
BP	0.0203397	3	61	10.2855	Glomerulus development	http://amigo.geneontology.org/amigo/term/GO:0032835	FOXC1 MEF2C WT1
BP	0.0203397	8	510	3.28059	Regulation of DNA-binding transcription factor activity	http://amigo.geneontology.org/amigo/term/GO:0051090	SPI1 FOXA1 POU4F2 POU4F1 NKX6-1 FOS FOSL1 JUN
BP	0.0206542	9	628	2.9972	Positive regulation of cytokine production	http://amigo.geneontology.org/amigo/term/GO:0001819	POU2F2 STAT1 CREB1 IRF1 IRF3 ATF4 IRF5 IRF4 GATA6
BP	0.020921	2	18	23.2375	Trophectodermal cell differentiation	http://amigo.geneontology.org/amigo/term/GO:0001829	CDX2 JUNB
BP	0.020921	7	404	3.62367	Response to molecule of bacterial origin	http://amigo.geneontology.org/amigo/term/GO:0002237	SPI1 MEF2C IRF3 IRF5 JUND FOS JUN
BP	0.020921	2	18	23.2375	Spinal cord patterning	http://amigo.geneontology.org/amigo/term/GO:0021511	LHX3 RFX4
BP	0.020921	2	18	23.2375	Regulation of translational initiation in response to stress	http://amigo.geneontology.org/amigo/term/GO:0043558	ATF4 ATF3
BP	0.020921	2	18	23.2375	Paraxial mesoderm development	http://amigo.geneontology.org/amigo/term/GO:0048339	FOXC1 HNF1A
BP	0.020921	2	18	23.2375	Labyrinthine layer blood vessel development	http://amigo.geneontology.org/amigo/term/GO:0060716	RBPJ JUNB
BP	0.020921	2	18	23.2375	Ureter development	http://amigo.geneontology.org/amigo/term/GO:0072189	SOX8 EMX2
BP	0.020921	2	18	23.2375	Positive regulation of brown fat cell differentiation	http://amigo.geneontology.org/amigo/term/GO:0090336	RREB1 SOX13
BP	0.0213823	6	303	4.14134	Kidney development	http://amigo.geneontology.org/amigo/term/GO:0001822	SOX8 FOXC1 MEF2C STAT1 WT1 POU3F3
BP	0.0217389	8	518	3.22992	Regulation of cell development	http://amigo.geneontology.org/amigo/term/GO:0060284	SOX8 RFX3 RREB1 DMRTA2 VAX1 POU4F2 POU4F1 NKX6-1
BP	0.0224166	3	64	9.80333	Negative regulation of endothelial cell migration	http://amigo.geneontology.org/amigo/term/GO:0010596	MEF2C PATZ1 MEOX2
BP	0.0224166	3	64	9.80333	Interferon-beta production	http://amigo.geneontology.org/amigo/term/GO:0032608	IRF1 IRF3 IRF5
BP	0.0224166	3	64	9.80333	Regulation of interferon-beta production	http://amigo.geneontology.org/amigo/term/GO:0032648	IRF1 IRF3 IRF5
BP	0.0228023	2	19	22.0145	Retinal ganglion cell axon guidance	http://amigo.geneontology.org/amigo/term/GO:0031290	POU4F3 POU4F2
BP	0.0228023	2	19	22.0145	Kidney mesenchyme development	http://amigo.geneontology.org/amigo/term/GO:0072074	STAT1 WT1
BP	0.0228023	2	19	22.0145	Positive regulation of cardiocyte differentiation	http://amigo.geneontology.org/amigo/term/GO:1905209	MEF2C GATA6
BP	0.0241822	6	312	4.02188	Positive regulation of cell development	http://amigo.geneontology.org/amigo/term/GO:0010720	SOX8 RFX3 RREB1 DMRTA2 POU4F2 NKX6-1
BP	0.0241839	5	217	4.81884	Glucose metabolic process	http://amigo.geneontology.org/amigo/term/GO:0006006	CREM ESRRB ATF4 ATF3 ONECUT1
BP	0.0243085	4	134	6.24291	Formation of primary germ layer	http://amigo.geneontology.org/amigo/term/GO:0001704	FOXC1 HNF1A GATA6 MIXL1
BP	0.0246024	4	135	6.19667	Mesoderm development	http://amigo.geneontology.org/amigo/term/GO:0007498	FOXC1 HNF1A POU4F1 MIXL1
BP	0.0246024	2	20	20.9138	Negative regulation by host of viral transcription	http://amigo.geneontology.org/amigo/term/GO:0043922	POU2F3 JUN
BP	0.0246024	3	67	9.36437	Positive regulation of fat cell differentiation	http://amigo.geneontology.org/amigo/term/GO:0045600	CREB1 RREB1 SOX13
BP	0.0246024	2	20	20.9138	Mesenchymal to epithelial transition	http://amigo.geneontology.org/amigo/term/GO:0060231	STAT1 WT1
BP	0.0246024	3	67	9.36437	Muscle tissue morphogenesis	http://amigo.geneontology.org/amigo/term/GO:0060415	FOXC1 POU4F1 RBPJ
BP	0.0246024	2	20	20.9138	Cardiac cell fate commitment	http://amigo.geneontology.org/amigo/term/GO:0060911	RBPJ WT1
BP	0.0246024	2	20	20.9138	Renal vesicle morphogenesis	http://amigo.geneontology.org/amigo/term/GO:0072077	SOX8 STAT1
BP	0.0246024	2	20	20.9138	Cell proliferation involved in kidney development	http://amigo.geneontology.org/amigo/term/GO:0072111	STAT1 WT1
BP	0.0246024	2	20	20.9138	Positive regulation of stem cell differentiation	http://amigo.geneontology.org/amigo/term/GO:2000738	FOXC1 GATA6
BP	0.0248965	7	421	3.47735	Epidermal cell differentiation	http://amigo.geneontology.org/amigo/term/GO:0009913	FOXC1 FOSL2 POU4F3 GATA6 RBPJ POU3F1 MAFG
BP	0.0253258	5	221	4.73162	Circadian rhythm	http://amigo.geneontology.org/amigo/term/GO:0007623	CREM CREB1 ATF4 JUND JUN
BP	0.0253258	5	221	4.73162	Regulation of neuron apoptotic process	http://amigo.geneontology.org/amigo/term/GO:0043523	MEF2C ATF4 POU4F1 FOXB1 JUN
BP	0.0254085	3	68	9.22666	Dendritic cell differentiation	http://amigo.geneontology.org/amigo/term/GO:0097028	SPI1 IRF4 RBPJ
BP	0.0261002	4	138	6.06196	Regulation of fat cell differentiation	http://amigo.geneontology.org/amigo/term/GO:0045598	CREB1 RREB1 JDP2 SOX13
BP	0.0265894	2	21	19.9179	Sex determination	http://amigo.geneontology.org/amigo/term/GO:0007530	SOX3 WT1
BP	0.0265894	4	139	6.01835	Regulation of transcription from RNA polymerase II promoter in response to stress	http://amigo.geneontology.org/amigo/term/GO:0043618	ATF4 ATF3 RBPJ JUN
BP	0.0265894	2	21	19.9179	Renal vesicle development	http://amigo.geneontology.org/amigo/term/GO:0072087	SOX8 STAT1
BP	0.0271793	3	70	8.96304	Embryonic pattern specification	http://amigo.geneontology.org/amigo/term/GO:0009880	MEOX1 MEOX2 WT1
BP	0.0271793	3	70	8.96304	Telencephalon cell migration	http://amigo.geneontology.org/amigo/term/GO:0022029	ARX FOXB1 POU3F3
BP	0.0286603	7	434	3.37319	Ameboidal-type cell migration	http://amigo.geneontology.org/amigo/term/GO:0001667	SOX8 MEF2C PATZ1 MEOX2 PHOX2B RREB1 MIXL1
BP	0.0286968	2	22	19.0125	Positive regulation of transcription of Notch receptor target	http://amigo.geneontology.org/amigo/term/GO:0007221	STAT1 RBPJ
BP	0.0286968	2	22	19.0125	Cardioblast differentiation	http://amigo.geneontology.org/amigo/term/GO:0010002	GATA6 RBPJ
BP	0.0286968	2	22	19.0125	Response to corticosterone	http://amigo.geneontology.org/amigo/term/GO:0051412	FOS FOSL1
BP	0.0290724	3	72	8.71407	Glucose import	http://amigo.geneontology.org/amigo/term/GO:0046323	MEF2A HNF1A POU4F2
BP	0.029137	9	673	2.79679	Cellular response to lipid	http://amigo.geneontology.org/amigo/term/GO:0071396	SPI1 MEF2C CREB1 ESRRB IRF3 ELK1 FOXA1 POU4F2 POU4F1
BP	0.0306712	2	23	18.1859	Hypothalamus development	http://amigo.geneontology.org/amigo/term/GO:0021854	SOX3 FOXB1
BP	0.0306712	2	23	18.1859	Cellular response to interferon-beta	http://amigo.geneontology.org/amigo/term/GO:0035458	STAT1 IRF1
BP	0.0306712	4	146	5.7298	Regulation of DNA-templated transcription in response to stress	http://amigo.geneontology.org/amigo/term/GO:0043620	ATF4 ATF3 RBPJ JUN
BP	0.0306712	2	23	18.1859	Intestinal epithelial cell differentiation	http://amigo.geneontology.org/amigo/term/GO:0060575	GATA6 CDX2
BP	0.0306712	2	23	18.1859	Interleukin-6-mediated signaling pathway	http://amigo.geneontology.org/amigo/term/GO:0070102	SPI1 STAT1
BP	0.0306712	2	23	18.1859	Positive regulation of transforming growth factor beta production	http://amigo.geneontology.org/amigo/term/GO:0071636	CREB1 GATA6
BP	0.0306712	5	234	4.46875	Negative regulation of neuron death	http://amigo.geneontology.org/amigo/term/GO:1901215	MEF2C CREB1 ATF4 POU4F1 FOXB1
BP	0.0306712	2	23	18.1859	Positive regulation of transcription from RNA polymerase II promoter involved in cellular response to chemical stimulus	http://amigo.geneontology.org/amigo/term/GO:1901522	ATF4 RBPJ
BP	0.0306805	3	74	8.47855	Muscle organ morphogenesis	http://amigo.geneontology.org/amigo/term/GO:0048644	FOXC1 POU4F1 RBPJ
BP	0.031835	8	562	2.97705	Response to peptide	http://amigo.geneontology.org/amigo/term/GO:1901652	KLF1 STAT1 CREB1 IRF5 JUND POU4F2 NKX6-1 STAT2
BP	0.0325197	4	149	5.61443	B cell differentiation	http://amigo.geneontology.org/amigo/term/GO:0030183	POU2F2 SPI1 RBPJ ONECUT1
BP	0.0326201	5	238	4.39365	Fat cell differentiation	http://amigo.geneontology.org/amigo/term/GO:0045444	SOX8 CREB1 RREB1 JDP2 SOX13
BP	0.0326516	2	24	17.4281	Type B pancreatic cell development	http://amigo.geneontology.org/amigo/term/GO:0003323	RFX3 NKX6-1
BP	0.0326516	6	339	3.70155	Response to light stimulus	http://amigo.geneontology.org/amigo/term/GO:0009416	CREB1 ELK1 ATF4 JUND FOS FOXB1
BP	0.0326516	2	24	17.4281	Cerebral cortex neuron differentiation	http://amigo.geneontology.org/amigo/term/GO:0021895	ARX EMX1
BP	0.0326516	2	24	17.4281	Glomerular epithelium development	http://amigo.geneontology.org/amigo/term/GO:0072010	FOXC1 WT1
BP	0.0326516	3	76	8.25543	Nephron epithelium morphogenesis	http://amigo.geneontology.org/amigo/term/GO:0072088	SOX8 STAT1 WT1
BP	0.0334424	3	77	8.14822	Nerve development	http://amigo.geneontology.org/amigo/term/GO:0021675	POU4F3 PHOX2B POU4F1
BP	0.0334424	4	151	5.54007	Regulation of type I interferon production	http://amigo.geneontology.org/amigo/term/GO:0032479	STAT1 IRF1 IRF3 IRF5
BP	0.0334424	4	151	5.54007	Type I interferon production	http://amigo.geneontology.org/amigo/term/GO:0032606	STAT1 IRF1 IRF3 IRF5
BP	0.0341068	4	152	5.50362	Mammary gland development	http://amigo.geneontology.org/amigo/term/GO:0030879	CREB1 RREB1 ELF3 FOXB1
BP	0.0344351	3	78	8.04375	Renal tubule morphogenesis	http://amigo.geneontology.org/amigo/term/GO:0061333	SOX8 MEF2C WT1
BP	0.0344351	3	78	8.04375	Nephron morphogenesis	http://amigo.geneontology.org/amigo/term/GO:0072028	SOX8 STAT1 WT1
BP	0.0346198	4	153	5.46765	Liver development	http://amigo.geneontology.org/amigo/term/GO:0001889	ELK1 HNF1A GATA6 ONECUT1
BP	0.0346198	2	25	16.731	Heart field specification	http://amigo.geneontology.org/amigo/term/GO:0003128	MEF2C RBPJ
BP	0.0346198	2	25	16.731	Apoptotic process involved in morphogenesis	http://amigo.geneontology.org/amigo/term/GO:0060561	FOXC1 SPI1
BP	0.0346198	2	25	16.731	Regulation of brown fat cell differentiation	http://amigo.geneontology.org/amigo/term/GO:0090335	RREB1 SOX13
BP	0.0352887	3	79	7.94193	Associative learning	http://amigo.geneontology.org/amigo/term/GO:0008306	CREB1 FOS FOXB1
BP	0.0366958	4	156	5.3625	Hepaticobiliary system development	http://amigo.geneontology.org/amigo/term/GO:0061008	ELK1 HNF1A GATA6 ONECUT1
BP	0.0369121	8	581	2.87969	Regulation of hormone levels	http://amigo.geneontology.org/amigo/term/GO:0010817	SOX8 RFX3 CREB1 FOXA1 HNF1A NKX6-1 FOXE1 RFX6
BP	0.0369121	2	26	16.0875	Regulation of DNA methylation	http://amigo.geneontology.org/amigo/term/GO:0044030	SPI1 WT1
BP	0.0369121	2	26	16.0875	Cellular response to arsenic-containing substance	http://amigo.geneontology.org/amigo/term/GO:0071243	ATF4 ATF3
BP	0.0369121	2	26	16.0875	Cell differentiation involved in metanephros development	http://amigo.geneontology.org/amigo/term/GO:0072202	STAT1 POU3F3
BP	0.0370432	4	157	5.32835	Cold-induced thermogenesis	http://amigo.geneontology.org/amigo/term/GO:0106106	PHOX2B ATF4 IRF4 RBPJ
BP	0.0370432	4	157	5.32835	Regulation of cold-induced thermogenesis	http://amigo.geneontology.org/amigo/term/GO:0120161	PHOX2B ATF4 IRF4 RBPJ
BP	0.0371746	3	81	7.74584	Negative regulation of epithelial cell migration	http://amigo.geneontology.org/amigo/term/GO:0010633	MEF2C PATZ1 MEOX2
BP	0.038373	3	82	7.65138	Neural crest cell development	http://amigo.geneontology.org/amigo/term/GO:0014032	SOX8 FOXC1 PHOX2B
BP	0.0389151	2	27	15.4917	Positive regulation of muscle cell apoptotic process	http://amigo.geneontology.org/amigo/term/GO:0010661	ATF4 POU4F2
BP	0.0389151	17	1867	1.90431	Response to external biotic stimulus	http://amigo.geneontology.org/amigo/term/GO:0043207	POU2F2 SPI1 MEF2C STAT1 IRF1 IRF3 IRF5 JUND IRF4 GATA6 NFIB RBPJ FOS STAT2 FOSL1 JUN ARID5A
BP	0.0389151	2	27	15.4917	Regulation of translation in response to stress	http://amigo.geneontology.org/amigo/term/GO:0043555	ATF4 ATF3
BP	0.0389151	2	27	15.4917	Positive regulation of striated muscle tissue development	http://amigo.geneontology.org/amigo/term/GO:0045844	MEF2C CREB1
BP	0.0389151	2	27	15.4917	Positive regulation of muscle organ development	http://amigo.geneontology.org/amigo/term/GO:0048636	MEF2C CREB1
BP	0.0389151	17	1866	1.90533	Response to other organism	http://amigo.geneontology.org/amigo/term/GO:0051707	POU2F2 SPI1 MEF2C STAT1 IRF1 IRF3 IRF5 JUND IRF4 GATA6 NFIB RBPJ FOS STAT2 FOSL1 JUN ARID5A
BP	0.0390992	3	83	7.55919	Peripheral nervous system development	http://amigo.geneontology.org/amigo/term/GO:0007422	SOX8 POU4F1 POU3F1
BP	0.0402412	3	84	7.4692	DNA alkylation	http://amigo.geneontology.org/amigo/term/GO:0006305	SPI1 FOS WT1
BP	0.0402412	3	84	7.4692	DNA methylation	http://amigo.geneontology.org/amigo/term/GO:0006306	SPI1 FOS WT1
BP	0.0412639	2	28	14.9384	Male meiosis I	http://amigo.geneontology.org/amigo/term/GO:0007141	FOXJ2 FOXJ3
BP	0.0412639	2	28	14.9384	Response to gonadotropin	http://amigo.geneontology.org/amigo/term/GO:0034698	GATA6 WT1
BP	0.0412639	2	28	14.9384	Positive regulation of muscle tissue development	http://amigo.geneontology.org/amigo/term/GO:1901863	MEF2C CREB1
BP	0.0419287	5	258	4.05305	Heart morphogenesis	http://amigo.geneontology.org/amigo/term/GO:0003007	FOXC1 MEF2C GATA6 POU4F1 RBPJ
BP	0.0425079	5	259	4.03741	Hexose metabolic process	http://amigo.geneontology.org/amigo/term/GO:0019318	CREM ESRRB ATF4 ATF3 ONECUT1
BP	0.0437634	3	87	7.21164	Mesenchymal cell development	http://amigo.geneontology.org/amigo/term/GO:0014031	SOX8 FOXC1 PHOX2B
BP	0.0438232	2	29	14.4233	Spinal cord motor neuron differentiation	http://amigo.geneontology.org/amigo/term/GO:0021522	LHX3 LHX4
BP	0.0442699	6	368	3.40985	Cellular response to external stimulus	http://amigo.geneontology.org/amigo/term/GO:0071496	IRF1 ATF4 ATF3 FOS FOSL1 JUN
BP	0.0442755	7	483	3.03098	Response to radiation	http://amigo.geneontology.org/amigo/term/GO:0009314	CREB1 ELK1 ATF4 JUND FOS FOXB1 JUN
BP	0.0446065	8	606	2.76089	Morphogenesis of an epithelium	http://amigo.geneontology.org/amigo/term/GO:0002009	SOX8 MEF2C STAT1 RREB1 FOXA1 RBPJ FOXE1 WT1
BP	0.0446065	3	88	7.12969	Stem cell development	http://amigo.geneontology.org/amigo/term/GO:0048864	SOX8 FOXC1 PHOX2B
BP	0.0446065	3	88	7.12969	SMAD protein signal transduction	http://amigo.geneontology.org/amigo/term/GO:0060395	HNF1A FOS JUN
BP	0.0456449	17	1905	1.86632	Response to biotic stimulus	http://amigo.geneontology.org/amigo/term/GO:0009607	POU2F2 SPI1 MEF2C STAT1 IRF1 IRF3 IRF5 JUND IRF4 GATA6 NFIB RBPJ FOS STAT2 FOSL1 JUN ARID5A
BP	0.0457278	3	89	7.04958	Endoderm development	http://amigo.geneontology.org/amigo/term/GO:0007492	GATA6 ONECUT1 MIXL1
BP	0.0457278	3	89	7.04958	Skin epidermis development	http://amigo.geneontology.org/amigo/term/GO:0098773	GATA6 RBPJ FOXE1
BP	0.0457822	2	30	13.9425	Glandular epithelial cell development	http://amigo.geneontology.org/amigo/term/GO:0002068	RFX3 NKX6-1
BP	0.0457822	2	30	13.9425	Positive regulation of transcription initiation from RNA polymerase II promoter	http://amigo.geneontology.org/amigo/term/GO:0060261	CREB1 HNF1A
BP	0.0457822	2	30	13.9425	Regulation of cardiocyte differentiation	http://amigo.geneontology.org/amigo/term/GO:1905207	MEF2C GATA6
BP	0.0464416	9	741	2.54013	Response to bacterium	http://amigo.geneontology.org/amigo/term/GO:0009617	SPI1 MEF2C IRF3 IRF5 JUND NFIB RBPJ FOS JUN
BP	0.0465648	7	490	2.98768	Response to oxidative stress	http://amigo.geneontology.org/amigo/term/GO:0006979	NFE2L1 STAT1 ATF4 HNF1A FOS FOSL1 JUN
BP	0.0465648	4	171	4.89211	Adaptive thermogenesis	http://amigo.geneontology.org/amigo/term/GO:1990845	PHOX2B ATF4 IRF4 RBPJ
BP	0.0477953	8	616	2.71607	Male gamete generation	http://amigo.geneontology.org/amigo/term/GO:0048232	SOX8 FOXJ2 RFX2 CREM PATZ1 POU4F2 PRDM9 FOXJ3
BP	0.0482118	2	31	13.4927	Osteoblast proliferation	http://amigo.geneontology.org/amigo/term/GO:0033687	SOX8 JUNB
BP	0.0482118	2	31	13.4927	Response to interferon-beta	http://amigo.geneontology.org/amigo/term/GO:0035456	STAT1 IRF1
BP	0.0484385	6	378	3.31964	Regulation of neurogenesis	http://amigo.geneontology.org/amigo/term/GO:0050767	SOX8 DMRTA2 VAX1 POU4F2 POU4F1 NKX6-1
BP	0.0488731	5	271	3.85863	B cell activation	http://amigo.geneontology.org/amigo/term/GO:0042113	POU2F2 SPI1 MEF2C RBPJ ONECUT1
BP	0.0488731	3	92	6.8197	Roof of mouth development	http://amigo.geneontology.org/amigo/term/GO:0060021	MEOX2 VAX1 FOXE1
BP	0.0499375	6	381	3.29351	Response to lipopolysaccharide	http://amigo.geneontology.org/amigo/term/GO:0032496	SPI1 MEF2C IRF3 JUND FOS JUN
MF	9.6693e-120	106	1515	14.6327	DNA-binding transcription factor activity	http://amigo.geneontology.org/amigo/term/GO:0003700	ARX MEOX1 SOX8 NFIX POU2F2 FOXC1 POU1F1 FOXJ2 SPI1 MEF2A FOSL2 RFX3 MEF2C NFE2L1 ZNF324 RFX2 POU4F3 CREM PATZ1 MAZ KLF1 SP4 HOXA1 MEOX2 LHX3 TLX1 PHOX2B RFX4 STAT1 MEF2D CREB1 VSX2 ESRRB ELF1 LHX4 NFE2 RREB1 IRF1 IRF3 ELK1 ATF4 IRF5 SOX15 FOXA1 JUND SOX3 HNF1A EHF ELF5 EMX1 LMX1B IRF4 POU2F3 JDP2 GATA6 NFIC ZFP14 DMRTA2 POU2F1 RFX5 SOX13 NFIB VAX1 POU4F2 POU4F1 ZNF382 LHX8 ZNF281 LMX1A ATF3 ELF3 …
MF	2.20306e-118	107	1660	13.4806	Sequence-specific double-stranded DNA binding	http://amigo.geneontology.org/amigo/term/GO:1990837	ARX MEOX1 SOX8 NFIX POU2F2 FOXC1 POU1F1 FOXJ2 SPI1 MEF2A FOSL2 RFX3 MEF2C NFE2L1 ZNF324 RFX2 POU4F3 CREM PATZ1 MAZ KLF1 SP4 MEOX2 LHX3 TLX1 PHOX2B RFX4 STAT1 MEF2D CREB1 VSX2 ESRRB ELF1 LHX4 NFE2 RREB1 IRF1 IRF3 ELK1 ATF4 IRF5 SOX15 FOXA1 JUND SOX3 HNF1A EHF ELF5 EMX1 LMX1B IRF4 POU2F3 JDP2 GATA6 NFIC ZFP14 DMRTA2 POU2F1 RFX5 SOX13 NFIB VAX1 POU4F2 POU4F1 ZNF382 LHX8 ZNF281 LMX1A ATF3 ELF3 NKX6-1…
MF	2.72946e-117	104	1446	15.0417	DNA-binding transcription factor activity, RNA polymerase II-specific	http://amigo.geneontology.org/amigo/term/GO:0000981	ARX MEOX1 SOX8 NFIX POU2F2 FOXC1 POU1F1 FOXJ2 SPI1 MEF2A FOSL2 RFX3 MEF2C NFE2L1 ZNF324 RFX2 POU4F3 CREM PATZ1 MAZ KLF1 SP4 HOXA1 MEOX2 LHX3 TLX1 PHOX2B RFX4 STAT1 MEF2D CREB1 VSX2 ESRRB ELF1 LHX4 NFE2 RREB1 IRF1 IRF3 ELK1 ATF4 IRF5 SOX15 FOXA1 JUND SOX3 HNF1A EHF ELF5 EMX1 LMX1B IRF4 POU2F3 JDP2 GATA6 NFIC ZFP14 DMRTA2 POU2F1 RFX5 SOX13 NFIB VAX1 POU4F2 POU4F1 LHX8 ZNF281 LMX1A ATF3 ELF3 NKX6-1 …
MF	1.08176e-115	107	1767	12.6642	Sequence-specific DNA binding	http://amigo.geneontology.org/amigo/term/GO:0043565	ARX MEOX1 SOX8 NFIX POU2F2 FOXC1 POU1F1 FOXJ2 SPI1 MEF2A FOSL2 RFX3 MEF2C NFE2L1 ZNF324 RFX2 POU4F3 CREM PATZ1 MAZ KLF1 SP4 MEOX2 LHX3 TLX1 PHOX2B RFX4 STAT1 MEF2D CREB1 VSX2 ESRRB ELF1 LHX4 NFE2 RREB1 IRF1 IRF3 ELK1 ATF4 IRF5 SOX15 FOXA1 JUND SOX3 HNF1A EHF ELF5 EMX1 LMX1B IRF4 POU2F3 JDP2 GATA6 NFIC ZFP14 DMRTA2 POU2F1 RFX5 SOX13 NFIB VAX1 POU4F2 POU4F1 ZNF382 LHX8 ZNF281 LMX1A ATF3 ELF3 NKX6-1…
MF	1.42348e-115	107	1775	12.6072	Double-stranded DNA binding	http://amigo.geneontology.org/amigo/term/GO:0003690	ARX MEOX1 SOX8 NFIX POU2F2 FOXC1 POU1F1 FOXJ2 SPI1 MEF2A FOSL2 RFX3 MEF2C NFE2L1 ZNF324 RFX2 POU4F3 CREM PATZ1 MAZ KLF1 SP4 MEOX2 LHX3 TLX1 PHOX2B RFX4 STAT1 MEF2D CREB1 VSX2 ESRRB ELF1 LHX4 NFE2 RREB1 IRF1 IRF3 ELK1 ATF4 IRF5 SOX15 FOXA1 JUND SOX3 HNF1A EHF ELF5 EMX1 LMX1B IRF4 POU2F3 JDP2 GATA6 NFIC ZFP14 DMRTA2 POU2F1 RFX5 SOX13 NFIB VAX1 POU4F2 POU4F1 ZNF382 LHX8 ZNF281 LMX1A ATF3 ELF3 NKX6-1…
MF	1.79135e-115	105	1596	13.7591	Transcription cis-regulatory region binding	http://amigo.geneontology.org/amigo/term/GO:0000976	ARX MEOX1 SOX8 NFIX POU2F2 FOXC1 POU1F1 FOXJ2 SPI1 MEF2A FOSL2 RFX3 MEF2C NFE2L1 ZNF324 RFX2 POU4F3 CREM PATZ1 MAZ KLF1 SP4 MEOX2 LHX3 TLX1 PHOX2B RFX4 STAT1 MEF2D CREB1 VSX2 ESRRB ELF1 LHX4 NFE2 RREB1 IRF1 IRF3 ELK1 ATF4 IRF5 SOX15 FOXA1 JUND SOX3 HNF1A EHF EMX1 LMX1B IRF4 POU2F3 JDP2 GATA6 NFIC ZFP14 DMRTA2 POU2F1 RFX5 SOX13 NFIB VAX1 POU4F2 POU4F1 ZNF382 LHX8 ZNF281 LMX1A ATF3 ELF3 NKX6-1 ZNF1…
MF	1.79135e-115	105	1598	13.7418	Transcription regulatory region nucleic acid binding	http://amigo.geneontology.org/amigo/term/GO:0001067	ARX MEOX1 SOX8 NFIX POU2F2 FOXC1 POU1F1 FOXJ2 SPI1 MEF2A FOSL2 RFX3 MEF2C NFE2L1 ZNF324 RFX2 POU4F3 CREM PATZ1 MAZ KLF1 SP4 MEOX2 LHX3 TLX1 PHOX2B RFX4 STAT1 MEF2D CREB1 VSX2 ESRRB ELF1 LHX4 NFE2 RREB1 IRF1 IRF3 ELK1 ATF4 IRF5 SOX15 FOXA1 JUND SOX3 HNF1A EHF EMX1 LMX1B IRF4 POU2F3 JDP2 GATA6 NFIC ZFP14 DMRTA2 POU2F1 RFX5 SOX13 NFIB VAX1 POU4F2 POU4F1 ZNF382 LHX8 ZNF281 LMX1A ATF3 ELF3 NKX6-1 ZNF1…
MF	5.92785e-114	103	1488	14.4766	RNA polymerase II transcription regulatory region sequence-specific DNA binding	http://amigo.geneontology.org/amigo/term/GO:0000977	ARX MEOX1 SOX8 NFIX POU2F2 FOXC1 POU1F1 FOXJ2 SPI1 MEF2A FOSL2 RFX3 MEF2C NFE2L1 ZNF324 RFX2 POU4F3 CREM PATZ1 MAZ KLF1 SP4 MEOX2 LHX3 TLX1 PHOX2B RFX4 STAT1 MEF2D CREB1 VSX2 ESRRB ELF1 LHX4 NFE2 RREB1 IRF1 IRF3 ELK1 ATF4 IRF5 SOX15 FOXA1 JUND SOX3 HNF1A EHF EMX1 LMX1B IRF4 POU2F3 JDP2 GATA6 NFIC ZFP14 DMRTA2 POU2F1 RFX5 SOX13 NFIB VAX1 POU4F2 POU4F1 ZNF382 LHX8 ZNF281 LMX1A ATF3 ELF3 NKX6-1 ZNF1…
MF	3.76601e-108	97	1253	16.1902	RNA polymerase II cis-regulatory region sequence-specific DNA binding	http://amigo.geneontology.org/amigo/term/GO:0000978	ARX MEOX1 SOX8 NFIX POU2F2 FOXC1 POU1F1 FOXJ2 SPI1 MEF2A FOSL2 RFX3 MEF2C NFE2L1 ZNF324 RFX2 POU4F3 CREM PATZ1 MAZ KLF1 SP4 MEOX2 LHX3 TLX1 PHOX2B RFX4 STAT1 MEF2D CREB1 ESRRB ELF1 NFE2 RREB1 IRF1 IRF3 ELK1 ATF4 IRF5 SOX15 FOXA1 JUND SOX3 HNF1A EHF EMX1 IRF4 POU2F3 JDP2 GATA6 NFIC ZFP14 DMRTA2 POU2F1 RFX5 SOX13 NFIB VAX1 POU4F2 POU4F1 ZNF382 ZNF281 ATF3 ELF3 NKX6-1 ZNF148 CDX2 RBPJ THAP11 ONECUT1…
MF	1.53101e-107	97	1272	15.9484	Cis-regulatory region sequence-specific DNA binding	http://amigo.geneontology.org/amigo/term/GO:0000987	ARX MEOX1 SOX8 NFIX POU2F2 FOXC1 POU1F1 FOXJ2 SPI1 MEF2A FOSL2 RFX3 MEF2C NFE2L1 ZNF324 RFX2 POU4F3 CREM PATZ1 MAZ KLF1 SP4 MEOX2 LHX3 TLX1 PHOX2B RFX4 STAT1 MEF2D CREB1 ESRRB ELF1 NFE2 RREB1 IRF1 IRF3 ELK1 ATF4 IRF5 SOX15 FOXA1 JUND SOX3 HNF1A EHF EMX1 IRF4 POU2F3 JDP2 GATA6 NFIC ZFP14 DMRTA2 POU2F1 RFX5 SOX13 NFIB VAX1 POU4F2 POU4F1 ZNF382 ZNF281 ATF3 ELF3 NKX6-1 ZNF148 CDX2 RBPJ THAP11 ONECUT1…
MF	6.56514e-61	54	468	24.1313	DNA-binding transcription activator activity, RNA polymerase II-specific	http://amigo.geneontology.org/amigo/term/GO:0001228	MEOX1 POU2F2 FOXC1 POU1F1 FOXJ2 SPI1 MEF2A FOSL2 MEF2C POU4F3 MEOX2 LHX3 TLX1 PHOX2B RFX4 MEF2D CREB1 ESRRB ELF1 LHX4 RREB1 IRF1 IRF3 ELK1 ATF4 IRF5 FOXA1 JUND HNF1A EHF IRF4 POU2F3 NFIC RFX5 NFIB POU4F2 POU4F1 LMX1A ATF3 ELF3 RBPJ ONECUT1 FOS JUNB FOSL1 JUN MAF WT1 RFX6 MIXL1 MAFG FOXJ3 ONECUT3 SPIB
MF	1.23057e-60	54	474	23.8258	DNA-binding transcription activator activity	http://amigo.geneontology.org/amigo/term/GO:0001216	MEOX1 POU2F2 FOXC1 POU1F1 FOXJ2 SPI1 MEF2A FOSL2 MEF2C POU4F3 MEOX2 LHX3 TLX1 PHOX2B RFX4 MEF2D CREB1 ESRRB ELF1 LHX4 RREB1 IRF1 IRF3 ELK1 ATF4 IRF5 FOXA1 JUND HNF1A EHF IRF4 POU2F3 NFIC RFX5 NFIB POU4F2 POU4F1 LMX1A ATF3 ELF3 RBPJ ONECUT1 FOS JUNB FOSL1 JUN MAF WT1 RFX6 MIXL1 MAFG FOXJ3 ONECUT3 SPIB
MF	1.81556e-14	19	333	11.9328	DNA-binding transcription repressor activity, RNA polymerase II-specific	http://amigo.geneontology.org/amigo/term/GO:0001227	ARX SPI1 CREM PATZ1 VSX2 IRF3 JDP2 SOX13 VAX1 POU4F2 ZNF281 ATF3 NKX6-1 ZNF148 CDX2 THAP11 NR2F1 JUN FOXD3
MF	1.8807e-14	19	335	11.8615	DNA-binding transcription repressor activity	http://amigo.geneontology.org/amigo/term/GO:0001217	ARX SPI1 CREM PATZ1 VSX2 IRF3 JDP2 SOX13 VAX1 POU4F2 ZNF281 ATF3 NKX6-1 ZNF148 CDX2 THAP11 NR2F1 JUN FOXD3
MF	1.14521e-11	21	617	7.11814	Chromatin binding	http://amigo.geneontology.org/amigo/term/GO:0003682	ARX MEOX1 FOXC1 SPI1 MEF2A FOSL2 PATZ1 STAT1 ELK1 SOX15 FOXA1 HNF1A JDP2 GATA6 VAX1 POU4F2 POU4F1 NKX6-1 RBPJ ONECUT1 FOS
MF	3.49858e-09	18	596	6.31624	Transcription factor binding	http://amigo.geneontology.org/amigo/term/GO:0008134	SOX8 FOXC1 SPI1 CREM CREB1 ESRRB ATF4 FOXA1 JUND HNF1A IRF4 GATA6 RBPJ FOS ATF7 JUNB JUN ARID5A
MF	0.000265142	3	14	44.8152	HMG box domain binding	http://amigo.geneontology.org/amigo/term/GO:0071837	MEOX1 JUN POU3F3
MF	0.000655103	3	19	33.0217	CAMP response element binding	http://amigo.geneontology.org/amigo/term/GO:0035497	CREB1 ATF7 JUN
MF	0.000727607	3	20	31.3706	RNA polymerase II core promoter sequence-specific DNA binding	http://amigo.geneontology.org/amigo/term/GO:0000979	STAT1 POU2F1 FOS
MF	0.00193183	3	28	22.4076	Histone acetyltransferase binding	http://amigo.geneontology.org/amigo/term/GO:0035035	MEF2A STAT1 CREB1
MF	0.00572868	2	10	41.8275	CAMP response element binding protein binding	http://amigo.geneontology.org/amigo/term/GO:0008140	CREM ATF4
MF	0.0071712	3	45	13.9425	Core promoter sequence-specific DNA binding	http://amigo.geneontology.org/amigo/term/GO:0001046	STAT1 POU2F1 FOS
MF	0.0161836	4	125	6.6924	Histone deacetylase binding	http://amigo.geneontology.org/amigo/term/GO:0042826	SPI1 MEF2A MEF2C MEF2D
MF	0.0166225	2	18	23.2375	DNA binding, bending	http://amigo.geneontology.org/amigo/term/GO:0008301	FOXC1 FOXL1
MF	0.0181278	3	65	9.65251	Promoter-specific chromatin binding	http://amigo.geneontology.org/amigo/term/GO:1990841	FOXC1 STAT1 POU4F2
MF	0.0249805	2	23	18.1859	R-SMAD binding	http://amigo.geneontology.org/amigo/term/GO:0070412	FOS JUN
MF	0.0279143	2	25	16.731	Methyl-CpG binding	http://amigo.geneontology.org/amigo/term/GO:0008327	LHX4 CDX2
MF	0.0279143	3	80	7.84266	SMAD binding	http://amigo.geneontology.org/amigo/term/GO:0046332	MEF2A FOS JUN
MF	0.0279143	5	245	4.26811	DNA-binding transcription factor binding	http://amigo.geneontology.org/amigo/term/GO:0140297	SPI1 CREM ATF4 JUND ARID5A
MF	0.0329854	6	367	3.41914	Protein heterodimerization activity	http://amigo.geneontology.org/amigo/term/GO:0046982	MEF2A MEF2C MEF2D ATF4 ATF3 MAFG
MF	0.0329854	12	1139	2.20338	Protein dimerization activity	http://amigo.geneontology.org/amigo/term/GO:0046983	MEF2A MEF2C STAT1 MEF2D IRF3 ATF4 HNF1A ATF3 PRDM9 MIXL1 MAFG POU3F3
MF	0.0408375	9	761	2.47338	Protein domain specific binding	http://amigo.geneontology.org/amigo/term/GO:0019904	MEOX1 POU2F2 NFE2 IRF3 ATF4 FOXA1 JUN WT1 POU3F3
CC	3.15048e-89	89	1316	14.1438	Chromatin	http://amigo.geneontology.org/amigo/term/GO:0000785	ARX MEOX1 SOX8 NFIX POU2F2 FOXC1 POU1F1 FOXJ2 SPI1 MEF2A FOSL2 RFX3 MEF2C NFE2L1 RFX2 POU4F3 CREM KLF1 SP4 MEOX2 LHX3 TLX1 PHOX2B RFX4 STAT1 MEF2D CREB1 VSX2 ESRRB ELF1 LHX4 NFE2 IRF1 IRF3 ELK1 ATF4 IRF5 SOX15 FOXA1 JUND SOX3 HNF1A EHF ELF5 EMX1 LMX1B IRF4 POU2F3 JDP2 GATA6 NFIC DMRTA2 POU2F1 RFX5 SOX13 NFIB VAX1 POU4F2 POU4F1 LHX8 LMX1A ATF3 ELF3 NKX6-1 CDX2 RBPJ THAP11 ONECUT1 HOXD12 FOS EMX2 S…
CC	1.67453e-76	90	1918	9.81355	Chromosome	http://amigo.geneontology.org/amigo/term/GO:0005694	ARX MEOX1 SOX8 NFIX POU2F2 FOXC1 POU1F1 FOXJ2 SPI1 MEF2A FOSL2 RFX3 MEF2C NFE2L1 RFX2 POU4F3 CREM KLF1 SP4 MEOX2 LHX3 TLX1 PHOX2B RFX4 STAT1 MEF2D CREB1 VSX2 ESRRB ELF1 LHX4 NFE2 IRF1 IRF3 ELK1 ATF4 IRF5 SOX15 FOXA1 JUND SOX3 HNF1A EHF ELF5 EMX1 LMX1B IRF4 POU2F3 JDP2 GATA6 NFIC DMRTA2 POU2F1 RFX5 SOX13 NFIB VAX1 POU4F2 POU4F1 LHX8 LMX1A ATF3 ELF3 NKX6-1 PRDM9 CDX2 RBPJ THAP11 ONECUT1 HOXD12 FOS …
CC	6.65598e-17	24	465	10.7942	Transcription regulator complex	http://amigo.geneontology.org/amigo/term/GO:0005667	SOX8 SPI1 MEF2A RFX3 CREM LHX3 CREB1 ATF4 SOX15 JUND HNF1A GATA6 POU2F1 RFX5 POU4F2 POU4F1 CDX2 RBPJ HOXD12 FOS JUNB JUN POU3F1 ONECUT3
CC	9.89121e-09	4	4	209.138	Transcription factor AP-1 complex	http://amigo.geneontology.org/amigo/term/GO:0035976	JUND FOS JUNB JUN
CC	9.14941e-07	10	206	10.1523	RNA polymerase II transcription regulator complex	http://amigo.geneontology.org/amigo/term/GO:0090575	CREM CREB1 ATF4 JUND POU2F1 RFX5 POU4F1 FOS JUNB JUN
CC	5.65193e-06	3	4	156.853	ATF4-CREB1 transcription factor complex	http://amigo.geneontology.org/amigo/term/GO:1990589	CREM CREB1 ATF4
CC	0.00979875	3	39	16.0875	Euchromatin	http://amigo.geneontology.org/amigo/term/GO:0000791	CREB1 POU4F2 JUN
CC	0.0106847	5	161	6.49496	Fibrillar center	http://amigo.geneontology.org/amigo/term/GO:0001650	FOXJ2 RREB1 FOXA1 NFIC NFIB
CC	0.0444701	12	1067	2.35206	Nucleolus	http://amigo.geneontology.org/amigo/term/GO:0005730	FOXJ2 STAT1 RREB1 FOXA1 EMX1 POU2F3 NFIC NFIB ATF3 RBPJ WT1 ARID5A

## Sheet: P30_M_over_P30_F
GO Category	Enrichment FDR	nTranscription Factors	Pathway Genes	Fold Enrichment	Pathway	URL	Transcription Factors
BP	6.13379e-59	79	1716	9.20584	Positive regulation of transcription, DNA-templated	http://amigo.geneontology.org/amigo/term/GO:0045893	ZNF263 TFAP2B RUNX3 POU1F1 SPI1 MEF2A NFATC3 FOSL2 RFX3 MEF2C CREM PATZ1 XBP1 KLF5 MAZ DBP KLF1 NRF1 CREB3 LHX3 HLF PHOX2B RFX4 ATF2 NFE2L2 MEF2D NR5A2 CREB1 KLF7 KLF12 EGR1 EGR2 NFE2 RREB1 IRF1 FOSB IRF5 JUND EGR4 KLF4 LMX1B NFIC POU2F1 RFX5 CREB3L4 CREB5 POU4F1 KLF10 BATF BACH1 ZNF281 ATF3 ZNF148 KLF15 PHOX2A GFI1B PBX3 FOS JUNB SP3 FOSL1 FOXC2 NR2C2 JUN MAF FOXE1 EGR3 SOX2 MAFA POU3F2 WT1 RFX6…
BP	6.13379e-59	79	1717	9.20048	Positive regulation of RNA biosynthetic process	http://amigo.geneontology.org/amigo/term/GO:1902680	ZNF263 TFAP2B RUNX3 POU1F1 SPI1 MEF2A NFATC3 FOSL2 RFX3 MEF2C CREM PATZ1 XBP1 KLF5 MAZ DBP KLF1 NRF1 CREB3 LHX3 HLF PHOX2B RFX4 ATF2 NFE2L2 MEF2D NR5A2 CREB1 KLF7 KLF12 EGR1 EGR2 NFE2 RREB1 IRF1 FOSB IRF5 JUND EGR4 KLF4 LMX1B NFIC POU2F1 RFX5 CREB3L4 CREB5 POU4F1 KLF10 BATF BACH1 ZNF281 ATF3 ZNF148 KLF15 PHOX2A GFI1B PBX3 FOS JUNB SP3 FOSL1 FOXC2 NR2C2 JUN MAF FOXE1 EGR3 SOX2 MAFA POU3F2 WT1 RFX6…
BP	6.13379e-59	79	1716	9.20584	Positive regulation of nucleic acid-templated transcription	http://amigo.geneontology.org/amigo/term/GO:1903508	ZNF263 TFAP2B RUNX3 POU1F1 SPI1 MEF2A NFATC3 FOSL2 RFX3 MEF2C CREM PATZ1 XBP1 KLF5 MAZ DBP KLF1 NRF1 CREB3 LHX3 HLF PHOX2B RFX4 ATF2 NFE2L2 MEF2D NR5A2 CREB1 KLF7 KLF12 EGR1 EGR2 NFE2 RREB1 IRF1 FOSB IRF5 JUND EGR4 KLF4 LMX1B NFIC POU2F1 RFX5 CREB3L4 CREB5 POU4F1 KLF10 BATF BACH1 ZNF281 ATF3 ZNF148 KLF15 PHOX2A GFI1B PBX3 FOS JUNB SP3 FOSL1 FOXC2 NR2C2 JUN MAF FOXE1 EGR3 SOX2 MAFA POU3F2 WT1 RFX6…
BP	3.14679e-57	71	1264	11.2322	Positive regulation of transcription by RNA polymerase II	http://amigo.geneontology.org/amigo/term/GO:0045944	ZNF263 TFAP2B POU1F1 SPI1 MEF2A NFATC3 FOSL2 RFX3 MEF2C CREM XBP1 KLF5 DBP NRF1 CREB3 LHX3 HLF PHOX2B RFX4 ATF2 NFE2L2 MEF2D NR5A2 CREB1 KLF7 KLF12 EGR1 EGR2 RREB1 IRF1 FOSB IRF5 JUND EGR4 KLF4 LMX1B NFIC POU2F1 RFX5 CREB3L4 POU4F1 KLF10 BATF BACH1 ATF3 ZNF148 KLF15 PHOX2A GFI1B PBX3 FOS JUNB SP3 FOSL1 FOXC2 NR2C2 JUN MAF EGR3 SOX2 MAFA POU3F2 WT1 RFX6 SP1 FOXD3 MAFG MEF2B YY2 KLF14 SPIB
BP	7.91323e-56	79	1895	8.33627	Positive regulation of RNA metabolic process	http://amigo.geneontology.org/amigo/term/GO:0051254	ZNF263 TFAP2B RUNX3 POU1F1 SPI1 MEF2A NFATC3 FOSL2 RFX3 MEF2C CREM PATZ1 XBP1 KLF5 MAZ DBP KLF1 NRF1 CREB3 LHX3 HLF PHOX2B RFX4 ATF2 NFE2L2 MEF2D NR5A2 CREB1 KLF7 KLF12 EGR1 EGR2 NFE2 RREB1 IRF1 FOSB IRF5 JUND EGR4 KLF4 LMX1B NFIC POU2F1 RFX5 CREB3L4 CREB5 POU4F1 KLF10 BATF BACH1 ZNF281 ATF3 ZNF148 KLF15 PHOX2A GFI1B PBX3 FOS JUNB SP3 FOSL1 FOXC2 NR2C2 JUN MAF FOXE1 EGR3 SOX2 MAFA POU3F2 WT1 RFX6…
BP	1.33228e-54	79	1970	8.0189	Positive regulation of macromolecule biosynthetic process	http://amigo.geneontology.org/amigo/term/GO:0010557	ZNF263 TFAP2B RUNX3 POU1F1 SPI1 MEF2A NFATC3 FOSL2 RFX3 MEF2C CREM PATZ1 XBP1 KLF5 MAZ DBP KLF1 NRF1 CREB3 LHX3 HLF PHOX2B RFX4 ATF2 NFE2L2 MEF2D NR5A2 CREB1 KLF7 KLF12 EGR1 EGR2 NFE2 RREB1 IRF1 FOSB IRF5 JUND EGR4 KLF4 LMX1B NFIC POU2F1 RFX5 CREB3L4 CREB5 POU4F1 KLF10 BATF BACH1 ZNF281 ATF3 ZNF148 KLF15 PHOX2A GFI1B PBX3 FOS JUNB SP3 FOSL1 FOXC2 NR2C2 JUN MAF FOXE1 EGR3 SOX2 MAFA POU3F2 WT1 RFX6…
BP	1.40255e-34	49	957	10.2385	Negative regulation of transcription by RNA polymerase II	http://amigo.geneontology.org/amigo/term/GO:0000122	ZNF263 TFAP2B RUNX3 POU1F1 SPI1 MEF2A NFATC3 MEF2C CREM PATZ1 XBP1 KLF5 MAZ PAX4 BACH2 ATF2 KLF7 KLF12 VSX2 EGR1 RREB1 FOSB KLF16 KLF4 JDP2 NFIC RFX5 POU4F1 KLF10 BACH1 GFI1 ZNF281 ATF3 ZNF148 GFI1B SP2 THAP11 KLF11 SP3 FOXC2 NR2C2 JUN MAF FOXE1 SOX2 WT1 FOXD3 MAFK SP5
BP	2.60437e-33	54	1353	7.98086	Negative regulation of transcription, DNA-templated	http://amigo.geneontology.org/amigo/term/GO:0045892	ZNF263 TFAP2B RUNX3 POU1F1 SPI1 MEF2A NFATC3 RFX3 MEF2C CREM PATZ1 XBP1 KLF5 MAZ PAX4 BACH2 ATF2 CREB1 KLF7 KLF12 VSX2 EGR1 RREB1 IRF1 FOSB KLF16 KLF4 JDP2 NFIC POU2F1 RFX5 POU4F1 KLF10 BACH1 GFI1 ZNF281 ATF3 ZNF148 GFI1B SP2 THAP11 KLF11 SP3 FOXC2 NR2C2 JUN MAF FOXE1 SOX2 ZNF93 WT1 FOXD3 MAFK SP5
BP	2.60437e-33	54	1357	7.95734	Negative regulation of RNA biosynthetic process	http://amigo.geneontology.org/amigo/term/GO:1902679	ZNF263 TFAP2B RUNX3 POU1F1 SPI1 MEF2A NFATC3 RFX3 MEF2C CREM PATZ1 XBP1 KLF5 MAZ PAX4 BACH2 ATF2 CREB1 KLF7 KLF12 VSX2 EGR1 RREB1 IRF1 FOSB KLF16 KLF4 JDP2 NFIC POU2F1 RFX5 POU4F1 KLF10 BACH1 GFI1 ZNF281 ATF3 ZNF148 GFI1B SP2 THAP11 KLF11 SP3 FOXC2 NR2C2 JUN MAF FOXE1 SOX2 ZNF93 WT1 FOXD3 MAFK SP5
BP	2.60437e-33	54	1355	7.96908	Negative regulation of nucleic acid-templated transcription	http://amigo.geneontology.org/amigo/term/GO:1903507	ZNF263 TFAP2B RUNX3 POU1F1 SPI1 MEF2A NFATC3 RFX3 MEF2C CREM PATZ1 XBP1 KLF5 MAZ PAX4 BACH2 ATF2 CREB1 KLF7 KLF12 VSX2 EGR1 RREB1 IRF1 FOSB KLF16 KLF4 JDP2 NFIC POU2F1 RFX5 POU4F1 KLF10 BACH1 GFI1 ZNF281 ATF3 ZNF148 GFI1B SP2 THAP11 KLF11 SP3 FOXC2 NR2C2 JUN MAF FOXE1 SOX2 ZNF93 WT1 FOXD3 MAFK SP5
BP	1.36822e-31	54	1469	7.35065	Negative regulation of RNA metabolic process	http://amigo.geneontology.org/amigo/term/GO:0051253	ZNF263 TFAP2B RUNX3 POU1F1 SPI1 MEF2A NFATC3 RFX3 MEF2C CREM PATZ1 XBP1 KLF5 MAZ PAX4 BACH2 ATF2 CREB1 KLF7 KLF12 VSX2 EGR1 RREB1 IRF1 FOSB KLF16 KLF4 JDP2 NFIC POU2F1 RFX5 POU4F1 KLF10 BACH1 GFI1 ZNF281 ATF3 ZNF148 GFI1B SP2 THAP11 KLF11 SP3 FOXC2 NR2C2 JUN MAF FOXE1 SOX2 ZNF93 WT1 FOXD3 MAFK SP5
BP	1.1896e-29	54	1607	6.71942	Negative regulation of nucleobase-containing compound metabolic process	http://amigo.geneontology.org/amigo/term/GO:0045934	ZNF263 TFAP2B RUNX3 POU1F1 SPI1 MEF2A NFATC3 RFX3 MEF2C CREM PATZ1 XBP1 KLF5 MAZ PAX4 BACH2 ATF2 CREB1 KLF7 KLF12 VSX2 EGR1 RREB1 IRF1 FOSB KLF16 KLF4 JDP2 NFIC POU2F1 RFX5 POU4F1 KLF10 BACH1 GFI1 ZNF281 ATF3 ZNF148 GFI1B SP2 THAP11 KLF11 SP3 FOXC2 NR2C2 JUN MAF FOXE1 SOX2 ZNF93 WT1 FOXD3 MAFK SP5
BP	2.3183e-29	54	1631	6.62054	Negative regulation of cellular macromolecule biosynthetic process	http://amigo.geneontology.org/amigo/term/GO:2000113	ZNF263 TFAP2B RUNX3 POU1F1 SPI1 MEF2A NFATC3 RFX3 MEF2C CREM PATZ1 XBP1 KLF5 MAZ PAX4 BACH2 ATF2 CREB1 KLF7 KLF12 VSX2 EGR1 RREB1 IRF1 FOSB KLF16 KLF4 JDP2 NFIC POU2F1 RFX5 POU4F1 KLF10 BACH1 GFI1 ZNF281 ATF3 ZNF148 GFI1B SP2 THAP11 KLF11 SP3 FOXC2 NR2C2 JUN MAF FOXE1 SOX2 ZNF93 WT1 FOXD3 MAFK SP5
BP	3.01962e-29	54	1642	6.57619	Negative regulation of macromolecule biosynthetic process	http://amigo.geneontology.org/amigo/term/GO:0010558	ZNF263 TFAP2B RUNX3 POU1F1 SPI1 MEF2A NFATC3 RFX3 MEF2C CREM PATZ1 XBP1 KLF5 MAZ PAX4 BACH2 ATF2 CREB1 KLF7 KLF12 VSX2 EGR1 RREB1 IRF1 FOSB KLF16 KLF4 JDP2 NFIC POU2F1 RFX5 POU4F1 KLF10 BACH1 GFI1 ZNF281 ATF3 ZNF148 GFI1B SP2 THAP11 KLF11 SP3 FOXC2 NR2C2 JUN MAF FOXE1 SOX2 ZNF93 WT1 FOXD3 MAFK SP5
BP	1.70902e-28	54	1702	6.34436	Negative regulation of cellular biosynthetic process	http://amigo.geneontology.org/amigo/term/GO:0031327	ZNF263 TFAP2B RUNX3 POU1F1 SPI1 MEF2A NFATC3 RFX3 MEF2C CREM PATZ1 XBP1 KLF5 MAZ PAX4 BACH2 ATF2 CREB1 KLF7 KLF12 VSX2 EGR1 RREB1 IRF1 FOSB KLF16 KLF4 JDP2 NFIC POU2F1 RFX5 POU4F1 KLF10 BACH1 GFI1 ZNF281 ATF3 ZNF148 GFI1B SP2 THAP11 KLF11 SP3 FOXC2 NR2C2 JUN MAF FOXE1 SOX2 ZNF93 WT1 FOXD3 MAFK SP5
BP	4.07067e-28	54	1734	6.22728	Negative regulation of biosynthetic process	http://amigo.geneontology.org/amigo/term/GO:0009890	ZNF263 TFAP2B RUNX3 POU1F1 SPI1 MEF2A NFATC3 RFX3 MEF2C CREM PATZ1 XBP1 KLF5 MAZ PAX4 BACH2 ATF2 CREB1 KLF7 KLF12 VSX2 EGR1 RREB1 IRF1 FOSB KLF16 KLF4 JDP2 NFIC POU2F1 RFX5 POU4F1 KLF10 BACH1 GFI1 ZNF281 ATF3 ZNF148 GFI1B SP2 THAP11 KLF11 SP3 FOXC2 NR2C2 JUN MAF FOXE1 SOX2 ZNF93 WT1 FOXD3 MAFK SP5
BP	1.39521e-11	18	340	10.5864	Muscle organ development	http://amigo.geneontology.org/amigo/term/GO:0007517	MEF2A MEF2C XBP1 KLF5 HLF PHOX2B MEF2D CREB1 EGR1 EGR2 LBX1 POU4F1 ATF3 FOS FOXC2 EGR3 WT1 MEF2B
BP	1.98236e-10	35	1817	3.85183	Regulation of cell population proliferation	http://amigo.geneontology.org/amigo/term/GO:0042127	TFAP2B RUNX3 POU1F1 FOSL2 MEF2C XBP1 KLF5 MAZ CREB3 PHOX2B ATF2 MEF2D NR5A2 CREB1 KLF9 EGR1 RREB1 IRF1 JUND EGR4 KLF4 LBX1 KLF10 ATF3 STAT2 JUNB KLF11 FOSL1 JUN EGR3 SOX2 POU3F2 WT1 SP1 MAFG
BP	4.15646e-09	9	64	28.1201	Regulation of pri-miRNA transcription by RNA polymerase II	http://amigo.geneontology.org/amigo/term/GO:1902893	SPI1 NFATC3 KLF5 EGR1 KLF4 FOS FOSL1 JUN WT1
BP	4.56424e-09	9	65	27.6874	Pri-miRNA transcription by RNA polymerase II	http://amigo.geneontology.org/amigo/term/GO:0061614	SPI1 NFATC3 KLF5 EGR1 KLF4 FOS FOSL1 JUN WT1
BP	6.36265e-09	9	68	26.4659	Skeletal muscle cell differentiation	http://amigo.geneontology.org/amigo/term/GO:0035914	MEF2C KLF5 HLF PHOX2B MEF2D EGR1 EGR2 ATF3 FOS
BP	6.36265e-09	32	1738	3.68175	Regulation of cell differentiation	http://amigo.geneontology.org/amigo/term/GO:0045595	TFAP2B RUNX3 SPI1 MEF2A NFATC3 RFX3 MEF2C XBP1 KLF5 PAX4 PHOX2B NFE2L2 CREB1 KLF7 EGR2 NFE2 RREB1 IRF1 JUND KLF4 LBX1 JDP2 POU4F1 KLF10 FOS JUNB JUN MAF EGR3 SOX2 POU3F2 MAFG
BP	7.50933e-09	8	46	34.7765	Positive regulation of pri-miRNA transcription by RNA polymerase II	http://amigo.geneontology.org/amigo/term/GO:1902895	SPI1 KLF5 EGR1 KLF4 FOS FOSL1 JUN WT1
BP	2.24459e-08	32	1832	3.49284	Response to oxygen-containing compound	http://amigo.geneontology.org/amigo/term/GO:1901700	SPI1 MEF2C XBP1 KLF5 KLF1 PAX4 ATF2 NFE2L2 CREB1 KLF7 KLF9 EGR1 EGR2 FOSB IRF5 KLF16 JUND KLF4 POU4F1 KLF10 GFI1 KLF15 FOS STAT2 KLF11 FOSL1 FOXC2 JUN MAFA WT1 RFX6 SP1
BP	3.07435e-08	19	627	6.05954	Muscle structure development	http://amigo.geneontology.org/amigo/term/GO:0061061	MEF2A NFATC3 MEF2C XBP1 KLF5 HLF PHOX2B MEF2D CREB1 EGR1 EGR2 LBX1 POU4F1 ATF3 FOS FOXC2 EGR3 WT1 MEF2B
BP	1.21262e-07	24	1121	4.28114	Response to organonitrogen compound	http://amigo.geneontology.org/amigo/term/GO:0010243	MEF2C XBP1 KLF5 KLF1 PAX4 NFE2L2 CREB1 EGR1 EGR2 FOSB IRF5 KLF16 JUND KLF4 KLF10 KLF15 FOS STAT2 KLF11 FOSL1 FOXC2 JUN WT1 SP1
BP	1.78542e-07	10	138	14.4902	Endocrine system development	http://amigo.geneontology.org/amigo/term/GO:0035270	POU1F1 RFX3 PAX4 LHX3 CREB1 FOXE1 SOX2 POU3F2 WT1 RFX6
BP	2.41008e-07	23	1069	4.30233	Hematopoietic or lymphoid organ development	http://amigo.geneontology.org/amigo/term/GO:0048534	RUNX3 SPI1 MEF2C PATZ1 XBP1 KLF1 NFE2L2 CREB1 EGR1 NFE2 IRF1 KLF4 POU4F1 KLF10 BATF GFI1 GFI1B FOS JUNB SP3 JUN FOXE1 EGR3
BP	2.60601e-07	26	1373	3.78666	Positive regulation of developmental process	http://amigo.geneontology.org/amigo/term/GO:0051094	RUNX3 MEF2A RFX3 MEF2C XBP1 KLF5 PAX4 PHOX2B NFE2L2 CREB1 EGR2 RREB1 JUND KLF4 POU4F1 KLF10 FOS JUNB FOXC2 NR2C2 JUN EGR3 SOX2 POU3F2 WT1 SP1
BP	4.54769e-07	13	310	8.38563	Rhythmic process	http://amigo.geneontology.org/amigo/term/GO:0048511	CREM DBP PAX4 HLF CREB1 KLF9 EGR1 EGR2 JUND KLF10 JUN EGR3 SP1
BP	5.00091e-07	14	376	7.4455	Striated muscle tissue development	http://amigo.geneontology.org/amigo/term/GO:0014706	MEF2A MEF2C KLF5 HLF PHOX2B MEF2D CREB1 EGR1 EGR2 POU4F1 ATF3 FOS FOXC2 WT1
BP	5.72698e-07	23	1129	4.07369	Immune system development	http://amigo.geneontology.org/amigo/term/GO:0002520	RUNX3 SPI1 MEF2C PATZ1 XBP1 KLF1 NFE2L2 CREB1 EGR1 NFE2 IRF1 KLF4 POU4F1 KLF10 BATF GFI1 GFI1B FOS JUNB SP3 JUN FOXE1 EGR3
BP	5.72698e-07	22	1031	4.26695	Hemopoiesis	http://amigo.geneontology.org/amigo/term/GO:0030097	RUNX3 SPI1 MEF2C PATZ1 XBP1 KLF1 NFE2L2 CREB1 EGR1 NFE2 IRF1 KLF4 POU4F1 KLF10 BATF GFI1 GFI1B FOS JUNB SP3 JUN EGR3
BP	5.73292e-07	29	1769	3.27811	Response to endogenous stimulus	http://amigo.geneontology.org/amigo/term/GO:0009719	TFAP2B RUNX3 SPI1 MEF2C XBP1 KLF5 KLF1 PHOX2B NFE2L2 NR5A2 CREB1 KLF9 EGR1 EGR2 FOSB KLF16 JUND KLF4 KLF10 KLF15 FOS STAT2 KLF11 FOSL1 FOXC2 JUN EGR3 WT1 SP1
BP	5.73292e-07	24	1231	3.89858	Response to nitrogen compound	http://amigo.geneontology.org/amigo/term/GO:1901698	MEF2C XBP1 KLF5 KLF1 PAX4 NFE2L2 CREB1 EGR1 EGR2 FOSB IRF5 KLF16 JUND KLF4 KLF10 KLF15 FOS STAT2 KLF11 FOSL1 FOXC2 JUN WT1 SP1
BP	7.78041e-07	14	394	7.10535	Muscle tissue development	http://amigo.geneontology.org/amigo/term/GO:0060537	MEF2A MEF2C KLF5 HLF PHOX2B MEF2D CREB1 EGR1 EGR2 POU4F1 ATF3 FOS FOXC2 WT1
BP	1.29085e-06	10	175	11.4266	Skeletal muscle organ development	http://amigo.geneontology.org/amigo/term/GO:0060538	MEF2C KLF5 HLF PHOX2B MEF2D EGR1 EGR2 ATF3 FOS WT1
BP	1.399e-06	16	562	5.69295	Response to peptide	http://amigo.geneontology.org/amigo/term/GO:1901652	XBP1 KLF5 KLF1 NFE2L2 CREB1 EGR1 EGR2 IRF5 JUND KLF4 KLF10 KLF15 STAT2 KLF11 FOXC2 SP1
BP	2.25285e-06	25	1438	3.47644	Regulation of multicellular organismal development	http://amigo.geneontology.org/amigo/term/GO:2000026	RUNX3 SPI1 RFX3 MEF2C XBP1 ATF2 NFE2L2 CREB1 KLF7 EGR2 NFE2 IRF1 KLF4 POU4F1 KLF10 GFI1B FOS FOXC2 NR2C2 JUN MAF EGR3 WT1 SP1 MAFG
BP	2.26057e-06	22	1127	3.90349	Circulatory system development	http://amigo.geneontology.org/amigo/term/GO:0072359	TFAP2B SPI1 MEF2A NFATC3 MEF2C XBP1 KLF5 ATF2 NFE2L2 MEF2D CREB1 EGR1 KLF4 LBX1 POU4F1 JUNB FOSL1 FOXC2 JUN EGR3 WT1 SP1
BP	4.95902e-06	26	1614	3.22124	Positive regulation of multicellular organismal process	http://amigo.geneontology.org/amigo/term/GO:0051240	RUNX3 MEF2A RFX3 MEF2C XBP1 PHOX2B ATF2 NFE2L2 CREB1 EGR1 EGR2 RREB1 IRF1 IRF5 KLF4 POU4F1 KLF10 BATF FOS FOXC2 NR2C2 JUN EGR3 POU3F2 WT1 SP1
BP	5.34166e-06	11	263	8.36355	Connective tissue development	http://amigo.geneontology.org/amigo/term/GO:0061448	RUNX3 SPI1 MEF2C XBP1 ATF2 MEF2D KLF7 EGR1 FOXC2 MAF WT1
BP	5.85211e-06	19	897	4.2356	Positive regulation of cell differentiation	http://amigo.geneontology.org/amigo/term/GO:0045597	RUNX3 MEF2A RFX3 MEF2C XBP1 KLF5 PAX4 PHOX2B CREB1 EGR2 RREB1 JUND POU4F1 KLF10 FOS JUNB JUN EGR3 SOX2
BP	6.6181e-06	21	1102	3.81058	Embryo development	http://amigo.geneontology.org/amigo/term/GO:0009790	MEF2C NFE2L2 NR5A2 KLF4 LMX1B LBX1 ZNF281 SP8 PBX3 JUNB FOXB1 SP3 FOSL1 FOXC2 NR2C2 FOXE1 SOX2 WT1 FOXD3 MAFG SP9
BP	6.69405e-06	23	1313	3.50281	Cellular response to oxygen-containing compound	http://amigo.geneontology.org/amigo/term/GO:1901701	SPI1 MEF2C XBP1 KLF5 KLF1 NFE2L2 CREB1 KLF7 KLF9 EGR1 KLF16 KLF4 POU4F1 KLF10 GFI1 KLF15 FOS KLF11 FOXC2 JUN WT1 RFX6 SP1
BP	7.38654e-06	9	163	11.041	Skeletal muscle tissue development	http://amigo.geneontology.org/amigo/term/GO:0007519	MEF2C KLF5 HLF PHOX2B MEF2D EGR1 EGR2 ATF3 FOS
BP	9.15032e-06	10	221	9.04819	Circadian rhythm	http://amigo.geneontology.org/amigo/term/GO:0007623	CREM DBP PAX4 CREB1 KLF9 EGR1 JUND KLF10 JUN EGR3
BP	9.97117e-06	17	748	4.54466	Vasculature development	http://amigo.geneontology.org/amigo/term/GO:0001944	TFAP2B SPI1 NFATC3 MEF2C XBP1 KLF5 ATF2 NFE2L2 EGR1 KLF4 JUNB FOSL1 FOXC2 JUN EGR3 WT1 SP1
BP	1.02286e-05	7	83	16.8645	Diencephalon development	http://amigo.geneontology.org/amigo/term/GO:0021536	POU1F1 LHX3 CREB1 POU4F1 FOXB1 SOX2 POU3F2
BP	1.71536e-05	24	1505	3.18881	Cellular response to endogenous stimulus	http://amigo.geneontology.org/amigo/term/GO:0071495	TFAP2B SPI1 MEF2C XBP1 KLF5 KLF1 PHOX2B NFE2L2 NR5A2 CREB1 KLF9 EGR1 FOSB KLF16 KLF4 KLF10 KLF15 FOS KLF11 FOXC2 JUN EGR3 WT1 SP1
BP	2.17722e-05	15	615	4.87719	Leukocyte differentiation	http://amigo.geneontology.org/amigo/term/GO:0002521	RUNX3 SPI1 PATZ1 XBP1 CREB1 EGR1 IRF1 POU4F1 KLF10 BATF FOS JUNB SP3 JUN EGR3
BP	2.26234e-05	20	1094	3.65567	Tube development	http://amigo.geneontology.org/amigo/term/GO:0035295	TFAP2B SPI1 MEF2C XBP1 KLF5 LHX3 ATF2 NFE2L2 CREB1 KLF4 LBX1 JUNB FOXB1 SP3 FOXC2 JUN FOXE1 EGR3 WT1 SP1
BP	2.60263e-05	13	461	5.63892	Regulation of hemopoiesis	http://amigo.geneontology.org/amigo/term/GO:1903706	RUNX3 SPI1 MEF2C XBP1 CREB1 NFE2 IRF1 POU4F1 KLF10 GFI1B FOS JUN EGR3
BP	2.68357e-05	16	717	4.46226	Blood vessel development	http://amigo.geneontology.org/amigo/term/GO:0001568	TFAP2B SPI1 MEF2C XBP1 KLF5 ATF2 NFE2L2 EGR1 KLF4 JUNB FOSL1 FOXC2 JUN EGR3 WT1 SP1
BP	4.64073e-05	9	207	8.69413	Cellular response to metal ion	http://amigo.geneontology.org/amigo/term/GO:0071248	MEF2A MEF2C NFE2L2 CREB1 FOSB JUND FOS JUNB JUN
BP	7.07767e-05	20	1183	3.38064	Anatomical structure formation involved in morphogenesis	http://amigo.geneontology.org/amigo/term/GO:0048646	TFAP2B MEF2A MEF2C RFX2 XBP1 KLF5 ATF2 NFE2L2 EGR2 KLF4 PHOX2A JUNB FOXB1 SP3 FOXC2 JUN EGR3 SOX2 WT1 SP1
BP	7.46837e-05	10	284	7.04102	Cell fate commitment	http://amigo.geneontology.org/amigo/term/GO:0045165	MEF2C LHX3 KLF4 LBX1 POU4F1 BATF FOXC2 SOX2 POU3F2 WT1
BP	8.17881e-05	15	691	4.34077	Cellular response to organonitrogen compound	http://amigo.geneontology.org/amigo/term/GO:0071417	MEF2C XBP1 KLF5 KLF1 NFE2L2 CREB1 EGR1 KLF16 KLF4 KLF10 KLF15 KLF11 FOXC2 WT1 SP1
BP	9.35198e-05	4	19	42.0979	Cellular response to fluid shear stress	http://amigo.geneontology.org/amigo/term/GO:0071498	MEF2C XBP1 NFE2L2 KLF4
BP	0.000125465	9	236	7.62578	Cellular response to inorganic substance	http://amigo.geneontology.org/amigo/term/GO:0071241	MEF2A MEF2C NFE2L2 CREB1 FOSB JUND FOS JUNB JUN
BP	0.00013222	9	238	7.5617	Fat cell differentiation	http://amigo.geneontology.org/amigo/term/GO:0045444	TFAP2B XBP1 KLF5 ATF2 CREB1 EGR2 RREB1 KLF4 JDP2
BP	0.000136689	5	46	21.7353	Pituitary gland development	http://amigo.geneontology.org/amigo/term/GO:0021983	POU1F1 LHX3 CREB1 SOX2 POU3F2
BP	0.000137168	12	460	5.21648	Pattern specification process	http://amigo.geneontology.org/amigo/term/GO:0007389	RFX3 MEF2C LHX3 RFX4 EGR2 LMX1B LBX1 SP8 PBX3 FOXB1 FOXC2 WT1
BP	0.000138057	12	461	5.20516	Gland development	http://amigo.geneontology.org/amigo/term/GO:0048732	POU1F1 XBP1 DBP LHX3 CREB1 RREB1 FOXB1 SP3 FOXE1 SOX2 POU3F2 WT1
BP	0.000162445	9	246	7.31579	Myeloid leukocyte differentiation	http://amigo.geneontology.org/amigo/term/GO:0002573	SPI1 CREB1 POU4F1 KLF10 BATF FOS JUNB SP3 JUN
BP	0.000180044	12	475	5.05175	Myeloid cell differentiation	http://amigo.geneontology.org/amigo/term/GO:0030099	SPI1 MEF2C KLF1 CREB1 NFE2 POU4F1 KLF10 BATF FOS JUNB SP3 JUN
BP	0.000180044	8	188	8.50915	Positive regulation of leukocyte differentiation	http://amigo.geneontology.org/amigo/term/GO:1902107	RUNX3 XBP1 CREB1 POU4F1 KLF10 FOS JUN EGR3
BP	0.000180044	8	188	8.50915	Positive regulation of hemopoiesis	http://amigo.geneontology.org/amigo/term/GO:1903708	RUNX3 XBP1 CREB1 POU4F1 KLF10 FOS JUN EGR3
BP	0.000200185	23	1639	2.8061	Regulation of apoptotic process	http://amigo.geneontology.org/amigo/term/GO:0042981	TFAP2B MEF2C XBP1 MAZ PAX4 CREB3 LHX3 ATF2 NFE2L2 CREB1 EGR1 IRF5 KLF4 POU4F1 ATF3 PRDM9 FOXB1 KLF11 FOSL1 FOXC2 JUN EGR3 WT1
BP	0.000206329	6	89	13.4808	Cellular response to calcium ion	http://amigo.geneontology.org/amigo/term/GO:0071277	MEF2A MEF2C FOSB JUND FOS JUNB
BP	0.000237808	15	769	3.90049	Negative regulation of cell population proliferation	http://amigo.geneontology.org/amigo/term/GO:0008285	TFAP2B RUNX3 POU1F1 MEF2C PHOX2B ATF2 KLF9 IRF1 KLF4 LBX1 KLF10 KLF11 FOSL1 SOX2 WT1
BP	0.000237808	11	410	5.36491	Sensory system development	http://amigo.geneontology.org/amigo/term/GO:0048880	TFAP2B PAX4 PHOX2B KLF4 POU4F1 PBX3 SP3 FOXC2 MAF SOX2 WT1
BP	0.000237808	3	8	74.9868	Cellular response to laminar fluid shear stress	http://amigo.geneontology.org/amigo/term/GO:0071499	XBP1 NFE2L2 KLF4
BP	0.000245537	15	772	3.88533	Cellular response to nitrogen compound	http://amigo.geneontology.org/amigo/term/GO:1901699	MEF2C XBP1 KLF5 KLF1 NFE2L2 CREB1 EGR1 KLF16 KLF4 KLF10 KLF15 KLF11 FOXC2 WT1 SP1
BP	0.00028731	23	1684	2.73111	Regulation of programmed cell death	http://amigo.geneontology.org/amigo/term/GO:0043067	TFAP2B MEF2C XBP1 MAZ PAX4 CREB3 LHX3 ATF2 NFE2L2 CREB1 EGR1 IRF5 KLF4 POU4F1 ATF3 PRDM9 FOXB1 KLF11 FOSL1 FOXC2 JUN EGR3 WT1
BP	0.000290866	6	96	12.4978	Response to cAMP	http://amigo.geneontology.org/amigo/term/GO:0051591	PAX4 FOSB FOS FOSL1 JUN WT1
BP	0.000290866	11	421	5.22474	Cellular response to peptide	http://amigo.geneontology.org/amigo/term/GO:1901653	XBP1 KLF5 KLF1 NFE2L2 CREB1 KLF4 KLF10 KLF15 KLF11 FOXC2 SP1
BP	0.00030856	17	998	3.40622	Response to hormone	http://amigo.geneontology.org/amigo/term/GO:0009725	MEF2C XBP1 NFE2L2 NR5A2 CREB1 KLF9 EGR1 EGR2 FOSB JUND KLF15 FOS STAT2 FOSL1 FOXC2 WT1 SP1
BP	0.000358462	10	352	5.68082	Regionalization	http://amigo.geneontology.org/amigo/term/GO:0003002	MEF2C LHX3 RFX4 EGR2 LMX1B SP8 PBX3 FOXB1 FOXC2 WT1
BP	0.000380281	24	1847	2.59835	Regulation of cell death	http://amigo.geneontology.org/amigo/term/GO:0010941	TFAP2B MEF2C XBP1 MAZ PAX4 CREB3 LHX3 ATF2 NFE2L2 CREB1 EGR1 IRF5 KLF4 POU4F1 ATF3 PRDM9 FOS FOXB1 KLF11 FOSL1 FOXC2 JUN EGR3 WT1
BP	0.000380281	9	281	6.40457	T cell differentiation	http://amigo.geneontology.org/amigo/term/GO:0030217	RUNX3 SPI1 PATZ1 XBP1 EGR1 IRF1 BATF SP3 EGR3
BP	0.000409486	6	103	11.6484	Spinal cord development	http://amigo.geneontology.org/amigo/term/GO:0021510	LHX3 RFX4 LBX1 PHOX2A PBX3 FOXB1
BP	0.00041747	5	61	16.3906	Glomerulus development	http://amigo.geneontology.org/amigo/term/GO:0032835	MEF2C EGR1 KLF15 FOXC2 WT1
BP	0.000500265	17	1042	3.26238	Positive regulation of cell population proliferation	http://amigo.geneontology.org/amigo/term/GO:0008284	TFAP2B FOSL2 MEF2C XBP1 KLF5 MAZ ATF2 MEF2D EGR1 RREB1 EGR4 ATF3 FOSL1 JUN EGR3 POU3F2 SP1
BP	0.000530012	13	635	4.09377	Blood vessel morphogenesis	http://amigo.geneontology.org/amigo/term/GO:0048514	TFAP2B SPI1 XBP1 KLF5 ATF2 NFE2L2 KLF4 JUNB FOXC2 JUN EGR3 WT1 SP1
BP	0.000566122	4	32	24.9956	Positive regulation of osteoclast differentiation	http://amigo.geneontology.org/amigo/term/GO:0045672	CREB1 POU4F1 KLF10 FOS
BP	0.00057986	5	66	15.1489	Positive regulation of myeloid leukocyte differentiation	http://amigo.geneontology.org/amigo/term/GO:0002763	CREB1 POU4F1 KLF10 FOS JUN
BP	0.00057986	20	1404	2.8485	Response to cytokine	http://amigo.geneontology.org/amigo/term/GO:0034097	SPI1 XBP1 KLF5 NFE2L2 NR5A2 CREB1 EGR1 IRF1 IRF5 KLF4 POU2F1 POU4F1 BATF GFI1 FOS STAT2 JUNB FOSL1 JUN SOX2
BP	0.000663461	5	68	14.7033	Somatic stem cell population maintenance	http://amigo.geneontology.org/amigo/term/GO:0035019	SPI1 KLF4 KLF10 SOX2 FOXD3
BP	0.000670586	15	855	3.50816	Epithelial cell differentiation	http://amigo.geneontology.org/amigo/term/GO:0030855	FOSL2 RFX3 MEF2C KLF5 NR5A2 CREB1 KLF7 KLF4 KLF15 FOXB1 FOXC2 MAF WT1 RFX6 MAFG
BP	0.000684689	4	34	23.5253	Response to fluid shear stress	http://amigo.geneontology.org/amigo/term/GO:0034405	MEF2C XBP1 NFE2L2 KLF4
BP	0.000923529	19	1336	2.84381	Positive regulation of gene expression	http://amigo.geneontology.org/amigo/term/GO:0010628	SPI1 MEF2A MEF2C XBP1 MAZ ATF2 NFE2L2 CREB1 EGR1 IRF1 IRF5 KLF4 POU4F1 BATF ATF3 MAF WT1 SP1 MAFG
BP	0.000923529	9	320	5.62401	Regulation of leukocyte differentiation	http://amigo.geneontology.org/amigo/term/GO:1902105	RUNX3 XBP1 CREB1 IRF1 POU4F1 KLF10 FOS JUN EGR3
BP	0.000967191	15	886	3.38541	Tube morphogenesis	http://amigo.geneontology.org/amigo/term/GO:0035239	TFAP2B SPI1 MEF2C XBP1 KLF5 ATF2 NFE2L2 KLF4 LBX1 JUNB FOXC2 JUN EGR3 WT1 SP1
BP	0.000981388	12	584	4.10887	Response to inorganic substance	http://amigo.geneontology.org/amigo/term/GO:0010035	MEF2A MEF2C ATF2 NFE2L2 CREB1 FOSB JUND KLF4 FOS JUNB FOSL1 JUN
BP	0.00104223	20	1473	2.71507	Neuron differentiation	http://amigo.geneontology.org/amigo/term/GO:0030182	RUNX3 MEF2A MEF2C XBP1 LHX3 PHOX2B NFE2L2 CREB1 KLF7 EGR2 KLF4 LMX1B LBX1 POU4F1 GFI1 PHOX2A PBX3 FOXB1 SOX2 POU3F2
BP	0.00121313	10	416	4.80685	Ossification	http://amigo.geneontology.org/amigo/term/GO:0001503	RUNX3 MEF2C MEF2D EGR2 JUND KLF10 JUNB SP3 FOXC2 SOX2
BP	0.0012269	6	129	9.30069	Blood vessel endothelial cell migration	http://amigo.geneontology.org/amigo/term/GO:0043534	MEF2C NFE2L2 KLF4 FOXC2 EGR3 SP1
BP	0.00133558	3	15	39.993	Response to laminar fluid shear stress	http://amigo.geneontology.org/amigo/term/GO:0034616	XBP1 NFE2L2 KLF4
BP	0.00133558	4	41	19.5088	Adipose tissue development	http://amigo.geneontology.org/amigo/term/GO:0060612	SPI1 XBP1 ATF2 KLF7
BP	0.00133558	3	15	39.993	Glomerular mesangium development	http://amigo.geneontology.org/amigo/term/GO:0072109	EGR1 FOXC2 WT1
BP	0.00139773	13	710	3.66133	Positive regulation of cell death	http://amigo.geneontology.org/amigo/term/GO:0010942	TFAP2B MEF2C XBP1 ATF2 CREB1 EGR1 IRF5 POU4F1 ATF3 FOS KLF11 FOSL1 JUN
BP	0.00150444	5	83	12.0461	Peripheral nervous system development	http://amigo.geneontology.org/amigo/term/GO:0007422	RUNX3 EGR2 POU4F1 EGR3 POU3F2
BP	0.00155267	6	136	8.82198	Response to organophosphorus	http://amigo.geneontology.org/amigo/term/GO:0046683	PAX4 FOSB FOS FOSL1 JUN WT1
BP	0.00159615	9	349	5.15669	Regulation of epithelial cell proliferation	http://amigo.geneontology.org/amigo/term/GO:0050678	RUNX3 MEF2C XBP1 ATF2 KLF9 RREB1 EGR3 SOX2 SP1
BP	0.0017137	2	3	133.31	Positive regulation of transcription from RNA polymerase II promoter involved in unfolded protein response	http://amigo.geneontology.org/amigo/term/GO:0006990	XBP1 CREB3
BP	0.0017137	6	139	8.63158	Regulation of transcription from RNA polymerase II promoter in response to stress	http://amigo.geneontology.org/amigo/term/GO:0043618	XBP1 NFE2L2 EGR1 BACH1 ATF3 JUN
BP	0.0017137	2	3	133.31	Positive regulation of sulfur metabolic process	http://amigo.geneontology.org/amigo/term/GO:0051176	NFE2L2 SP1
BP	0.0017137	2	3	133.31	Metanephric glomerular mesangial cell proliferation involved in metanephros development	http://amigo.geneontology.org/amigo/term/GO:0072262	EGR1 WT1
BP	0.0017137	2	3	133.31	Negative regulation of adipose tissue development	http://amigo.geneontology.org/amigo/term/GO:1904178	SPI1 KLF7
BP	0.00177256	19	1421	2.6737	Epithelium development	http://amigo.geneontology.org/amigo/term/GO:0060429	TFAP2B FOSL2 RFX3 MEF2C KLF5 NR5A2 CREB1 KLF7 RREB1 KLF4 LBX1 KLF15 FOXB1 FOXC2 MAF FOXE1 WT1 RFX6 MAFG
BP	0.00177931	9	357	5.04113	Regulation of neuron death	http://amigo.geneontology.org/amigo/term/GO:1901214	TFAP2B MEF2C ATF2 CREB1 EGR1 POU4F1 FOS FOXB1 JUN
BP	0.0017948	8	278	5.75439	Regulation of myeloid cell differentiation	http://amigo.geneontology.org/amigo/term/GO:0045637	SPI1 MEF2C CREB1 NFE2 POU4F1 KLF10 FOS JUN
BP	0.00189623	18	1308	2.75181	Cellular response to cytokine stimulus	http://amigo.geneontology.org/amigo/term/GO:0071345	SPI1 XBP1 KLF5 NFE2L2 NR5A2 CREB1 EGR1 IRF1 IRF5 KLF4 POU2F1 POU4F1 BATF GFI1 FOS STAT2 JUNB SOX2
BP	0.00198204	4	47	17.0183	Autonomic nervous system development	http://amigo.geneontology.org/amigo/term/GO:0048483	TFAP2B PHOX2B EGR2 PHOX2A
BP	0.00198205	15	962	3.11796	Negative regulation of developmental process	http://amigo.geneontology.org/amigo/term/GO:0051093	RUNX3 SPI1 NFATC3 XBP1 PHOX2B ATF2 NFE2L2 KLF7 IRF1 KLF4 LBX1 JDP2 FOXC2 SOX2 WT1
BP	0.00201081	6	146	8.21774	Regulation of DNA-templated transcription in response to stress	http://amigo.geneontology.org/amigo/term/GO:0043620	XBP1 NFE2L2 EGR1 BACH1 ATF3 JUN
BP	0.00201081	3	18	33.3275	Parasympathetic nervous system development	http://amigo.geneontology.org/amigo/term/GO:0048486	PHOX2B EGR2 PHOX2A
BP	0.00201081	6	146	8.21774	Nephron development	http://amigo.geneontology.org/amigo/term/GO:0072006	TFAP2B MEF2C EGR1 KLF15 FOXC2 WT1
BP	0.00206277	13	750	3.46606	Response to growth factor	http://amigo.geneontology.org/amigo/term/GO:0070848	TFAP2B RUNX3 SPI1 MEF2C XBP1 PHOX2B CREB1 EGR1 KLF4 FOS JUN EGR3 SOX2
BP	0.00207414	9	368	4.89045	Cellular response to external stimulus	http://amigo.geneontology.org/amigo/term/GO:0071496	XBP1 ATF2 NFE2L2 IRF1 KLF10 ATF3 FOS FOSL1 JUN
BP	0.00220233	4	49	16.3237	Epithelial cell differentiation involved in kidney development	http://amigo.geneontology.org/amigo/term/GO:0035850	MEF2C KLF15 FOXC2 WT1
BP	0.00223896	23	1982	2.32048	Locomotion	http://amigo.geneontology.org/amigo/term/GO:0040011	SPI1 RFX3 MEF2C PATZ1 XBP1 MAZ CREB3 LHX3 PHOX2B NFE2L2 CREB1 KLF7 EGR2 RREB1 KLF4 POU4F1 FOXB1 FOSL1 FOXC2 FOXE1 EGR3 POU3F2 SP1
BP	0.00223896	15	978	3.06695	Negative regulation of apoptotic process	http://amigo.geneontology.org/amigo/term/GO:0043066	TFAP2B MEF2C XBP1 MAZ PAX4 CREB3 LHX3 NFE2L2 KLF4 POU4F1 PRDM9 FOXB1 FOXC2 EGR3 WT1
BP	0.00238995	8	294	5.44122	Cellular response to extracellular stimulus	http://amigo.geneontology.org/amigo/term/GO:0031668	XBP1 ATF2 NFE2L2 KLF10 ATF3 FOS FOSL1 JUN
BP	0.00245632	6	153	7.84176	Response to purine-containing compound	http://amigo.geneontology.org/amigo/term/GO:0014074	PAX4 FOSB FOS FOSL1 JUN WT1
BP	0.00249677	10	469	4.26364	Mononuclear cell differentiation	http://amigo.geneontology.org/amigo/term/GO:1903131	RUNX3 SPI1 PATZ1 XBP1 EGR1 IRF1 BATF SP3 JUN EGR3
BP	0.00255628	6	155	7.74058	Response to calcium ion	http://amigo.geneontology.org/amigo/term/GO:0051592	MEF2A MEF2C FOSB JUND FOS JUNB
BP	0.00255628	3	20	29.9947	Renal filtration cell differentiation	http://amigo.geneontology.org/amigo/term/GO:0061318	KLF15 FOXC2 WT1
BP	0.00255628	3	20	29.9947	Glomerular visceral epithelial cell differentiation	http://amigo.geneontology.org/amigo/term/GO:0072112	KLF15 FOXC2 WT1
BP	0.00257412	4	52	15.3819	Cranial nerve development	http://amigo.geneontology.org/amigo/term/GO:0021545	PHOX2B EGR2 POU4F1 PHOX2A
BP	0.00257412	10	473	4.22759	Response to peptide hormone	http://amigo.geneontology.org/amigo/term/GO:0043434	XBP1 NFE2L2 CREB1 EGR1 EGR2 JUND KLF15 STAT2 FOXC2 SP1
BP	0.00260193	16	1115	2.86945	Negative regulation of cell death	http://amigo.geneontology.org/amigo/term/GO:0060548	TFAP2B MEF2C XBP1 MAZ PAX4 CREB3 LHX3 NFE2L2 CREB1 KLF4 POU4F1 PRDM9 FOXB1 FOXC2 EGR3 WT1
BP	0.00265892	15	1001	2.99648	Negative regulation of programmed cell death	http://amigo.geneontology.org/amigo/term/GO:0043069	TFAP2B MEF2C XBP1 MAZ PAX4 CREB3 LHX3 NFE2L2 KLF4 POU4F1 PRDM9 FOXB1 FOXC2 EGR3 WT1
BP	0.00278889	9	389	4.62644	Response to metal ion	http://amigo.geneontology.org/amigo/term/GO:0010038	MEF2A MEF2C NFE2L2 CREB1 FOSB JUND FOS JUNB JUN
BP	0.00278889	21	1757	2.39002	Neurogenesis	http://amigo.geneontology.org/amigo/term/GO:0022008	RUNX3 MEF2A MEF2C XBP1 LHX3 PHOX2B NFE2L2 CREB1 KLF7 EGR2 KLF4 LMX1B LBX1 POU4F1 GFI1 KLF15 PHOX2A PBX3 FOXB1 SOX2 POU3F2
BP	0.00278889	3	21	28.5664	Sympathetic nervous system development	http://amigo.geneontology.org/amigo/term/GO:0048485	TFAP2B PHOX2B PHOX2A
BP	0.00278889	20	1624	2.46262	Generation of neurons	http://amigo.geneontology.org/amigo/term/GO:0048699	RUNX3 MEF2A MEF2C XBP1 LHX3 PHOX2B NFE2L2 CREB1 KLF7 EGR2 KLF4 LMX1B LBX1 POU4F1 GFI1 PHOX2A PBX3 FOXB1 SOX2 POU3F2
BP	0.00278889	3	21	28.5664	Glomerular epithelial cell differentiation	http://amigo.geneontology.org/amigo/term/GO:0072311	KLF15 FOXC2 WT1
BP	0.00296847	16	1133	2.82386	Animal organ morphogenesis	http://amigo.geneontology.org/amigo/term/GO:0009887	TFAP2B MEF2C XBP1 PAX4 LHX3 ATF2 MEF2D NR5A2 LBX1 POU4F1 PBX3 SP3 FOXC2 FOXE1 WT1 SP5
BP	0.00297383	9	394	4.56773	Eye development	http://amigo.geneontology.org/amigo/term/GO:0001654	TFAP2B PAX4 KLF4 PBX3 SP3 FOXC2 MAF SOX2 WT1
BP	0.00301812	5	103	9.70703	Regulation of blood vessel endothelial cell migration	http://amigo.geneontology.org/amigo/term/GO:0043535	MEF2C NFE2L2 KLF4 FOXC2 SP1
BP	0.00301812	7	232	6.03342	Endothelial cell migration	http://amigo.geneontology.org/amigo/term/GO:0043542	MEF2C PATZ1 NFE2L2 KLF4 FOXC2 EGR3 SP1
BP	0.00304832	8	311	5.14379	Epithelial cell migration	http://amigo.geneontology.org/amigo/term/GO:0010631	MEF2C PATZ1 NFE2L2 RREB1 KLF4 FOXC2 EGR3 SP1
BP	0.00304832	3	22	27.2679	Response to corticosterone	http://amigo.geneontology.org/amigo/term/GO:0051412	FOSB FOS FOSL1
BP	0.00304832	9	397	4.53321	Neuron death	http://amigo.geneontology.org/amigo/term/GO:0070997	TFAP2B MEF2C ATF2 CREB1 EGR1 POU4F1 FOS FOXB1 JUN
BP	0.00307546	9	398	4.52182	Visual system development	http://amigo.geneontology.org/amigo/term/GO:0150063	TFAP2B PAX4 KLF4 PBX3 SP3 FOXC2 MAF SOX2 WT1
BP	0.00312008	11	589	3.73449	Sensory organ development	http://amigo.geneontology.org/amigo/term/GO:0007423	TFAP2B PAX4 LHX3 PHOX2B KLF4 PBX3 SP3 FOXC2 MAF SOX2 WT1
BP	0.00314533	8	314	5.09465	Epithelium migration	http://amigo.geneontology.org/amigo/term/GO:0090132	MEF2C PATZ1 NFE2L2 RREB1 KLF4 FOXC2 EGR3 SP1
BP	0.00335494	15	1034	2.90084	Response to organic cyclic compound	http://amigo.geneontology.org/amigo/term/GO:0014070	MEF2C KLF5 PAX4 KLF9 EGR1 FOSB KLF16 JUND KLF4 POU4F1 FOS FOSL1 JUN WT1 SP5
BP	0.00335494	3	23	26.0824	Regulation of respiratory gaseous exchange	http://amigo.geneontology.org/amigo/term/GO:0043576	PHOX2B PHOX2A PBX3
BP	0.00335494	3	23	26.0824	Positive regulation of transcription from RNA polymerase II promoter involved in cellular response to chemical stimulus	http://amigo.geneontology.org/amigo/term/GO:1901522	XBP1 CREB3 NFE2L2
BP	0.00337487	4	58	13.7907	Regulation of vascular associated smooth muscle cell proliferation	http://amigo.geneontology.org/amigo/term/GO:1904705	MEF2C XBP1 MEF2D JUN
BP	0.00337487	4	58	13.7907	Vascular associated smooth muscle cell proliferation	http://amigo.geneontology.org/amigo/term/GO:1990874	MEF2C XBP1 MEF2D JUN
BP	0.00338129	9	406	4.43272	Lymphocyte differentiation	http://amigo.geneontology.org/amigo/term/GO:0030098	RUNX3 SPI1 PATZ1 XBP1 EGR1 IRF1 BATF SP3 EGR3
BP	0.00340555	13	811	3.20536	Brain development	http://amigo.geneontology.org/amigo/term/GO:0007420	POU1F1 LHX3 PHOX2B RFX4 CREB1 EGR2 POU4F1 ZNF148 PHOX2A PBX3 FOXB1 SOX2 POU3F2
BP	0.00340555	8	320	4.99912	Tissue migration	http://amigo.geneontology.org/amigo/term/GO:0090130	MEF2C PATZ1 NFE2L2 RREB1 KLF4 FOXC2 EGR3 SP1
BP	0.00347119	9	409	4.40021	Epithelial cell proliferation	http://amigo.geneontology.org/amigo/term/GO:0050673	RUNX3 MEF2C XBP1 ATF2 KLF9 RREB1 EGR3 SOX2 SP1
BP	0.00347119	4	59	13.5569	Cell differentiation involved in kidney development	http://amigo.geneontology.org/amigo/term/GO:0061005	MEF2C KLF15 FOXC2 WT1
BP	0.00347119	4	59	13.5569	Positive regulation of wound healing	http://amigo.geneontology.org/amigo/term/GO:0090303	XBP1 NFE2L2 RREB1 FOXC2
BP	0.0035418	7	243	5.76031	Regulation of epithelial cell migration	http://amigo.geneontology.org/amigo/term/GO:0010632	MEF2C PATZ1 NFE2L2 RREB1 KLF4 FOXC2 SP1
BP	0.00356246	3	24	24.9956	Glomerular epithelium development	http://amigo.geneontology.org/amigo/term/GO:0072010	KLF15 FOXC2 WT1
BP	0.00356246	3	24	24.9956	Glomerulus vasculature development	http://amigo.geneontology.org/amigo/term/GO:0072012	EGR1 FOXC2 WT1
BP	0.00357872	5	110	9.08931	Positive regulation of neuron death	http://amigo.geneontology.org/amigo/term/GO:1901216	TFAP2B ATF2 EGR1 FOS JUN
BP	0.00373802	2	5	79.986	Somatic motor neuron differentiation	http://amigo.geneontology.org/amigo/term/GO:0021523	LHX3 PHOX2A
BP	0.00373802	2	5	79.986	Positive regulation of vascular wound healing	http://amigo.geneontology.org/amigo/term/GO:0035470	XBP1 FOXC2
BP	0.00373802	2	5	79.986	Metanephric glomerular mesangium development	http://amigo.geneontology.org/amigo/term/GO:0072223	EGR1 WT1
BP	0.00376702	11	611	3.60002	Behavior	http://amigo.geneontology.org/amigo/term/GO:0007610	MEF2C CREB1 EGR1 EGR2 POU4F1 PBX3 FOS FOXB1 FOSL1 JUN MAFG
BP	0.00410009	5	114	8.77039	Nephron epithelium development	http://amigo.geneontology.org/amigo/term/GO:0072009	TFAP2B MEF2C KLF15 FOXC2 WT1
BP	0.00433053	3	26	23.0729	Renal system vasculature development	http://amigo.geneontology.org/amigo/term/GO:0061437	EGR1 FOXC2 WT1
BP	0.00433053	3	26	23.0729	Kidney vasculature development	http://amigo.geneontology.org/amigo/term/GO:0061440	EGR1 FOXC2 WT1
BP	0.00436672	5	116	8.61918	Positive regulation of myeloid cell differentiation	http://amigo.geneontology.org/amigo/term/GO:0045639	CREB1 POU4F1 KLF10 FOS JUN
BP	0.00443669	11	625	3.51938	Positive regulation of apoptotic process	http://amigo.geneontology.org/amigo/term/GO:0043065	TFAP2B MEF2C XBP1 ATF2 CREB1 IRF5 POU4F1 ATF3 KLF11 FOSL1 JUN
BP	0.00455514	6	182	6.59225	Regulation of endothelial cell migration	http://amigo.geneontology.org/amigo/term/GO:0010594	MEF2C PATZ1 NFE2L2 KLF4 FOXC2 SP1
BP	0.00461358	4	65	12.3055	Neuron fate commitment	http://amigo.geneontology.org/amigo/term/GO:0048663	LHX3 LBX1 POU4F1 POU3F2
BP	0.00463323	16	1203	2.65955	Neuron development	http://amigo.geneontology.org/amigo/term/GO:0048666	RUNX3 MEF2A MEF2C XBP1 LHX3 PHOX2B NFE2L2 CREB1 KLF7 EGR2 KLF4 POU4F1 GFI1 PBX3 FOXB1 POU3F2
BP	0.00468959	3	27	22.2183	Regulation of vascular associated smooth muscle cell migration	http://amigo.geneontology.org/amigo/term/GO:1904752	MEF2C XBP1 NFE2L2
BP	0.00480675	9	434	4.14674	Ameboidal-type cell migration	http://amigo.geneontology.org/amigo/term/GO:0001667	MEF2C PATZ1 PHOX2B NFE2L2 RREB1 KLF4 FOXC2 EGR3 SP1
BP	0.00490744	5	120	8.33187	Osteoclast differentiation	http://amigo.geneontology.org/amigo/term/GO:0030316	CREB1 POU4F1 KLF10 FOS JUNB
BP	0.00496958	13	856	3.03685	Head development	http://amigo.geneontology.org/amigo/term/GO:0060322	POU1F1 LHX3 PHOX2B RFX4 CREB1 EGR2 POU4F1 ZNF148 PHOX2A PBX3 FOXB1 SOX2 POU3F2
BP	0.00496958	7	262	5.34257	Response to transforming growth factor beta	http://amigo.geneontology.org/amigo/term/GO:0071559	RUNX3 SPI1 MEF2C XBP1 CREB1 FOS JUN
BP	0.00498377	4	67	11.9382	Positive regulation of fat cell differentiation	http://amigo.geneontology.org/amigo/term/GO:0045600	XBP1 KLF5 CREB1 RREB1
BP	0.00506167	3	28	21.4248	Vascular associated smooth muscle cell migration	http://amigo.geneontology.org/amigo/term/GO:1904738	MEF2C XBP1 NFE2L2
BP	0.00507012	11	640	3.4369	Positive regulation of programmed cell death	http://amigo.geneontology.org/amigo/term/GO:0043068	TFAP2B MEF2C XBP1 ATF2 CREB1 IRF5 POU4F1 ATF3 KLF11 FOSL1 JUN
BP	0.00507012	2	6	66.655	Embryonic process involved in female pregnancy	http://amigo.geneontology.org/amigo/term/GO:0060136	JUNB SP3
BP	0.00553447	3	29	20.686	Spinal cord motor neuron differentiation	http://amigo.geneontology.org/amigo/term/GO:0021522	LHX3 LBX1 PHOX2A
BP	0.00602982	3	30	19.9965	Positive regulation of transcription from RNA polymerase II promoter in response to stress	http://amigo.geneontology.org/amigo/term/GO:0036003	XBP1 NFE2L2 ATF3
BP	0.00602982	3	30	19.9965	Neuron fate specification	http://amigo.geneontology.org/amigo/term/GO:0048665	LHX3 POU4F1 POU3F2
BP	0.00602982	4	71	11.2656	Positive regulation of response to wounding	http://amigo.geneontology.org/amigo/term/GO:1903036	XBP1 NFE2L2 RREB1 FOXC2
BP	0.00605634	7	273	5.12731	Learning or memory	http://amigo.geneontology.org/amigo/term/GO:0007611	MEF2C CREB1 EGR2 FOS FOXB1 FOSL1 JUN
BP	0.00666923	6	199	6.02909	Female pregnancy	http://amigo.geneontology.org/amigo/term/GO:0007565	KLF1 FOSB FOS JUNB SP3 FOSL1
BP	0.0067207	12	775	3.09623	Cell morphogenesis involved in differentiation	http://amigo.geneontology.org/amigo/term/GO:0000904	SPI1 MEF2A MEF2C LHX3 PHOX2B CREB1 KLF7 EGR2 RREB1 POU4F1 FOXB1 POU3F2
BP	0.00674798	2	7	57.1328	Noradrenergic neuron differentiation	http://amigo.geneontology.org/amigo/term/GO:0003357	PHOX2B PHOX2A
BP	0.00712928	13	896	2.90128	Multicellular organismal reproductive process	http://amigo.geneontology.org/amigo/term/GO:0048609	RFX2 CREM PATZ1 KLF1 EGR1 CREB3L4 ZNF148 PRDM9 JUNB SP3 FOSL1 NR2C2 WT1
BP	0.00742864	5	134	7.46138	Regulation of myeloid leukocyte differentiation	http://amigo.geneontology.org/amigo/term/GO:0002761	CREB1 POU4F1 KLF10 FOS JUN
BP	0.00742864	5	134	7.46138	Endoplasmic reticulum unfolded protein response	http://amigo.geneontology.org/amigo/term/GO:0030968	XBP1 CREB3 NFE2L2 CREB3L4 ATF3
BP	0.00756017	6	205	5.85263	Cellular response to starvation	http://amigo.geneontology.org/amigo/term/GO:0009267	XBP1 ATF2 NFE2L2 KLF10 ATF3 JUN
BP	0.00778389	4	77	10.3878	Nerve development	http://amigo.geneontology.org/amigo/term/GO:0021675	PHOX2B EGR2 POU4F1 PHOX2A
BP	0.007826	5	136	7.35165	Negative regulation of epithelial cell proliferation	http://amigo.geneontology.org/amigo/term/GO:0050680	RUNX3 MEF2C ATF2 KLF9 SOX2
BP	0.00809154	4	78	10.2546	Regulation of osteoclast differentiation	http://amigo.geneontology.org/amigo/term/GO:0045670	CREB1 POU4F1 KLF10 FOS
BP	0.00823603	3	34	17.644	Regulation of transcription involved in G1/S transition of mitotic cell cycle	http://amigo.geneontology.org/amigo/term/GO:0000083	BACH1 GFI1 KLF11
BP	0.00823731	5	138	7.24511	Regulation of fat cell differentiation	http://amigo.geneontology.org/amigo/term/GO:0045598	XBP1 KLF5 CREB1 RREB1 JDP2
BP	0.00836502	4	79	10.1248	Pancreas development	http://amigo.geneontology.org/amigo/term/GO:0031016	RFX3 PAX4 NR5A2 RFX6
BP	0.00840196	2	8	49.9912	Metanephric glomerulus vasculature development	http://amigo.geneontology.org/amigo/term/GO:0072239	EGR1 WT1
BP	0.00840196	2	8	49.9912	Positive regulation of ER-associated ubiquitin-dependent protein catabolic process	http://amigo.geneontology.org/amigo/term/GO:1903071	XBP1 NFE2L2
BP	0.00840196	2	8	49.9912	Regulation of adipose tissue development	http://amigo.geneontology.org/amigo/term/GO:1904177	SPI1 KLF7
BP	0.00854329	13	920	2.82559	Multicellular organism reproduction	http://amigo.geneontology.org/amigo/term/GO:0032504	RFX2 CREM PATZ1 KLF1 EGR1 CREB3L4 ZNF148 PRDM9 JUNB SP3 FOSL1 NR2C2 WT1
BP	0.00867341	3	35	17.1398	Positive regulation of vascular associated smooth muscle cell proliferation	http://amigo.geneontology.org/amigo/term/GO:1904707	XBP1 MEF2D JUN
BP	0.00877467	5	141	7.09095	Kidney epithelium development	http://amigo.geneontology.org/amigo/term/GO:0072073	TFAP2B MEF2C KLF15 FOXC2 WT1
BP	0.00905418	6	215	5.58042	Muscle cell proliferation	http://amigo.geneontology.org/amigo/term/GO:0033002	MEF2C XBP1 MEF2D KLF4 FOXC2 JUN
BP	0.00905418	6	215	5.58042	Cardiac muscle tissue development	http://amigo.geneontology.org/amigo/term/GO:0048738	MEF2A MEF2C CREB1 POU4F1 FOXC2 WT1
BP	0.00920628	3	36	16.6637	Response to mineralocorticoid	http://amigo.geneontology.org/amigo/term/GO:0051385	FOSB FOS FOSL1
BP	0.00920628	3	36	16.6637	Positive regulation of DNA-templated transcription, initiation	http://amigo.geneontology.org/amigo/term/GO:2000144	CREB1 FOSL1 JUN
BP	0.0095942	6	218	5.50362	Response to mechanical stimulus	http://amigo.geneontology.org/amigo/term/GO:0009612	IRF1 FOSB JUND FOS FOSL1 JUN
BP	0.0101745	2	9	44.4366	Response to gravity	http://amigo.geneontology.org/amigo/term/GO:0009629	FOS FOSL1
BP	0.0101745	6	221	5.42891	Regulation of neuron apoptotic process	http://amigo.geneontology.org/amigo/term/GO:0043523	TFAP2B MEF2C ATF2 POU4F1 FOXB1 JUN
BP	0.0101745	2	9	44.4366	Regulation of glomerular mesangial cell proliferation	http://amigo.geneontology.org/amigo/term/GO:0072124	EGR1 WT1
BP	0.0101745	2	9	44.4366	Pericyte cell differentiation	http://amigo.geneontology.org/amigo/term/GO:1904238	SPI1 FOXC2
BP	0.0105027	3	38	15.7867	Positive regulation of glucose import	http://amigo.geneontology.org/amigo/term/GO:0046326	MEF2A NFE2L2 KLF15
BP	0.0106065	4	86	9.30069	Dorsal/ventral pattern formation	http://amigo.geneontology.org/amigo/term/GO:0009953	LHX3 RFX4 LMX1B SP8
BP	0.0106065	11	715	3.07638	Cellular response to hormone stimulus	http://amigo.geneontology.org/amigo/term/GO:0032870	MEF2C XBP1 NFE2L2 NR5A2 CREB1 KLF9 FOSB FOS FOXC2 WT1 SP1
BP	0.0109106	5	150	6.6655	Learning	http://amigo.geneontology.org/amigo/term/GO:0007612	CREB1 FOS FOXB1 FOSL1 JUN
BP	0.0109407	4	87	9.19379	Metanephros development	http://amigo.geneontology.org/amigo/term/GO:0001656	TFAP2B EGR1 FOXC2 WT1
BP	0.0110714	8	404	3.9597	Response to molecule of bacterial origin	http://amigo.geneontology.org/amigo/term/GO:0002237	SPI1 MEF2C XBP1 IRF5 JUND GFI1 FOS JUN
BP	0.011272	11	722	3.04656	Cellular response to growth factor stimulus	http://amigo.geneontology.org/amigo/term/GO:0071363	TFAP2B SPI1 MEF2C XBP1 PHOX2B CREB1 EGR1 KLF4 FOS JUN EGR3
BP	0.0114565	6	228	5.26223	Multi-multicellular organism process	http://amigo.geneontology.org/amigo/term/GO:0044706	KLF1 FOSB FOS JUNB SP3 FOSL1
BP	0.0117811	3	40	14.9974	Metanephric nephron development	http://amigo.geneontology.org/amigo/term/GO:0072210	TFAP2B EGR1 WT1
BP	0.011782	2	10	39.993	Defense response to tumor cell	http://amigo.geneontology.org/amigo/term/GO:0002357	SPI1 KLF4
BP	0.011782	8	411	3.89226	Forebrain development	http://amigo.geneontology.org/amigo/term/GO:0030900	POU1F1 LHX3 RFX4 CREB1 POU4F1 FOXB1 SOX2 POU3F2
BP	0.011782	9	510	3.52879	Regulation of DNA-binding transcription factor activity	http://amigo.geneontology.org/amigo/term/GO:0051090	SPI1 CREB3 ATF2 KLF4 POU4F1 GFI1 FOS FOSL1 JUN
BP	0.011782	2	10	39.993	Glomerular mesangial cell proliferation	http://amigo.geneontology.org/amigo/term/GO:0072110	EGR1 WT1
BP	0.011782	2	10	39.993	Cell proliferation involved in metanephros development	http://amigo.geneontology.org/amigo/term/GO:0072203	EGR1 WT1
BP	0.011782	2	10	39.993	Regulation of ER-associated ubiquitin-dependent protein catabolic process	http://amigo.geneontology.org/amigo/term/GO:1903069	XBP1 NFE2L2
BP	0.011782	2	10	39.993	Negative regulation of vascular associated smooth muscle cell migration	http://amigo.geneontology.org/amigo/term/GO:1904753	MEF2C NFE2L2
BP	0.011782	4	90	8.88733	Cellular response to leukemia inhibitory factor	http://amigo.geneontology.org/amigo/term/GO:1990830	KLF5 NR5A2 CREB1 KLF4
BP	0.0119786	10	620	3.22524	Cell morphogenesis involved in neuron differentiation	http://amigo.geneontology.org/amigo/term/GO:0048667	MEF2A MEF2C LHX3 PHOX2B CREB1 KLF7 EGR2 POU4F1 FOXB1 POU3F2
BP	0.0121682	10	622	3.21487	Embryonic morphogenesis	http://amigo.geneontology.org/amigo/term/GO:0048598	MEF2C KLF4 LBX1 ZNF281 SP8 SP3 FOXC2 FOXE1 SOX2 SP9
BP	0.0121682	4	91	8.78967	Response to leukemia inhibitory factor	http://amigo.geneontology.org/amigo/term/GO:1990823	KLF5 NR5A2 CREB1 KLF4
BP	0.0123698	5	157	6.36831	Regulation of histone modification	http://amigo.geneontology.org/amigo/term/GO:0031056	SPI1 XBP1 JDP2 GFI1 PRDM9
BP	0.0123698	5	157	6.36831	Regulation of smooth muscle cell proliferation	http://amigo.geneontology.org/amigo/term/GO:0048660	MEF2C XBP1 MEF2D KLF4 JUN
BP	0.0128005	3	42	14.2832	Dopaminergic neuron differentiation	http://amigo.geneontology.org/amigo/term/GO:0071542	PHOX2B LMX1B PHOX2A
BP	0.0130256	14	1105	2.53349	Central nervous system development	http://amigo.geneontology.org/amigo/term/GO:0007417	POU1F1 LHX3 PHOX2B RFX4 CREB1 EGR2 LBX1 POU4F1 ZNF148 PHOX2A PBX3 FOXB1 SOX2 POU3F2
BP	0.0132881	5	160	6.2489	Smooth muscle cell proliferation	http://amigo.geneontology.org/amigo/term/GO:0048659	MEF2C XBP1 MEF2D KLF4 JUN
BP	0.0135622	7	327	4.28059	Cognition	http://amigo.geneontology.org/amigo/term/GO:0050890	MEF2C CREB1 EGR2 FOS FOXB1 FOSL1 JUN
BP	0.0137411	2	11	36.3573	TRAIL-activated apoptotic signaling pathway	http://amigo.geneontology.org/amigo/term/GO:0036462	SPI1 ATF3
BP	0.0138348	14	1114	2.51302	Multi-organism reproductive process	http://amigo.geneontology.org/amigo/term/GO:0044703	RFX2 CREM PATZ1 KLF1 FOSB CREB3L4 ZNF148 PRDM9 FOS JUNB SP3 FOSL1 NR2C2 WT1
BP	0.0140763	18	1649	2.18276	Plasma membrane bounded cell projection organization	http://amigo.geneontology.org/amigo/term/GO:0120036	MEF2A RFX3 MEF2C RFX2 KLF5 LHX3 PHOX2B RFX4 NFE2L2 CREB1 KLF7 EGR2 RREB1 KLF4 POU4F1 GFI1 FOXB1 POU3F2
BP	0.0141329	3	44	13.634	Ventral spinal cord development	http://amigo.geneontology.org/amigo/term/GO:0021517	LHX3 LBX1 PHOX2A
BP	0.0141329	3	44	13.634	Response to progesterone	http://amigo.geneontology.org/amigo/term/GO:0032570	FOSB FOS FOSL1
BP	0.0141329	3	44	13.634	Cell fate commitment involved in formation of primary germ layer	http://amigo.geneontology.org/amigo/term/GO:0060795	KLF4 FOXC2 SOX2
BP	0.0142928	5	164	6.09649	Positive regulation of angiogenesis	http://amigo.geneontology.org/amigo/term/GO:0045766	XBP1 NFE2L2 KLF4 FOXC2 SP1
BP	0.0142928	5	164	6.09649	Positive regulation of vasculature development	http://amigo.geneontology.org/amigo/term/GO:1904018	XBP1 NFE2L2 KLF4 FOXC2 SP1
BP	0.0144985	9	533	3.37652	Axon development	http://amigo.geneontology.org/amigo/term/GO:0061564	LHX3 PHOX2B CREB1 KLF7 EGR2 KLF4 POU4F1 FOXB1 POU3F2
BP	0.01485	3	45	13.331	Positive regulation of glucose transmembrane transport	http://amigo.geneontology.org/amigo/term/GO:0010828	MEF2A NFE2L2 KLF15
BP	0.0153001	5	167	5.98697	Stem cell population maintenance	http://amigo.geneontology.org/amigo/term/GO:0019827	SPI1 KLF4 KLF10 SOX2 FOXD3
BP	0.0155408	6	248	4.83786	Response to starvation	http://amigo.geneontology.org/amigo/term/GO:0042594	XBP1 ATF2 NFE2L2 KLF10 ATF3 JUN
BP	0.0156074	2	12	33.3275	Peripheral nervous system neuron differentiation	http://amigo.geneontology.org/amigo/term/GO:0048934	RUNX3 POU4F1
BP	0.0156074	2	12	33.3275	Peripheral nervous system neuron development	http://amigo.geneontology.org/amigo/term/GO:0048935	RUNX3 POU4F1
BP	0.0159608	7	340	4.11692	Camera-type eye development	http://amigo.geneontology.org/amigo/term/GO:0043010	TFAP2B PAX4 KLF4 SP3 FOXC2 MAF WT1
BP	0.0161657	9	544	3.30824	Angiogenesis	http://amigo.geneontology.org/amigo/term/GO:0001525	XBP1 KLF5 ATF2 NFE2L2 KLF4 FOXC2 JUN EGR3 SP1
BP	0.0161657	5	170	5.88132	Maintenance of cell number	http://amigo.geneontology.org/amigo/term/GO:0098727	SPI1 KLF4 KLF10 SOX2 FOXD3
BP	0.0164611	5	171	5.84693	Central nervous system neuron differentiation	http://amigo.geneontology.org/amigo/term/GO:0021953	LHX3 PHOX2B LBX1 POU4F1 PHOX2A
BP	0.0164611	5	171	5.84693	Cellular response to unfolded protein	http://amigo.geneontology.org/amigo/term/GO:0034620	XBP1 CREB3 NFE2L2 CREB3L4 ATF3
BP	0.0165445	4	102	7.84176	Cell fate specification	http://amigo.geneontology.org/amigo/term/GO:0001708	LHX3 POU4F1 SOX2 POU3F2
BP	0.0165445	13	1017	2.55609	Response to lipid	http://amigo.geneontology.org/amigo/term/GO:0033993	SPI1 MEF2C XBP1 CREB1 KLF9 FOSB JUND KLF4 POU4F1 GFI1 FOS FOSL1 JUN
BP	0.0165445	6	253	4.74225	Neuron apoptotic process	http://amigo.geneontology.org/amigo/term/GO:0051402	TFAP2B MEF2C ATF2 POU4F1 FOXB1 JUN
BP	0.0166343	5	172	5.81293	Regulation of response to wounding	http://amigo.geneontology.org/amigo/term/GO:1903034	XBP1 NFE2L2 RREB1 KLF4 FOXC2
BP	0.0167529	9	549	3.27811	Regulation of body fluid levels	http://amigo.geneontology.org/amigo/term/GO:0050878	TFAP2B XBP1 NFE2L2 CREB1 NFE2 IRF1 FOXB1 MAFG MAFK
BP	0.0168644	10	661	3.02519	Embryo development ending in birth or egg hatching	http://amigo.geneontology.org/amigo/term/GO:0009792	NR5A2 KLF4 LMX1B JUNB FOXB1 SP3 FOSL1 FOXC2 FOXD3 MAFG
BP	0.0168644	18	1690	2.1298	Cell projection organization	http://amigo.geneontology.org/amigo/term/GO:0030030	MEF2A RFX3 MEF2C RFX2 KLF5 LHX3 PHOX2B RFX4 NFE2L2 CREB1 KLF7 EGR2 RREB1 KLF4 POU4F1 GFI1 FOXB1 POU3F2
BP	0.0168644	4	103	7.76563	Segmentation	http://amigo.geneontology.org/amigo/term/GO:0035282	EGR2 FOXB1 FOXC2 WT1
BP	0.0171697	6	256	4.68668	Cellular response to transforming growth factor beta stimulus	http://amigo.geneontology.org/amigo/term/GO:0071560	SPI1 MEF2C XBP1 CREB1 FOS JUN
BP	0.0172741	7	348	4.02228	Urogenital system development	http://amigo.geneontology.org/amigo/term/GO:0001655	TFAP2B MEF2C EGR1 KLF15 FOXB1 FOXC2 WT1
BP	0.0173113	2	13	30.7638	Regulation of cell proliferation involved in kidney development	http://amigo.geneontology.org/amigo/term/GO:1901722	EGR1 WT1
BP	0.018605	3	50	11.9979	Cell differentiation in spinal cord	http://amigo.geneontology.org/amigo/term/GO:0021515	LHX3 LBX1 PHOX2A
BP	0.0193736	6	263	4.56194	Response to alcohol	http://amigo.geneontology.org/amigo/term/GO:0097305	SPI1 KLF9 FOSB KLF4 FOS FOSL1
BP	0.0195541	3	51	11.7626	Endocrine pancreas development	http://amigo.geneontology.org/amigo/term/GO:0031018	RFX3 PAX4 RFX6
BP	0.0196028	6	264	4.54466	Cellular response to nutrient levels	http://amigo.geneontology.org/amigo/term/GO:0031669	XBP1 ATF2 NFE2L2 KLF10 ATF3 JUN
BP	0.0196292	2	14	28.5664	Regulation of respiratory gaseous exchange by nervous system process	http://amigo.geneontology.org/amigo/term/GO:0002087	PHOX2B PBX3
BP	0.0196292	2	14	28.5664	Adenohypophysis development	http://amigo.geneontology.org/amigo/term/GO:0021984	POU1F1 SOX2
BP	0.0196292	2	14	28.5664	Regulation of sulfur metabolic process	http://amigo.geneontology.org/amigo/term/GO:0042762	NFE2L2 SP1
BP	0.0197032	13	1045	2.4876	Neuron projection development	http://amigo.geneontology.org/amigo/term/GO:0031175	MEF2A MEF2C LHX3 PHOX2B NFE2L2 CREB1 KLF7 EGR2 KLF4 POU4F1 GFI1 FOXB1 POU3F2
BP	0.0202379	3	52	11.5364	Lactation	http://amigo.geneontology.org/amigo/term/GO:0007595	XBP1 CREB1 FOXB1
BP	0.0209121	17	1590	2.13799	Cell migration	http://amigo.geneontology.org/amigo/term/GO:0016477	SPI1 MEF2C PATZ1 XBP1 MAZ CREB3 PHOX2B NFE2L2 RREB1 KLF4 POU4F1 FOXB1 FOXC2 FOXE1 EGR3 POU3F2 SP1
BP	0.0210156	4	111	7.20594	Chondrocyte differentiation	http://amigo.geneontology.org/amigo/term/GO:0002062	RUNX3 MEF2C MEF2D MAF
BP	0.0212015	9	574	3.13534	T cell activation	http://amigo.geneontology.org/amigo/term/GO:0042110	RUNX3 SPI1 PATZ1 XBP1 EGR1 IRF1 BATF SP3 EGR3
BP	0.0219303	3	54	11.1092	Positive regulation of blood vessel endothelial cell migration	http://amigo.geneontology.org/amigo/term/GO:0043536	NFE2L2 FOXC2 SP1
BP	0.0219303	2	15	26.662	Enteric nervous system development	http://amigo.geneontology.org/amigo/term/GO:0048484	PHOX2B PHOX2A
BP	0.0219303	14	1192	2.34858	Multi-organism process	http://amigo.geneontology.org/amigo/term/GO:0051704	RFX2 CREM PATZ1 KLF1 FOSB CREB3L4 ZNF148 PRDM9 FOS JUNB SP3 FOSL1 NR2C2 WT1
BP	0.0219303	2	15	26.662	Metanephric glomerulus development	http://amigo.geneontology.org/amigo/term/GO:0072224	EGR1 WT1
BP	0.0219303	2	15	26.662	Positive regulation of transcription from RNA polymerase II promoter in response to endoplasmic reticulum stress	http://amigo.geneontology.org/amigo/term/GO:1990440	XBP1 ATF3
BP	0.0224886	9	581	3.09756	Regulation of hormone levels	http://amigo.geneontology.org/amigo/term/GO:0010817	TFAP2B RFX3 CREB1 KLF7 EGR1 GFI1 FOXE1 MAFA RFX6
BP	0.0224886	11	815	2.69891	Cellular component morphogenesis	http://amigo.geneontology.org/amigo/term/GO:0032989	MEF2A RFX2 LHX3 PHOX2B CREB1 KLF7 EGR2 RREB1 POU4F1 FOXB1 POU3F2
BP	0.0228822	9	583	3.08694	Heart development	http://amigo.geneontology.org/amigo/term/GO:0007507	MEF2A MEF2C ATF2 MEF2D CREB1 LBX1 POU4F1 FOXC2 WT1
BP	0.0233425	10	700	2.85664	Plasma membrane bounded cell projection morphogenesis	http://amigo.geneontology.org/amigo/term/GO:0120039	MEF2A LHX3 PHOX2B CREB1 KLF7 EGR2 RREB1 POU4F1 FOXB1 POU3F2
BP	0.0239207	3	56	10.7124	Regulation of glucose import	http://amigo.geneontology.org/amigo/term/GO:0046324	MEF2A NFE2L2 KLF15
BP	0.0240074	2	16	24.9956	Cell migration in hindbrain	http://amigo.geneontology.org/amigo/term/GO:0021535	PHOX2B POU4F1
BP	0.0240074	2	16	24.9956	Preganglionic parasympathetic fiber development	http://amigo.geneontology.org/amigo/term/GO:0021783	EGR2 PHOX2A
BP	0.0240074	2	16	24.9956	CD8-positive, alpha-beta T cell differentiation	http://amigo.geneontology.org/amigo/term/GO:0043374	RUNX3 IRF1
BP	0.0240074	10	704	2.84041	Cell projection morphogenesis	http://amigo.geneontology.org/amigo/term/GO:0048858	MEF2A LHX3 PHOX2B CREB1 KLF7 EGR2 RREB1 POU4F1 FOXB1 POU3F2
BP	0.0240074	2	16	24.9956	Ventricular cardiac muscle cell differentiation	http://amigo.geneontology.org/amigo/term/GO:0055012	MEF2A MEF2C
BP	0.0246586	3	57	10.5245	Cell migration involved in sprouting angiogenesis	http://amigo.geneontology.org/amigo/term/GO:0002042	KLF4 FOXC2 EGR3
BP	0.0256884	7	381	3.6739	Response to lipopolysaccharide	http://amigo.geneontology.org/amigo/term/GO:0032496	SPI1 MEF2C XBP1 JUND GFI1 FOS JUN
BP	0.0256884	18	1776	2.02667	Cell motility	http://amigo.geneontology.org/amigo/term/GO:0048870	SPI1 RFX3 MEF2C PATZ1 XBP1 MAZ CREB3 PHOX2B NFE2L2 RREB1 KLF4 POU4F1 FOXB1 FOXC2 FOXE1 EGR3 POU3F2 SP1
BP	0.0256884	18	1776	2.02667	Localization of cell	http://amigo.geneontology.org/amigo/term/GO:0051674	SPI1 RFX3 MEF2C PATZ1 XBP1 MAZ CREB3 PHOX2B NFE2L2 RREB1 KLF4 POU4F1 FOXB1 FOXC2 FOXE1 EGR3 POU3F2 SP1
BP	0.0259193	7	382	3.66428	Transmembrane receptor protein serine/threonine kinase signaling pathway	http://amigo.geneontology.org/amigo/term/GO:0007178	TFAP2B SPI1 XBP1 CREB1 EGR1 FOS JUN
BP	0.0262024	7	385	3.63573	In utero embryonic development	http://amigo.geneontology.org/amigo/term/GO:0001701	KLF4 LMX1B JUNB SP3 FOSL1 FOXD3 MAFG
BP	0.0262024	8	490	3.26473	Response to oxidative stress	http://amigo.geneontology.org/amigo/term/GO:0006979	NFE2L1 XBP1 NFE2L2 KLF4 FOS FOSL1 JUN SP1
BP	0.0262024	8	490	3.26473	Axonogenesis	http://amigo.geneontology.org/amigo/term/GO:0007409	LHX3 PHOX2B CREB1 KLF7 EGR2 POU4F1 FOXB1 POU3F2
BP	0.0262024	10	718	2.78503	Response to wounding	http://amigo.geneontology.org/amigo/term/GO:0009611	XBP1 NFE2L2 NFE2 RREB1 IRF1 KLF4 FOXC2 SOX2 MAFG MAFK
BP	0.0262024	2	17	23.5253	Spinal cord dorsal/ventral patterning	http://amigo.geneontology.org/amigo/term/GO:0021513	LHX3 RFX4
BP	0.0262024	2	17	23.5253	Muscle cell fate commitment	http://amigo.geneontology.org/amigo/term/GO:0042693	MEF2C WT1
BP	0.0262024	2	17	23.5253	Positive regulation by host of viral transcription	http://amigo.geneontology.org/amigo/term/GO:0043923	JUN SP1
BP	0.0262024	2	17	23.5253	Regulation of respiratory system process	http://amigo.geneontology.org/amigo/term/GO:0044065	PHOX2B PBX3
BP	0.0262024	2	17	23.5253	Regulation of MHC class II biosynthetic process	http://amigo.geneontology.org/amigo/term/GO:0045346	SPI1 XBP1
BP	0.0262024	6	287	4.18045	Stem cell differentiation	http://amigo.geneontology.org/amigo/term/GO:0048863	MEF2C PHOX2B NFE2L2 BATF ZNF281 FOXC2
BP	0.0268116	10	721	2.77344	Cell part morphogenesis	http://amigo.geneontology.org/amigo/term/GO:0032990	MEF2A LHX3 PHOX2B CREB1 KLF7 EGR2 RREB1 POU4F1 FOXB1 POU3F2
BP	0.0272753	4	123	6.50292	Type I interferon signaling pathway	http://amigo.geneontology.org/amigo/term/GO:0060337	EGR1 IRF1 IRF5 STAT2
BP	0.0279894	4	124	6.45048	Cellular response to type I interferon	http://amigo.geneontology.org/amigo/term/GO:0071357	EGR1 IRF1 IRF5 STAT2
BP	0.0282133	3	61	9.83434	Cell fate determination	http://amigo.geneontology.org/amigo/term/GO:0001709	MEF2C KLF4 LBX1
BP	0.0282516	2	18	22.2183	Trophectodermal cell differentiation	http://amigo.geneontology.org/amigo/term/GO:0001829	JUNB SP3
BP	0.0282516	2	18	22.2183	Spinal cord patterning	http://amigo.geneontology.org/amigo/term/GO:0021511	LHX3 RFX4
BP	0.0282516	2	18	22.2183	MHC class II biosynthetic process	http://amigo.geneontology.org/amigo/term/GO:0045342	SPI1 XBP1
BP	0.0282516	2	18	22.2183	Regulation of vascular wound healing	http://amigo.geneontology.org/amigo/term/GO:0061043	XBP1 FOXC2
BP	0.0291457	5	205	4.87719	Cellular response to topologically incorrect protein	http://amigo.geneontology.org/amigo/term/GO:0035967	XBP1 CREB3 NFE2L2 CREB3L4 ATF3
BP	0.0295718	5	206	4.85352	Response to unfolded protein	http://amigo.geneontology.org/amigo/term/GO:0006986	XBP1 CREB3 NFE2L2 CREB3L4 ATF3
BP	0.0295718	5	206	4.85352	Transforming growth factor beta receptor signaling pathway	http://amigo.geneontology.org/amigo/term/GO:0007179	SPI1 XBP1 CREB1 FOS JUN
BP	0.0313437	4	129	6.20046	Response to type I interferon	http://amigo.geneontology.org/amigo/term/GO:0034340	EGR1 IRF1 IRF5 STAT2
BP	0.0314254	3	64	9.37336	Negative regulation of endothelial cell migration	http://amigo.geneontology.org/amigo/term/GO:0010596	MEF2C PATZ1 KLF4
BP	0.0315028	6	301	3.98601	Response to insulin	http://amigo.geneontology.org/amigo/term/GO:0032868	XBP1 EGR1 EGR2 KLF15 FOXC2 SP1
BP	0.0316923	5	210	4.76107	Response to ketone	http://amigo.geneontology.org/amigo/term/GO:1901654	KLF9 FOSB KLF4 FOS FOSL1
BP	0.0321399	6	303	3.9597	Kidney development	http://amigo.geneontology.org/amigo/term/GO:0001822	TFAP2B MEF2C EGR1 KLF15 FOXC2 WT1
BP	0.0321399	5	211	4.73851	Response to glucose	http://amigo.geneontology.org/amigo/term/GO:0009749	XBP1 KLF7 EGR1 MAFA RFX6
BP	0.0321399	6	303	3.9597	Regulation of angiogenesis	http://amigo.geneontology.org/amigo/term/GO:0045765	XBP1 ATF2 NFE2L2 KLF4 FOXC2 SP1
BP	0.0322392	3	65	9.22915	Positive regulation of neuron apoptotic process	http://amigo.geneontology.org/amigo/term/GO:0043525	TFAP2B ATF2 JUN
BP	0.0335111	2	20	19.9965	Cell proliferation involved in kidney development	http://amigo.geneontology.org/amigo/term/GO:0072111	EGR1 WT1
BP	0.0335111	2	20	19.9965	Negative regulation of peptidyl-lysine acetylation	http://amigo.geneontology.org/amigo/term/GO:2000757	SPI1 KLF15
BP	0.0338367	6	307	3.90811	Regulation of vasculature development	http://amigo.geneontology.org/amigo/term/GO:1901342	XBP1 ATF2 NFE2L2 KLF4 FOXC2 SP1
BP	0.0355259	5	217	4.60749	Response to reactive oxygen species	http://amigo.geneontology.org/amigo/term/GO:0000302	NFE2L2 KLF4 FOS FOSL1 JUN
BP	0.0361111	5	218	4.58635	Response to hexose	http://amigo.geneontology.org/amigo/term/GO:0009746	XBP1 KLF7 EGR1 MAFA RFX6
BP	0.0361669	2	21	19.0443	Dorsal spinal cord development	http://amigo.geneontology.org/amigo/term/GO:0021516	LHX3 PBX3
BP	0.0361669	2	21	19.0443	Regulation of hormone biosynthetic process	http://amigo.geneontology.org/amigo/term/GO:0046885	EGR1 GFI1
BP	0.0361669	6	312	3.84548	Renal system development	http://amigo.geneontology.org/amigo/term/GO:0072001	TFAP2B MEF2C EGR1 KLF15 FOXC2 WT1
BP	0.0361669	2	21	19.0443	Positive regulation of ERAD pathway	http://amigo.geneontology.org/amigo/term/GO:1904294	XBP1 NFE2L2
BP	0.0362562	9	641	2.80762	Chordate embryonic development	http://amigo.geneontology.org/amigo/term/GO:0043009	KLF4 LMX1B JUNB FOXB1 SP3 FOSL1 FOXC2 FOXD3 MAFG
BP	0.0368686	5	220	4.54466	Respiratory system development	http://amigo.geneontology.org/amigo/term/GO:0060541	LHX3 PHOX2B CREB1 SP3 WT1
BP	0.0383068	16	1577	2.02881	Reproductive process	http://amigo.geneontology.org/amigo/term/GO:0022414	RFX2 CREM PATZ1 KLF1 LHX3 EGR1 FOSB CREB3L4 ZNF148 PRDM9 FOS JUNB SP3 FOSL1 NR2C2 WT1
BP	0.0383068	3	70	8.56992	Neural nucleus development	http://amigo.geneontology.org/amigo/term/GO:0048857	PHOX2B ZNF148 PHOX2A
BP	0.0388463	16	1580	2.02496	Reproduction	http://amigo.geneontology.org/amigo/term/GO:0000003	RFX2 CREM PATZ1 KLF1 LHX3 EGR1 FOSB CREB3L4 ZNF148 PRDM9 FOS JUNB SP3 FOSL1 NR2C2 WT1
BP	0.0388463	3	71	8.44922	Cardiac ventricle morphogenesis	http://amigo.geneontology.org/amigo/term/GO:0003208	MEF2C POU4F1 FOXC2
BP	0.0388463	3	71	8.44922	Respiratory gaseous exchange by respiratory system	http://amigo.geneontology.org/amigo/term/GO:0007585	PHOX2B PHOX2A PBX3
BP	0.0388463	5	224	4.4635	Response to monosaccharide	http://amigo.geneontology.org/amigo/term/GO:0034284	XBP1 KLF7 EGR1 MAFA RFX6
BP	0.0388463	4	140	5.71328	Response to hydrogen peroxide	http://amigo.geneontology.org/amigo/term/GO:0042542	NFE2L2 KLF4 FOSL1 JUN
BP	0.0388463	4	140	5.71328	Regulation of wound healing	http://amigo.geneontology.org/amigo/term/GO:0061041	XBP1 NFE2L2 RREB1 FOXC2
BP	0.0388463	2	22	18.1786	Vascular endothelial cell proliferation	http://amigo.geneontology.org/amigo/term/GO:0101023	MEF2C SP1
BP	0.0388463	2	22	18.1786	Regulation of vascular endothelial cell proliferation	http://amigo.geneontology.org/amigo/term/GO:1905562	MEF2C SP1
BP	0.0394483	9	653	2.75602	Cellular response to organic cyclic compound	http://amigo.geneontology.org/amigo/term/GO:0071407	MEF2C KLF5 KLF9 EGR1 KLF16 KLF4 POU4F1 WT1 SP5
BP	0.0400519	3	72	8.33187	Regulation of histone methylation	http://amigo.geneontology.org/amigo/term/GO:0031060	XBP1 GFI1 PRDM9
BP	0.0400519	3	72	8.33187	Glucose import	http://amigo.geneontology.org/amigo/term/GO:0046323	MEF2A NFE2L2 KLF15
BP	0.040522	6	323	3.71452	DNA-templated transcription, initiation	http://amigo.geneontology.org/amigo/term/GO:0006352	MAZ NR5A2 CREB1 FOSL1 NR2C2 JUN
BP	0.040711	5	228	4.3852	Osteoblast differentiation	http://amigo.geneontology.org/amigo/term/GO:0001649	MEF2C MEF2D JUND JUNB SOX2
BP	0.040711	2	23	17.3883	Lymphoid progenitor cell differentiation	http://amigo.geneontology.org/amigo/term/GO:0002320	SPI1 BATF
BP	0.040711	3	73	8.21774	Outflow tract morphogenesis	http://amigo.geneontology.org/amigo/term/GO:0003151	MEF2C ATF2 FOXC2
BP	0.040711	2	23	17.3883	Hypothalamus development	http://amigo.geneontology.org/amigo/term/GO:0021854	FOXB1 POU3F2
BP	0.040711	3	73	8.21774	Negative regulation of neuron differentiation	http://amigo.geneontology.org/amigo/term/GO:0045665	PHOX2B LBX1 SOX2
BP	0.040711	2	23	17.3883	Interleukin-6-mediated signaling pathway	http://amigo.geneontology.org/amigo/term/GO:0070102	SPI1 GFI1
BP	0.040711	2	23	17.3883	Positive regulation of transforming growth factor beta production	http://amigo.geneontology.org/amigo/term/GO:0071636	ATF2 CREB1
BP	0.0408215	6	325	3.69166	Cellular response to oxidative stress	http://amigo.geneontology.org/amigo/term/GO:0034599	NFE2L1 XBP1 NFE2L2 KLF4 FOS JUN
BP	0.0408559	5	229	4.36605	Insulin secretion	http://amigo.geneontology.org/amigo/term/GO:0030073	TFAP2B RFX3 KLF7 MAFA RFX6
BP	0.0417317	3	74	8.10669	Regulation of smooth muscle cell migration	http://amigo.geneontology.org/amigo/term/GO:0014910	MEF2C XBP1 NFE2L2
BP	0.0417317	4	145	5.51627	Appendage morphogenesis	http://amigo.geneontology.org/amigo/term/GO:0035107	TFAP2B SP8 EVX2 SP9
BP	0.0417317	4	145	5.51627	Limb morphogenesis	http://amigo.geneontology.org/amigo/term/GO:0035108	TFAP2B SP8 EVX2 SP9
BP	0.0418512	7	433	3.23269	Peptidyl-lysine modification	http://amigo.geneontology.org/amigo/term/GO:0018205	SPI1 ATF2 EGR1 EGR2 GFI1 KLF15 PRDM9
BP	0.0425003	2	24	16.6637	Mesodermal cell fate commitment	http://amigo.geneontology.org/amigo/term/GO:0001710	KLF4 FOXC2
BP	0.0425003	4	146	5.47849	Placenta development	http://amigo.geneontology.org/amigo/term/GO:0001890	LHX3 JUNB SP3 FOSL1
BP	0.0425003	3	75	7.9986	Regulation of glucose transmembrane transport	http://amigo.geneontology.org/amigo/term/GO:0010827	MEF2A NFE2L2 KLF15
BP	0.0425003	2	24	16.6637	Myeloid dendritic cell differentiation	http://amigo.geneontology.org/amigo/term/GO:0043011	SPI1 BATF
BP	0.0425003	3	75	7.9986	Negative regulation of ERK1 and ERK2 cascade	http://amigo.geneontology.org/amigo/term/GO:0070373	XBP1 KLF4 ATF3
BP	0.0425003	2	24	16.6637	Negative regulation of protein acetylation	http://amigo.geneontology.org/amigo/term/GO:1901984	SPI1 KLF15
BP	0.0425003	2	24	16.6637	Negative regulation of endoplasmic reticulum stress-induced intrinsic apoptotic signaling pathway	http://amigo.geneontology.org/amigo/term/GO:1902236	XBP1 CREB3
BP	0.0425003	2	24	16.6637	Positive regulation of transcription regulatory region DNA binding	http://amigo.geneontology.org/amigo/term/GO:2000679	KLF4 POU4F1
BP	0.0428854	6	331	3.62474	Response to endoplasmic reticulum stress	http://amigo.geneontology.org/amigo/term/GO:0034976	XBP1 CREB3 NFE2L2 CREB3L4 ATF3 JUN
BP	0.0430427	5	234	4.27275	Negative regulation of neuron death	http://amigo.geneontology.org/amigo/term/GO:1901215	TFAP2B MEF2C CREB1 POU4F1 FOXB1
BP	0.0434191	4	148	5.40446	Regulation of muscle cell differentiation	http://amigo.geneontology.org/amigo/term/GO:0051147	MEF2A NFATC3 MEF2C XBP1
BP	0.0442871	6	334	3.59218	Macromolecule methylation	http://amigo.geneontology.org/amigo/term/GO:0043414	SPI1 XBP1 GFI1 PRDM9 FOS WT1
BP	0.0442871	4	149	5.36819	Negative regulation of neuron apoptotic process	http://amigo.geneontology.org/amigo/term/GO:0043524	TFAP2B MEF2C POU4F1 FOXB1
BP	0.0447992	6	335	3.58146	Hormone secretion	http://amigo.geneontology.org/amigo/term/GO:0046879	TFAP2B RFX3 CREB1 KLF7 MAFA RFX6
BP	0.0449082	4	150	5.3324	Positive regulation of epithelial cell migration	http://amigo.geneontology.org/amigo/term/GO:0010634	NFE2L2 RREB1 FOXC2 SP1
BP	0.0449082	8	556	2.87719	Positive regulation of cell migration	http://amigo.geneontology.org/amigo/term/GO:0030335	SPI1 XBP1 MAZ CREB3 NFE2L2 RREB1 FOXC2 SP1
BP	0.0449673	6	336	3.5708	Gliogenesis	http://amigo.geneontology.org/amigo/term/GO:0042063	PHOX2B CREB1 EGR2 KLF15 SOX2 POU3F2
BP	0.0449673	2	25	15.9972	Apoptotic process involved in morphogenesis	http://amigo.geneontology.org/amigo/term/GO:0060561	SPI1 FOXC2
BP	0.045604	4	151	5.29708	Cellular response to reactive oxygen species	http://amigo.geneontology.org/amigo/term/GO:0034614	NFE2L2 KLF4 FOS JUN
BP	0.0465406	4	152	5.26223	Mammary gland development	http://amigo.geneontology.org/amigo/term/GO:0030879	XBP1 CREB1 RREB1 FOXB1
BP	0.0466517	8	561	2.85155	Response to extracellular stimulus	http://amigo.geneontology.org/amigo/term/GO:0009991	XBP1 ATF2 NFE2L2 KLF10 ATF3 FOS FOSL1 JUN
BP	0.0469458	3	79	7.5936	Associative learning	http://amigo.geneontology.org/amigo/term/GO:0008306	CREB1 FOS FOXB1
BP	0.0469458	3	79	7.5936	Regulation of protein acetylation	http://amigo.geneontology.org/amigo/term/GO:1901983	SPI1 XBP1 KLF15
BP	0.0475973	5	242	4.13151	Response to topologically incorrect protein	http://amigo.geneontology.org/amigo/term/GO:0035966	XBP1 CREB3 NFE2L2 CREB3L4 ATF3
BP	0.0475973	2	26	15.3819	Regulation of DNA methylation	http://amigo.geneontology.org/amigo/term/GO:0044030	SPI1 WT1
BP	0.0479617	4	154	5.19389	Endothelial cell proliferation	http://amigo.geneontology.org/amigo/term/GO:0001935	MEF2C XBP1 EGR3 SP1
BP	0.0480331	9	686	2.62345	Neuron projection morphogenesis	http://amigo.geneontology.org/amigo/term/GO:0048812	MEF2A LHX3 PHOX2B CREB1 KLF7 EGR2 POU4F1 FOXB1 POU3F2
BP	0.0492919	6	345	3.47765	Hormone transport	http://amigo.geneontology.org/amigo/term/GO:0009914	TFAP2B RFX3 CREB1 KLF7 MAFA RFX6
BP	0.0492919	5	245	4.08092	Glial cell differentiation	http://amigo.geneontology.org/amigo/term/GO:0010001	PHOX2B EGR2 KLF15 SOX2 POU3F2
BP	0.0492919	3	81	7.40611	Negative regulation of epithelial cell migration	http://amigo.geneontology.org/amigo/term/GO:0010633	MEF2C PATZ1 KLF4
BP	0.0492919	11	946	2.32517	Regulation of cell migration	http://amigo.geneontology.org/amigo/term/GO:0030334	SPI1 MEF2C PATZ1 XBP1 MAZ CREB3 NFE2L2 RREB1 KLF4 FOXC2 SP1
BP	0.0494035	4	156	5.12731	Response to glucocorticoid	http://amigo.geneontology.org/amigo/term/GO:0051384	KLF9 FOSB FOS FOSL1
BP	0.0494972	2	27	14.8122	Endochondral ossification	http://amigo.geneontology.org/amigo/term/GO:0001958	MEF2C MEF2D
BP	0.0494972	2	27	14.8122	Replacement ossification	http://amigo.geneontology.org/amigo/term/GO:0036075	MEF2C MEF2D
BP	0.0494972	2	27	14.8122	Positive regulation of striated muscle tissue development	http://amigo.geneontology.org/amigo/term/GO:0045844	MEF2C CREB1
BP	0.0494972	2	27	14.8122	Positive regulation of muscle organ development	http://amigo.geneontology.org/amigo/term/GO:0048636	MEF2C CREB1
BP	0.0494972	2	27	14.8122	Vascular wound healing	http://amigo.geneontology.org/amigo/term/GO:0061042	XBP1 FOXC2
BP	0.0494972	2	27	14.8122	Regulation of ERAD pathway	http://amigo.geneontology.org/amigo/term/GO:1904292	XBP1 NFE2L2
BP	0.0494972	2	27	14.8122	Regulation of CD8-positive, alpha-beta T cell activation	http://amigo.geneontology.org/amigo/term/GO:2001185	RUNX3 IRF1
BP	0.0497734	12	1085	2.21159	Cell morphogenesis	http://amigo.geneontology.org/amigo/term/GO:0000902	SPI1 MEF2A MEF2C LHX3 PHOX2B CREB1 KLF7 EGR2 RREB1 POU4F1 FOXB1 POU3F2
BP	0.0497734	3	82	7.31579	B cell activation involved in immune response	http://amigo.geneontology.org/amigo/term/GO:0002312	SPI1 XBP1 BATF
MF	8.48999e-134	113	1446	15.6266	DNA-binding transcription factor activity, RNA polymerase II-specific	http://amigo.geneontology.org/amigo/term/GO:0000981	ZNF263 TFAP2B RUNX3 POU1F1 SPI1 MEF2A NFATC3 FOSL2 RFX3 MEF2C NFE2L1 RFX2 CREM PATZ1 XBP1 KLF5 MAZ DBP KLF1 SP4 HOXA1 PAX4 NRF1 CREB3 LHX3 HLF PHOX2B RFX4 BACH2 ATF2 NFE2L2 MEF2D NR5A2 CREB1 KLF7 KLF12 KLF9 VSX2 EGR1 EGR2 NFE2 RREB1 IRF1 FOSB IRF5 KLF16 JUND ELF5 EGR4 KLF4 LMX1B LBX1 JDP2 NFIC ZFP14 POU2F1 RFX5 CREB3L4 CREB5 POU4F1 KLF10 BATF BACH1 GFI1 ZNF281 ATF3 ZNF148 KLF15 SP8 PHOX2A GFI1B P…
MF	1.0123e-131	113	1515	14.9149	DNA-binding transcription factor activity	http://amigo.geneontology.org/amigo/term/GO:0003700	ZNF263 TFAP2B RUNX3 POU1F1 SPI1 MEF2A NFATC3 FOSL2 RFX3 MEF2C NFE2L1 RFX2 CREM PATZ1 XBP1 KLF5 MAZ DBP KLF1 SP4 HOXA1 PAX4 NRF1 CREB3 LHX3 HLF PHOX2B RFX4 BACH2 ATF2 NFE2L2 MEF2D NR5A2 CREB1 KLF7 KLF12 KLF9 VSX2 EGR1 EGR2 NFE2 RREB1 IRF1 FOSB IRF5 KLF16 JUND ELF5 EGR4 KLF4 LMX1B LBX1 JDP2 NFIC ZFP14 POU2F1 RFX5 CREB3L4 CREB5 POU4F1 KLF10 BATF BACH1 GFI1 ZNF281 ATF3 ZNF148 KLF15 SP8 PHOX2A GFI1B P…
MF	3.00774e-127	113	1660	13.6121	Sequence-specific double-stranded DNA binding	http://amigo.geneontology.org/amigo/term/GO:1990837	ZNF263 TFAP2B RUNX3 POU1F1 SPI1 MEF2A NFATC3 FOSL2 RFX3 MEF2C NFE2L1 RFX2 CREM PATZ1 XBP1 KLF5 MAZ DBP KLF1 SP4 PAX4 NRF1 CREB3 LHX3 HLF PHOX2B RFX4 BACH2 ATF2 NFE2L2 MEF2D NR5A2 CREB1 KLF7 KLF12 KLF9 VSX2 EGR1 EGR2 NFE2 RREB1 IRF1 FOSB IRF5 KLF16 JUND ELF5 EGR4 KLF4 LMX1B LBX1 JDP2 NFIC ZFP14 POU2F1 RFX5 CREB3L4 CREB5 POU4F1 KLF10 BATF BACH1 GFI1 ZNF281 ATF3 ZNF148 KLF15 PRDM9 SP8 PHOX2A GFI1B P…
MF	1.33214e-124	110	1488	14.7824	RNA polymerase II transcription regulatory region sequence-specific DNA binding	http://amigo.geneontology.org/amigo/term/GO:0000977	ZNF263 TFAP2B RUNX3 POU1F1 SPI1 MEF2A NFATC3 FOSL2 RFX3 MEF2C NFE2L1 RFX2 CREM PATZ1 XBP1 KLF5 MAZ DBP KLF1 SP4 PAX4 NRF1 CREB3 LHX3 HLF PHOX2B RFX4 BACH2 ATF2 NFE2L2 MEF2D NR5A2 CREB1 KLF7 KLF12 KLF9 VSX2 EGR1 EGR2 NFE2 RREB1 IRF1 FOSB IRF5 KLF16 JUND EGR4 KLF4 LMX1B JDP2 NFIC ZFP14 POU2F1 RFX5 CREB3L4 CREB5 POU4F1 KLF10 BATF BACH1 GFI1 ZNF281 ATF3 ZNF148 KLF15 SP8 PHOX2A GFI1B PBX3 SP2 ZNF701 T…
MF	2.65826e-124	113	1767	12.7878	Sequence-specific DNA binding	http://amigo.geneontology.org/amigo/term/GO:0043565	ZNF263 TFAP2B RUNX3 POU1F1 SPI1 MEF2A NFATC3 FOSL2 RFX3 MEF2C NFE2L1 RFX2 CREM PATZ1 XBP1 KLF5 MAZ DBP KLF1 SP4 PAX4 NRF1 CREB3 LHX3 HLF PHOX2B RFX4 BACH2 ATF2 NFE2L2 MEF2D NR5A2 CREB1 KLF7 KLF12 KLF9 VSX2 EGR1 EGR2 NFE2 RREB1 IRF1 FOSB IRF5 KLF16 JUND ELF5 EGR4 KLF4 LMX1B LBX1 JDP2 NFIC ZFP14 POU2F1 RFX5 CREB3L4 CREB5 POU4F1 KLF10 BATF BACH1 GFI1 ZNF281 ATF3 ZNF148 KLF15 PRDM9 SP8 PHOX2A GFI1B P…
MF	3.75196e-124	113	1775	12.7302	Double-stranded DNA binding	http://amigo.geneontology.org/amigo/term/GO:0003690	ZNF263 TFAP2B RUNX3 POU1F1 SPI1 MEF2A NFATC3 FOSL2 RFX3 MEF2C NFE2L1 RFX2 CREM PATZ1 XBP1 KLF5 MAZ DBP KLF1 SP4 PAX4 NRF1 CREB3 LHX3 HLF PHOX2B RFX4 BACH2 ATF2 NFE2L2 MEF2D NR5A2 CREB1 KLF7 KLF12 KLF9 VSX2 EGR1 EGR2 NFE2 RREB1 IRF1 FOSB IRF5 KLF16 JUND ELF5 EGR4 KLF4 LMX1B LBX1 JDP2 NFIC ZFP14 POU2F1 RFX5 CREB3L4 CREB5 POU4F1 KLF10 BATF BACH1 GFI1 ZNF281 ATF3 ZNF148 KLF15 PRDM9 SP8 PHOX2A GFI1B P…
MF	5.5795e-124	111	1596	13.9073	Transcription cis-regulatory region binding	http://amigo.geneontology.org/amigo/term/GO:0000976	ZNF263 TFAP2B RUNX3 POU1F1 SPI1 MEF2A NFATC3 FOSL2 RFX3 MEF2C NFE2L1 RFX2 CREM PATZ1 XBP1 KLF5 MAZ DBP KLF1 SP4 PAX4 NRF1 CREB3 LHX3 HLF PHOX2B RFX4 BACH2 ATF2 NFE2L2 MEF2D NR5A2 CREB1 KLF7 KLF12 KLF9 VSX2 EGR1 EGR2 NFE2 RREB1 IRF1 FOSB IRF5 KLF16 JUND EGR4 KLF4 LMX1B JDP2 NFIC ZFP14 POU2F1 RFX5 CREB3L4 CREB5 POU4F1 KLF10 BATF BACH1 GFI1 ZNF281 ATF3 ZNF148 KLF15 PRDM9 SP8 PHOX2A GFI1B PBX3 SP2 ZN…
MF	5.63681e-124	111	1598	13.8899	Transcription regulatory region nucleic acid binding	http://amigo.geneontology.org/amigo/term/GO:0001067	ZNF263 TFAP2B RUNX3 POU1F1 SPI1 MEF2A NFATC3 FOSL2 RFX3 MEF2C NFE2L1 RFX2 CREM PATZ1 XBP1 KLF5 MAZ DBP KLF1 SP4 PAX4 NRF1 CREB3 LHX3 HLF PHOX2B RFX4 BACH2 ATF2 NFE2L2 MEF2D NR5A2 CREB1 KLF7 KLF12 KLF9 VSX2 EGR1 EGR2 NFE2 RREB1 IRF1 FOSB IRF5 KLF16 JUND EGR4 KLF4 LMX1B JDP2 NFIC ZFP14 POU2F1 RFX5 CREB3L4 CREB5 POU4F1 KLF10 BATF BACH1 GFI1 ZNF281 ATF3 ZNF148 KLF15 PRDM9 SP8 PHOX2A GFI1B PBX3 SP2 ZN…
MF	1.7646e-123	106	1253	16.9164	RNA polymerase II cis-regulatory region sequence-specific DNA binding	http://amigo.geneontology.org/amigo/term/GO:0000978	ZNF263 TFAP2B RUNX3 POU1F1 SPI1 MEF2A NFATC3 FOSL2 RFX3 MEF2C NFE2L1 RFX2 CREM PATZ1 XBP1 KLF5 MAZ DBP KLF1 SP4 PAX4 NRF1 CREB3 LHX3 HLF PHOX2B RFX4 BACH2 ATF2 NFE2L2 MEF2D NR5A2 CREB1 KLF7 KLF12 KLF9 EGR1 EGR2 NFE2 RREB1 IRF1 FOSB IRF5 KLF16 JUND EGR4 KLF4 JDP2 NFIC ZFP14 POU2F1 RFX5 CREB3L4 CREB5 POU4F1 KLF10 BATF BACH1 GFI1 ZNF281 ATF3 ZNF148 KLF15 SP8 GFI1B PBX3 SP2 ZNF701 THAP11 FOS STAT2 AT…
MF	8.34061e-123	106	1272	16.6637	Cis-regulatory region sequence-specific DNA binding	http://amigo.geneontology.org/amigo/term/GO:0000987	ZNF263 TFAP2B RUNX3 POU1F1 SPI1 MEF2A NFATC3 FOSL2 RFX3 MEF2C NFE2L1 RFX2 CREM PATZ1 XBP1 KLF5 MAZ DBP KLF1 SP4 PAX4 NRF1 CREB3 LHX3 HLF PHOX2B RFX4 BACH2 ATF2 NFE2L2 MEF2D NR5A2 CREB1 KLF7 KLF12 KLF9 EGR1 EGR2 NFE2 RREB1 IRF1 FOSB IRF5 KLF16 JUND EGR4 KLF4 JDP2 NFIC ZFP14 POU2F1 RFX5 CREB3L4 CREB5 POU4F1 KLF10 BATF BACH1 GFI1 ZNF281 ATF3 ZNF148 KLF15 SP8 GFI1B PBX3 SP2 ZNF701 THAP11 FOS STAT2 AT…
MF	3.67165e-68	59	468	25.2093	DNA-binding transcription activator activity, RNA polymerase II-specific	http://amigo.geneontology.org/amigo/term/GO:0001228	TFAP2B POU1F1 SPI1 MEF2A NFATC3 FOSL2 MEF2C KLF5 DBP NRF1 CREB3 LHX3 HLF PHOX2B RFX4 ATF2 NFE2L2 MEF2D NR5A2 CREB1 KLF7 EGR1 EGR2 RREB1 IRF1 FOSB IRF5 JUND EGR4 KLF4 NFIC RFX5 CREB3L4 POU4F1 KLF10 BATF BACH1 ATF3 KLF15 GFI1B PBX3 FOS JUNB FOSL1 FOXC2 NR2C2 JUN MAF EGR3 SOX2 MAFA POU3F2 WT1 RFX6 SP1 MAFG MEF2B YY2 SPIB
MF	7.39789e-68	59	474	24.8901	DNA-binding transcription activator activity	http://amigo.geneontology.org/amigo/term/GO:0001216	TFAP2B POU1F1 SPI1 MEF2A NFATC3 FOSL2 MEF2C KLF5 DBP NRF1 CREB3 LHX3 HLF PHOX2B RFX4 ATF2 NFE2L2 MEF2D NR5A2 CREB1 KLF7 EGR1 EGR2 RREB1 IRF1 FOSB IRF5 JUND EGR4 KLF4 NFIC RFX5 CREB3L4 POU4F1 KLF10 BATF BACH1 ATF3 KLF15 GFI1B PBX3 FOS JUNB FOSL1 FOXC2 NR2C2 JUN MAF EGR3 SOX2 MAFA POU3F2 WT1 RFX6 SP1 MAFG MEF2B YY2 SPIB
MF	5.61643e-19	23	333	13.8114	DNA-binding transcription repressor activity, RNA polymerase II-specific	http://amigo.geneontology.org/amigo/term/GO:0001227	ZNF263 SPI1 NFATC3 CREM PATZ1 PAX4 BACH2 KLF12 VSX2 KLF16 JDP2 BACH1 GFI1 ZNF281 ATF3 ZNF148 SP2 THAP11 SP3 JUN FOXD3 MAFK SP5
MF	5.96736e-19	23	335	13.7289	DNA-binding transcription repressor activity	http://amigo.geneontology.org/amigo/term/GO:0001217	ZNF263 SPI1 NFATC3 CREM PATZ1 PAX4 BACH2 KLF12 VSX2 KLF16 JDP2 BACH1 GFI1 ZNF281 ATF3 ZNF148 SP2 THAP11 SP3 JUN FOXD3 MAFK SP5
MF	2.42732e-11	7	19	73.6713	CAMP response element binding	http://amigo.geneontology.org/amigo/term/GO:0035497	CREB3 ATF2 CREB1 CREB3L4 CREB5 ATF7 JUN
MF	7.197e-09	18	596	6.03921	Transcription factor binding	http://amigo.geneontology.org/amigo/term/GO:0008134	SPI1 NFATC3 CREM XBP1 KLF5 CREB3 ATF2 NFE2L2 CREB1 FOSB JUND KLF4 FOS ATF7 JUNB JUN SP1 MAFK
MF	1.17023e-08	18	617	5.83366	Chromatin binding	http://amigo.geneontology.org/amigo/term/GO:0003682	TFAP2B SPI1 MEF2A FOSL2 PATZ1 XBP1 CREB3 ATF2 NR5A2 EGR1 EGR2 KLF4 JDP2 POU4F1 FOS SP3 FOXC2 KLF14
MF	1.43497e-06	8	125	12.7978	Histone deacetylase binding	http://amigo.geneontology.org/amigo/term/GO:0042826	SPI1 MEF2A MEF2C MEF2D KLF4 SP2 SP1 MEF2B
MF	6.81706e-05	4	28	28.5664	Histone acetyltransferase binding	http://amigo.geneontology.org/amigo/term/GO:0035035	MEF2A CREB1 EGR1 SP1
MF	8.33494e-05	3	10	59.9895	CAMP response element binding protein binding	http://amigo.geneontology.org/amigo/term/GO:0008140	CREM CREB3 ATF2
MF	0.000182719	8	245	6.52947	DNA-binding transcription factor binding	http://amigo.geneontology.org/amigo/term/GO:0140297	SPI1 CREM XBP1 KLF5 CREB3 ATF2 JUND SP1
MF	0.000226509	3	14	42.8496	HMG box domain binding	http://amigo.geneontology.org/amigo/term/GO:0071837	EGR2 JUN SP1
MF	0.000377085	2	3	133.31	Hemi-methylated DNA-binding	http://amigo.geneontology.org/amigo/term/GO:0044729	EGR1 WT1
MF	0.00249666	2	7	57.1328	Double-stranded methylated DNA binding	http://amigo.geneontology.org/amigo/term/GO:0010385	EGR1 WT1
MF	0.00608103	3	43	13.951	Transcription coregulator binding	http://amigo.geneontology.org/amigo/term/GO:0001221	NFE2L2 KLF4 MAFK
MF	0.0066746	3	45	13.331	Core promoter sequence-specific DNA binding	http://amigo.geneontology.org/amigo/term/GO:0001046	POU2F1 KLF10 FOS
MF	0.0108266	7	367	3.81404	Protein heterodimerization activity	http://amigo.geneontology.org/amigo/term/GO:0046982	TFAP2B MEF2A MEF2C XBP1 MEF2D ATF3 MAFG
MF	0.0177464	3	65	9.22915	Promoter-specific chromatin binding	http://amigo.geneontology.org/amigo/term/GO:1990841	EGR1 KLF4 FOXC2
MF	0.0179168	2	20	19.9965	RNA polymerase II core promoter sequence-specific DNA binding	http://amigo.geneontology.org/amigo/term/GO:0000979	POU2F1 FOS
MF	0.0228381	2	23	17.3883	R-SMAD binding	http://amigo.geneontology.org/amigo/term/GO:0070412	FOS JUN
MF	0.0285632	3	80	7.49868	SMAD binding	http://amigo.geneontology.org/amigo/term/GO:0046332	MEF2A FOS JUN
MF	0.0293202	2	27	14.8122	BHLH transcription factor binding	http://amigo.geneontology.org/amigo/term/GO:0043425	KLF5 SP1
MF	0.0412238	12	1139	2.10674	Protein dimerization activity	http://amigo.geneontology.org/amigo/term/GO:0046983	TFAP2B MEF2A MEF2C XBP1 NRF1 CREB3 MEF2D ATF3 PRDM9 SP1 MAFG MEF2B
MF	0.0907051	8	730	2.1914	Protein homodimerization activity	http://amigo.geneontology.org/amigo/term/GO:0042803	TFAP2B XBP1 NRF1 CREB3 MEF2D ATF3 PRDM9 SP1
MF	0.0982027	2	59	6.77847	Nuclear receptor activity	http://amigo.geneontology.org/amigo/term/GO:0004879	NR5A2 NR2C2
MF	0.0982027	5	359	2.78503	Ubiquitin-like protein ligase binding	http://amigo.geneontology.org/amigo/term/GO:0044389	PATZ1 XBP1 EGR2 STAT2 JUN
MF	0.0982027	2	59	6.77847	Ligand-activated transcription factor activity	http://amigo.geneontology.org/amigo/term/GO:0098531	NR5A2 NR2C2
MF	0.127018	9	942	1.91049	Zinc ion binding	http://amigo.geneontology.org/amigo/term/GO:0008270	NR5A2 KLF7 EGR1 KLF4 THAP11 NR2C2 ZNF93 WT1 ZKSCAN5
MF	0.196648	7	761	1.83936	Protein domain specific binding	http://amigo.geneontology.org/amigo/term/GO:0019904	NFE2L2 EGR2 NFE2 JUN WT1 SP1 MAFK
MF	0.196648	3	207	2.89804	RNA polymerase II-specific DNA-binding transcription factor binding	http://amigo.geneontology.org/amigo/term/GO:0061629	SPI1 XBP1 JUND
CC	0.000497298	4	39	20.5092	Euchromatin	http://amigo.geneontology.org/amigo/term/GO:0000791	CREB1 KLF4 JUN SP1
CC	2.65906e-93	93	1316	14.1313	Chromatin	http://amigo.geneontology.org/amigo/term/GO:0000785	TFAP2B RUNX3 POU1F1 SPI1 MEF2A NFATC3 FOSL2 RFX3 MEF2C NFE2L1 RFX2 CREM KLF5 DBP KLF1 SP4 PAX4 CREB3 LHX3 HLF PHOX2B RFX4 BACH2 ATF2 NFE2L2 MEF2D NR5A2 CREB1 KLF7 KLF12 KLF9 VSX2 EGR1 EGR2 NFE2 IRF1 FOSB IRF5 KLF16 JUND ELF5 EGR4 KLF4 LMX1B LBX1 JDP2 NFIC POU2F1 RFX5 CREB3L4 CREB5 POU4F1 KLF10 BATF BACH1 ATF3 KLF15 SP8 PHOX2A PBX3 SP2 THAP11 FOS STAT2 ATF7 JUNB KLF17 FOXB1 KLF11 SP3 EVX2 FOSL1 FO…
CC	3.32195e-21	28	465	12.0409	Transcription regulator complex	http://amigo.geneontology.org/amigo/term/GO:0005667	RUNX3 SPI1 MEF2A NFATC3 RFX3 CREM KLF5 LHX3 NR5A2 CREB1 JUND KLF4 LBX1 POU2F1 RFX5 POU4F1 GFI1 GFI1B PBX3 FOS JUNB SP3 JUN SOX2 POU3F2 SP1 MEF2B YY2
CC	1.00419e-07	11	206	10.6777	RNA polymerase II transcription regulator complex	http://amigo.geneontology.org/amigo/term/GO:0090575	RUNX3 CREM NR5A2 CREB1 JUND POU2F1 RFX5 POU4F1 FOS JUNB JUN
CC	6.81514e-80	94	1918	9.80016	Chromosome	http://amigo.geneontology.org/amigo/term/GO:0005694	TFAP2B RUNX3 POU1F1 SPI1 MEF2A NFATC3 FOSL2 RFX3 MEF2C NFE2L1 RFX2 CREM KLF5 DBP KLF1 SP4 PAX4 CREB3 LHX3 HLF PHOX2B RFX4 BACH2 ATF2 NFE2L2 MEF2D NR5A2 CREB1 KLF7 KLF12 KLF9 VSX2 EGR1 EGR2 NFE2 IRF1 FOSB IRF5 KLF16 JUND ELF5 EGR4 KLF4 LMX1B LBX1 JDP2 NFIC POU2F1 RFX5 CREB3L4 CREB5 POU4F1 KLF10 BATF BACH1 ATF3 KLF15 PRDM9 SP8 PHOX2A PBX3 SP2 THAP11 FOS STAT2 ATF7 JUNB KLF17 FOXB1 KLF11 SP3 EVX2 FO…
CC	0.0316217	3	64	9.37336	Transcription repressor complex	http://amigo.geneontology.org/amigo/term/GO:0017053	GFI1 SP3 SP1
CC	0.00740737	6	220	5.45359	Protein-DNA complex	http://amigo.geneontology.org/amigo/term/GO:0032993	NFE2L2 NFE2 JUND FOS SP3 SP1

## Sheet: P30_F_over_P30_M
GO Category	Enrichment FDR	nTranscription Factors	Pathway Genes	Fold Enrichment	Pathway	URL	Transcription Factors
BP	2.34109e-39	52	1716	9.46285	Positive regulation of transcription, DNA-templated	http://amigo.geneontology.org/amigo/term/GO:0045893	NFYA ETV1 FOXC1 NFYC KLF6 FOSL2 RFX3 PATZ1 KLF5 KLF1 ETV2 TLX1 ELF2 RFX4 CREB1 KLF7 KLF12 NFE2 RREB1 FOSB THRA KLF2 ATF4 JUND EHF KLF4 NFIC RFX5 CREB3L4 CREB5 CEBPG KLF10 ZNF281 ZNF148 KLF15 PHOX2A PBX3 FOXI1 ONECUT1 FOS JUNB SP3 FOSL1 JUN MAF EGR3 RFX6 SP1 FOXD2 YY2 KLF14 SPIB
BP	2.34109e-39	52	1717	9.45734	Positive regulation of RNA biosynthetic process	http://amigo.geneontology.org/amigo/term/GO:1902680	NFYA ETV1 FOXC1 NFYC KLF6 FOSL2 RFX3 PATZ1 KLF5 KLF1 ETV2 TLX1 ELF2 RFX4 CREB1 KLF7 KLF12 NFE2 RREB1 FOSB THRA KLF2 ATF4 JUND EHF KLF4 NFIC RFX5 CREB3L4 CREB5 CEBPG KLF10 ZNF281 ZNF148 KLF15 PHOX2A PBX3 FOXI1 ONECUT1 FOS JUNB SP3 FOSL1 JUN MAF EGR3 RFX6 SP1 FOXD2 YY2 KLF14 SPIB
BP	2.34109e-39	52	1716	9.46285	Positive regulation of nucleic acid-templated transcription	http://amigo.geneontology.org/amigo/term/GO:1903508	NFYA ETV1 FOXC1 NFYC KLF6 FOSL2 RFX3 PATZ1 KLF5 KLF1 ETV2 TLX1 ELF2 RFX4 CREB1 KLF7 KLF12 NFE2 RREB1 FOSB THRA KLF2 ATF4 JUND EHF KLF4 NFIC RFX5 CREB3L4 CREB5 CEBPG KLF10 ZNF281 ZNF148 KLF15 PHOX2A PBX3 FOXI1 ONECUT1 FOS JUNB SP3 FOSL1 JUN MAF EGR3 RFX6 SP1 FOXD2 YY2 KLF14 SPIB
BP	2.68208e-37	52	1895	8.569	Positive regulation of RNA metabolic process	http://amigo.geneontology.org/amigo/term/GO:0051254	NFYA ETV1 FOXC1 NFYC KLF6 FOSL2 RFX3 PATZ1 KLF5 KLF1 ETV2 TLX1 ELF2 RFX4 CREB1 KLF7 KLF12 NFE2 RREB1 FOSB THRA KLF2 ATF4 JUND EHF KLF4 NFIC RFX5 CREB3L4 CREB5 CEBPG KLF10 ZNF281 ZNF148 KLF15 PHOX2A PBX3 FOXI1 ONECUT1 FOS JUNB SP3 FOSL1 JUN MAF EGR3 RFX6 SP1 FOXD2 YY2 KLF14 SPIB
BP	1.541e-36	52	1970	8.24276	Positive regulation of macromolecule biosynthetic process	http://amigo.geneontology.org/amigo/term/GO:0010557	NFYA ETV1 FOXC1 NFYC KLF6 FOSL2 RFX3 PATZ1 KLF5 KLF1 ETV2 TLX1 ELF2 RFX4 CREB1 KLF7 KLF12 NFE2 RREB1 FOSB THRA KLF2 ATF4 JUND EHF KLF4 NFIC RFX5 CREB3L4 CREB5 CEBPG KLF10 ZNF281 ZNF148 KLF15 PHOX2A PBX3 FOXI1 ONECUT1 FOS JUNB SP3 FOSL1 JUN MAF EGR3 RFX6 SP1 FOXD2 YY2 KLF14 SPIB
BP	1.0238e-35	45	1264	11.1173	Positive regulation of transcription by RNA polymerase II	http://amigo.geneontology.org/amigo/term/GO:0045944	ETV1 FOXC1 NFYC KLF6 FOSL2 RFX3 KLF5 ETV2 TLX1 RFX4 CREB1 KLF7 KLF12 RREB1 FOSB THRA KLF2 ATF4 JUND EHF KLF4 NFIC RFX5 CREB3L4 CEBPG KLF10 ZNF148 KLF15 PHOX2A PBX3 FOXI1 ONECUT1 FOS JUNB SP3 FOSL1 JUN MAF EGR3 RFX6 SP1 FOXD2 YY2 KLF14 SPIB
BP	5.2774e-16	30	1353	6.92403	Negative regulation of transcription, DNA-templated	http://amigo.geneontology.org/amigo/term/GO:0045892	FOXC1 RFX3 PATZ1 KLF5 ELF2 KLF3 SOX6 BACH2 CREB1 KLF7 KLF12 RREB1 FOSB THRA KLF2 ATF4 KLF16 KLF4 NFIC RFX5 FERD3L KLF10 ZNF281 ZNF148 SP2 SP3 JUN MAF ZNF93 SP5
BP	5.2774e-16	30	1357	6.90363	Negative regulation of RNA biosynthetic process	http://amigo.geneontology.org/amigo/term/GO:1902679	FOXC1 RFX3 PATZ1 KLF5 ELF2 KLF3 SOX6 BACH2 CREB1 KLF7 KLF12 RREB1 FOSB THRA KLF2 ATF4 KLF16 KLF4 NFIC RFX5 FERD3L KLF10 ZNF281 ZNF148 SP2 SP3 JUN MAF ZNF93 SP5
BP	5.2774e-16	30	1355	6.91381	Negative regulation of nucleic acid-templated transcription	http://amigo.geneontology.org/amigo/term/GO:1903507	FOXC1 RFX3 PATZ1 KLF5 ELF2 KLF3 SOX6 BACH2 CREB1 KLF7 KLF12 RREB1 FOSB THRA KLF2 ATF4 KLF16 KLF4 NFIC RFX5 FERD3L KLF10 ZNF281 ZNF148 SP2 SP3 JUN MAF ZNF93 SP5
BP	4.23089e-15	30	1469	6.37728	Negative regulation of RNA metabolic process	http://amigo.geneontology.org/amigo/term/GO:0051253	FOXC1 RFX3 PATZ1 KLF5 ELF2 KLF3 SOX6 BACH2 CREB1 KLF7 KLF12 RREB1 FOSB THRA KLF2 ATF4 KLF16 KLF4 NFIC RFX5 FERD3L KLF10 ZNF281 ZNF148 SP2 SP3 JUN MAF ZNF93 SP5
BP	1.37327e-14	25	957	8.15763	Negative regulation of transcription by RNA polymerase II	http://amigo.geneontology.org/amigo/term/GO:0000122	FOXC1 PATZ1 KLF5 KLF3 BACH2 KLF7 KLF12 RREB1 FOSB THRA KLF2 ATF4 KLF16 KLF4 NFIC RFX5 FERD3L KLF10 ZNF281 ZNF148 SP2 SP3 JUN MAF SP5
BP	4.08796e-14	30	1607	5.82963	Negative regulation of nucleobase-containing compound metabolic process	http://amigo.geneontology.org/amigo/term/GO:0045934	FOXC1 RFX3 PATZ1 KLF5 ELF2 KLF3 SOX6 BACH2 CREB1 KLF7 KLF12 RREB1 FOSB THRA KLF2 ATF4 KLF16 KLF4 NFIC RFX5 FERD3L KLF10 ZNF281 ZNF148 SP2 SP3 JUN MAF ZNF93 SP5
BP	5.63979e-14	30	1631	5.74385	Negative regulation of cellular macromolecule biosynthetic process	http://amigo.geneontology.org/amigo/term/GO:2000113	FOXC1 RFX3 PATZ1 KLF5 ELF2 KLF3 SOX6 BACH2 CREB1 KLF7 KLF12 RREB1 FOSB THRA KLF2 ATF4 KLF16 KLF4 NFIC RFX5 FERD3L KLF10 ZNF281 ZNF148 SP2 SP3 JUN MAF ZNF93 SP5
BP	6.28194e-14	30	1642	5.70537	Negative regulation of macromolecule biosynthetic process	http://amigo.geneontology.org/amigo/term/GO:0010558	FOXC1 RFX3 PATZ1 KLF5 ELF2 KLF3 SOX6 BACH2 CREB1 KLF7 KLF12 RREB1 FOSB THRA KLF2 ATF4 KLF16 KLF4 NFIC RFX5 FERD3L KLF10 ZNF281 ZNF148 SP2 SP3 JUN MAF ZNF93 SP5
BP	1.54445e-13	30	1702	5.50424	Negative regulation of cellular biosynthetic process	http://amigo.geneontology.org/amigo/term/GO:0031327	FOXC1 RFX3 PATZ1 KLF5 ELF2 KLF3 SOX6 BACH2 CREB1 KLF7 KLF12 RREB1 FOSB THRA KLF2 ATF4 KLF16 KLF4 NFIC RFX5 FERD3L KLF10 ZNF281 ZNF148 SP2 SP3 JUN MAF ZNF93 SP5
BP	2.38903e-13	30	1734	5.40266	Negative regulation of biosynthetic process	http://amigo.geneontology.org/amigo/term/GO:0009890	FOXC1 RFX3 PATZ1 KLF5 ELF2 KLF3 SOX6 BACH2 CREB1 KLF7 KLF12 RREB1 FOSB THRA KLF2 ATF4 KLF16 KLF4 NFIC RFX5 FERD3L KLF10 ZNF281 ZNF148 SP2 SP3 JUN MAF ZNF93 SP5
BP	3.55448e-08	19	1031	5.75481	Hemopoiesis	http://amigo.geneontology.org/amigo/term/GO:0030097	FOXC1 KLF6 PATZ1 KLF1 ETV2 CREB1 NFE2 THRA KLF2 ATF4 KLF4 CEBPG KLF10 ONECUT1 FOS JUNB SP3 JUN EGR3
BP	6.14597e-08	19	1069	5.55024	Hematopoietic or lymphoid organ development	http://amigo.geneontology.org/amigo/term/GO:0048534	FOXC1 KLF6 PATZ1 KLF1 ETV2 CREB1 NFE2 THRA KLF2 ATF4 KLF4 CEBPG KLF10 ONECUT1 FOS JUNB SP3 JUN EGR3
BP	1.44004e-07	19	1129	5.25528	Immune system development	http://amigo.geneontology.org/amigo/term/GO:0002520	FOXC1 KLF6 PATZ1 KLF1 ETV2 CREB1 NFE2 THRA KLF2 ATF4 KLF4 CEBPG KLF10 ONECUT1 FOS JUNB SP3 JUN EGR3
BP	2.60543e-07	23	1769	4.06009	Response to endogenous stimulus	http://amigo.geneontology.org/amigo/term/GO:0009719	FOXC1 KLF5 KLF1 ETV2 KLF3 SOX6 CREB1 KLF9 FOSB THRA KLF2 ATF4 KLF16 JUND KLF4 KLF10 KLF15 ONECUT1 FOS FOSL1 JUN EGR3 SP1
BP	4.25242e-07	21	1505	4.35731	Cellular response to endogenous stimulus	http://amigo.geneontology.org/amigo/term/GO:0071495	FOXC1 KLF5 KLF1 ETV2 KLF3 SOX6 CREB1 KLF9 FOSB THRA KLF2 ATF4 KLF16 KLF4 KLF10 KLF15 ONECUT1 FOS JUN EGR3 SP1
BP	6.92457e-07	16	855	5.84372	Epithelial cell differentiation	http://amigo.geneontology.org/amigo/term/GO:0030855	FOXC1 FOSL2 RFX3 KLF5 ETV2 CREB1 KLF7 THRA KLF2 ATF4 EHF KLF4 KLF15 ONECUT1 MAF RFX6
BP	2.36557e-06	12	475	7.88903	Myeloid cell differentiation	http://amigo.geneontology.org/amigo/term/GO:0030099	KLF1 ETV2 CREB1 NFE2 THRA KLF2 CEBPG KLF10 FOS JUNB SP3 JUN
BP	2.09597e-05	3	5	187.364	Type I pneumocyte differentiation	http://amigo.geneontology.org/amigo/term/GO:0060509	CREB1 THRA KLF2
BP	2.14591e-05	20	1738	3.59349	Regulation of cell differentiation	http://amigo.geneontology.org/amigo/term/GO:0045595	FOXC1 RFX3 KLF5 ETV2 SOX6 CREB1 KLF7 NFE2 RREB1 ATF4 JUND KLF4 DMRTA2 FERD3L KLF10 FOS JUNB JUN MAF EGR3
BP	2.21405e-05	18	1421	3.95562	Epithelium development	http://amigo.geneontology.org/amigo/term/GO:0060429	FOXC1 FOSL2 RFX3 KLF5 ETV2 CREB1 KLF7 RREB1 THRA KLF2 ATF4 EHF KLF4 FERD3L KLF15 ONECUT1 MAF RFX6
BP	2.21405e-05	5	46	33.9428	Positive regulation of pri-miRNA transcription by RNA polymerase II	http://amigo.geneontology.org/amigo/term/GO:1902895	KLF5 KLF4 FOS FOSL1 JUN
BP	2.24619e-05	16	1121	4.45708	Response to organonitrogen compound	http://amigo.geneontology.org/amigo/term/GO:0010243	KLF5 KLF1 KLF3 CREB1 FOSB KLF2 ATF4 KLF16 JUND KLF4 KLF10 KLF15 FOS FOSL1 JUN SP1
BP	2.45427e-05	18	1438	3.90885	Regulation of multicellular organismal development	http://amigo.geneontology.org/amigo/term/GO:2000026	FOXC1 RFX3 ETV2 SOX6 CREB1 KLF7 NFE2 KLF2 ATF4 KLF4 DMRTA2 FERD3L KLF10 FOS JUN MAF EGR3 SP1
BP	3.42794e-05	9	310	9.06602	Rhythmic process	http://amigo.geneontology.org/amigo/term/GO:0048511	NFYA CREB1 KLF9 ATF4 JUND KLF10 JUN EGR3 SP1
BP	4.24713e-05	14	897	4.87384	Positive regulation of cell differentiation	http://amigo.geneontology.org/amigo/term/GO:0045597	FOXC1 RFX3 KLF5 ETV2 SOX6 CREB1 RREB1 JUND DMRTA2 KLF10 FOS JUNB JUN EGR3
BP	5.79314e-05	17	1373	3.86647	Positive regulation of developmental process	http://amigo.geneontology.org/amigo/term/GO:0051094	FOXC1 RFX3 KLF5 ETV2 SOX6 CREB1 RREB1 ATF4 JUND KLF4 DMRTA2 KLF10 FOS JUNB JUN EGR3 SP1
BP	6.57381e-05	16	1231	4.0588	Response to nitrogen compound	http://amigo.geneontology.org/amigo/term/GO:1901698	KLF5 KLF1 KLF3 CREB1 FOSB KLF2 ATF4 KLF16 JUND KLF4 KLF10 KLF15 FOS FOSL1 JUN SP1
BP	8.20955e-05	15	1102	4.25055	Embryo development	http://amigo.geneontology.org/amigo/term/GO:0009790	FOXC1 ETV2 KLF2 ATF4 KLF4 FERD3L ZNF281 SP8 PBX3 FOXI1 JUNB SP3 FOSL1 POU3F4 SP9
BP	8.83857e-05	5	64	24.3964	Regulation of pri-miRNA transcription by RNA polymerase II	http://amigo.geneontology.org/amigo/term/GO:1902893	KLF5 KLF4 FOS FOSL1 JUN
BP	9.28605e-05	5	65	24.0211	Pri-miRNA transcription by RNA polymerase II	http://amigo.geneontology.org/amigo/term/GO:0061614	KLF5 KLF4 FOS FOSL1 JUN
BP	0.000135364	16	1313	3.80532	Cellular response to oxygen-containing compound	http://amigo.geneontology.org/amigo/term/GO:1901701	KLF5 KLF1 KLF3 CREB1 KLF7 KLF9 KLF2 ATF4 KLF16 KLF4 KLF10 KLF15 FOS JUN RFX6 SP1
BP	0.000141891	19	1832	3.23865	Response to oxygen-containing compound	http://amigo.geneontology.org/amigo/term/GO:1901700	KLF5 KLF1 KLF3 CREB1 KLF7 KLF9 FOSB KLF2 ATF4 KLF16 JUND KLF4 KLF10 KLF15 FOS FOSL1 JUN RFX6 SP1
BP	0.000161879	11	615	5.58539	Leukocyte differentiation	http://amigo.geneontology.org/amigo/term/GO:0002521	KLF6 PATZ1 CREB1 CEBPG KLF10 ONECUT1 FOS JUNB SP3 JUN EGR3
BP	0.000174474	6	133	14.0875	Erythrocyte differentiation	http://amigo.geneontology.org/amigo/term/GO:0030218	KLF1 ETV2 THRA KLF2 CEBPG SP3
BP	0.000176507	7	207	10.56	Cellular response to metal ion	http://amigo.geneontology.org/amigo/term/GO:0071248	CREB1 FOSB ATF4 JUND FOS JUNB JUN
BP	0.000252367	6	143	13.1024	Erythrocyte homeostasis	http://amigo.geneontology.org/amigo/term/GO:0034101	KLF1 ETV2 THRA KLF2 CEBPG SP3
BP	0.000258503	7	221	9.89103	Circadian rhythm	http://amigo.geneontology.org/amigo/term/GO:0007623	CREB1 KLF9 ATF4 JUND KLF10 JUN EGR3
BP	0.000285739	9	421	6.67569	Cellular response to peptide	http://amigo.geneontology.org/amigo/term/GO:1901653	KLF5 KLF1 KLF3 CREB1 KLF2 KLF4 KLF10 KLF15 SP1
BP	0.000378895	7	236	9.26236	Cellular response to inorganic substance	http://amigo.geneontology.org/amigo/term/GO:0071241	CREB1 FOSB ATF4 JUND FOS JUNB JUN
BP	0.00040326	11	691	4.97108	Cellular response to organonitrogen compound	http://amigo.geneontology.org/amigo/term/GO:0071417	KLF5 KLF1 KLF3 CREB1 KLF2 ATF4 KLF16 KLF4 KLF10 KLF15 SP1
BP	0.00040326	10	562	5.55648	Response to peptide	http://amigo.geneontology.org/amigo/term/GO:1901652	KLF5 KLF1 KLF3 CREB1 KLF2 JUND KLF4 KLF10 KLF15 SP1
BP	0.000436019	8	340	7.34762	Muscle organ development	http://amigo.geneontology.org/amigo/term/GO:0007517	ETV1 FOXC1 KLF5 SOX6 CREB1 DMRTA2 FOS EGR3
BP	0.000537759	10	584	5.34716	Response to inorganic substance	http://amigo.geneontology.org/amigo/term/GO:0010035	CREB1 FOSB KLF2 ATF4 JUND KLF4 FOS JUNB FOSL1 JUN
BP	0.000644811	5	103	15.1589	Spinal cord development	http://amigo.geneontology.org/amigo/term/GO:0021510	DMRT3 SOX6 RFX4 PHOX2A PBX3
BP	0.000925889	6	186	10.0734	Myeloid cell homeostasis	http://amigo.geneontology.org/amigo/term/GO:0002262	KLF1 ETV2 THRA KLF2 CEBPG SP3
BP	0.000956396	16	1577	3.16828	Reproductive process	http://amigo.geneontology.org/amigo/term/GO:0022414	FOXC1 DMRT3 RFX2 PATZ1 KLF1 ETV2 FOSB THRA DMRTA2 CREB3L4 ZNF148 PRDM9 FOS JUNB SP3 FOSL1
BP	0.000960303	16	1580	3.16227	Reproduction	http://amigo.geneontology.org/amigo/term/GO:0000003	FOXC1 DMRT3 RFX2 PATZ1 KLF1 ETV2 FOSB THRA DMRTA2 CREB3L4 ZNF148 PRDM9 FOS JUNB SP3 FOSL1
BP	0.000975768	11	772	4.4495	Cellular response to nitrogen compound	http://amigo.geneontology.org/amigo/term/GO:1901699	KLF5 KLF1 KLF3 CREB1 KLF2 ATF4 KLF16 KLF4 KLF10 KLF15 SP1
BP	0.00114806	13	1094	3.71075	Tube development	http://amigo.geneontology.org/amigo/term/GO:0035295	FOXC1 KLF5 ETV2 CREB1 THRA KLF2 KLF4 FERD3L JUNB SP3 JUN EGR3 SP1
BP	0.0012306	6	199	9.4153	Female pregnancy	http://amigo.geneontology.org/amigo/term/GO:0007565	KLF1 FOSB FOS JUNB SP3 FOSL1
BP	0.00130689	3	22	42.5828	Response to corticosterone	http://amigo.geneontology.org/amigo/term/GO:0051412	FOSB FOS FOSL1
BP	0.00131181	13	1114	3.64413	Multi-organism reproductive process	http://amigo.geneontology.org/amigo/term/GO:0044703	FOXC1 RFX2 PATZ1 KLF1 FOSB THRA CREB3L4 ZNF148 PRDM9 FOS JUNB SP3 FOSL1
BP	0.00144863	3	23	40.7314	Lung epithelial cell differentiation	http://amigo.geneontology.org/amigo/term/GO:0060487	CREB1 THRA KLF2
BP	0.0015469	4	66	18.9257	Positive regulation of myeloid leukocyte differentiation	http://amigo.geneontology.org/amigo/term/GO:0002763	CREB1 KLF10 FOS JUN
BP	0.0015469	3	24	39.0342	Lung cell differentiation	http://amigo.geneontology.org/amigo/term/GO:0060479	CREB1 THRA KLF2
BP	0.0015469	2	4	156.137	Cellular response to cycloheximide	http://amigo.geneontology.org/amigo/term/GO:0071409	KLF2 KLF4
BP	0.0015469	6	210	8.92211	Response to ketone	http://amigo.geneontology.org/amigo/term/GO:1901654	KLF9 FOSB KLF2 KLF4 FOS FOSL1
BP	0.00178609	6	218	8.5947	Response to mechanical stimulus	http://amigo.geneontology.org/amigo/term/GO:0009612	ETV1 FOSB JUND FOS FOSL1 JUN
BP	0.00201368	5	138	11.3143	Endocrine system development	http://amigo.geneontology.org/amigo/term/GO:0035270	RFX3 CREB1 THRA ONECUT1 RFX6
BP	0.00221409	10	717	4.35529	Blood vessel development	http://amigo.geneontology.org/amigo/term/GO:0001568	FOXC1 KLF5 ETV2 KLF2 KLF4 JUNB FOSL1 JUN EGR3 SP1
BP	0.00221409	6	228	8.21774	Multi-multicellular organism process	http://amigo.geneontology.org/amigo/term/GO:0044706	KLF1 FOSB FOS JUNB SP3 FOSL1
BP	0.00222584	13	1192	3.40567	Multi-organism process	http://amigo.geneontology.org/amigo/term/GO:0051704	FOXC1 RFX2 PATZ1 KLF1 FOSB THRA CREB3L4 ZNF148 PRDM9 FOS JUNB SP3 FOSL1
BP	0.00235732	12	1034	3.62407	Response to organic cyclic compound	http://amigo.geneontology.org/amigo/term/GO:0014070	KLF5 KLF9 FOSB KLF2 ATF4 KLF16 JUND KLF4 FOS FOSL1 JUN SP5
BP	0.00285679	11	896	3.83372	Multicellular organismal reproductive process	http://amigo.geneontology.org/amigo/term/GO:0048609	FOXC1 RFX2 PATZ1 KLF1 THRA CREB3L4 ZNF148 PRDM9 JUNB SP3 FOSL1
BP	0.00295607	10	748	4.17479	Vasculature development	http://amigo.geneontology.org/amigo/term/GO:0001944	FOXC1 KLF5 ETV2 KLF2 KLF4 JUNB FOSL1 JUN EGR3 SP1
BP	0.0030798	6	246	7.61644	Myeloid leukocyte differentiation	http://amigo.geneontology.org/amigo/term/GO:0002573	CREB1 KLF10 FOS JUNB SP3 JUN
BP	0.00317563	3	32	29.2757	Positive regulation of osteoclast differentiation	http://amigo.geneontology.org/amigo/term/GO:0045672	CREB1 KLF10 FOS
BP	0.00317563	2	6	104.091	Response to cycloheximide	http://amigo.geneontology.org/amigo/term/GO:0046898	KLF2 KLF4
BP	0.00317563	2	6	104.091	Embryonic process involved in female pregnancy	http://amigo.geneontology.org/amigo/term/GO:0060136	JUNB SP3
BP	0.00317563	2	6	104.091	Positive regulation of core promoter binding	http://amigo.geneontology.org/amigo/term/GO:1904798	FOXC1 KLF4
BP	0.00320074	15	1614	2.90217	Positive regulation of multicellular organismal process	http://amigo.geneontology.org/amigo/term/GO:0051240	FOXC1 RFX3 SOX6 CREB1 RREB1 THRA ATF4 KLF4 DMRTA2 CEBPG KLF10 FOS JUN EGR3 SP1
BP	0.00323129	11	920	3.73371	Multicellular organism reproduction	http://amigo.geneontology.org/amigo/term/GO:0032504	FOXC1 RFX2 PATZ1 KLF1 THRA CREB3L4 ZNF148 PRDM9 JUNB SP3 FOSL1
BP	0.00329122	9	622	4.51843	Embryonic morphogenesis	http://amigo.geneontology.org/amigo/term/GO:0048598	FOXC1 ETV2 KLF4 ZNF281 SP8 FOXI1 SP3 POU3F4 SP9
BP	0.00369231	4	88	14.1943	Regulation of DNA-templated transcription, initiation	http://amigo.geneontology.org/amigo/term/GO:2000142	CREB1 THRA FOSL1 JUN
BP	0.00374533	9	635	4.42593	Blood vessel morphogenesis	http://amigo.geneontology.org/amigo/term/GO:0048514	FOXC1 KLF5 ETV2 KLF2 KLF4 JUNB JUN EGR3 SP1
BP	0.00376269	4	89	14.0348	Cellular response to calcium ion	http://amigo.geneontology.org/amigo/term/GO:0071277	FOSB JUND FOS JUNB
BP	0.00383792	6	263	7.12412	Response to alcohol	http://amigo.geneontology.org/amigo/term/GO:0097305	KLF9 FOSB KLF2 KLF4 FOS FOSL1
BP	0.00392076	3	36	26.0228	Response to mineralocorticoid	http://amigo.geneontology.org/amigo/term/GO:0051385	FOSB FOS FOSL1
BP	0.00392076	2	7	89.2211	Regulation of core promoter binding	http://amigo.geneontology.org/amigo/term/GO:1904796	FOXC1 KLF4
BP	0.00392076	3	36	26.0228	Positive regulation of DNA-templated transcription, initiation	http://amigo.geneontology.org/amigo/term/GO:2000144	CREB1 FOSL1 JUN
BP	0.00417375	12	1127	3.32501	Circulatory system development	http://amigo.geneontology.org/amigo/term/GO:0072359	FOXC1 KLF5 ETV2 SOX6 CREB1 KLF2 KLF4 JUNB FOSL1 JUN EGR3 SP1
BP	0.00422997	7	385	5.67771	In utero embryonic development	http://amigo.geneontology.org/amigo/term/GO:0001701	FOXC1 ETV2 KLF2 KLF4 JUNB SP3 FOSL1
BP	0.00440401	7	389	5.61933	Response to metal ion	http://amigo.geneontology.org/amigo/term/GO:0010038	CREB1 FOSB ATF4 JUND FOS JUNB JUN
BP	0.00440401	3	38	24.6532	Lung epithelium development	http://amigo.geneontology.org/amigo/term/GO:0060428	CREB1 THRA KLF2
BP	0.00448655	9	661	4.25184	Embryo development ending in birth or egg hatching	http://amigo.geneontology.org/amigo/term/GO:0009792	FOXC1 ETV2 KLF2 KLF4 FERD3L FOXI1 JUNB SP3 FOSL1
BP	0.00448655	4	96	13.0114	Response to cAMP	http://amigo.geneontology.org/amigo/term/GO:0051591	FOSB FOS FOSL1 JUN
BP	0.00477285	2	8	78.0685	Enucleate erythrocyte differentiation	http://amigo.geneontology.org/amigo/term/GO:0043353	CEBPG SP3
BP	0.00477285	2	8	78.0685	Cellular response to laminar fluid shear stress	http://amigo.geneontology.org/amigo/term/GO:0071499	KLF2 KLF4
BP	0.00506509	6	284	6.59734	Cell fate commitment	http://amigo.geneontology.org/amigo/term/GO:0045165	DMRT3 ETV2 SOX6 KLF4 DMRTA2 ONECUT1
BP	0.00570582	5	188	8.30516	Positive regulation of leukocyte differentiation	http://amigo.geneontology.org/amigo/term/GO:1902107	CREB1 KLF10 FOS JUN EGR3
BP	0.00570582	5	188	8.30516	Positive regulation of hemopoiesis	http://amigo.geneontology.org/amigo/term/GO:1903708	CREB1 KLF10 FOS JUN EGR3
BP	0.00576821	12	1183	3.16761	Anatomical structure formation involved in morphogenesis	http://amigo.geneontology.org/amigo/term/GO:0048646	FOXC1 RFX2 KLF5 ETV2 KLF2 KLF4 PHOX2A JUNB SP3 JUN EGR3 SP1
BP	0.00581452	2	9	69.3942	Response to gravity	http://amigo.geneontology.org/amigo/term/GO:0009629	FOS FOSL1
BP	0.00594233	7	416	5.25461	Ossification	http://amigo.geneontology.org/amigo/term/GO:0001503	FOXC1 THRA ATF4 JUND KLF10 JUNB SP3
BP	0.00603025	3	44	21.2914	Response to progesterone	http://amigo.geneontology.org/amigo/term/GO:0032570	FOSB FOS FOSL1
BP	0.00654051	6	302	6.20412	Homeostasis of number of cells	http://amigo.geneontology.org/amigo/term/GO:0048872	KLF1 ETV2 THRA KLF2 CEBPG SP3
BP	0.0075468	9	722	3.89261	Cellular response to growth factor stimulus	http://amigo.geneontology.org/amigo/term/GO:0071363	FOXC1 ETV2 SOX6 CREB1 KLF4 ONECUT1 FOS JUN EGR3
BP	0.00807473	4	116	10.7681	Blastocyst development	http://amigo.geneontology.org/amigo/term/GO:0001824	ETV2 KLF4 JUNB SP3
BP	0.00807473	4	116	10.7681	Positive regulation of myeloid cell differentiation	http://amigo.geneontology.org/amigo/term/GO:0045639	CREB1 KLF10 FOS JUN
BP	0.00838707	3	50	18.7364	Cell differentiation in spinal cord	http://amigo.geneontology.org/amigo/term/GO:0021515	DMRT3 SOX6 PHOX2A
BP	0.00872567	8	589	4.24141	Sensory organ development	http://amigo.geneontology.org/amigo/term/GO:0007423	FOXC1 ATF4 KLF4 PBX3 FOXI1 SP3 MAF POU3F4
BP	0.00872621	3	51	18.3691	Endocrine pancreas development	http://amigo.geneontology.org/amigo/term/GO:0031018	RFX3 ONECUT1 RFX6
BP	0.00883829	4	120	10.4091	Osteoclast differentiation	http://amigo.geneontology.org/amigo/term/GO:0030316	CREB1 KLF10 FOS JUNB
BP	0.00928451	9	750	3.74729	Response to growth factor	http://amigo.geneontology.org/amigo/term/GO:0070848	FOXC1 ETV2 SOX6 CREB1 KLF4 ONECUT1 FOS JUN EGR3
BP	0.00955661	5	217	7.19525	Response to reactive oxygen species	http://amigo.geneontology.org/amigo/term/GO:0000302	KLF2 KLF4 FOS FOSL1 JUN
BP	0.00955661	7	460	4.752	Pattern specification process	http://amigo.geneontology.org/amigo/term/GO:0007389	FOXC1 DMRT3 RFX3 RFX4 DMRTA2 SP8 PBX3
BP	0.00955661	7	460	4.752	Embryonic organ development	http://amigo.geneontology.org/amigo/term/GO:0048568	FOXC1 ATF4 PBX3 FOXI1 JUNB SP3 POU3F4
BP	0.00959454	7	461	4.74169	Gland development	http://amigo.geneontology.org/amigo/term/GO:0048732	FOXC1 CREB1 RREB1 THRA CEBPG ONECUT1 SP3
BP	0.0102739	8	611	4.08869	Behavior	http://amigo.geneontology.org/amigo/term/GO:0007610	ETV1 DMRT3 CREB1 THRA PBX3 FOS FOSL1 JUN
BP	0.0102739	4	127	9.8354	Regulation of DNA binding	http://amigo.geneontology.org/amigo/term/GO:0051101	FOXC1 KLF4 CEBPG JUN
BP	0.0103419	7	469	4.66081	Mononuclear cell differentiation	http://amigo.geneontology.org/amigo/term/GO:1903131	KLF6 PATZ1 CEBPG ONECUT1 SP3 JUN EGR3
BP	0.0105099	3	56	16.729	Positive regulation of epithelial cell differentiation	http://amigo.geneontology.org/amigo/term/GO:0030858	FOXC1 RFX3 ETV2
BP	0.0115476	3	58	16.1521	Positive regulation of DNA binding	http://amigo.geneontology.org/amigo/term/GO:0043388	FOXC1 KLF4 CEBPG
BP	0.0116825	8	627	3.98436	Muscle structure development	http://amigo.geneontology.org/amigo/term/GO:0061061	ETV1 FOXC1 KLF5 SOX6 CREB1 DMRTA2 FOS EGR3
BP	0.0118969	5	233	6.70116	Epithelial cell development	http://amigo.geneontology.org/amigo/term/GO:0002064	FOSL2 RFX3 KLF5 ATF4 ONECUT1
BP	0.0118969	4	134	9.32161	Regulation of myeloid leukocyte differentiation	http://amigo.geneontology.org/amigo/term/GO:0002761	CREB1 KLF10 FOS JUN
BP	0.0118969	2	14	44.6106	Regulation of RNA polymerase II transcription preinitiation complex assembly	http://amigo.geneontology.org/amigo/term/GO:0045898	CREB1 THRA
BP	0.0119857	6	352	5.32285	Regionalization	http://amigo.geneontology.org/amigo/term/GO:0003002	FOXC1 DMRT3 RFX4 DMRTA2 SP8 PBX3
BP	0.0123087	4	136	9.18453	Response to organophosphorus	http://amigo.geneontology.org/amigo/term/GO:0046683	FOSB FOS FOSL1 JUN
BP	0.0123982	7	490	4.46106	Response to oxidative stress	http://amigo.geneontology.org/amigo/term/GO:0006979	KLF2 ATF4 KLF4 FOS FOSL1 JUN SP1
BP	0.0127237	8	641	3.89734	Chordate embryonic development	http://amigo.geneontology.org/amigo/term/GO:0043009	FOXC1 ETV2 KLF2 KLF4 FERD3L JUNB SP3 FOSL1
BP	0.0129545	2	15	41.6365	Response to laminar fluid shear stress	http://amigo.geneontology.org/amigo/term/GO:0034616	KLF2 KLF4
BP	0.0132823	4	140	8.92211	Response to hydrogen peroxide	http://amigo.geneontology.org/amigo/term/GO:0042542	KLF2 KLF4 FOSL1 JUN
BP	0.0153935	4	146	8.55545	Placenta development	http://amigo.geneontology.org/amigo/term/GO:0001890	ETV2 JUNB SP3 FOSL1
BP	0.0158327	6	376	4.9831	Striated muscle tissue development	http://amigo.geneontology.org/amigo/term/GO:0014706	FOXC1 KLF5 SOX6 CREB1 DMRTA2 FOS
BP	0.0158327	3	67	13.9824	Positive regulation of fat cell differentiation	http://amigo.geneontology.org/amigo/term/GO:0045600	KLF5 CREB1 RREB1
BP	0.0159616	2	17	36.7381	Spinal cord dorsal/ventral patterning	http://amigo.geneontology.org/amigo/term/GO:0021513	DMRT3 RFX4
BP	0.0159616	2	17	36.7381	Positive regulation by host of viral transcription	http://amigo.geneontology.org/amigo/term/GO:0043923	JUN SP1
BP	0.0159779	4	149	8.38319	B cell differentiation	http://amigo.geneontology.org/amigo/term/GO:0030183	KLF6 CEBPG ONECUT1 SP3
BP	0.0160396	3	68	13.7768	Skeletal muscle cell differentiation	http://amigo.geneontology.org/amigo/term/GO:0035914	KLF5 DMRTA2 FOS
BP	0.0161044	4	150	8.32731	Learning	http://amigo.geneontology.org/amigo/term/GO:0007612	CREB1 FOS FOSL1 JUN
BP	0.0161044	5	256	6.0991	Cellular response to transforming growth factor beta stimulus	http://amigo.geneontology.org/amigo/term/GO:0071560	SOX6 CREB1 ONECUT1 FOS JUN
BP	0.0162986	4	151	8.27216	Cellular response to reactive oxygen species	http://amigo.geneontology.org/amigo/term/GO:0034614	KLF2 KLF4 FOS JUN
BP	0.01691	2	18	34.6971	Trophectodermal cell differentiation	http://amigo.geneontology.org/amigo/term/GO:0001829	JUNB SP3
BP	0.01691	4	153	8.16403	Response to purine-containing compound	http://amigo.geneontology.org/amigo/term/GO:0014074	FOSB FOS FOSL1 JUN
BP	0.01691	2	18	34.6971	Spinal cord patterning	http://amigo.geneontology.org/amigo/term/GO:0021511	DMRT3 RFX4
BP	0.0172094	5	262	5.95943	Response to transforming growth factor beta	http://amigo.geneontology.org/amigo/term/GO:0071559	SOX6 CREB1 ONECUT1 FOS JUN
BP	0.0173183	4	155	8.05868	Response to calcium ion	http://amigo.geneontology.org/amigo/term/GO:0051592	FOSB JUND FOS JUNB
BP	0.0176092	4	156	8.00702	Response to glucocorticoid	http://amigo.geneontology.org/amigo/term/GO:0051384	KLF9 FOSB FOS FOSL1
BP	0.017879	6	394	4.75544	Eye development	http://amigo.geneontology.org/amigo/term/GO:0001654	FOXC1 ATF4 KLF4 PBX3 SP3 MAF
BP	0.017879	10	1038	3.00842	Developmental process involved in reproduction	http://amigo.geneontology.org/amigo/term/GO:0003006	FOXC1 DMRT3 RFX2 PATZ1 ETV2 DMRTA2 CREB3L4 JUNB SP3 FOSL1
BP	0.017879	4	158	7.90567	Regulation of epithelial cell differentiation	http://amigo.geneontology.org/amigo/term/GO:0030856	FOXC1 RFX3 ETV2 KLF7
BP	0.017879	14	1817	2.40607	Regulation of cell population proliferation	http://amigo.geneontology.org/amigo/term/GO:0042127	FOSL2 KLF5 CREB1 KLF9 RREB1 JUND KLF4 DMRTA2 KLF10 JUNB FOSL1 JUN EGR3 SP1
BP	0.017879	6	394	4.75544	Muscle tissue development	http://amigo.geneontology.org/amigo/term/GO:0060537	FOXC1 KLF5 SOX6 CREB1 DMRTA2 FOS
BP	0.017879	2	19	32.8709	Cellular response to fluid shear stress	http://amigo.geneontology.org/amigo/term/GO:0071498	KLF2 KLF4
BP	0.0182989	6	398	4.70765	Visual system development	http://amigo.geneontology.org/amigo/term/GO:0150063	FOXC1 ATF4 KLF4 PBX3 SP3 MAF
BP	0.0185976	7	544	4.01823	Angiogenesis	http://amigo.geneontology.org/amigo/term/GO:0001525	FOXC1 KLF5 KLF2 KLF4 JUN EGR3 SP1
BP	0.0191336	5	273	5.7193	Learning or memory	http://amigo.geneontology.org/amigo/term/GO:0007611	CREB1 THRA FOS FOSL1 JUN
BP	0.0191586	2	20	31.2274	Positive regulation of stem cell differentiation	http://amigo.geneontology.org/amigo/term/GO:2000738	FOXC1 SOX6
BP	0.0197077	6	406	4.61489	Lymphocyte differentiation	http://amigo.geneontology.org/amigo/term/GO:0030098	KLF6 PATZ1 CEBPG ONECUT1 SP3 EGR3
BP	0.019867	3	77	12.1665	Mesoderm formation	http://amigo.geneontology.org/amigo/term/GO:0001707	FOXC1 ETV2 KLF4
BP	0.0201843	5	278	5.61644	Regulation of myeloid cell differentiation	http://amigo.geneontology.org/amigo/term/GO:0045637	CREB1 NFE2 KLF10 FOS JUN
BP	0.020228	3	78	12.0105	Regulation of osteoclast differentiation	http://amigo.geneontology.org/amigo/term/GO:0045670	CREB1 KLF10 FOS
BP	0.020228	6	410	4.56986	Sensory system development	http://amigo.geneontology.org/amigo/term/GO:0048880	FOXC1 ATF4 KLF4 PBX3 SP3 MAF
BP	0.0202491	9	886	3.17208	Tube morphogenesis	http://amigo.geneontology.org/amigo/term/GO:0035239	FOXC1 KLF5 ETV2 KLF2 KLF4 JUNB JUN EGR3 SP1
BP	0.0205924	3	79	11.8585	Pancreas development	http://amigo.geneontology.org/amigo/term/GO:0031016	RFX3 ONECUT1 RFX6
BP	0.0205924	3	79	11.8585	Mesoderm morphogenesis	http://amigo.geneontology.org/amigo/term/GO:0048332	FOXC1 ETV2 KLF4
BP	0.0219237	2	22	28.3885	Cartilage condensation	http://amigo.geneontology.org/amigo/term/GO:0001502	SOX6 THRA
BP	0.0235144	4	175	7.13769	Response to corticosteroid	http://amigo.geneontology.org/amigo/term/GO:0031960	KLF9 FOSB FOS FOSL1
BP	0.0236733	2	23	27.1543	Regulation of respiratory gaseous exchange	http://amigo.geneontology.org/amigo/term/GO:0043576	PHOX2A PBX3
BP	0.0243346	5	294	5.31078	Cellular response to extracellular stimulus	http://amigo.geneontology.org/amigo/term/GO:0031668	ATF4 KLF10 FOS FOSL1 JUN
BP	0.024873	2	24	26.0228	Mesodermal cell fate commitment	http://amigo.geneontology.org/amigo/term/GO:0001710	ETV2 KLF4
BP	0.024873	10	1105	2.82601	Central nervous system development	http://amigo.geneontology.org/amigo/term/GO:0007417	FOXC1 DMRT3 SOX6 RFX4 CREB1 DMRTA2 ZNF148 PHOX2A PBX3 POU3F4
BP	0.024873	3	86	10.8933	Dorsal/ventral pattern formation	http://amigo.geneontology.org/amigo/term/GO:0009953	DMRT3 RFX4 SP8
BP	0.024873	2	24	26.0228	Glomerular epithelium development	http://amigo.geneontology.org/amigo/term/GO:0072010	FOXC1 KLF15
BP	0.024873	2	24	26.0228	Positive regulation of transcription regulatory region DNA binding	http://amigo.geneontology.org/amigo/term/GO:2000679	FOXC1 KLF4
BP	0.0256407	6	437	4.28751	Reproductive structure development	http://amigo.geneontology.org/amigo/term/GO:0048608	FOXC1 PATZ1 ETV2 JUNB SP3 FOSL1
BP	0.0263695	6	440	4.25828	Reproductive system development	http://amigo.geneontology.org/amigo/term/GO:0061458	FOXC1 PATZ1 ETV2 JUNB SP3 FOSL1
BP	0.0265175	2	25	24.9819	Cell aggregation	http://amigo.geneontology.org/amigo/term/GO:0098743	SOX6 THRA
BP	0.0276298	3	90	10.4091	Cellular response to leukemia inhibitory factor	http://amigo.geneontology.org/amigo/term/GO:1990830	KLF5 CREB1 KLF4
BP	0.0283456	3	91	10.2947	Response to leukemia inhibitory factor	http://amigo.geneontology.org/amigo/term/GO:1990823	KLF5 CREB1 KLF4
BP	0.0286768	10	1133	2.75617	Animal organ morphogenesis	http://amigo.geneontology.org/amigo/term/GO:0009887	FOXC1 DMRT3 SOX6 THRA ATF4 PBX3 FOXI1 SP3 POU3F4 SP5
BP	0.0287471	3	92	10.1828	Columnar/cuboidal epithelial cell differentiation	http://amigo.geneontology.org/amigo/term/GO:0002065	RFX3 KLF5 RFX6
BP	0.0287471	5	311	5.02048	Epithelial cell migration	http://amigo.geneontology.org/amigo/term/GO:0010631	PATZ1 RREB1 KLF4 EGR3 SP1
BP	0.0297482	4	192	6.50571	Lung development	http://amigo.geneontology.org/amigo/term/GO:0030324	CREB1 THRA KLF2 SP3
BP	0.0297482	5	314	4.97252	Epithelium migration	http://amigo.geneontology.org/amigo/term/GO:0090132	PATZ1 RREB1 KLF4 EGR3 SP1
BP	0.0312293	13	1757	2.31051	Neurogenesis	http://amigo.geneontology.org/amigo/term/GO:0022008	ETV1 DMRT3 SOX6 CREB1 KLF7 ATF4 KLF4 DMRTA2 FERD3L KLF15 PHOX2A PBX3 POU3F4
BP	0.0312293	4	196	6.37294	Respiratory tube development	http://amigo.geneontology.org/amigo/term/GO:0030323	CREB1 THRA KLF2 SP3
BP	0.0312293	5	320	4.87928	Tissue migration	http://amigo.geneontology.org/amigo/term/GO:0090130	PATZ1 RREB1 KLF4 EGR3 SP1
BP	0.0312293	5	320	4.87928	Regulation of leukocyte differentiation	http://amigo.geneontology.org/amigo/term/GO:1902105	CREB1 KLF10 FOS JUN EGR3
BP	0.0312293	6	461	4.0643	Regulation of hemopoiesis	http://amigo.geneontology.org/amigo/term/GO:1903706	CREB1 NFE2 KLF10 FOS JUN EGR3
BP	0.0319486	3	97	9.65796	Cellular response to alcohol	http://amigo.geneontology.org/amigo/term/GO:0097306	KLF9 KLF2 KLF4
BP	0.0328242	5	325	4.80421	Cellular response to oxidative stress	http://amigo.geneontology.org/amigo/term/GO:0034599	KLF2 ATF4 KLF4 FOS JUN
BP	0.0328242	2	29	21.5361	Placenta blood vessel development	http://amigo.geneontology.org/amigo/term/GO:0060674	JUNB FOSL1
BP	0.0335108	5	327	4.77483	Cognition	http://amigo.geneontology.org/amigo/term/GO:0050890	CREB1 THRA FOS FOSL1 JUN
BP	0.0343281	2	30	20.8183	Type B pancreatic cell differentiation	http://amigo.geneontology.org/amigo/term/GO:0003309	RFX3 RFX6
BP	0.0343281	2	30	20.8183	Positive regulation of transcription from RNA polymerase II promoter in response to stress	http://amigo.geneontology.org/amigo/term/GO:0036003	KLF2 ATF4
BP	0.0343281	2	30	20.8183	Neuron fate specification	http://amigo.geneontology.org/amigo/term/GO:0048665	DMRT3 DMRTA2
BP	0.0352977	3	102	9.18453	Cell fate specification	http://amigo.geneontology.org/amigo/term/GO:0001708	DMRT3 ETV2 DMRTA2
BP	0.0352977	4	206	6.06357	Transforming growth factor beta receptor signaling pathway	http://amigo.geneontology.org/amigo/term/GO:0007179	CREB1 ONECUT1 FOS JUN
BP	0.0352977	8	811	3.08038	Brain development	http://amigo.geneontology.org/amigo/term/GO:0007420	FOXC1 RFX4 CREB1 DMRTA2 ZNF148 PHOX2A PBX3 POU3F4
BP	0.0358922	3	103	9.09536	Cellular response to ketone	http://amigo.geneontology.org/amigo/term/GO:1901655	KLF9 KLF2 KLF4
BP	0.0361168	9	998	2.8161	Response to hormone	http://amigo.geneontology.org/amigo/term/GO:0009725	CREB1 KLF9 FOSB THRA JUND KLF15 FOS FOSL1 SP1
BP	0.0377133	5	340	4.59226	Camera-type eye development	http://amigo.geneontology.org/amigo/term/GO:0043010	FOXC1 ATF4 KLF4 SP3 MAF
BP	0.0388606	7	653	3.3475	Cellular response to organic cyclic compound	http://amigo.geneontology.org/amigo/term/GO:0071407	KLF5 KLF9 KLF2 ATF4 KLF16 KLF4 SP5
BP	0.0397698	2	33	18.9257	Enteroendocrine cell differentiation	http://amigo.geneontology.org/amigo/term/GO:0035883	RFX3 RFX6
BP	0.0418407	2	34	18.3691	Response to fluid shear stress	http://amigo.geneontology.org/amigo/term/GO:0034405	KLF2 KLF4
BP	0.0418407	3	110	8.51656	Positive regulation of neuron death	http://amigo.geneontology.org/amigo/term/GO:1901216	ATF4 FOS JUN
BP	0.0427515	4	220	5.67771	Respiratory system development	http://amigo.geneontology.org/amigo/term/GO:0060541	CREB1 THRA KLF2 SP3
BP	0.0437652	2	35	17.8442	Lens fiber cell differentiation	http://amigo.geneontology.org/amigo/term/GO:0070306	ATF4 MAF
BP	0.0462457	8	856	2.91845	Head development	http://amigo.geneontology.org/amigo/term/GO:0060322	FOXC1 RFX4 CREB1 DMRTA2 ZNF148 PHOX2A PBX3 POU3F4
BP	0.0480856	2	37	16.8797	Monocyte differentiation	http://amigo.geneontology.org/amigo/term/GO:0030224	SP3 JUN
BP	0.0480856	2	37	16.8797	Secretory granule organization	http://amigo.geneontology.org/amigo/term/GO:0033363	RFX2 CREB1
BP	0.0487376	4	230	5.43085	Skeletal system morphogenesis	http://amigo.geneontology.org/amigo/term/GO:0048705	FOXC1 SOX6 THRA SP5
BP	0.049469	4	232	5.38403	Endothelial cell migration	http://amigo.geneontology.org/amigo/term/GO:0043542	PATZ1 KLF4 EGR3 SP1
BP	0.049469	2	38	16.4355	Mesodermal cell differentiation	http://amigo.geneontology.org/amigo/term/GO:0048333	ETV2 KLF4
BP	0.049469	2	38	16.4355	RNA polymerase II preinitiation complex assembly	http://amigo.geneontology.org/amigo/term/GO:0051123	CREB1 THRA
BP	0.049469	5	368	4.24285	Cellular response to external stimulus	http://amigo.geneontology.org/amigo/term/GO:0071496	ATF4 KLF10 FOS FOSL1 JUN
MF	9.69613e-83	72	1515	14.8407	DNA-binding transcription factor activity	http://amigo.geneontology.org/amigo/term/GO:0003700	NFYA ETV1 FOXC1 DMRT3 NFYC KLF6 FOSL2 RFX3 RFX2 PATZ1 KLF5 KLF1 ETV2 SP4 TLX1 ELF2 KLF3 SOX6 RFX4 BACH2 CREB1 KLF7 KLF12 KLF9 NFE2 RREB1 FOSB THRA KLF2 ATF4 KLF16 JUND EHF KLF4 ZNF740 NFIC DMRTA2 RFX5 CREB3L4 CREB5 FERD3L CEBPG KLF10 ZNF382 ZNF281 ZNF148 KLF15 SP8 PHOX2A PBX3 SP2 FOXI1 ONECUT1 FOS JUNB SP3 FOSL1 JUN MAF EGR3 RFX7 ZNF93 RFX6 SP1 FOXD2 POU3F4 SP5 SP9 YY2 DUXA KLF14 SPIB
MF	9.69613e-83	73	1660	13.7325	Sequence-specific double-stranded DNA binding	http://amigo.geneontology.org/amigo/term/GO:1990837	NFYA ETV1 FOXC1 DMRT3 NFYC KLF6 FOSL2 RFX3 RFX2 PATZ1 KLF5 KLF1 ETV2 SP4 TLX1 ELF2 KLF3 SOX6 RFX4 BACH2 CREB1 KLF7 KLF12 KLF9 NFE2 RREB1 FOSB THRA KLF2 ATF4 KLF16 JUND EHF KLF4 ZNF740 NFIC DMRTA2 RFX5 CREB3L4 CREB5 FERD3L CEBPG KLF10 ZNF382 ZNF281 ZNF148 KLF15 PRDM9 SP8 PHOX2A PBX3 SP2 FOXI1 ONECUT1 FOS JUNB SP3 FOSL1 JUN MAF EGR3 RFX7 ZNF93 RFX6 SP1 FOXD2 POU3F4 SP5 SP9 YY2 DUXA KLF14 SPIB
MF	1.16396e-81	71	1446	15.333	DNA-binding transcription factor activity, RNA polymerase II-specific	http://amigo.geneontology.org/amigo/term/GO:0000981	NFYA ETV1 FOXC1 DMRT3 NFYC KLF6 FOSL2 RFX3 RFX2 PATZ1 KLF5 KLF1 ETV2 SP4 TLX1 ELF2 KLF3 SOX6 RFX4 BACH2 CREB1 KLF7 KLF12 KLF9 NFE2 RREB1 FOSB THRA KLF2 ATF4 KLF16 JUND EHF KLF4 ZNF740 NFIC DMRTA2 RFX5 CREB3L4 CREB5 FERD3L CEBPG KLF10 ZNF281 ZNF148 KLF15 SP8 PHOX2A PBX3 SP2 FOXI1 ONECUT1 FOS JUNB SP3 FOSL1 JUN MAF EGR3 RFX7 ZNF93 RFX6 SP1 FOXD2 POU3F4 SP5 SP9 YY2 DUXA KLF14 SPIB
MF	1.9682e-81	72	1596	14.0875	Transcription cis-regulatory region binding	http://amigo.geneontology.org/amigo/term/GO:0000976	NFYA ETV1 FOXC1 DMRT3 NFYC KLF6 FOSL2 RFX3 RFX2 PATZ1 KLF5 KLF1 ETV2 SP4 TLX1 KLF3 SOX6 RFX4 BACH2 CREB1 KLF7 KLF12 KLF9 NFE2 RREB1 FOSB THRA KLF2 ATF4 KLF16 JUND EHF KLF4 ZNF740 NFIC DMRTA2 RFX5 CREB3L4 CREB5 FERD3L CEBPG KLF10 ZNF382 ZNF281 ZNF148 KLF15 PRDM9 SP8 PHOX2A PBX3 SP2 FOXI1 ONECUT1 FOS JUNB SP3 FOSL1 JUN MAF EGR3 RFX7 ZNF93 RFX6 SP1 FOXD2 POU3F4 SP5 SP9 YY2 DUXA KLF14 SPIB
MF	1.9682e-81	72	1598	14.0699	Transcription regulatory region nucleic acid binding	http://amigo.geneontology.org/amigo/term/GO:0001067	NFYA ETV1 FOXC1 DMRT3 NFYC KLF6 FOSL2 RFX3 RFX2 PATZ1 KLF5 KLF1 ETV2 SP4 TLX1 KLF3 SOX6 RFX4 BACH2 CREB1 KLF7 KLF12 KLF9 NFE2 RREB1 FOSB THRA KLF2 ATF4 KLF16 JUND EHF KLF4 ZNF740 NFIC DMRTA2 RFX5 CREB3L4 CREB5 FERD3L CEBPG KLF10 ZNF382 ZNF281 ZNF148 KLF15 PRDM9 SP8 PHOX2A PBX3 SP2 FOXI1 ONECUT1 FOS JUNB SP3 FOSL1 JUN MAF EGR3 RFX7 ZNF93 RFX6 SP1 FOXD2 POU3F4 SP5 SP9 YY2 DUXA KLF14 SPIB
MF	2.9235e-81	73	1767	12.901	Sequence-specific DNA binding	http://amigo.geneontology.org/amigo/term/GO:0043565	NFYA ETV1 FOXC1 DMRT3 NFYC KLF6 FOSL2 RFX3 RFX2 PATZ1 KLF5 KLF1 ETV2 SP4 TLX1 ELF2 KLF3 SOX6 RFX4 BACH2 CREB1 KLF7 KLF12 KLF9 NFE2 RREB1 FOSB THRA KLF2 ATF4 KLF16 JUND EHF KLF4 ZNF740 NFIC DMRTA2 RFX5 CREB3L4 CREB5 FERD3L CEBPG KLF10 ZNF382 ZNF281 ZNF148 KLF15 PRDM9 SP8 PHOX2A PBX3 SP2 FOXI1 ONECUT1 FOS JUNB SP3 FOSL1 JUN MAF EGR3 RFX7 ZNF93 RFX6 SP1 FOXD2 POU3F4 SP5 SP9 YY2 DUXA KLF14 SPIB
MF	3.49069e-81	71	1488	14.9002	RNA polymerase II transcription regulatory region sequence-specific DNA binding	http://amigo.geneontology.org/amigo/term/GO:0000977	NFYA ETV1 FOXC1 DMRT3 NFYC KLF6 FOSL2 RFX3 RFX2 PATZ1 KLF5 KLF1 ETV2 SP4 TLX1 KLF3 SOX6 RFX4 BACH2 CREB1 KLF7 KLF12 KLF9 NFE2 RREB1 FOSB THRA KLF2 ATF4 KLF16 JUND EHF KLF4 ZNF740 NFIC DMRTA2 RFX5 CREB3L4 CREB5 FERD3L CEBPG KLF10 ZNF382 ZNF281 ZNF148 KLF15 SP8 PHOX2A PBX3 SP2 FOXI1 ONECUT1 FOS JUNB SP3 FOSL1 JUN MAF EGR3 RFX7 ZNF93 RFX6 SP1 FOXD2 POU3F4 SP5 SP9 YY2 DUXA KLF14 SPIB
MF	3.49069e-81	73	1775	12.8428	Double-stranded DNA binding	http://amigo.geneontology.org/amigo/term/GO:0003690	NFYA ETV1 FOXC1 DMRT3 NFYC KLF6 FOSL2 RFX3 RFX2 PATZ1 KLF5 KLF1 ETV2 SP4 TLX1 ELF2 KLF3 SOX6 RFX4 BACH2 CREB1 KLF7 KLF12 KLF9 NFE2 RREB1 FOSB THRA KLF2 ATF4 KLF16 JUND EHF KLF4 ZNF740 NFIC DMRTA2 RFX5 CREB3L4 CREB5 FERD3L CEBPG KLF10 ZNF382 ZNF281 ZNF148 KLF15 PRDM9 SP8 PHOX2A PBX3 SP2 FOXI1 ONECUT1 FOS JUNB SP3 FOSL1 JUN MAF EGR3 RFX7 ZNF93 RFX6 SP1 FOXD2 POU3F4 SP5 SP9 YY2 DUXA KLF14 SPIB
MF	8.15855e-77	67	1253	16.6978	RNA polymerase II cis-regulatory region sequence-specific DNA binding	http://amigo.geneontology.org/amigo/term/GO:0000978	NFYA ETV1 FOXC1 DMRT3 NFYC KLF6 FOSL2 RFX3 RFX2 PATZ1 KLF5 KLF1 ETV2 SP4 TLX1 KLF3 SOX6 RFX4 BACH2 CREB1 KLF7 KLF12 KLF9 NFE2 RREB1 FOSB THRA KLF2 ATF4 KLF16 JUND EHF KLF4 ZNF740 NFIC DMRTA2 RFX5 CREB3L4 CREB5 CEBPG KLF10 ZNF382 ZNF281 ZNF148 KLF15 SP8 PBX3 SP2 FOXI1 ONECUT1 FOS JUNB SP3 FOSL1 JUN MAF EGR3 RFX7 ZNF93 RFX6 SP1 FOXD2 SP5 SP9 YY2 KLF14 SPIB
MF	2.05765e-76	67	1272	16.4484	Cis-regulatory region sequence-specific DNA binding	http://amigo.geneontology.org/amigo/term/GO:0000987	NFYA ETV1 FOXC1 DMRT3 NFYC KLF6 FOSL2 RFX3 RFX2 PATZ1 KLF5 KLF1 ETV2 SP4 TLX1 KLF3 SOX6 RFX4 BACH2 CREB1 KLF7 KLF12 KLF9 NFE2 RREB1 FOSB THRA KLF2 ATF4 KLF16 JUND EHF KLF4 ZNF740 NFIC DMRTA2 RFX5 CREB3L4 CREB5 CEBPG KLF10 ZNF382 ZNF281 ZNF148 KLF15 SP8 PBX3 SP2 FOXI1 ONECUT1 FOS JUNB SP3 FOSL1 JUN MAF EGR3 RFX7 ZNF93 RFX6 SP1 FOXD2 SP5 SP9 YY2 KLF14 SPIB
MF	2.94485e-42	37	468	24.6883	DNA-binding transcription activator activity, RNA polymerase II-specific	http://amigo.geneontology.org/amigo/term/GO:0001228	ETV1 FOXC1 NFYC KLF6 FOSL2 KLF5 ETV2 TLX1 RFX4 CREB1 KLF7 RREB1 FOSB ATF4 JUND EHF KLF4 NFIC RFX5 CREB3L4 CEBPG KLF10 KLF15 PBX3 FOXI1 ONECUT1 FOS JUNB FOSL1 JUN MAF EGR3 RFX6 SP1 FOXD2 YY2 SPIB
MF	4.36655e-42	37	474	24.3758	DNA-binding transcription activator activity	http://amigo.geneontology.org/amigo/term/GO:0001216	ETV1 FOXC1 NFYC KLF6 FOSL2 KLF5 ETV2 TLX1 RFX4 CREB1 KLF7 RREB1 FOSB ATF4 JUND EHF KLF4 NFIC RFX5 CREB3L4 CEBPG KLF10 KLF15 PBX3 FOXI1 ONECUT1 FOS JUNB FOSL1 JUN MAF EGR3 RFX6 SP1 FOXD2 YY2 SPIB
MF	4.43827e-09	12	335	11.1859	DNA-binding transcription repressor activity	http://amigo.geneontology.org/amigo/term/GO:0001217	PATZ1 SOX6 BACH2 KLF12 KLF16 FERD3L ZNF281 ZNF148 SP2 SP3 JUN SP5
MF	3.21647e-08	14	596	7.33529	Transcription factor binding	http://amigo.geneontology.org/amigo/term/GO:0008134	FOXC1 NFYC KLF5 CREB1 FOSB THRA ATF4 JUND KLF4 CEBPG FOS JUNB JUN SP1
MF	4.87468e-08	11	333	10.3154	DNA-binding transcription repressor activity, RNA polymerase II-specific	http://amigo.geneontology.org/amigo/term/GO:0001227	PATZ1 BACH2 KLF12 KLF16 FERD3L ZNF281 ZNF148 SP2 SP3 JUN SP5
MF	1.89865e-06	4	19	65.7419	CAMP response element binding	http://amigo.geneontology.org/amigo/term/GO:0035497	CREB1 CREB3L4 CREB5 JUN
MF	0.000122717	3	18	52.0457	DNA binding, bending	http://amigo.geneontology.org/amigo/term/GO:0008301	FOXC1 CEBPG FOXI1
MF	0.000712136	9	617	4.55505	Chromatin binding	http://amigo.geneontology.org/amigo/term/GO:0003682	FOXC1 FOSL2 PATZ1 THRA KLF4 ONECUT1 FOS SP3 KLF14
MF	0.00396921	2	14	44.6106	HMG box domain binding	http://amigo.geneontology.org/amigo/term/GO:0071837	JUN SP1
MF	0.0102899	2	23	27.1543	R-SMAD binding	http://amigo.geneontology.org/amigo/term/GO:0070412	FOS JUN
MF	0.0134839	2	27	23.1314	BHLH transcription factor binding	http://amigo.geneontology.org/amigo/term/GO:0043425	KLF5 SP1
MF	0.0138325	2	28	22.3053	Histone acetyltransferase binding	http://amigo.geneontology.org/amigo/term/GO:0035035	CREB1 SP1
MF	0.0276542	3	125	7.49458	Histone deacetylase binding	http://amigo.geneontology.org/amigo/term/GO:0042826	KLF4 SP2 SP1
MF	0.027789	4	245	5.09835	DNA-binding transcription factor binding	http://amigo.geneontology.org/amigo/term/GO:0140297	KLF5 ATF4 JUND SP1
MF	0.0307822	2	45	13.8788	Core promoter sequence-specific DNA binding	http://amigo.geneontology.org/amigo/term/GO:0001046	KLF10 FOS
CC	4.22277e-66	63	1316	14.9493	Chromatin	http://amigo.geneontology.org/amigo/term/GO:0000785	NFYA ETV1 FOXC1 DMRT3 NFYC KLF6 FOSL2 RFX3 RFX2 KLF5 KLF1 SP4 TLX1 ELF2 KLF3 SOX6 RFX4 BACH2 CREB1 KLF7 KLF12 KLF9 NFE2 FOSB THRA KLF2 ATF4 KLF16 JUND EHF KLF4 ZNF740 NFIC DMRTA2 RFX5 CREB3L4 CREB5 FERD3L CEBPG KLF10 KLF15 SP8 PHOX2A PBX3 SP2 FOXI1 ONECUT1 FOS JUNB SP3 FOSL1 JUN MAF EGR3 RFX7 RFX6 SP1 FOXD2 SP5 SP9 DUXA KLF14 SPIB
CC	7.23343e-58	64	1918	10.42	Chromosome	http://amigo.geneontology.org/amigo/term/GO:0005694	NFYA ETV1 FOXC1 DMRT3 NFYC KLF6 FOSL2 RFX3 RFX2 KLF5 KLF1 SP4 TLX1 ELF2 KLF3 SOX6 RFX4 BACH2 CREB1 KLF7 KLF12 KLF9 NFE2 FOSB THRA KLF2 ATF4 KLF16 JUND EHF KLF4 ZNF740 NFIC DMRTA2 RFX5 CREB3L4 CREB5 FERD3L CEBPG KLF10 KLF15 PRDM9 SP8 PHOX2A PBX3 SP2 FOXI1 ONECUT1 FOS JUNB SP3 FOSL1 JUN MAF EGR3 RFX7 RFX6 SP1 FOXD2 SP5 SP9 DUXA KLF14 SPIB
CC	2.23038e-11	16	465	10.7449	Transcription regulator complex	http://amigo.geneontology.org/amigo/term/GO:0005667	NFYA NFYC RFX3 KLF5 CREB1 ATF4 JUND KLF4 RFX5 PBX3 FOS JUNB SP3 JUN SP1 YY2
CC	1.28206e-09	4	4	312.274	Transcription factor AP-1 complex	http://amigo.geneontology.org/amigo/term/GO:0035976	JUND FOS JUNB JUN
CC	2.10582e-07	9	206	13.643	RNA polymerase II transcription regulator complex	http://amigo.geneontology.org/amigo/term/GO:0090575	NFYA NFYC CREB1 ATF4 JUND RFX5 FOS JUNB JUN
CC	5.53596e-05	4	39	32.0281	Euchromatin	http://amigo.geneontology.org/amigo/term/GO:0000791	CREB1 KLF4 JUN SP1
CC	5.53596e-05	7	220	9.93599	Protein-DNA complex	http://amigo.geneontology.org/amigo/term/GO:0032993	NFYA NFYC NFE2 JUND FOS SP3 SP1
CC	0.000355907	2	4	156.137	CCAAT-binding factor complex	http://amigo.geneontology.org/amigo/term/GO:0016602	NFYA NFYC
CC	0.000355907	2	4	156.137	ATF4-CREB1 transcription factor complex	http://amigo.geneontology.org/amigo/term/GO:1990589	CREB1 ATF4

## Sheet: core
GO Category	Enrichment FDR	nGenes	Pathway Genes	Fold Enrichment	Pathway	URL	Genes
BP	9.88768e-14	21	1678	6.26769	GO:0006357 regulation of transcription by RNA polymerase II	http://amigo.geneontology.org/amigo/term/GO:0006357	ZNF148 FOSL2 RFX3 RFX2 PATZ1 KLF1 SP4 RFX4 CREB1 RREB1 JUND NFIC RFX5 FOS JUNB JUN ZNF93 RFX6 SPIB NA ZNF281
BP	1.20643e-13	21	1751	6.00639	GO:0006366 transcription by RNA polymerase II	http://amigo.geneontology.org/amigo/term/GO:0006366	ZNF148 FOSL2 RFX3 RFX2 PATZ1 KLF1 SP4 RFX4 CREB1 RREB1 JUND NFIC RFX5 FOS JUNB JUN ZNF93 RFX6 SPIB NA ZNF281
BP	1.46306e-13	22	2276	4.84095	GO:0006355 regulation of transcription DNA-templated	http://amigo.geneontology.org/amigo/term/GO:0006355	ZNF148 FOSL2 RFX3 RFX2 PATZ1 KLF1 SP4 RFX4 CREB1 RREB1 JUND NFIC RFX5 ZNF281 FOS JUNB JUN ZNF93 RFX6 SPIB NA PRDM9
BP	1.46306e-13	22	2277	4.83882	GO:1903506 regulation of nucleic acid-templated transcription	http://amigo.geneontology.org/amigo/term/GO:1903506	ZNF148 FOSL2 RFX3 RFX2 PATZ1 KLF1 SP4 RFX4 CREB1 RREB1 JUND NFIC RFX5 ZNF281 FOS JUNB JUN ZNF93 RFX6 SPIB NA PRDM9
BP	1.46306e-13	22	2285	4.82188	GO:2001141 regulation of RNA biosynthetic process	http://amigo.geneontology.org/amigo/term/GO:2001141	ZNF148 FOSL2 RFX3 RFX2 PATZ1 KLF1 SP4 RFX4 CREB1 RREB1 JUND NFIC RFX5 ZNF281 FOS JUNB JUN ZNF93 RFX6 SPIB NA PRDM9
BP	2.09397e-13	22	2357	4.67459	GO:0006351 transcription DNA-templated	http://amigo.geneontology.org/amigo/term/GO:0006351	ZNF148 FOSL2 RFX3 RFX2 PATZ1 KLF1 SP4 RFX4 CREB1 RREB1 JUND NFIC RFX5 ZNF281 FOS JUNB JUN ZNF93 RFX6 SPIB NA PRDM9
BP	2.09397e-13	22	2358	4.6726	GO:0097659 nucleic acid-templated transcription	http://amigo.geneontology.org/amigo/term/GO:0097659	ZNF148 FOSL2 RFX3 RFX2 PATZ1 KLF1 SP4 RFX4 CREB1 RREB1 JUND NFIC RFX5 ZNF281 FOS JUNB JUN ZNF93 RFX6 SPIB NA PRDM9
BP	2.10783e-13	22	2373	4.64307	GO:0032774 RNA biosynthetic process	http://amigo.geneontology.org/amigo/term/GO:0032774	ZNF148 FOSL2 RFX3 RFX2 PATZ1 KLF1 SP4 RFX4 CREB1 RREB1 JUND NFIC RFX5 ZNF281 FOS JUNB JUN ZNF93 RFX6 SPIB NA PRDM9
BP	7.51691e-13	22	2527	4.36011	GO:0051252 regulation of RNA metabolic process	http://amigo.geneontology.org/amigo/term/GO:0051252	ZNF148 FOSL2 RFX3 RFX2 PATZ1 KLF1 SP4 RFX4 CREB1 RREB1 JUND NFIC RFX5 ZNF281 FOS JUNB JUN ZNF93 RFX6 SPIB NA PRDM9
BP	2.20786e-12	22	2666	4.13278	GO:0010556 regulation of macromolecule biosynthetic process	http://amigo.geneontology.org/amigo/term/GO:0010556	ZNF148 FOSL2 RFX3 RFX2 PATZ1 KLF1 SP4 RFX4 CREB1 RREB1 JUND NFIC RFX5 ZNF281 FOS JUNB JUN ZNF93 RFX6 SPIB NA PRDM9
BP	3.28138e-12	22	2726	4.04182	GO:0034654 nucleobase-containing compound biosynthetic process	http://amigo.geneontology.org/amigo/term/GO:0034654	ZNF148 FOSL2 RFX3 RFX2 PATZ1 KLF1 SP4 RFX4 CREB1 RREB1 JUND NFIC RFX5 ZNF281 FOS JUNB JUN ZNF93 RFX6 SPIB NA PRDM9
BP	4.03975e-12	22	2782	3.96046	GO:0018130 heterocycle biosynthetic process	http://amigo.geneontology.org/amigo/term/GO:0018130	ZNF148 FOSL2 RFX3 RFX2 PATZ1 KLF1 SP4 RFX4 CREB1 RREB1 JUND NFIC RFX5 ZNF281 FOS JUNB JUN ZNF93 RFX6 SPIB NA PRDM9
BP	4.03975e-12	22	2771	3.97618	GO:0019219 regulation of nucleobase-containing compound metabolic process	http://amigo.geneontology.org/amigo/term/GO:0019219	ZNF148 FOSL2 RFX3 RFX2 PATZ1 KLF1 SP4 RFX4 CREB1 RREB1 JUND NFIC RFX5 ZNF281 PRDM9 FOS JUNB JUN ZNF93 RFX6 SPIB NA
BP	4.03975e-12	22	2781	3.96188	GO:0031326 regulation of cellular biosynthetic process	http://amigo.geneontology.org/amigo/term/GO:0031326	ZNF148 FOSL2 RFX3 RFX2 PATZ1 KLF1 SP4 RFX4 CREB1 RREB1 JUND NFIC RFX5 ZNF281 FOS JUNB JUN ZNF93 RFX6 SPIB NA PRDM9
BP	4.1464e-12	22	2794	3.94345	GO:0019438 aromatic compound biosynthetic process	http://amigo.geneontology.org/amigo/term/GO:0019438	ZNF148 FOSL2 RFX3 RFX2 PATZ1 KLF1 SP4 RFX4 CREB1 RREB1 JUND NFIC RFX5 ZNF281 FOS JUNB JUN ZNF93 RFX6 SPIB NA PRDM9
BP	5.07741e-12	22	2828	3.89604	GO:0009889 regulation of biosynthetic process	http://amigo.geneontology.org/amigo/term/GO:0009889	ZNF148 FOSL2 RFX3 RFX2 PATZ1 KLF1 SP4 RFX4 CREB1 RREB1 JUND NFIC RFX5 ZNF281 FOS JUNB JUN ZNF93 RFX6 SPIB NA PRDM9
BP	6.46784e-12	18	1345	6.7024	GO:0045893 positive regulation of transcription DNA-templated	http://amigo.geneontology.org/amigo/term/GO:0045893	JUN FOSL2 RFX3 KLF1 RFX4 CREB1 RREB1 JUND NFIC RFX5 ZNF281 FOS JUNB RFX6 RFX2 PATZ1 ZNF148 SPIB
BP	6.46784e-12	19	1623	5.86294	GO:0045935 positive regulation of nucleobase-containing compound metabolic process	http://amigo.geneontology.org/amigo/term/GO:0045935	PRDM9 JUN FOSL2 RFX3 KLF1 RFX4 CREB1 RREB1 JUND NFIC RFX5 ZNF281 FOS JUNB RFX6 RFX2 PATZ1 ZNF148 SPIB
BP	6.46784e-12	22	2889	3.81378	GO:1901362 organic cyclic compound biosynthetic process	http://amigo.geneontology.org/amigo/term/GO:1901362	ZNF148 FOSL2 RFX3 RFX2 PATZ1 KLF1 SP4 RFX4 CREB1 RREB1 JUND NFIC RFX5 ZNF281 FOS JUNB JUN ZNF93 RFX6 SPIB NA PRDM9
BP	6.46784e-12	18	1351	6.67263	GO:1902680 positive regulation of RNA biosynthetic process	http://amigo.geneontology.org/amigo/term/GO:1902680	JUN FOSL2 RFX3 KLF1 RFX4 CREB1 RREB1 JUND NFIC RFX5 ZNF281 FOS JUNB RFX6 RFX2 PATZ1 ZNF148 SPIB
BP	6.46784e-12	18	1345	6.7024	GO:1903508 positive regulation of nucleic acid-templated transcription	http://amigo.geneontology.org/amigo/term/GO:1903508	JUN FOSL2 RFX3 KLF1 RFX4 CREB1 RREB1 JUND NFIC RFX5 ZNF281 FOS JUNB RFX6 RFX2 PATZ1 ZNF148 SPIB
BP	2.53014e-11	18	1464	6.1576	GO:0051254 positive regulation of RNA metabolic process	http://amigo.geneontology.org/amigo/term/GO:0051254	JUN FOSL2 RFX3 KLF1 RFX4 CREB1 RREB1 JUND NFIC RFX5 ZNF281 FOS JUNB RFX6 RFX2 PATZ1 ZNF148 SPIB
BP	4.72481e-11	18	1521	5.92684	GO:0010557 positive regulation of macromolecule biosynthetic process	http://amigo.geneontology.org/amigo/term/GO:0010557	RFX5 JUN FOSL2 RFX3 KLF1 RFX4 CREB1 RREB1 JUND NFIC ZNF281 FOS JUNB RFX6 RFX2 PATZ1 ZNF148 SPIB
BP	1.06185e-10	18	1597	5.64479	GO:0031328 positive regulation of cellular biosynthetic process	http://amigo.geneontology.org/amigo/term/GO:0031328	JUN FOSL2 RFX3 KLF1 RFX4 CREB1 RREB1 JUND NFIC RFX5 ZNF281 FOS JUNB RFX6 RFX2 PATZ1 ZNF148 SPIB
BP	1.32254e-10	18	1621	5.56121	GO:0009891 positive regulation of biosynthetic process	http://amigo.geneontology.org/amigo/term/GO:0009891	RFX5 JUN FOSL2 RFX3 KLF1 RFX4 CREB1 RREB1 JUND NFIC ZNF281 FOS JUNB RFX6 RFX2 PATZ1 ZNF148 SPIB
BP	6.23372e-10	15	998	7.52733	GO:0045944 positive regulation of transcription by RNA polymerase II	http://amigo.geneontology.org/amigo/term/GO:0045944	JUN FOSL2 RFX4 CREB1 RREB1 JUND NFIC RFX5 FOS JUNB RFX6 RFX3 RFX2 ZNF148 SPIB
BP	8.08285e-09	19	2437	3.90461	GO:0051173 positive regulation of nitrogen compound metabolic process	http://amigo.geneontology.org/amigo/term/GO:0051173	PRDM9 JUN FOSL2 RFX3 KLF1 RFX4 CREB1 RREB1 JUND NFIC RFX5 ZNF281 FOS JUNB RFX6 RFX2 PATZ1 ZNF148 SPIB
BP	2.0991e-08	19	2573	3.69823	GO:0031325 positive regulation of cellular metabolic process	http://amigo.geneontology.org/amigo/term/GO:0031325	PRDM9 JUN FOSL2 RFX3 KLF1 RFX4 CREB1 RREB1 JUND NFIC RFX5 ZNF281 FOS JUNB RFX6 RFX2 PATZ1 ZNF148 SPIB
BP	3.7882e-08	19	2663	3.57324	GO:0010604 positive regulation of macromolecule metabolic process	http://amigo.geneontology.org/amigo/term/GO:0010604	PRDM9 RFX5 JUN FOSL2 RFX3 KLF1 RFX4 CREB1 RREB1 JUND NFIC ZNF281 FOS JUNB RFX6 RFX2 PATZ1 ZNF148 SPIB
BP	1.71612e-07	19	2900	3.28122	GO:0009893 positive regulation of metabolic process	http://amigo.geneontology.org/amigo/term/GO:0009893	PRDM9 RFX5 JUN FOSL2 RFX3 KLF1 RFX4 CREB1 RREB1 JUND NFIC ZNF281 FOS JUNB RFX6 RFX2 PATZ1 ZNF148 SPIB
BP	1.20256e-05	11	934	5.89829	GO:0045892 negative regulation of transcription DNA-templated	http://amigo.geneontology.org/amigo/term/GO:0045892	ZNF148 RFX3 CREB1 JUND NFIC ZNF281 JUN ZNF93 PATZ1 RREB1 RFX5
BP	1.20256e-05	11	937	5.8794	GO:1902679 negative regulation of RNA biosynthetic process	http://amigo.geneontology.org/amigo/term/GO:1902679	ZNF148 RFX3 CREB1 JUND NFIC ZNF281 JUN ZNF93 PATZ1 RREB1 RFX5
BP	1.20256e-05	11	936	5.88568	GO:1903507 negative regulation of nucleic acid-templated transcription	http://amigo.geneontology.org/amigo/term/GO:1903507	ZNF148 RFX3 CREB1 JUND NFIC ZNF281 JUN ZNF93 PATZ1 RREB1 RFX5
BP	2.94328e-05	11	1027	5.36417	GO:0051253 negative regulation of RNA metabolic process	http://amigo.geneontology.org/amigo/term/GO:0051253	ZNF148 RFX3 CREB1 JUND NFIC ZNF281 JUN ZNF93 PATZ1 RREB1 RFX5
BP	6.38229e-05	11	1113	4.94969	GO:0010558 negative regulation of macromolecule biosynthetic process	http://amigo.geneontology.org/amigo/term/GO:0010558	ZNF148 RFX3 CREB1 JUND NFIC ZNF281 JUN ZNF93 PATZ1 RREB1 RFX5
BP	7.08695e-05	11	1128	4.88387	GO:0045934 negative regulation of nucleobase-containing compound metabolic process	http://amigo.geneontology.org/amigo/term/GO:0045934	ZNF148 RFX3 CREB1 JUND NFIC ZNF281 JUN ZNF93 PATZ1 RREB1 RFX5
BP	8.94201e-05	11	1158	4.75734	GO:0031327 negative regulation of cellular biosynthetic process	http://amigo.geneontology.org/amigo/term/GO:0031327	ZNF148 RFX3 CREB1 JUND NFIC ZNF281 JUN ZNF93 PATZ1 RREB1 RFX5
BP	0.000104844	11	1180	4.66864	GO:0009890 negative regulation of biosynthetic process	http://amigo.geneontology.org/amigo/term/GO:0009890	ZNF148 RFX3 CREB1 JUND NFIC ZNF281 JUN ZNF93 PATZ1 RREB1 RFX5
BP	0.000129194	5	136	18.4124	GO:0071248 cellular response to metal ion	http://amigo.geneontology.org/amigo/term/GO:0071248	CREB1 JUND FOS JUNB JUN
BP	0.000139823	4	63	31.798	GO:0071277 cellular response to calcium ion	http://amigo.geneontology.org/amigo/term/GO:0071277	JUND FOS JUNB JUN
BP	0.000263389	5	159	15.749	GO:0071241 cellular response to inorganic substance	http://amigo.geneontology.org/amigo/term/GO:0071241	CREB1 JUND FOS JUNB JUN
BP	0.000684215	8	692	5.78981	GO:0000122 negative regulation of transcription by RNA polymerase II	http://amigo.geneontology.org/amigo/term/GO:0000122	ZNF148 JUND NFIC ZNF281 JUN PATZ1 RREB1 RFX5
BP	0.000786158	3	34	44.1898	GO:0140467 integrated stress response signaling	http://amigo.geneontology.org/amigo/term/GO:0140467	FOS JUNB JUN
BP	0.00124293	4	112	17.8864	GO:0051592 response to calcium ion	http://amigo.geneontology.org/amigo/term/GO:0051592	JUND FOS JUNB JUN
BP	0.00280829	5	266	9.41388	GO:0010038 response to metal ion	http://amigo.geneontology.org/amigo/term/GO:0010038	CREB1 JUND FOS JUNB JUN
BP	0.00326822	11	1725	3.19362	GO:0051172 negative regulation of nitrogen compound metabolic process	http://amigo.geneontology.org/amigo/term/GO:0051172	ZNF148 RFX3 CREB1 JUND NFIC ZNF281 JUN ZNF93 PATZ1 RREB1 RFX5
BP	0.0051678	5	306	8.1833	GO:0030099 myeloid cell differentiation	http://amigo.geneontology.org/amigo/term/GO:0030099	CREB1 FOS JUNB JUN KLF1
BP	0.00519087	4	166	12.0679	GO:0002573 myeloid leukocyte differentiation	http://amigo.geneontology.org/amigo/term/GO:0002573	CREB1 FOS JUNB JUN
BP	0.00519087	11	1827	3.01533	GO:0031324 negative regulation of cellular metabolic process	http://amigo.geneontology.org/amigo/term/GO:0031324	ZNF148 RFX3 CREB1 JUND NFIC ZNF281 JUN ZNF93 PATZ1 RREB1 RFX5
BP	0.00695475	3	74	20.3034	GO:0030316 osteoclast differentiation	http://amigo.geneontology.org/amigo/term/GO:0030316	CREB1 FOS JUNB
BP	0.00953052	2	18	55.6465	GO:0071276 cellular response to cadmium ion	http://amigo.geneontology.org/amigo/term/GO:0071276	FOS JUN
BP	0.0104343	2	19	52.7177	GO:0045672 positive regulation of osteoclast differentiation	http://amigo.geneontology.org/amigo/term/GO:0045672	CREB1 FOS
BP	0.0108064	11	2004	2.749	GO:0010605 negative regulation of macromolecule metabolic process	http://amigo.geneontology.org/amigo/term/GO:0010605	ZNF148 RFX3 CREB1 JUND NFIC ZNF281 JUN ZNF93 PATZ1 RREB1 RFX5
BP	0.0108064	6	569	5.28104	GO:0048609 multicellular organismal reproductive process	http://amigo.geneontology.org/amigo/term/GO:0048609	RFX2 PATZ1 KLF1 ZNF148 JUNB PRDM9
BP	0.0108757	6	573	5.24417	GO:0032504 multicellular organism reproduction	http://amigo.geneontology.org/amigo/term/GO:0032504	RFX2 PATZ1 KLF1 ZNF148 JUNB PRDM9
BP	0.0110502	14	3180	2.20486	GO:0030154 cell differentiation	http://amigo.geneontology.org/amigo/term/GO:0030154	SPIB JUNB FOSL2 RFX3 RFX2 PATZ1 CREB1 RREB1 JUND ZNF281 FOS JUN RFX6 KLF1
BP	0.01164	14	3200	2.19108	GO:0048869 cellular developmental process	http://amigo.geneontology.org/amigo/term/GO:0048869	SPIB JUNB FOSL2 RFX3 RFX2 PATZ1 CREB1 RREB1 JUND ZNF281 FOS JUN RFX6 KLF1
BP	0.0137741	2	23	43.5494	GO:0035994 response to muscle stretch	http://amigo.geneontology.org/amigo/term/GO:0035994	FOS JUN
BP	0.0170683	5	418	5.99065	GO:0010035 response to inorganic substance	http://amigo.geneontology.org/amigo/term/GO:0010035	CREB1 JUND FOS JUNB JUN
BP	0.01831	2	27	37.0976	GO:0003309 type B pancreatic cell differentiation	http://amigo.geneontology.org/amigo/term/GO:0003309	RFX3 RFX6
BP	0.01831	11	2158	2.55283	GO:0009892 negative regulation of metabolic process	http://amigo.geneontology.org/amigo/term/GO:0009892	ZNF148 RFX3 CREB1 JUND NFIC ZNF281 JUN ZNF93 PATZ1 RREB1 RFX5
BP	0.0198079	5	437	5.73019	GO:0002521 leukocyte differentiation	http://amigo.geneontology.org/amigo/term/GO:0002521	JUNB PATZ1 CREB1 FOS JUN
BP	0.0214708	3	118	12.7327	GO:0035270 endocrine system development	http://amigo.geneontology.org/amigo/term/GO:0035270	RFX3 CREB1 RFX6
BP	0.0242073	2	32	31.3011	GO:0035883 enteroendocrine cell differentiation	http://amigo.geneontology.org/amigo/term/GO:0035883	RFX3 RFX6
BP	0.0247362	3	126	11.9242	GO:0007565 female pregnancy	http://amigo.geneontology.org/amigo/term/GO:0007565	KLF1 FOS JUNB
BP	0.0247362	6	693	4.33609	GO:0030097 hemopoiesis	http://amigo.geneontology.org/amigo/term/GO:0030097	JUNB PATZ1 CREB1 FOS JUN KLF1
BP	0.0284209	6	716	4.1968	GO:0045597 positive regulation of cell differentiation	http://amigo.geneontology.org/amigo/term/GO:0045597	RFX3 CREB1 RREB1 JUND FOS JUNB
BP	0.0300326	2	37	27.0713	GO:0046686 response to cadmium ion	http://amigo.geneontology.org/amigo/term/GO:0046686	FOS JUN
BP	0.0300326	6	728	4.12762	GO:0048534 hematopoietic or lymphoid organ development	http://amigo.geneontology.org/amigo/term/GO:0048534	JUNB PATZ1 CREB1 FOS JUN KLF1
BP	0.0310516	5	498	5.02829	GO:0030855 epithelial cell differentiation	http://amigo.geneontology.org/amigo/term/GO:0030855	FOSL2 RFX3 CREB1 JUN RFX6
BP	0.0310516	3	140	10.7318	GO:0044703 multi-organism reproductive process	http://amigo.geneontology.org/amigo/term/GO:0044703	KLF1 FOS JUNB
BP	0.0340186	3	146	10.2908	GO:0044706 multi-multicellular organism process	http://amigo.geneontology.org/amigo/term/GO:0044706	KLF1 FOS JUNB
BP	0.0340186	12	2762	2.17589	GO:0048513 animal organ development	http://amigo.geneontology.org/amigo/term/GO:0048513	ZNF148 RFX4 JUNB FOSL2 RFX3 PATZ1 CREB1 FOS JUN RFX6 KLF1 RREB1
BP	0.0340651	2	42	23.8485	GO:0002763 positive regulation of myeloid leukocyte differentiation	http://amigo.geneontology.org/amigo/term/GO:0002763	CREB1 FOS
BP	0.0340651	2	42	23.8485	GO:0031018 endocrine pancreas development	http://amigo.geneontology.org/amigo/term/GO:0031018	RFX3 RFX6
BP	0.0340651	2	42	23.8485	GO:0033363 secretory granule organization	http://amigo.geneontology.org/amigo/term/GO:0033363	RFX2 CREB1
BP	0.0340651	2	42	23.8485	GO:0060135 maternal process involved in female pregnancy	http://amigo.geneontology.org/amigo/term/GO:0060135	KLF1 JUNB
BP	0.0340651	2	41	24.4302	GO:1902895 positive regulation of miRNA transcription	http://amigo.geneontology.org/amigo/term/GO:1902895	FOS JUN
BP	0.0356022	6	774	3.88231	GO:0002520 immune system development	http://amigo.geneontology.org/amigo/term/GO:0002520	JUNB PATZ1 CREB1 FOS JUN KLF1
BP	0.0356022	7	1052	3.33244	GO:0022414 reproductive process	http://amigo.geneontology.org/amigo/term/GO:0022414	PRDM9 RFX2 PATZ1 KLF1 ZNF148 FOS JUNB
BP	0.0365125	7	1059	3.31041	GO:0000003 reproduction	http://amigo.geneontology.org/amigo/term/GO:0000003	PRDM9 RFX2 PATZ1 KLF1 ZNF148 FOS JUNB
BP	0.0366763	2	45	22.2586	GO:0045670 regulation of osteoclast differentiation	http://amigo.geneontology.org/amigo/term/GO:0045670	CREB1 FOS
BP	0.0366763	2	45	22.2586	GO:0048146 positive regulation of fibroblast proliferation	http://amigo.geneontology.org/amigo/term/GO:0048146	FOSL2 JUN
BP	0.038959	3	161	9.33202	GO:0009612 response to mechanical stimulus	http://amigo.geneontology.org/amigo/term/GO:0009612	JUND FOS JUN
BP	0.0475648	2	52	19.2622	GO:1902893 regulation of miRNA transcription	http://amigo.geneontology.org/amigo/term/GO:1902893	FOS JUN
BP	0.0487965	2	53	18.8988	GO:0061614 miRNA transcription	http://amigo.geneontology.org/amigo/term/GO:0061614	FOS JUN

## Sheet: sharedMale
GO Category	Enrichment FDR	nGenes	Pathway Genes	Fold Enrichment	Pathway	URL	Genes
BP	3.1812e-53	67	1689	6.68265	GO:0006357 regulation of transcription by RNA polymerase II	http://amigo.geneontology.org/amigo/term/GO:0006357	ZNF263 SPI1 MEF2A FOSL2 CREM KLF5 MAZ DBP NRF1 CREB3 LHX3 HLF PHOX2B BACH2 ATF2 MEF2D KLF7 KLF12 KLF9 EGR1 EGR2 FOSB IRF5 KLF16 JUND ELF5 KLF4 JDP2 POU2F1 CREB3L4 CREB5 KLF10 BATF ATF3 KLF15 SP8 PHOX2A PBX3 SP2 ZNF701 THAP11 STAT2 ATF7 JUNB KLF17 KLF11 SP3 FOSL1 FOXC2 NR2C2 JUN FOXE1 EGR3 SOX2 RFX7 ZNF530 POU3F2 WT1 SP1 FOXD3 ZKSCAN5 SP5 MEF2B SP9 YY2 KLF14 NA
BP	2.86383e-52	67	1762	6.40579	GO:0006366 transcription by RNA polymerase II	http://amigo.geneontology.org/amigo/term/GO:0006366	ZNF263 SPI1 MEF2A FOSL2 CREM KLF5 MAZ DBP NRF1 CREB3 LHX3 HLF PHOX2B BACH2 ATF2 MEF2D KLF7 KLF12 KLF9 EGR1 EGR2 FOSB IRF5 KLF16 JUND ELF5 KLF4 JDP2 POU2F1 CREB3L4 CREB5 KLF10 BATF ATF3 KLF15 SP8 PHOX2A PBX3 SP2 ZNF701 THAP11 STAT2 ATF7 JUNB KLF17 KLF11 SP3 FOSL1 FOXC2 NR2C2 JUN FOXE1 EGR3 SOX2 RFX7 ZNF530 POU3F2 WT1 SP1 FOXD3 ZKSCAN5 SP5 MEF2B SP9 YY2 KLF14 NA
BP	7.45272e-45	67	2286	4.93745	GO:0006355 regulation of transcription DNA-templated	http://amigo.geneontology.org/amigo/term/GO:0006355	ZNF263 SPI1 MEF2A FOSL2 CREM KLF5 MAZ DBP NRF1 CREB3 LHX3 HLF PHOX2B BACH2 ATF2 MEF2D KLF7 KLF12 KLF9 EGR1 EGR2 FOSB IRF5 KLF16 JUND ELF5 KLF4 JDP2 POU2F1 CREB3L4 CREB5 KLF10 BATF ATF3 KLF15 SP8 PHOX2A PBX3 SP2 ZNF701 THAP11 STAT2 ATF7 JUNB KLF17 KLF11 SP3 FOSL1 FOXC2 NR2C2 JUN FOXE1 EGR3 SOX2 RFX7 ZNF530 POU3F2 WT1 SP1 FOXD3 ZKSCAN5 SP5 MEF2B SP9 YY2 KLF14 NA
BP	7.45272e-45	67	2287	4.93529	GO:1903506 regulation of nucleic acid-templated transcription	http://amigo.geneontology.org/amigo/term/GO:1903506	ZNF263 SPI1 MEF2A FOSL2 CREM KLF5 MAZ DBP NRF1 CREB3 LHX3 HLF PHOX2B BACH2 ATF2 MEF2D KLF7 KLF12 KLF9 EGR1 EGR2 FOSB IRF5 KLF16 JUND ELF5 KLF4 JDP2 POU2F1 CREB3L4 CREB5 KLF10 BATF ATF3 KLF15 SP8 PHOX2A PBX3 SP2 ZNF701 THAP11 STAT2 ATF7 JUNB KLF17 KLF11 SP3 FOSL1 FOXC2 NR2C2 JUN FOXE1 EGR3 SOX2 RFX7 ZNF530 POU3F2 WT1 SP1 FOXD3 ZKSCAN5 SP5 MEF2B SP9 YY2 KLF14 NA
BP	7.5597e-45	67	2295	4.91808	GO:2001141 regulation of RNA biosynthetic process	http://amigo.geneontology.org/amigo/term/GO:2001141	ZNF263 SPI1 MEF2A FOSL2 CREM KLF5 MAZ DBP NRF1 CREB3 LHX3 HLF PHOX2B BACH2 ATF2 MEF2D KLF7 KLF12 KLF9 EGR1 EGR2 FOSB IRF5 KLF16 JUND ELF5 KLF4 JDP2 POU2F1 CREB3L4 CREB5 KLF10 BATF ATF3 KLF15 SP8 PHOX2A PBX3 SP2 ZNF701 THAP11 STAT2 ATF7 JUNB KLF17 KLF11 SP3 FOSL1 FOXC2 NR2C2 JUN FOXE1 EGR3 SOX2 RFX7 ZNF530 POU3F2 WT1 SP1 FOXD3 ZKSCAN5 SP5 MEF2B SP9 YY2 KLF14 NA
BP	4.53585e-44	67	2367	4.76848	GO:0006351 transcription DNA-templated	http://amigo.geneontology.org/amigo/term/GO:0006351	ZNF263 SPI1 MEF2A FOSL2 CREM KLF5 MAZ DBP NRF1 CREB3 LHX3 HLF PHOX2B BACH2 ATF2 MEF2D KLF7 KLF12 KLF9 EGR1 EGR2 FOSB IRF5 KLF16 JUND ELF5 KLF4 JDP2 POU2F1 CREB3L4 CREB5 KLF10 BATF ATF3 KLF15 SP8 PHOX2A PBX3 SP2 ZNF701 THAP11 STAT2 ATF7 JUNB KLF17 KLF11 SP3 FOSL1 FOXC2 NR2C2 JUN FOXE1 EGR3 SOX2 RFX7 ZNF530 POU3F2 WT1 SP1 FOXD3 ZKSCAN5 SP5 MEF2B SP9 YY2 KLF14 NA
BP	4.53585e-44	67	2368	4.76647	GO:0097659 nucleic acid-templated transcription	http://amigo.geneontology.org/amigo/term/GO:0097659	ZNF263 SPI1 MEF2A FOSL2 CREM KLF5 MAZ DBP NRF1 CREB3 LHX3 HLF PHOX2B BACH2 ATF2 MEF2D KLF7 KLF12 KLF9 EGR1 EGR2 FOSB IRF5 KLF16 JUND ELF5 KLF4 JDP2 POU2F1 CREB3L4 CREB5 KLF10 BATF ATF3 KLF15 SP8 PHOX2A PBX3 SP2 ZNF701 THAP11 STAT2 ATF7 JUNB KLF17 KLF11 SP3 FOSL1 FOXC2 NR2C2 JUN FOXE1 EGR3 SOX2 RFX7 ZNF530 POU3F2 WT1 SP1 FOXD3 ZKSCAN5 SP5 MEF2B SP9 YY2 KLF14 NA
BP	6.09544e-44	67	2383	4.73647	GO:0032774 RNA biosynthetic process	http://amigo.geneontology.org/amigo/term/GO:0032774	ZNF263 SPI1 MEF2A FOSL2 CREM KLF5 MAZ DBP NRF1 CREB3 LHX3 HLF PHOX2B BACH2 ATF2 MEF2D KLF7 KLF12 KLF9 EGR1 EGR2 FOSB IRF5 KLF16 JUND ELF5 KLF4 JDP2 POU2F1 CREB3L4 CREB5 KLF10 BATF ATF3 KLF15 SP8 PHOX2A PBX3 SP2 ZNF701 THAP11 STAT2 ATF7 JUNB KLF17 KLF11 SP3 FOSL1 FOXC2 NR2C2 JUN FOXE1 EGR3 SOX2 RFX7 ZNF530 POU3F2 WT1 SP1 FOXD3 ZKSCAN5 SP5 MEF2B SP9 YY2 KLF14 NA
BP	3.80998e-42	67	2537	4.44896	GO:0051252 regulation of RNA metabolic process	http://amigo.geneontology.org/amigo/term/GO:0051252	ZNF263 SPI1 MEF2A FOSL2 CREM KLF5 MAZ DBP NRF1 CREB3 LHX3 HLF PHOX2B BACH2 ATF2 MEF2D KLF7 KLF12 KLF9 EGR1 EGR2 FOSB IRF5 KLF16 JUND ELF5 KLF4 JDP2 POU2F1 CREB3L4 CREB5 KLF10 BATF ATF3 KLF15 SP8 PHOX2A PBX3 SP2 ZNF701 THAP11 STAT2 ATF7 JUNB KLF17 KLF11 SP3 FOSL1 FOXC2 NR2C2 JUN FOXE1 EGR3 SOX2 RFX7 ZNF530 POU3F2 WT1 SP1 FOXD3 ZKSCAN5 SP5 MEF2B SP9 YY2 KLF14 NA
BP	1.28016e-40	67	2676	4.21786	GO:0010556 regulation of macromolecule biosynthetic process	http://amigo.geneontology.org/amigo/term/GO:0010556	ZNF263 SPI1 MEF2A FOSL2 CREM KLF5 MAZ DBP NRF1 CREB3 LHX3 HLF PHOX2B BACH2 ATF2 MEF2D KLF7 KLF12 KLF9 EGR1 EGR2 FOSB IRF5 KLF16 JUND ELF5 KLF4 JDP2 POU2F1 CREB3L4 CREB5 KLF10 BATF ATF3 KLF15 SP8 PHOX2A PBX3 SP2 ZNF701 THAP11 STAT2 ATF7 JUNB KLF17 KLF11 SP3 FOSL1 FOXC2 NR2C2 JUN FOXE1 EGR3 SOX2 RFX7 ZNF530 POU3F2 WT1 SP1 FOXD3 ZKSCAN5 SP5 MEF2B SP9 YY2 KLF14 NA
BP	5.23698e-40	67	2736	4.12537	GO:0034654 nucleobase-containing compound biosynthetic process	http://amigo.geneontology.org/amigo/term/GO:0034654	ZNF263 SPI1 MEF2A FOSL2 CREM KLF5 MAZ DBP NRF1 CREB3 LHX3 HLF PHOX2B BACH2 ATF2 MEF2D KLF7 KLF12 KLF9 EGR1 EGR2 FOSB IRF5 KLF16 JUND ELF5 KLF4 JDP2 POU2F1 CREB3L4 CREB5 KLF10 BATF ATF3 KLF15 SP8 PHOX2A PBX3 SP2 ZNF701 THAP11 STAT2 ATF7 JUNB KLF17 KLF11 SP3 FOSL1 FOXC2 NR2C2 JUN FOXE1 EGR3 SOX2 RFX7 ZNF530 POU3F2 WT1 SP1 FOXD3 ZKSCAN5 SP5 MEF2B SP9 YY2 KLF14 NA
BP	1.45128e-39	67	2781	4.05861	GO:0019219 regulation of nucleobase-containing compound metabolic process	http://amigo.geneontology.org/amigo/term/GO:0019219	ZNF263 SPI1 MEF2A FOSL2 CREM KLF5 MAZ DBP NRF1 CREB3 LHX3 HLF PHOX2B BACH2 ATF2 MEF2D KLF7 KLF12 KLF9 EGR1 EGR2 FOSB IRF5 KLF16 JUND ELF5 KLF4 JDP2 POU2F1 CREB3L4 CREB5 KLF10 BATF ATF3 KLF15 SP8 PHOX2A PBX3 SP2 ZNF701 THAP11 STAT2 ATF7 JUNB KLF17 KLF11 SP3 FOSL1 FOXC2 NR2C2 JUN FOXE1 EGR3 SOX2 RFX7 ZNF530 POU3F2 WT1 SP1 FOXD3 ZKSCAN5 SP5 MEF2B SP9 YY2 KLF14 NA
BP	1.62575e-39	67	2792	4.04262	GO:0018130 heterocycle biosynthetic process	http://amigo.geneontology.org/amigo/term/GO:0018130	ZNF263 SPI1 MEF2A FOSL2 CREM KLF5 MAZ DBP NRF1 CREB3 LHX3 HLF PHOX2B BACH2 ATF2 MEF2D KLF7 KLF12 KLF9 EGR1 EGR2 FOSB IRF5 KLF16 JUND ELF5 KLF4 JDP2 POU2F1 CREB3L4 CREB5 KLF10 BATF ATF3 KLF15 SP8 PHOX2A PBX3 SP2 ZNF701 THAP11 STAT2 ATF7 JUNB KLF17 KLF11 SP3 FOSL1 FOXC2 NR2C2 JUN FOXE1 EGR3 SOX2 RFX7 ZNF530 POU3F2 WT1 SP1 FOXD3 ZKSCAN5 SP5 MEF2B SP9 YY2 KLF14 NA
BP	1.62575e-39	67	2791	4.04407	GO:0031326 regulation of cellular biosynthetic process	http://amigo.geneontology.org/amigo/term/GO:0031326	ZNF263 SPI1 MEF2A FOSL2 CREM KLF5 MAZ DBP NRF1 CREB3 LHX3 HLF PHOX2B BACH2 ATF2 MEF2D KLF7 KLF12 KLF9 EGR1 EGR2 FOSB IRF5 KLF16 JUND ELF5 KLF4 JDP2 POU2F1 CREB3L4 CREB5 KLF10 BATF ATF3 KLF15 SP8 PHOX2A PBX3 SP2 ZNF701 THAP11 STAT2 ATF7 JUNB KLF17 KLF11 SP3 FOSL1 FOXC2 NR2C2 JUN FOXE1 EGR3 SOX2 RFX7 ZNF530 POU3F2 WT1 SP1 FOXD3 ZKSCAN5 SP5 MEF2B SP9 YY2 KLF14 NA
BP	2.02946e-39	67	2804	4.02532	GO:0019438 aromatic compound biosynthetic process	http://amigo.geneontology.org/amigo/term/GO:0019438	ZNF263 SPI1 MEF2A FOSL2 CREM KLF5 MAZ DBP NRF1 CREB3 LHX3 HLF PHOX2B BACH2 ATF2 MEF2D KLF7 KLF12 KLF9 EGR1 EGR2 FOSB IRF5 KLF16 JUND ELF5 KLF4 JDP2 POU2F1 CREB3L4 CREB5 KLF10 BATF ATF3 KLF15 SP8 PHOX2A PBX3 SP2 ZNF701 THAP11 STAT2 ATF7 JUNB KLF17 KLF11 SP3 FOSL1 FOXC2 NR2C2 JUN FOXE1 EGR3 SOX2 RFX7 ZNF530 POU3F2 WT1 SP1 FOXD3 ZKSCAN5 SP5 MEF2B SP9 YY2 KLF14 NA
BP	4.30749e-39	67	2838	3.9771	GO:0009889 regulation of biosynthetic process	http://amigo.geneontology.org/amigo/term/GO:0009889	ZNF263 SPI1 MEF2A FOSL2 CREM KLF5 MAZ DBP NRF1 CREB3 LHX3 HLF PHOX2B BACH2 ATF2 MEF2D KLF7 KLF12 KLF9 EGR1 EGR2 FOSB IRF5 KLF16 JUND ELF5 KLF4 JDP2 POU2F1 CREB3L4 CREB5 KLF10 BATF ATF3 KLF15 SP8 PHOX2A PBX3 SP2 ZNF701 THAP11 STAT2 ATF7 JUNB KLF17 KLF11 SP3 FOSL1 FOXC2 NR2C2 JUN FOXE1 EGR3 SOX2 RFX7 ZNF530 POU3F2 WT1 SP1 FOXD3 ZKSCAN5 SP5 MEF2B SP9 YY2 KLF14 NA
BP	1.71367e-38	67	2899	3.89341	GO:1901362 organic cyclic compound biosynthetic process	http://amigo.geneontology.org/amigo/term/GO:1901362	ZNF263 SPI1 MEF2A FOSL2 CREM KLF5 MAZ DBP NRF1 CREB3 LHX3 HLF PHOX2B BACH2 ATF2 MEF2D KLF7 KLF12 KLF9 EGR1 EGR2 FOSB IRF5 KLF16 JUND ELF5 KLF4 JDP2 POU2F1 CREB3L4 CREB5 KLF10 BATF ATF3 KLF15 SP8 PHOX2A PBX3 SP2 ZNF701 THAP11 STAT2 ATF7 JUNB KLF17 KLF11 SP3 FOSL1 FOXC2 NR2C2 JUN FOXE1 EGR3 SOX2 RFX7 ZNF530 POU3F2 WT1 SP1 FOXD3 ZKSCAN5 SP5 MEF2B SP9 YY2 KLF14 NA
BP	1.6346e-32	47	1005	7.87835	GO:0045944 positive regulation of transcription by RNA polymerase II	http://amigo.geneontology.org/amigo/term/GO:0045944	MEF2A MEF2D NR2C2 SOX2 MEF2B ATF3 STAT2 JUN ZNF263 SPI1 FOSL2 KLF5 DBP CREB3 LHX3 HLF PHOX2B ATF2 KLF7 EGR1 EGR2 IRF5 JUND POU2F1 CREB3L4 KLF10 PHOX2A ATF7 JUNB FOXC2 WT1 SP1 FOXD3 YY2 KLF14 KLF12 FOSB KLF4 BATF PBX3 FOSL1 EGR3 POU3F2 CREM SP3 NRF1 KLF15
BP	1.42685e-30	50	1351	6.23474	GO:0045893 positive regulation of transcription DNA-templated	http://amigo.geneontology.org/amigo/term/GO:0045893	MEF2A MEF2D NR2C2 SOX2 MEF2B ATF3 STAT2 JUN ZNF263 SPI1 FOSL2 KLF5 MAZ DBP CREB3 LHX3 HLF PHOX2B ATF2 KLF7 EGR1 EGR2 IRF5 JUND KLF4 POU2F1 CREB3L4 CREB5 KLF10 PHOX2A ATF7 JUNB SP3 FOSL1 FOXC2 FOXE1 WT1 SP1 FOXD3 YY2 KLF14 KLF12 FOSB BATF KLF15 PBX3 EGR3 POU3F2 CREM NRF1
BP	1.42685e-30	50	1351	6.23474	GO:1903508 positive regulation of nucleic acid-templated transcription	http://amigo.geneontology.org/amigo/term/GO:1903508	MEF2A MEF2D NR2C2 SOX2 MEF2B ATF3 STAT2 JUN ZNF263 SPI1 FOSL2 KLF5 MAZ DBP CREB3 LHX3 HLF PHOX2B ATF2 KLF7 EGR1 EGR2 IRF5 JUND KLF4 POU2F1 CREB3L4 CREB5 KLF10 PHOX2A ATF7 JUNB SP3 FOSL1 FOXC2 FOXE1 WT1 SP1 FOXD3 YY2 KLF14 KLF12 FOSB BATF KLF15 PBX3 EGR3 POU3F2 CREM NRF1
BP	1.68593e-30	50	1357	6.20717	GO:1902680 positive regulation of RNA biosynthetic process	http://amigo.geneontology.org/amigo/term/GO:1902680	MEF2A MEF2D NR2C2 SOX2 MEF2B ATF3 STAT2 JUN ZNF263 SPI1 FOSL2 KLF5 MAZ DBP CREB3 LHX3 HLF PHOX2B ATF2 KLF7 EGR1 EGR2 IRF5 JUND KLF4 POU2F1 CREB3L4 CREB5 KLF10 PHOX2A ATF7 JUNB SP3 FOSL1 FOXC2 FOXE1 WT1 SP1 FOXD3 YY2 KLF14 KLF12 FOSB BATF KLF15 PBX3 EGR3 POU3F2 CREM NRF1
BP	7.79418e-29	50	1470	5.73002	GO:0051254 positive regulation of RNA metabolic process	http://amigo.geneontology.org/amigo/term/GO:0051254	MEF2A MEF2D NR2C2 SOX2 MEF2B ATF3 STAT2 JUN ZNF263 SPI1 FOSL2 KLF5 MAZ DBP CREB3 LHX3 HLF PHOX2B ATF2 KLF7 EGR1 EGR2 IRF5 JUND KLF4 POU2F1 CREB3L4 CREB5 KLF10 PHOX2A ATF7 JUNB SP3 FOSL1 FOXC2 FOXE1 WT1 SP1 FOXD3 YY2 KLF14 KLF12 FOSB BATF KLF15 PBX3 EGR3 POU3F2 CREM NRF1
BP	4.68111e-28	50	1527	5.51613	GO:0010557 positive regulation of macromolecule biosynthetic process	http://amigo.geneontology.org/amigo/term/GO:0010557	MEF2A MEF2D NR2C2 SOX2 MEF2B ATF3 STAT2 JUN ZNF263 SPI1 FOSL2 KLF5 MAZ DBP CREB3 LHX3 HLF PHOX2B ATF2 KLF7 EGR1 EGR2 IRF5 JUND KLF4 POU2F1 CREB3L4 CREB5 KLF10 PHOX2A ATF7 JUNB SP3 FOSL1 FOXC2 FOXE1 WT1 SP1 FOXD3 YY2 KLF14 KLF12 FOSB BATF KLF15 PBX3 EGR3 POU3F2 CREM NRF1
BP	4.64592e-27	50	1603	5.25461	GO:0031328 positive regulation of cellular biosynthetic process	http://amigo.geneontology.org/amigo/term/GO:0031328	MEF2A MEF2D NR2C2 SOX2 MEF2B ATF3 STAT2 JUN ZNF263 SPI1 FOSL2 KLF5 MAZ DBP CREB3 LHX3 HLF PHOX2B ATF2 KLF7 EGR1 EGR2 IRF5 JUND KLF4 POU2F1 CREB3L4 CREB5 KLF10 PHOX2A ATF7 JUNB SP3 FOSL1 FOXC2 FOXE1 WT1 SP1 FOXD3 YY2 KLF14 KLF12 FOSB BATF KLF15 PBX3 EGR3 POU3F2 CREM NRF1
BP	9.01389e-27	50	1627	5.1771	GO:0009891 positive regulation of biosynthetic process	http://amigo.geneontology.org/amigo/term/GO:0009891	MEF2A MEF2D NR2C2 SOX2 MEF2B ATF3 STAT2 JUN ZNF263 SPI1 FOSL2 KLF5 MAZ DBP CREB3 LHX3 HLF PHOX2B ATF2 KLF7 EGR1 EGR2 IRF5 JUND KLF4 POU2F1 CREB3L4 CREB5 KLF10 PHOX2A ATF7 JUNB SP3 FOSL1 FOXC2 FOXE1 WT1 SP1 FOXD3 YY2 KLF14 KLF12 FOSB BATF KLF15 PBX3 EGR3 POU3F2 CREM NRF1
BP	9.01389e-27	50	1628	5.17392	GO:0045935 positive regulation of nucleobase-containing compound metabolic process	http://amigo.geneontology.org/amigo/term/GO:0045935	MEF2A MEF2D NR2C2 SOX2 MEF2B ATF3 STAT2 JUN ZNF263 SPI1 FOSL2 KLF5 MAZ DBP CREB3 LHX3 HLF PHOX2B ATF2 KLF7 EGR1 EGR2 IRF5 JUND KLF4 POU2F1 CREB3L4 CREB5 KLF10 PHOX2A ATF7 JUNB SP3 FOSL1 FOXC2 FOXE1 WT1 SP1 FOXD3 YY2 KLF14 KLF12 FOSB BATF KLF15 PBX3 EGR3 POU3F2 CREM NRF1
BP	1.48703e-19	51	2442	3.51826	GO:0051173 positive regulation of nitrogen compound metabolic process	http://amigo.geneontology.org/amigo/term/GO:0051173	MEF2A MEF2D NR2C2 SOX2 MEF2B ATF3 STAT2 JUN ZNF263 SPI1 FOSL2 KLF5 MAZ DBP CREB3 LHX3 HLF PHOX2B ATF2 KLF7 EGR1 EGR2 IRF5 JUND KLF4 POU2F1 CREB3L4 CREB5 KLF10 PHOX2A ATF7 JUNB SP3 FOSL1 FOXC2 FOXE1 WT1 SP1 FOXD3 YY2 KLF14 KLF12 FOSB JDP2 BATF KLF15 PBX3 EGR3 POU3F2 CREM NRF1
BP	1.83716e-18	51	2578	3.33266	GO:0031325 positive regulation of cellular metabolic process	http://amigo.geneontology.org/amigo/term/GO:0031325	MEF2A MEF2D NR2C2 SOX2 MEF2B ATF3 STAT2 JUN ZNF263 SPI1 FOSL2 KLF5 MAZ DBP CREB3 LHX3 HLF PHOX2B ATF2 KLF7 EGR1 EGR2 IRF5 JUND KLF4 POU2F1 CREB3L4 CREB5 KLF10 PHOX2A ATF7 JUNB SP3 FOSL1 FOXC2 FOXE1 WT1 SP1 FOXD3 YY2 KLF14 KLF12 FOSB JDP2 BATF KLF15 PBX3 EGR3 POU3F2 CREM NRF1
BP	8.83082e-18	51	2668	3.22024	GO:0010604 positive regulation of macromolecule metabolic process	http://amigo.geneontology.org/amigo/term/GO:0010604	MEF2A MEF2D NR2C2 SOX2 MEF2B IRF5 ATF3 STAT2 JUN ZNF263 SPI1 FOSL2 KLF5 MAZ DBP CREB3 LHX3 HLF PHOX2B ATF2 KLF7 EGR1 EGR2 JUND KLF4 POU2F1 CREB3L4 CREB5 KLF10 PHOX2A ATF7 JUNB SP3 FOSL1 FOXC2 FOXE1 WT1 SP1 FOXD3 YY2 KLF14 KLF12 FOSB JDP2 BATF KLF15 PBX3 EGR3 POU3F2 CREM NRF1
BP	1.76475e-17	30	694	7.28225	GO:0000122 negative regulation of transcription by RNA polymerase II	http://amigo.geneontology.org/amigo/term/GO:0000122	SOX2 BACH2 ATF2 JDP2 ZNF263 MEF2A MAZ KLF12 JUND KLF4 ATF3 SP2 THAP11 KLF11 JUN WT1 FOXD3 SPI1 KLF5 EGR1 KLF16 SP3 FOXC2 FOXE1 SP5 CREM KLF7 NR2C2 FOSB KLF10
BP	4.27179e-16	51	2905	2.95752	GO:0009893 positive regulation of metabolic process	http://amigo.geneontology.org/amigo/term/GO:0009893	MEF2A MEF2D NR2C2 SOX2 MEF2B IRF5 ATF3 STAT2 JUN ZNF263 SPI1 FOSL2 KLF5 MAZ DBP CREB3 LHX3 HLF PHOX2B ATF2 KLF7 EGR1 EGR2 JUND KLF4 POU2F1 CREB3L4 CREB5 KLF10 PHOX2A ATF7 JUNB SP3 FOSL1 FOXC2 FOXE1 WT1 SP1 FOXD3 YY2 KLF14 KLF12 FOSB JDP2 BATF KLF15 PBX3 EGR3 POU3F2 CREM NRF1
BP	6.83516e-15	31	935	5.58539	GO:0045892 negative regulation of transcription DNA-templated	http://amigo.geneontology.org/amigo/term/GO:0045892	SOX2 BACH2 ATF2 JDP2 ZNF263 SPI1 MEF2A MAZ KLF12 JUND KLF4 POU2F1 ATF3 SP2 THAP11 KLF11 JUN WT1 FOXD3 KLF5 EGR1 KLF16 KLF10 SP3 FOXC2 FOXE1 SP5 CREM KLF7 NR2C2 FOSB
BP	7.04223e-15	31	937	5.57347	GO:1903507 negative regulation of nucleic acid-templated transcription	http://amigo.geneontology.org/amigo/term/GO:1903507	SOX2 BACH2 ATF2 JDP2 ZNF263 SPI1 MEF2A MAZ KLF12 JUND KLF4 POU2F1 ATF3 SP2 THAP11 KLF11 JUN WT1 FOXD3 KLF5 EGR1 KLF16 KLF10 SP3 FOXC2 FOXE1 SP5 CREM KLF7 NR2C2 FOSB
BP	7.04504e-15	31	938	5.56753	GO:1902679 negative regulation of RNA biosynthetic process	http://amigo.geneontology.org/amigo/term/GO:1902679	SOX2 BACH2 ATF2 JDP2 ZNF263 SPI1 MEF2A MAZ KLF12 JUND KLF4 POU2F1 ATF3 SP2 THAP11 KLF11 JUN WT1 FOXD3 KLF5 EGR1 KLF16 KLF10 SP3 FOXC2 FOXE1 SP5 CREM KLF7 NR2C2 FOSB
BP	9.04475e-14	31	1028	5.0801	GO:0051253 negative regulation of RNA metabolic process	http://amigo.geneontology.org/amigo/term/GO:0051253	SOX2 BACH2 ATF2 JDP2 ZNF263 SPI1 MEF2A MAZ KLF12 JUND KLF4 POU2F1 ATF3 SP2 THAP11 KLF11 JUN WT1 FOXD3 KLF5 EGR1 KLF16 KLF10 SP3 FOXC2 FOXE1 SP5 CREM KLF7 NR2C2 FOSB
BP	8.21279e-13	31	1114	4.68792	GO:0010558 negative regulation of macromolecule biosynthetic process	http://amigo.geneontology.org/amigo/term/GO:0010558	SOX2 BACH2 ATF2 JDP2 ZNF263 SPI1 MEF2A MAZ KLF12 JUND KLF4 POU2F1 ATF3 SP2 THAP11 KLF11 JUN WT1 FOXD3 KLF5 EGR1 KLF16 KLF10 SP3 FOXC2 FOXE1 SP5 CREM KLF7 NR2C2 FOSB
BP	1.15585e-12	31	1129	4.62564	GO:0045934 negative regulation of nucleobase-containing compound metabolic process	http://amigo.geneontology.org/amigo/term/GO:0045934	SOX2 BACH2 ATF2 JDP2 ZNF263 SPI1 MEF2A MAZ KLF12 JUND KLF4 POU2F1 ATF3 SP2 THAP11 KLF11 JUN WT1 FOXD3 KLF5 EGR1 KLF16 KLF10 SP3 FOXC2 FOXE1 SP5 CREM KLF7 NR2C2 FOSB
BP	2.31521e-12	31	1159	4.5059	GO:0031327 negative regulation of cellular biosynthetic process	http://amigo.geneontology.org/amigo/term/GO:0031327	SOX2 BACH2 ATF2 JDP2 ZNF263 SPI1 MEF2A MAZ KLF12 JUND KLF4 POU2F1 ATF3 SP2 THAP11 KLF11 JUN WT1 FOXD3 KLF5 EGR1 KLF16 KLF10 SP3 FOXC2 FOXE1 SP5 CREM KLF7 NR2C2 FOSB
BP	3.77615e-12	31	1181	4.42197	GO:0009890 negative regulation of biosynthetic process	http://amigo.geneontology.org/amigo/term/GO:0009890	SOX2 BACH2 ATF2 JDP2 ZNF263 SPI1 MEF2A MAZ KLF12 JUND KLF4 POU2F1 ATF3 SP2 THAP11 KLF11 JUN WT1 FOXD3 KLF5 EGR1 KLF16 KLF10 SP3 FOXC2 FOXE1 SP5 CREM KLF7 NR2C2 FOSB
BP	1.55873e-08	32	1726	3.12329	GO:0051172 negative regulation of nitrogen compound metabolic process	http://amigo.geneontology.org/amigo/term/GO:0051172	SOX2 BACH2 ATF2 JDP2 ZNF263 SPI1 MEF2A MAZ KLF12 JUND KLF4 POU2F1 ATF3 SP2 THAP11 KLF11 JUN WT1 FOXD3 KLF5 EGR1 KLF16 KLF10 KLF15 SP3 FOXC2 FOXE1 SP5 CREM KLF7 NR2C2 FOSB
BP	6.77274e-08	32	1828	2.94902	GO:0031324 negative regulation of cellular metabolic process	http://amigo.geneontology.org/amigo/term/GO:0031324	SOX2 BACH2 ATF2 JDP2 ZNF263 SPI1 MEF2A MAZ KLF12 JUND KLF4 POU2F1 ATF3 SP2 THAP11 KLF11 JUN WT1 FOXD3 KLF5 EGR1 KLF16 KLF10 KLF15 SP3 FOXC2 FOXE1 SP5 CREM KLF7 NR2C2 FOSB
BP	1.54204e-07	33	2005	2.7727	GO:0010605 negative regulation of macromolecule metabolic process	http://amigo.geneontology.org/amigo/term/GO:0010605	SOX2 BACH2 ATF2 JDP2 ZNF263 SPI1 MEF2A MAZ KLF12 JUND KLF4 POU2F1 ATF3 SP2 THAP11 KLF11 JUN WT1 FOXD3 KLF5 EGR1 KLF16 KLF10 KLF15 SP3 FOXC2 FOXE1 POU3F2 SP5 CREM KLF7 NR2C2 FOSB
BP	1.84594e-07	7	42	28.0771	GO:1902895 positive regulation of miRNA transcription	http://amigo.geneontology.org/amigo/term/GO:1902895	SPI1 KLF5 EGR1 KLF4 FOSL1 JUN WT1
BP	9.78349e-07	33	2159	2.57493	GO:0009892 negative regulation of metabolic process	http://amigo.geneontology.org/amigo/term/GO:0009892	SOX2 BACH2 ATF2 JDP2 ZNF263 SPI1 MEF2A MAZ KLF12 JUND KLF4 POU2F1 ATF3 SP2 THAP11 KLF11 JUN WT1 FOXD3 KLF5 EGR1 KLF16 KLF10 KLF15 SP3 FOXC2 FOXE1 POU3F2 SP5 CREM KLF7 NR2C2 FOSB
BP	9.78349e-07	7	53	22.2498	GO:1902893 regulation of miRNA transcription	http://amigo.geneontology.org/amigo/term/GO:1902893	SPI1 KLF5 EGR1 KLF4 FOSL1 JUN WT1
BP	1.07107e-06	7	54	21.8378	GO:0061614 miRNA transcription	http://amigo.geneontology.org/amigo/term/GO:0061614	SPI1 KLF5 EGR1 KLF4 FOSL1 JUN WT1
BP	3.50944e-06	7	64	18.4256	GO:0035914 skeletal muscle cell differentiation	http://amigo.geneontology.org/amigo/term/GO:0035914	KLF5 HLF PHOX2B MEF2D EGR1 EGR2 ATF3
BP	4.98666e-06	12	294	6.87603	GO:0007517 muscle organ development	http://amigo.geneontology.org/amigo/term/GO:0007517	KLF5 HLF PHOX2B MEF2D EGR1 EGR2 ATF3 FOXC2 WT1 MEF2A EGR3 MEF2B
BP	6.44342e-05	22	1257	2.94843	GO:0042127 regulation of cell population proliferation	http://amigo.geneontology.org/amigo/term/GO:0042127	JUND STAT2 JUNB JUN WT1 MAZ ATF2 KLF11 SOX2 POU3F2 FOSL2 PHOX2B KLF4 ATF3 FOSL1 MEF2D CREB3 KLF9 EGR3 SP1 EGR1 KLF10
BP	6.59578e-05	5	35	24.0661	GO:0140467 integrated stress response signaling	http://amigo.geneontology.org/amigo/term/GO:0140467	CREB3 BATF JUNB FOSL1 JUN
BP	7.53242e-05	24	1488	2.71714	GO:0008283 cell population proliferation	http://amigo.geneontology.org/amigo/term/GO:0008283	JUND STAT2 JUNB JUN WT1 MAZ ATF2 KLF11 SOX2 POU3F2 FOSL2 PHOX2B KLF4 ATF3 THAP11 FOSL1 FOXC2 MEF2D CREB3 KLF9 EGR3 SP1 EGR1 KLF10
BP	8.81606e-05	10	257	6.55497	GO:0048511 rhythmic process	http://amigo.geneontology.org/amigo/term/GO:0048511	CREM DBP HLF KLF9 EGR1 EGR2 JUND KLF10 SP1 EGR3
BP	0.000114712	8	154	8.75131	GO:0060538 skeletal muscle organ development	http://amigo.geneontology.org/amigo/term/GO:0060538	KLF5 HLF PHOX2B MEF2D EGR1 EGR2 ATF3 WT1
BP	0.000307855	36	3180	1.90712	GO:0030154 cell differentiation	http://amigo.geneontology.org/amigo/term/GO:0030154	SPI1 MEF2A LHX3 MEF2D ELF5 PBX3 FOXC2 NR2C2 FOXE1 SOX2 FOXD3 MEF2B PHOX2B BATF PHOX2A JUNB FOSL2 CREM KLF5 HLF ATF2 KLF7 EGR1 EGR2 JUND KLF4 JDP2 KLF10 ATF3 KLF15 THAP11 SP3 JUN EGR3 POU3F2 WT1
BP	0.000352662	36	3200	1.89521	GO:0048869 cellular developmental process	http://amigo.geneontology.org/amigo/term/GO:0048869	SPI1 MEF2A LHX3 MEF2D ELF5 PBX3 FOXC2 NR2C2 FOXE1 SOX2 FOXD3 MEF2B PHOX2B BATF PHOX2A JUNB FOSL2 CREM KLF5 HLF ATF2 KLF7 EGR1 EGR2 JUND KLF4 JDP2 KLF10 ATF3 KLF15 THAP11 SP3 JUN EGR3 POU3F2 WT1
BP	0.000371718	23	1522	2.54576	GO:0009888 tissue development	http://amigo.geneontology.org/amigo/term/GO:0009888	SOX2 SPI1 MEF2A FOSL2 KLF5 LHX3 HLF PHOX2B ATF2 MEF2D EGR1 EGR2 KLF4 KLF10 ATF3 KLF15 JUNB FOXC2 JUN FOXE1 POU3F2 WT1 KLF7
BP	0.000371718	25	1757	2.39702	GO:0071310 cellular response to organic substance	http://amigo.geneontology.org/amigo/term/GO:0071310	STAT2 SPI1 CREB3 KLF9 EGR1 IRF5 KLF4 FOXC2 JUN WT1 KLF5 PHOX2B ATF2 EGR2 FOSB KLF16 CREB3L4 ATF3 KLF15 KLF11 POU3F2 SP1 SP5 KLF7 EGR3
BP	0.000545623	28	2170	2.17371	GO:0070887 cellular response to chemical stimulus	http://amigo.geneontology.org/amigo/term/GO:0070887	STAT2 SPI1 MEF2A CREB3 KLF9 EGR1 IRF5 KLF4 FOXC2 JUN WT1 KLF5 PHOX2B ATF2 EGR2 FOSB KLF16 JUND CREB3L4 ATF3 KLF15 JUNB KLF11 POU3F2 SP1 SP5 KLF7 EGR3
BP	0.00068069	7	144	8.18916	GO:0007519 skeletal muscle tissue development	http://amigo.geneontology.org/amigo/term/GO:0007519	KLF5 HLF PHOX2B MEF2D EGR1 EGR2 ATF3
BP	0.000770419	28	2213	2.13148	GO:0010033 response to organic substance	http://amigo.geneontology.org/amigo/term/GO:0010033	STAT2 SPI1 CREB3 KLF9 EGR1 IRF5 KLF4 FOXC2 JUN SOX2 WT1 KLF5 PHOX2B ATF2 EGR2 FOSB KLF16 JUND CREB3L4 ATF3 KLF15 KLF11 FOSL1 POU3F2 SP1 SP5 KLF7 EGR3
BP	0.000791415	13	573	3.82202	GO:0001568 blood vessel development	http://amigo.geneontology.org/amigo/term/GO:0001568	KLF4 EGR3 SPI1 KLF5 EGR2 JUNB FOSL1 FOXC2 JUN ATF2 SP1 EGR1 WT1
BP	0.000849898	32	2764	1.95036	GO:0048513 animal organ development	http://amigo.geneontology.org/amigo/term/GO:0048513	MEF2A PBX3 SOX2 BATF JUNB SPI1 FOSL2 KLF5 LHX3 HLF PHOX2B ATF2 MEF2D EGR1 EGR2 KLF4 KLF10 ATF3 KLF15 PHOX2A SP3 FOSL1 FOXC2 JUN FOXE1 EGR3 POU3F2 SP5 MEF2B NA WT1 KLF7
BP	0.000997047	5	63	13.3701	GO:0071277 cellular response to calcium ion	http://amigo.geneontology.org/amigo/term/GO:0071277	MEF2A FOSB JUND JUNB JUN
BP	0.00104339	10	349	4.82701	GO:0060537 muscle tissue development	http://amigo.geneontology.org/amigo/term/GO:0060537	MEF2A KLF5 HLF PHOX2B MEF2D EGR1 EGR2 ATF3 FOXC2 WT1
BP	0.00116006	13	598	3.66223	GO:0001944 vasculature development	http://amigo.geneontology.org/amigo/term/GO:0001944	KLF4 EGR3 SPI1 KLF5 EGR2 JUNB FOSL1 FOXC2 JUN ATF2 SP1 EGR1 WT1
BP	0.00128901	15	790	3.19866	GO:0010243 response to organonitrogen compound	http://amigo.geneontology.org/amigo/term/GO:0010243	STAT2 IRF5 FOXC2 ATF2 EGR1 EGR2 FOSB KLF16 JUND KLF15 KLF11 FOSL1 JUN SP1 WT1
BP	0.00143932	19	1212	2.64092	GO:1901700 response to oxygen-containing compound	http://amigo.geneontology.org/amigo/term/GO:1901700	STAT2 KLF9 IRF5 FOXC2 SPI1 ATF2 EGR1 EGR2 FOSB KLF16 JUND KLF4 KLF15 KLF11 FOSL1 SP1 WT1 KLF7 JUN
BP	0.00187572	27	2209	2.05907	GO:0009653 anatomical structure morphogenesis	http://amigo.geneontology.org/amigo/term/GO:0009653	PBX3 FOXC2 FOXE1 SOX2 FOXD3 KLF4 EGR3 SPI1 MEF2A KLF5 LHX3 PHOX2B ATF2 MEF2D KLF7 EGR2 SP8 PHOX2A JUNB SP3 JUN POU3F2 SP5 SP9 WT1 STAT2 SP1
BP	0.00187572	4	38	17.7329	GO:0021983 pituitary gland development	http://amigo.geneontology.org/amigo/term/GO:0021983	LHX3 SOX2 POU3F2 NA
BP	0.00187572	6	119	8.49392	GO:0035270 endocrine system development	http://amigo.geneontology.org/amigo/term/GO:0035270	LHX3 FOXE1 SOX2 POU3F2 NA WT1
BP	0.00187572	3	14	36.0991	GO:0072109 glomerular mesangium development	http://amigo.geneontology.org/amigo/term/GO:0072109	FOXC2 EGR1 WT1
BP	0.00212511	12	551	3.66888	GO:0061061 muscle structure development	http://amigo.geneontology.org/amigo/term/GO:0061061	MEF2A KLF5 HLF PHOX2B MEF2D EGR1 EGR2 ATF3 FOXC2 WT1 EGR3 MEF2B
BP	0.00228606	15	838	3.01544	GO:1901698 response to nitrogen compound	http://amigo.geneontology.org/amigo/term/GO:1901698	STAT2 IRF5 FOXC2 ATF2 EGR1 EGR2 FOSB KLF16 JUND KLF15 KLF11 FOSL1 JUN SP1 WT1
BP	0.00248035	2	3	112.308	GO:0021550 medulla oblongata development	http://amigo.geneontology.org/amigo/term/GO:0021550	PHOX2B ATF2
BP	0.00248035	2	3	112.308	GO:0072262 metanephric glomerular mesangial cell proliferation involved in metanephros development	http://amigo.geneontology.org/amigo/term/GO:0072262	EGR1 WT1
BP	0.00248035	2	3	112.308	GO:0072740 cellular response to anisomycin	http://amigo.geneontology.org/amigo/term/GO:0072740	ATF2 JUN
BP	0.00248035	2	3	112.308	GO:1904178 negative regulation of adipose tissue development	http://amigo.geneontology.org/amigo/term/GO:1904178	SPI1 KLF7
BP	0.00302341	3	17	29.7287	GO:0048486 parasympathetic nervous system development	http://amigo.geneontology.org/amigo/term/GO:0048486	PHOX2B EGR2 PHOX2A
BP	0.00371887	31	2859	1.82663	GO:0042221 response to chemical	http://amigo.geneontology.org/amigo/term/GO:0042221	STAT2 SPI1 MEF2A CREB3 KLF9 EGR1 IRF5 KLF4 FOXC2 JUN SOX2 WT1 KLF5 LHX3 PHOX2B ATF2 KLF7 EGR2 FOSB KLF16 JUND CREB3L4 ATF3 KLF15 JUNB KLF11 FOSL1 POU3F2 SP1 SP5 EGR3
BP	0.00469763	2	4	84.2313	GO:0021523 somatic motor neuron differentiation	http://amigo.geneontology.org/amigo/term/GO:0021523	LHX3 PHOX2A
BP	0.00469763	2	4	84.2313	GO:0072739 response to anisomycin	http://amigo.geneontology.org/amigo/term/GO:0072739	ATF2 JUN
BP	0.00509731	18	1237	2.45136	GO:0009719 response to endogenous stimulus	http://amigo.geneontology.org/amigo/term/GO:0009719	STAT2 KLF9 FOXC2 JUN WT1 SPI1 PHOX2B ATF2 EGR1 EGR2 FOSB KLF16 JUND KLF15 KLF11 FOSL1 SP1 EGR3
BP	0.00533501	3	21	24.0661	GO:0061318 renal filtration cell differentiation	http://amigo.geneontology.org/amigo/term/GO:0061318	KLF15 FOXC2 WT1
BP	0.00533501	3	21	24.0661	GO:0072112 glomerular visceral epithelial cell differentiation	http://amigo.geneontology.org/amigo/term/GO:0072112	KLF15 FOXC2 WT1
BP	0.00533501	3	21	24.0661	GO:1901522 positive regulation of transcription from RNA polymerase II promoter involved in cellular response to chemical stimulus	http://amigo.geneontology.org/amigo/term/GO:1901522	CREB3 ATF2 JUN
BP	0.0055367	15	921	2.74369	GO:0072359 circulatory system development	http://amigo.geneontology.org/amigo/term/GO:0072359	MEF2A KLF4 EGR3 SPI1 KLF5 ATF2 EGR2 JUNB FOSL1 FOXC2 JUN MEF2D WT1 SP1 EGR1
BP	0.00594151	3	22	22.9722	GO:0043576 regulation of respiratory gaseous exchange	http://amigo.geneontology.org/amigo/term/GO:0043576	PHOX2B PHOX2A PBX3
BP	0.00594151	3	22	22.9722	GO:0072311 glomerular epithelial cell differentiation	http://amigo.geneontology.org/amigo/term/GO:0072311	KLF15 FOXC2 WT1
BP	0.00627637	9	368	4.12001	GO:1901652 response to peptide	http://amigo.geneontology.org/amigo/term/GO:1901652	STAT2 IRF5 FOXC2 EGR1 EGR2 JUND KLF15 KLF11 SP1
BP	0.00686682	2	5	67.3851	GO:0003360 brainstem development	http://amigo.geneontology.org/amigo/term/GO:0003360	ATF2 PHOX2B
BP	0.00686682	2	5	67.3851	GO:0060136 embryonic process involved in female pregnancy	http://amigo.geneontology.org/amigo/term/GO:0060136	JUNB SP3
BP	0.00686682	2	5	67.3851	GO:0072223 metanephric glomerular mesangium development	http://amigo.geneontology.org/amigo/term/GO:0072223	EGR1 WT1
BP	0.00731513	9	378	4.01102	GO:0048732 gland development	http://amigo.geneontology.org/amigo/term/GO:0048732	LHX3 ATF2 SP3 JUN FOXE1 SOX2 POU3F2 NA WT1
BP	0.007413	7	227	5.19488	GO:0030217 T cell differentiation	http://amigo.geneontology.org/amigo/term/GO:0030217	BATF JUNB SPI1 ATF2 EGR1 SP3 EGR3
BP	0.00789974	3	25	20.2155	GO:0060795 cell fate commitment involved in formation of primary germ layer	http://amigo.geneontology.org/amigo/term/GO:0060795	SOX2 FOXC2 KLF4
BP	0.00789974	7	231	5.10493	GO:0061448 connective tissue development	http://amigo.geneontology.org/amigo/term/GO:0061448	SPI1 ATF2 MEF2D FOXC2 KLF7 EGR1 WT1
BP	0.00789974	3	25	20.2155	GO:0072010 glomerular epithelium development	http://amigo.geneontology.org/amigo/term/GO:0072010	KLF15 FOXC2 WT1
BP	0.00789974	3	25	20.2155	GO:0072012 glomerulus vasculature development	http://amigo.geneontology.org/amigo/term/GO:0072012	FOXC2 EGR1 WT1
BP	0.00800967	4	60	11.2308	GO:0035019 somatic stem cell population maintenance	http://amigo.geneontology.org/amigo/term/GO:0035019	SOX2 SPI1 KLF4 KLF10
BP	0.00809256	6	166	6.08901	GO:0002573 myeloid leukocyte differentiation	http://amigo.geneontology.org/amigo/term/GO:0002573	SPI1 KLF10 BATF JUNB SP3 JUN
BP	0.00890194	4	62	10.8686	GO:0032835 glomerulus development	http://amigo.geneontology.org/amigo/term/GO:0032835	KLF15 FOXC2 WT1 EGR1
BP	0.00925477	2	6	56.1542	GO:0036462 TRAIL-activated apoptotic signaling pathway	http://amigo.geneontology.org/amigo/term/GO:0036462	SPI1 ATF3
BP	0.00925936	5	112	7.52066	GO:0051592 response to calcium ion	http://amigo.geneontology.org/amigo/term/GO:0051592	MEF2A FOSB JUND JUNB JUN
BP	0.00925936	3	27	18.7181	GO:0061437 renal system vasculature development	http://amigo.geneontology.org/amigo/term/GO:0061437	FOXC2 EGR1 WT1
BP	0.00925936	3	27	18.7181	GO:0061440 kidney vasculature development	http://amigo.geneontology.org/amigo/term/GO:0061440	FOXC2 EGR1 WT1
BP	0.0101348	7	244	4.83295	GO:0045165 cell fate commitment	http://amigo.geneontology.org/amigo/term/GO:0045165	SOX2 LHX3 BATF FOXC2 POU3F2 WT1 KLF4
BP	0.0112167	6	179	5.64679	GO:0007623 circadian rhythm	http://amigo.geneontology.org/amigo/term/GO:0007623	DBP EGR1 JUND KLF10 KLF9 EGR3
BP	0.0112167	10	498	3.38278	GO:0030855 epithelial cell differentiation	http://amigo.geneontology.org/amigo/term/GO:0030855	FOSL2 KLF5 LHX3 KLF4 KLF15 FOXC2 JUN POU3F2 KLF7 WT1
BP	0.0112881	10	499	3.37601	GO:0048514 blood vessel morphogenesis	http://amigo.geneontology.org/amigo/term/GO:0048514	KLF4 EGR3 SPI1 KLF5 JUNB FOXC2 JUN ATF2 SP1 WT1
BP	0.0116185	4	68	9.90957	GO:0021536 diencephalon development	http://amigo.geneontology.org/amigo/term/GO:0021536	LHX3 SOX2 POU3F2 NA
BP	0.0122867	8	332	4.05934	GO:0001503 ossification	http://amigo.geneontology.org/amigo/term/GO:0001503	SOX2 MEF2D EGR2 JUND KLF10 JUNB SP3 FOXC2
BP	0.0149409	18	1386	2.18783	GO:0006915 apoptotic process	http://amigo.geneontology.org/amigo/term/GO:0006915	WT1 MAZ CREB3 KLF4 KLF11 SPI1 MEF2A LHX3 ATF2 MEF2D EGR1 THAP11 FOSL1 FOXC2 JUN IRF5 ATF3 EGR3
BP	0.0153388	2	8	42.1157	GO:0002318 myeloid progenitor cell differentiation	http://amigo.geneontology.org/amigo/term/GO:0002318	SPI1 SP3
BP	0.0153388	2	8	42.1157	GO:0021548 pons development	http://amigo.geneontology.org/amigo/term/GO:0021548	ATF2 PHOX2A
BP	0.0154969	14	933	2.52784	GO:0048646 anatomical structure formation involved in morphogenesis	http://amigo.geneontology.org/amigo/term/GO:0048646	KLF4 EGR3 SOX2 MEF2A KLF5 ATF2 EGR2 PHOX2A JUNB SP3 FOXC2 JUN SP1 WT1
BP	0.0154969	8	346	3.89509	GO:1903131 mononuclear cell differentiation	http://amigo.geneontology.org/amigo/term/GO:1903131	BATF JUNB SPI1 ATF2 EGR1 SP3 JUN EGR3
BP	0.0164848	9	437	3.46948	GO:0002521 leukocyte differentiation	http://amigo.geneontology.org/amigo/term/GO:0002521	BATF JUNB SPI1 ATF2 EGR1 KLF10 SP3 JUN EGR3
BP	0.0178357	8	355	3.79634	GO:0048880 sensory system development	http://amigo.geneontology.org/amigo/term/GO:0048880	PBX3 PHOX2B KLF4 SP3 FOXC2 JUN SOX2 WT1
BP	0.0182704	19	1545	2.07171	GO:0008219 cell death	http://amigo.geneontology.org/amigo/term/GO:0008219	WT1 MAZ CREB3 KLF4 KLF11 SPI1 MEF2A LHX3 ATF2 MEF2D EGR1 THAP11 FOSL1 FOXC2 JUN IRF5 ATF3 EGR3 FOSL2
BP	0.0182704	10	541	3.11391	GO:0008285 negative regulation of cell population proliferation	http://amigo.geneontology.org/amigo/term/GO:0008285	WT1 KLF11 SOX2 PHOX2B ATF2 KLF4 FOSL1 JUN KLF9 KLF10
BP	0.0182704	18	1421	2.13394	GO:0012501 programmed cell death	http://amigo.geneontology.org/amigo/term/GO:0012501	WT1 MAZ CREB3 KLF4 KLF11 SPI1 MEF2A LHX3 ATF2 MEF2D EGR1 THAP11 FOSL1 FOXC2 JUN IRF5 ATF3 EGR3
BP	0.0182704	15	1068	2.36605	GO:0042981 regulation of apoptotic process	http://amigo.geneontology.org/amigo/term/GO:0042981	WT1 MAZ CREB3 KLF4 KLF11 LHX3 ATF2 EGR1 THAP11 FOSL1 FOXC2 JUN IRF5 ATF3 EGR3
BP	0.0182704	2	9	37.4362	GO:0072124 regulation of glomerular mesangial cell proliferation	http://amigo.geneontology.org/amigo/term/GO:0072124	EGR1 WT1
BP	0.0182704	2	9	37.4362	GO:0072239 metanephric glomerulus vasculature development	http://amigo.geneontology.org/amigo/term/GO:0072239	EGR1 WT1
BP	0.0182704	2	9	37.4362	GO:1904177 regulation of adipose tissue development	http://amigo.geneontology.org/amigo/term/GO:1904177	SPI1 KLF7
BP	0.0182968	5	136	6.19348	GO:0071248 cellular response to metal ion	http://amigo.geneontology.org/amigo/term/GO:0071248	MEF2A FOSB JUND JUNB JUN
BP	0.0186717	14	960	2.45675	GO:0009790 embryo development	http://amigo.geneontology.org/amigo/term/GO:0009790	PBX3 NR2C2 KLF4 SOX2 ATF2 SP8 JUNB SP3 FOSL1 FOXC2 FOXE1 SP9 WT1 FOXD3
BP	0.0193401	3	37	13.6591	GO:1902742 apoptotic process involved in development	http://amigo.geneontology.org/amigo/term/GO:1902742	SPI1 ATF2 FOXC2
BP	0.0211274	2	10	33.6925	GO:0002357 defense response to tumor cell	http://amigo.geneontology.org/amigo/term/GO:0002357	SPI1 KLF4
BP	0.0211274	2	10	33.6925	GO:0072110 glomerular mesangial cell proliferation	http://amigo.geneontology.org/amigo/term/GO:0072110	EGR1 WT1
BP	0.0211274	2	10	33.6925	GO:0072203 cell proliferation involved in metanephros development	http://amigo.geneontology.org/amigo/term/GO:0072203	EGR1 WT1
BP	0.0211274	2	10	33.6925	GO:1904238 pericyte cell differentiation	http://amigo.geneontology.org/amigo/term/GO:1904238	SPI1 FOXC2
BP	0.0211812	11	656	2.82483	GO:0009725 response to hormone	http://amigo.geneontology.org/amigo/term/GO:0009725	STAT2 KLF9 FOXC2 WT1 EGR1 EGR2 FOSB JUND KLF15 FOSL1 SP1
BP	0.0211812	15	1092	2.31405	GO:0043067 regulation of programmed cell death	http://amigo.geneontology.org/amigo/term/GO:0043067	WT1 MAZ CREB3 KLF4 KLF11 LHX3 ATF2 EGR1 THAP11 FOSL1 FOXC2 JUN IRF5 ATF3 EGR3
BP	0.0245255	7	296	3.98391	GO:0050678 regulation of epithelial cell proliferation	http://amigo.geneontology.org/amigo/term/GO:0050678	SOX2 PHOX2B ATF2 JUN KLF9 EGR3 SP1
BP	0.0245537	3	41	12.3265	GO:0043618 regulation of transcription from RNA polymerase II promoter in response to stress	http://amigo.geneontology.org/amigo/term/GO:0043618	ATF3 EGR1 JUN
BP	0.0246051	2	11	30.6296	GO:0002087 regulation of respiratory gaseous exchange by nervous system process	http://amigo.geneontology.org/amigo/term/GO:0002087	PHOX2B PBX3
BP	0.0246051	2	11	30.6296	GO:0003357 noradrenergic neuron differentiation	http://amigo.geneontology.org/amigo/term/GO:0003357	PHOX2B PHOX2A
BP	0.0253708	15	1116	2.26428	GO:0051240 positive regulation of multicellular organismal process	http://amigo.geneontology.org/amigo/term/GO:0051240	NR2C2 IRF5 MEF2A PHOX2B ATF2 EGR1 EGR2 KLF10 BATF FOXC2 EGR3 POU3F2 KLF4 SP1 WT1
[truncated: 40 more rows]

[truncated: 3 more sheets: sharedFemale, sharedP23, sharedP30]
