# Supplementary material for: Chromatin Profiling Reveals Distinct Male and Female Trajectories for Developmental Learning Potential
Source: Dev Neurobiol. 2025 Nov 10;86(1):e23017. doi: 10.1002/dneu.23017 (PMC12603347; doi:10.1002/dneu.23017)
Supplement: Supplementary file 6 — Supplementary Material:dneu23017‐sup‐0006‐TableS5.xlsx [file DNEU-86-0-s003.xlsx]

## Sheet: P23_M_over_P30_M
GO Category	Enrichment FDR	nGenes	Pathway Genes	Fold Enrichment	Pathway	URL	Genes
MF	0.0447937	3	306	18.6242	Carbohydrate binding	http://amigo.geneontology.org/amigo/term/GO:0030246	CNTN1 P4HA1 ACAN
CC	0.0394743	2	63	60.3069	Anchored component of plasma membrane	http://amigo.geneontology.org/amigo/term/GO:0046658	CNTN1 RTN4RL1
Supplementary Table 5. GO results using gene annotations predicted from differential H3K27ac-defined peaks.

## Sheet: P30_M_over_P23_M
GO Category	Enrichment FDR	nGenes	Pathway Genes	Fold Enrichment	Pathway	URL	Genes
BP	0.0308046	3	79	45.5616	Reg. of synaptic transmission, glutamatergic	http://amigo.geneontology.org/amigo/term/GO:0051966	CACNG3 SYT1 GRM4
BP	0.0320848	3	101	35.6373	Synaptic transmission, glutamatergic	http://amigo.geneontology.org/amigo/term/GO:0035249	CACNG3 SYT1 GRM4
MF	0.0296606	2	27	88.8733	Glutamate receptor activity	http://amigo.geneontology.org/amigo/term/GO:0008066	GRM4 GRIA3
CC	0.0188485	2	26	92.2915	AMPA glutamate receptor complex	http://amigo.geneontology.org/amigo/term/GO:0032281	CACNG3 GRIA3
CC	0.0188485	2	49	48.971	Excitatory synapse	http://amigo.geneontology.org/amigo/term/GO:0060076	CACNG3 SYT1
CC	0.0188485	2	49	48.971	Neurotransmitter receptor complex	http://amigo.geneontology.org/amigo/term/GO:0098878	CACNG3 GRIA3
CC	0.0441714	2	151	15.8913	Presynaptic membrane	http://amigo.geneontology.org/amigo/term/GO:0042734	SYT1 KCTD16
CC	0.0273381	3	273	13.1845	Endocytic vesicle membrane	http://amigo.geneontology.org/amigo/term/GO:0030666	CACNG3 SYT1 GRIA3
CC	0.0304358	3	297	12.1191	Postsynaptic membrane	http://amigo.geneontology.org/amigo/term/GO:0045211	CACNG3 GRIA3 KCTD16
CC	0.0188485	4	401	11.968	Synaptic membrane	http://amigo.geneontology.org/amigo/term/GO:0097060	CACNG3 SYT1 GRIA3 KCTD16
CC	0.0348469	3	385	9.34901	Neuron to neuron synapse	http://amigo.geneontology.org/amigo/term/GO:0098984	CACNG3 SYT1 CAMK2N1
CC	0.0364482	3	422	8.52931	Receptor complex	http://amigo.geneontology.org/amigo/term/GO:0043235	CACNG3 GRIA3 KCTD16
CC	0.0304358	4	682	7.03689	Postsynapse	http://amigo.geneontology.org/amigo/term/GO:0098794	CACNG3 GRIA3 CAMK2N1 KCTD16
CC	0.0188485	6	1443	4.98873	Synapse	http://amigo.geneontology.org/amigo/term/GO:0045202	CACNG3 SYT1 GRM4 GRIA3 CAMK2N1 KCTD16

## Sheet: P23_F_over_P30_F
Too few genes to perform GO term enrichment analysis

## Sheet: P30_F_over_P23_F
GO Category	Enrichment FDR	nGenes	Pathway Genes	Fold Enrichment	Pathway	URL	Genes
BP	0.00723567	2	70	217.105	Transmission of nerve impulse	http://amigo.geneontology.org/amigo/term/GO:0019226	JAM3 DRD5
BP	0.0213769	2	200	75.9867	Multicellular organismal signaling	http://amigo.geneontology.org/amigo/term/GO:0035637	JAM3 DRD5
BP	0.0290988	2	718	21.1662	Response to wounding	http://amigo.geneontology.org/amigo/term/GO:0009611	JAM3 DRD5
BP	0.0304439	2	950	15.9972	Inflammatory response	http://amigo.geneontology.org/amigo/term/GO:0006954	JAM3 DRD5
BP	0.0304439	2	940	16.1674	Sexual reproduction	http://amigo.geneontology.org/amigo/term/GO:0019953	JAM3 DRD5
BP	0.0304439	2	920	16.5188	Multicellular organism reproduction	http://amigo.geneontology.org/amigo/term/GO:0032504	JAM3 DRD5
BP	0.0304439	2	896	16.9613	Multicellular organismal reproductive process	http://amigo.geneontology.org/amigo/term/GO:0048609	JAM3 DRD5
BP	0.0306668	2	1114	13.6421	Multi-organism reproductive process	http://amigo.geneontology.org/amigo/term/GO:0044703	JAM3 DRD5
BP	0.0331748	2	1192	12.7494	Multi-organism process	http://amigo.geneontology.org/amigo/term/GO:0051704	JAM3 DRD5
BP	0.0370751	2	1282	11.8544	Regulation of response to external stimulus	http://amigo.geneontology.org/amigo/term/GO:0032101	JAM3 DRD5
BP	0.0428726	2	1580	9.61857	Reproduction	http://amigo.geneontology.org/amigo/term/GO:0000003	JAM3 DRD5
BP	0.0428726	2	1577	9.63686	Reproductive process	http://amigo.geneontology.org/amigo/term/GO:0022414	JAM3 DRD5
BP	0.0445135	2	1678	9.05681	Nervous system process	http://amigo.geneontology.org/amigo/term/GO:0050877	JAM3 DRD5
BP	0.0488015	2	1911	7.95256	Homeostatic process	http://amigo.geneontology.org/amigo/term/GO:0042592	JAM3 DRD5
CC	0.0369038	2	1881	8.07939	Integral component of plasma membrane	http://amigo.geneontology.org/amigo/term/GO:0005887	JAM3 DRD5
CC	0.0369038	2	1965	7.73401	Intrinsic component of plasma membrane	http://amigo.geneontology.org/amigo/term/GO:0031226	JAM3 DRD5

## Sheet: P23_M_over_P23_F
GO Category	Enrichment FDR	nGenes	Pathway Genes	Fold Enrichment	Pathway	URL	Genes
BP	0.0013276	51	1085	2.15164	Cell morphogenesis	http://amigo.geneontology.org/amigo/term/GO:0000902	MYO16 HEXB ARHGAP15 SLC1A3 MEF2C SEMA6A KANK1 TESK1 SH3GL2 EIF4G2 RIPOR2 CERT1 MED1 FLRT3 ZSWIM6 MAP1B AP3B1 SYT4 ANXA1 PPFIA2 LLPH RNF165 NYAP2 PIK3R1 RASA1 VLDLR NFIB C9orf72 NTRK2 SHC3 FER NRG1 PALM2AKAP2 CDC42SE2 NTNG1 RHOBTB3 GDNF IL7R ROBO1 PIK3CD RAPH1 ADAMTSL1 UNC5C EFNA5 ROBO2 PTCH1 SEMA4D ZNF335 LPAR1 ITGA1 ARHGEF28
BP	0.00157215	69	1757	1.79766	Neurogenesis	http://amigo.geneontology.org/amigo/term/GO:0022008	CNTN1 MYO16 HDAC9 HEXB GBA2 SLC1A3 MEF2C SEMA6A JAK2 SLC1A1 KDM4C KANK1 SH3GL2 EIF4G2 RIPOR2 EPM2A KCNIP2 SOX9 MED1 FLRT3 ZSWIM6 MAP1B SYT4 IL6ST ANXA1 AGTPBP1 KLF4 PPFIA2 LLPH RNF165 MEIS1 NYAP2 PLK2 PIK3R1 VLDLR NFIB C9orf72 NTRK2 SHC3 UGCG RIT2 NRG1 NTNG1 NIPBL ADGRV1 TENT2 HCN1 NAV2 HOOK3 GDNF CEP120 ROBO1 PIK3CD ENC1 RAPH1 NR2F1 ADAMTSL1 GAK UNC5C EFNA5 ROBO2 PTCH1 SEMA4D ZNF335 LPAR1 GRIN3A…
BP	0.00157215	12	90	6.10335	Regulation of Rho protein signal transduction	http://amigo.geneontology.org/amigo/term/GO:0035023	KANK1 RIPOR2 RASGRF2 STARD8 RIT2 CDC42SE2 F2RL2 ABCA1 ROBO1 F2R LPAR1 ARHGEF28
BP	0.00157215	18	215	3.83233	Regulation of Ras protein signal transduction	http://amigo.geneontology.org/amigo/term/GO:0046578	JAK2 KANK1 RIPOR2 ERBIN RASGRF2 STARD8 DENND4C RASA1 RIT2 PSD3 NRG1 CDC42SE2 F2RL2 ABCA1 ROBO1 F2R LPAR1 ARHGEF28
BP	0.00157215	53	1203	2.01669	Neuron development	http://amigo.geneontology.org/amigo/term/GO:0048666	CNTN1 MYO16 GBA2 SLC1A3 MEF2C SEMA6A JAK2 KANK1 SH3GL2 EIF4G2 RIPOR2 KCNIP2 FLRT3 ZSWIM6 MAP1B SYT4 AGTPBP1 KLF4 PPFIA2 LLPH RNF165 NYAP2 PLK2 PIK3R1 VLDLR NFIB C9orf72 NTRK2 SHC3 UGCG RIT2 NTNG1 ADGRV1 HCN1 GDNF ROBO1 PIK3CD ENC1 RAPH1 NR2F1 ADAMTSL1 GAK UNC5C EFNA5 ROBO2 PTCH1 SEMA4D ZNF335 LPAR1 GRIN3A RORB ITGA1 DHFR
BP	0.00220798	60	1473	1.86457	Neuron differentiation	http://amigo.geneontology.org/amigo/term/GO:0030182	CNTN1 MYO16 HDAC9 GBA2 SLC1A3 MEF2C SEMA6A JAK2 KDM4C KANK1 SH3GL2 EIF4G2 RIPOR2 KCNIP2 SOX9 MED1 FLRT3 ZSWIM6 MAP1B SYT4 AGTPBP1 KLF4 PPFIA2 LLPH RNF165 MEIS1 NYAP2 PLK2 PIK3R1 VLDLR NFIB C9orf72 NTRK2 SHC3 UGCG RIT2 NRG1 NTNG1 ADGRV1 TENT2 HCN1 GDNF ROBO1 PIK3CD ENC1 RAPH1 NR2F1 ADAMTSL1 GAK UNC5C EFNA5 ROBO2 PTCH1 SEMA4D ZNF335 LPAR1 GRIN3A RORB ITGA1 DHFR
BP	0.00370321	73	1961	1.70402	Organonitrogen compound biosynthetic process	http://amigo.geneontology.org/amigo/term/GO:1901566	PLPP1 SLC44A1 PIK3C3 SLC1A3 DDX1 TUT7 B4GALT1 SPTLC1 PCSK5 CELF4 ST8SIA5 PGRMC1 EIF3B LSM5 SLC1A1 NMRK1 EIF4G2 NUDT12 MRPS30 CERT1 GOLPH3 TARS1 ST8SIA4 ACO1 UROD CDO1 HABP4 SLC35D2 PRKAA1 RFK PSAT1 KLF4 RPS6 SLC26A1 RPL37 PAM RPL10 AK3 UGCG ATP5F1A ATG10 NADK2 PELO MRPL17 B3GALT2 ITGA2 MOCS2 SERINC5 GFM2 FABP5 ALDH7A1 NUDT2 ABCA1 FXN STOML2 ATP5ME ENC1 CCL19 FUT10 DCP2 PIGG PCSK1 ZDHHC21 ACER2 ZD…
BP	0.00384694	46	1045	2.01498	Neuron projection development	http://amigo.geneontology.org/amigo/term/GO:0031175	CNTN1 MYO16 MEF2C SEMA6A JAK2 KANK1 SH3GL2 EIF4G2 RIPOR2 FLRT3 ZSWIM6 MAP1B SYT4 KLF4 PPFIA2 LLPH RNF165 NYAP2 PLK2 PIK3R1 VLDLR NFIB C9orf72 NTRK2 SHC3 RIT2 NTNG1 ADGRV1 GDNF ROBO1 PIK3CD ENC1 RAPH1 NR2F1 ADAMTSL1 GAK UNC5C EFNA5 ROBO2 PTCH1 SEMA4D ZNF335 LPAR1 GRIN3A ITGA1 DHFR
BP	0.00390935	63	1624	1.77576	Generation of neurons	http://amigo.geneontology.org/amigo/term/GO:0048699	CNTN1 MYO16 HDAC9 GBA2 SLC1A3 MEF2C SEMA6A JAK2 KDM4C KANK1 SH3GL2 EIF4G2 RIPOR2 KCNIP2 SOX9 MED1 FLRT3 ZSWIM6 MAP1B SYT4 IL6ST AGTPBP1 KLF4 PPFIA2 LLPH RNF165 MEIS1 NYAP2 PLK2 PIK3R1 VLDLR NFIB C9orf72 NTRK2 SHC3 UGCG RIT2 NRG1 NTNG1 NIPBL ADGRV1 TENT2 HCN1 HOOK3 GDNF ROBO1 PIK3CD ENC1 RAPH1 NR2F1 ADAMTSL1 GAK UNC5C EFNA5 ROBO2 PTCH1 SEMA4D ZNF335 LPAR1 GRIN3A RORB ITGA1 DHFR
BP	0.00473292	22	348	2.89383	Regulation of small GTPase mediated signal transduction	http://amigo.geneontology.org/amigo/term/GO:0051056	DEPDC1B ARHGAP15 JAK2 KANK1 RIPOR2 ERBIN RASGRF2 STARD8 DENND4C ARHGAP20 RASA1 RIT2 PSD3 NRG1 CDC42SE2 F2RL2 ABCA1 ROBO1 F2R SRGAP3 LPAR1 ARHGEF28
BP	0.00473292	63	1649	1.74884	Plasma membrane bounded cell projection organization	http://amigo.geneontology.org/amigo/term/GO:0120036	CNTN1 MYO16 RFX3 MEF2C CDC14B TNPO1 SEMA6A JAK2 KLF5 KANK1 TESK1 SH3GL2 ABHD17B EIF4G2 RIPOR2 GOLPH3 DNAI1 FLRT3 ZSWIM6 MAP1B SYT4 APC KLF4 DCTN3 PPFIA2 LLPH CDH13 RNF165 NYAP2 PLK2 PIK3R1 VLDLR NFIB C9orf72 CEP78 NTRK2 SHC3 FER RIT2 HOMER1 NTNG1 ADGRV1 GDNF CEP120 ROBO1 PIK3CD ENC1 CCL19 RAPH1 NR2F1 ADAMTSL1 GAK UNC5C EFNA5 ROBO2 PTCH1 SEMA4D CPLANE1 ZNF335 LPAR1 GRIN3A ITGA1 DHFR
BP	0.00473292	70	1896	1.69001	Regulation of intracellular signal transduction	http://amigo.geneontology.org/amigo/term/GO:1902531	CALCR DEPDC1B RAI14 ARHGAP15 DDX1 MEF2C C1QTNF3 DNAJA1 SEMA6A JAK2 GPR143 KANK1 CREB3 PIP5K1B RIPOR2 ERBIN HMGCR RASGRF2 GOLPH3 PDE4D RAD1 SLC46A2 CAT SOX9 STARD8 GADD45G PRKAA1 UBQLN1 RNASEH2B KLF4 DENND4C ARHGAP20 CDH13 BRD4 PRDM15 DGKQ RPL37 PLK2 PIK3R1 RASA1 MTDH C9orf72 NTRK2 RIT2 JMY PLA2R1 LURAP1L SETD9 PSD3 BRPF1 NRG1 CDC42SE2 ADGRV1 F2RL2 RICTOR MYORG SYK ABCA1 HNRNPK ROBO1 PIK3CD CCL19 …
BP	0.00486511	64	1690	1.73349	Cell projection organization	http://amigo.geneontology.org/amigo/term/GO:0030030	CNTN1 MYO16 RFX3 MEF2C CDC14B TNPO1 SEMA6A JAK2 KLF5 KANK1 TESK1 SH3GL2 ABHD17B EIF4G2 RIPOR2 GOLPH3 DNAI1 FLRT3 ZSWIM6 MAP1B SYT4 APC KLF4 DCTN3 PPFIA2 LLPH CDH13 RNF165 NYAP2 PLK2 PIK3R1 VLDLR NFIB C9orf72 CEP78 NTRK2 SHC3 FER RIT2 HOMER1 NTNG1 ITGA2 ADGRV1 GDNF CEP120 ROBO1 PIK3CD ENC1 CCL19 RAPH1 NR2F1 ADAMTSL1 GAK UNC5C EFNA5 ROBO2 PTCH1 SEMA4D CPLANE1 ZNF335 LPAR1 GRIN3A ITGA1 DHFR
BP	0.00609469	16	209	3.50431	Phosphatidylinositol-mediated signaling	http://amigo.geneontology.org/amigo/term/GO:0048015	MYO16 PIK3C3 JAK2 GPR143 PIP5K1B NPR3 CAT SOX9 KLF4 NYAP2 PIK3R1 NTRK2 PIK3CD F2R DIPK2A SEMA4D
BP	0.00628739	13	144	4.13247	Rho protein signal transduction	http://amigo.geneontology.org/amigo/term/GO:0007266	KANK1 RIPOR2 RASGRF2 STARD8 CDH13 RIT2 CDC42SE2 F2RL2 ABCA1 ROBO1 F2R LPAR1 ARHGEF28
BP	0.00674527	16	213	3.43851	Inositol lipid-mediated signaling	http://amigo.geneontology.org/amigo/term/GO:0048017	MYO16 PIK3C3 JAK2 GPR143 PIP5K1B NPR3 CAT SOX9 KLF4 NYAP2 PIK3R1 NTRK2 PIK3CD F2R DIPK2A SEMA4D
BP	0.00680587	37	815	2.07813	Cellular component morphogenesis	http://amigo.geneontology.org/amigo/term/GO:0032989	MYO16 NEBL SEMA6A KANK1 SH3GL2 EIF4G2 CERT1 FLRT3 ZSWIM6 MAP1B SYT4 TMOD1 PPFIA2 LLPH RNF165 NYAP2 PIK3R1 VLDLR NFIB C9orf72 NTRK2 SHC3 NUBPL PGM5 NTNG1 GDNF ROBO1 PIK3CD RAPH1 ADAMTSL1 UNC5C EFNA5 ROBO2 PTCH1 SEMA4D ZNF335 ITGA1
BP	0.00680587	34	721	2.1586	Cell part morphogenesis	http://amigo.geneontology.org/amigo/term/GO:0032990	MYO16 SEMA6A KANK1 SH3GL2 EIF4G2 CERT1 FLRT3 ZSWIM6 MAP1B SYT4 PPFIA2 LLPH RNF165 NYAP2 PIK3R1 VLDLR NFIB C9orf72 NTRK2 SHC3 NUBPL NTNG1 GDNF ROBO1 PIK3CD RAPH1 ADAMTSL1 UNC5C EFNA5 ROBO2 PTCH1 SEMA4D ZNF335 ITGA1
BP	0.00680587	71	1982	1.63977	Locomotion	http://amigo.geneontology.org/amigo/term/GO:0040011	DEPDC1B HDAC9 HEXB SLC12A2 KIF2A RFX3 MEF2C DNAJA1 B4GALT1 SEMA6A JAK2 PAK5 SMAD7 DOCK8 KANK1 TESK1 CREB3 DDX58 ZFAND5 RIPOR2 ARRDC3 GOLPH3 DNAI1 SOX9 FLRT3 ZSWIM6 MAP1B APC ANXA1 KLF4 CDH13 RNF165 PLK2 PIK3R1 VLDLR NFIB CER1 NTRK2 SHC3 FER CCL28 ATP5F1A JMY RNF20 NRG1 NTNG1 ITGA2 NIPBL RHOBTB3 SYK GDNF ROBO1 MCC PIK3CD CCL19 MCTP1 ADAMTSL1 FOXE1 F2R UNC5C CCBE1 EFNA5 PROS1 ROBO2 PTCH1 SEMA4D SRG…
BP	0.00680587	23	397	2.65196	Protein localization to extracellular region	http://amigo.geneontology.org/amigo/term/GO:0071692	SLC12A2 PIK3C3 RFX3 C1QTNF3 JAK2 PCSK5 HMGCR GOLPH3 IER3IP1 ANXA1 FBN2 PAM CER1 RAB3C SLC30A8 ABCA1 CPLX1 TMEM167A SMAD2 F2R EFNA5 KCNJ11 UNC13B
BP	0.00817385	38	856	2.03207	Head development	http://amigo.geneontology.org/amigo/term/GO:0060322	CNTN1 MYO16 POU1F1 SLC1A1 ZFAND5 HMGCS1 RAD1 PTBP2 SOX9 MED1 FLRT3 ZSWIM6 SYT4 IER3IP1 AGTPBP1 IL11RA MEIS1 NFIB NTRK2 NRG1 EOMES NIPBL NDUFS4 TENT2 HOOK3 CEP120 NR0B1 ROBO1 UNC5C PSMG1 ROBO2 PTCH1 TAL2 TRABD2A CPLANE1 ZNF335 LPAR1 SELENOP
BP	0.00976029	17	250	3.11271	Organic hydroxy compound biosynthetic process	http://amigo.geneontology.org/amigo/term/GO:1901617	SPTLC1 TYRP1 HMGCS1 HMGCR HSD17B3 PRKAA1 HSD17B4 PSAT1 DGKQ PPIP5K2 NSDHL STARD4 ACAA2 ACOX2 ACER2 DHFR AMACR
BP	0.01019	37	838	2.0211	Lipid biosynthetic process	http://amigo.geneontology.org/amigo/term/GO:0008610	HEXB PLPP1 SLC44A1 PIK3C3 SPTLC1 ST8SIA5 LIPG PIP5K1B HMGCS1 HMGCR CERT1 ST8SIA4 CISH MED1 HSD17B3 PRKAA1 HSD17B4 ANXA1 HINT2 DGKQ PIK3R1 PAM NSDHL UGCG MTMR12 B3GALT2 STARD4 SERINC5 FABP5 ACAA2 ACOX2 NR0B1 PIK3CD PIGG LPL ACER2 AMACR
BP	0.01019	43	1034	1.90361	Response to organic cyclic compound	http://amigo.geneontology.org/amigo/term/GO:0014070	CALCR ERCC8 PLPP1 PIAS2 SLC1A3 DDX1 MEF2C DNAJA1 JAK2 KLF5 SLC1A1 KDM4C DDX58 GHR HMGCS1 HMGCR GOLPH3 PDE4D KLF9 CAT MED1 CDO1 MAP1B PRKAA1 ANXA1 KLF4 DGKQ PAM PLIN2 HOMER1 ITGA2 NDUFS4 HCN1 ABCA1 AQP3 NR0B1 NSG2 SMAD2 ZNF366 HTR1A PTCH1 KCNJ11 DHFR
BP	0.0126119	5	20	11.4438	Cellular response to low-density lipoprotein particle stimulus	http://amigo.geneontology.org/amigo/term/GO:0071404	HMGCS1 CDH13 SYK ABCA1 LPL
BP	0.0132325	22	394	2.55597	Muscle tissue development	http://amigo.geneontology.org/amigo/term/GO:0060537	HDAC9 PTCD2 NEBL MEF2C SMAD7 KLF5 ZFAND5 RIPOR2 HMGCR NLN SOX9 MED1 PRKAA1 MEIS1 MYH15 HOMER1 PGM5 NRG1 MYORG NR1D2 DIPK2A PTCH1
BP	0.0136058	45	1121	1.83754	Response to organonitrogen compound	http://amigo.geneontology.org/amigo/term/GO:0010243	CALCR HDAC9 PIK3C3 SLC1A3 MEF2C JAK2 KLF5 SLC1A1 KANK1 ERBIN GHR HMGCS1 GOLPH3 PDE4D CAT DNAI1 SOX9 CDO1 MAP1B PRKAA1 APC UBQLN1 ANXA1 ECPAS KLF4 DENND4C CDH13 UBXN4 DGKQ PIK3R1 NTRK2 FER HOMER1 ITGA2 NDUFS4 HCN1 SYK ABCA1 NSG2 LPL SLC38A9 AP3S1 HTR1A KCNJ11 DHFR
BP	0.0146287	32	700	2.09258	Plasma membrane bounded cell projection morphogenesis	http://amigo.geneontology.org/amigo/term/GO:0120039	MYO16 SEMA6A KANK1 SH3GL2 EIF4G2 FLRT3 ZSWIM6 MAP1B SYT4 PPFIA2 LLPH RNF165 NYAP2 PIK3R1 VLDLR NFIB C9orf72 NTRK2 SHC3 NTNG1 GDNF ROBO1 PIK3CD RAPH1 ADAMTSL1 UNC5C EFNA5 ROBO2 PTCH1 SEMA4D ZNF335 ITGA1
BP	0.0146287	48	1231	1.78489	Response to nitrogen compound	http://amigo.geneontology.org/amigo/term/GO:1901698	CALCR HDAC9 PIK3C3 SLC1A3 DDX1 MEF2C JAK2 KLF5 SLC1A1 KANK1 DDX58 ERBIN GHR HMGCS1 GOLPH3 PDE4D CAT DNAI1 SOX9 CDO1 MAP1B PRKAA1 APC UBQLN1 ANXA1 ECPAS KLF4 DENND4C CDH13 UBXN4 DGKQ PIK3R1 NTRK2 FER HOMER1 ITGA2 NDUFS4 HCN1 SYK ABCA1 NSG2 CCL19 LPL SLC38A9 AP3S1 HTR1A KCNJ11 DHFR
BP	0.0151139	29	611	2.17263	Behavior	http://amigo.geneontology.org/amigo/term/GO:0007610	HEXB SLC1A3 MEF2C PAK5 SLC1A1 EPM2A HMGCR ARRDC3 CNTFR PRKAA1 AGTPBP1 TMOD1 MEIS1 PLK2 VLDLR NTRK2 HOMER1 CAMK4 SLC24A2 NRG1 RNF180 FXN NAV2 GDNF NR1D2 HTR1A VPS13A PJA2 SELENOP
BP	0.0151139	32	704	2.08069	Cell projection morphogenesis	http://amigo.geneontology.org/amigo/term/GO:0048858	MYO16 SEMA6A KANK1 SH3GL2 EIF4G2 FLRT3 ZSWIM6 MAP1B SYT4 PPFIA2 LLPH RNF165 NYAP2 PIK3R1 VLDLR NFIB C9orf72 NTRK2 SHC3 NTNG1 GDNF ROBO1 PIK3CD RAPH1 ADAMTSL1 UNC5C EFNA5 ROBO2 PTCH1 SEMA4D ZNF335 ITGA1
BP	0.0151139	7	49	6.5393	Negative chemotaxis	http://amigo.geneontology.org/amigo/term/GO:0050919	SEMA6A FLRT3 NRG1 ROBO1 UNC5C ROBO2 SEMA4D
BP	0.015678	13	170	3.50045	Phosphatidylinositol 3-kinase signaling	http://amigo.geneontology.org/amigo/term/GO:0014065	MYO16 JAK2 PIP5K1B CAT SOX9 KLF4 NYAP2 PIK3R1 NTRK2 PIK3CD F2R DIPK2A SEMA4D
BP	0.015678	3	5	27.4651	Ciliary neurotrophic factor-mediated signaling pathway	http://amigo.geneontology.org/amigo/term/GO:0070120	LIFR CNTFR IL6ST
BP	0.015678	4	12	15.2584	Thrombin-activated receptor signaling pathway	http://amigo.geneontology.org/amigo/term/GO:0070493	DGKQ IQGAP2 F2RL2 F2R
BP	0.0159509	21	380	2.52968	Ras protein signal transduction	http://amigo.geneontology.org/amigo/term/GO:0007265	JAK2 KANK1 RIPOR2 ERBIN RASGRF2 STARD8 DENND4C CDH13 PLK2 RASA1 SHC3 RIT2 PSD3 NRG1 CDC42SE2 F2RL2 ABCA1 ROBO1 F2R LPAR1 ARHGEF28
BP	0.0159509	59	1639	1.64779	Regulation of apoptotic process	http://amigo.geneontology.org/amigo/term/GO:0042981	MEF2C DNAJA1 B4GALT1 SPTLC1 JAK2 PAK5 SLC1A1 DOCK8 CREB3 NNT HMGCR RASGRF2 GOLPH3 GBE1 PDE1A SLC46A2 CAT CNTFR SOX9 MED1 GADD45G PRKAA1 IER3IP1 IL6ST APC UBQLN1 ANXA1 KLF4 RPS6 RABGGTB PLK2 PIK3R1 RASA1 RPL10 MTDH SIGMAR1 NTRK2 JMY CAST PLA2R1 NRG1 FXN HNRNPK MELK ACAA2 GDNF IL7R PIK3CD CCL19 ACER2 GAS1 F2R DIPK2A UNC5C SEMA4D DAPK1 LPAR1 UNC13B ITGA1
BP	0.0174377	60	1684	1.63094	Regulation of programmed cell death	http://amigo.geneontology.org/amigo/term/GO:0043067	MEF2C DNAJA1 B4GALT1 SPTLC1 JAK2 PAK5 SLC1A1 DOCK8 CREB3 NNT HMGCR RASGRF2 GOLPH3 GBE1 PDE1A SLC46A2 CAT CNTFR SOX9 MED1 GADD45G PRKAA1 IER3IP1 IL6ST APC UBQLN1 ANXA1 KLF4 RPS6 RABGGTB PLK2 PIK3R1 RASA1 RPL10 MTDH SIGMAR1 NTRK2 JMY CAST PLA2R1 NRG1 SYK FXN HNRNPK MELK ACAA2 GDNF IL7R PIK3CD CCL19 ACER2 GAS1 F2R DIPK2A UNC5C SEMA4D DAPK1 LPAR1 UNC13B ITGA1
BP	0.0174377	31	686	2.06855	Neuron projection morphogenesis	http://amigo.geneontology.org/amigo/term/GO:0048812	MYO16 SEMA6A SH3GL2 EIF4G2 FLRT3 ZSWIM6 MAP1B SYT4 PPFIA2 LLPH RNF165 NYAP2 PIK3R1 VLDLR NFIB C9orf72 NTRK2 SHC3 NTNG1 GDNF ROBO1 PIK3CD RAPH1 ADAMTSL1 UNC5C EFNA5 ROBO2 PTCH1 SEMA4D ZNF335 ITGA1
BP	0.0178799	26	533	2.23293	Axon development	http://amigo.geneontology.org/amigo/term/GO:0061564	SEMA6A JAK2 EIF4G2 FLRT3 ZSWIM6 MAP1B KLF4 RNF165 PIK3R1 VLDLR NFIB C9orf72 NTRK2 SHC3 NTNG1 GDNF ROBO1 PIK3CD RAPH1 ADAMTSL1 UNC5C EFNA5 ROBO2 PTCH1 SEMA4D DHFR
BP	0.018085	14	202	3.17253	Steroid biosynthetic process	http://amigo.geneontology.org/amigo/term/GO:0006694	HMGCS1 HMGCR MED1 HSD17B3 PRKAA1 HSD17B4 HINT2 DGKQ NSDHL STARD4 ACAA2 ACOX2 NR0B1 AMACR
BP	0.018085	44	1122	1.7951	Enzyme linked receptor protein signaling pathway	http://amigo.geneontology.org/amigo/term/GO:0007167	ZFYVE16 SEMA6A JAK2 SMAD7 KANK1 SH3GL2 SHB ZFAND5 ERBIN GHR SUB1 LIFR DNAI1 SOX9 FLRT3 PRKAA1 IL6ST APC FBN2 CDH13 RNF165 DGKQ OSMR PIK3R1 RASA1 CER1 NTRK2 SHC3 FER PELO NRG1 MYORG SYK FNTA ROBO1 REPS2 PIK3CD RGMB SMAD2 AP3S1 CCBE1 EFNA5 ITGA1 ARHGEF28
BP	0.018085	21	389	2.47115	Protein secretion	http://amigo.geneontology.org/amigo/term/GO:0009306	SLC12A2 PIK3C3 RFX3 C1QTNF3 JAK2 PCSK5 HMGCR GOLPH3 IER3IP1 ANXA1 PAM RAB3C SLC30A8 ABCA1 CPLX1 TMEM167A SMAD2 F2R EFNA5 KCNJ11 UNC13B
BP	0.018085	21	390	2.46481	Establishment of protein localization to extracellular region	http://amigo.geneontology.org/amigo/term/GO:0035592	SLC12A2 PIK3C3 RFX3 C1QTNF3 JAK2 PCSK5 HMGCR GOLPH3 IER3IP1 ANXA1 PAM RAB3C SLC30A8 ABCA1 CPLX1 TMEM167A SMAD2 F2R EFNA5 KCNJ11 UNC13B
BP	0.018085	68	1989	1.56496	Establishment of protein localization	http://amigo.geneontology.org/amigo/term/GO:0045184	ZFYVE16 SLC12A2 SNX24 PIK3C3 RFX3 C1QTNF3 TNPO1 DNAJA1 IPO11 TBC1D2 JAK2 PCSK5 SLC1A1 RIC1 RIPOR2 EPM2A ERBIN HMGCR ARRDC3 GOLPH3 TRIM23 CLTA MED1 PRKAA1 AP3B1 COG6 IER3IP1 ANXA1 DENND4C RPS6 RPL37 PIK3R1 PAM BTF3 RPL10 VLDLR ATG10 RAB3C SRP19 CETN3 ING1 ITGA2 RANBP3L NIPBL ADGRV1 SLC30A8 PHAX UBAP1 SYK ABCA1 HOOK3 CEP120 CPLX1 MCC FUT10 TMEM167A SMAD2 ZDHHC21 MTX3 ZDHHC22 AP3S1 F2R EFNA5 RPS23 K…
BP	0.018085	44	1127	1.78714	Circulatory system development	http://amigo.geneontology.org/amigo/term/GO:0072359	HDAC9 ADAMTS6 PTCD2 SLC12A2 NEBL MEF2C B4GALT1 SEMA6A PCSK5 SMAD7 KLF5 SLC1A1 SHB ZFAND5 EIF4G2 CERT1 DNAI1 SOX9 MED1 FLRT3 ANXA1 KLF4 CDH13 MEIS1 PLK2 RASA1 PAM NSDHL MTDH CER1 NTRK2 NRG1 EOMES NIPBL AGGF1 SYK ROBO1 PIK3CD SMAD2 DIPK2A CCBE1 ROBO2 PTCH1 CPLANE1
BP	0.0186403	64	1847	1.58614	Regulation of cell death	http://amigo.geneontology.org/amigo/term/GO:0010941	CALCR MEF2C DNAJA1 B4GALT1 SPTLC1 JAK2 PAK5 SLC1A1 DOCK8 CREB3 GHR NNT HMGCR RASGRF2 GOLPH3 GBE1 PDE1A SLC46A2 CAT CNTFR SOX9 MED1 GADD45G PRKAA1 IER3IP1 IL6ST APC UBQLN1 ANXA1 KLF4 RPS6 RABGGTB PLK2 PIK3R1 RASA1 RPL10 MTDH SIGMAR1 NTRK2 JMY CAST PLA2R1 ING1 NRG1 SYK FXN HNRNPK MELK ACAA2 ACOX2 GDNF IL7R PIK3CD CCL19 ACER2 GAS1 F2R DIPK2A UNC5C SEMA4D DAPK1 LPAR1 UNC13B ITGA1
BP	0.0207015	30	670	2.04963	Regulation of secretion	http://amigo.geneontology.org/amigo/term/GO:0051046	SLC12A2 PIK3C3 RFX3 MEF2C C1QTNF3 JAK2 RIC1 HMGCR GOLPH3 PRKAA1 SYT4 IER3IP1 ANXA1 PPFIA2 PAM FER RAB3C PLA2R1 NRG1 SLC30A8 SYK GDNF CPLX1 MCTP1 HTR1A F2R EFNA5 KCNJ11 UNC13B GRIN3A
BP	0.0207015	28	607	2.11154	Organic hydroxy compound metabolic process	http://amigo.geneontology.org/amigo/term/GO:1901615	PLPP1 GBA2 SPTLC1 SLC1A1 PTGR1 TYRP1 HMGCS1 HMGCR CAT MED1 HSD17B3 PRKAA1 HSD17B4 PSAT1 DGKQ PPIP5K2 NSDHL VLDLR RNF180 STARD4 ABCA1 ACAA2 ACOX2 ACER2 HTR1A FOXE1 DHFR AMACR
BP	0.0207074	43	1105	1.78129	Central nervous system development	http://amigo.geneontology.org/amigo/term/GO:0007417	CNTN1 MYO16 POU1F1 GBA2 SLC1A1 SH3GL2 HMGCS1 RAD1 PTBP2 SOX9 MED1 ZSWIM6 SYT4 IER3IP1 IL6ST AGTPBP1 MEIS1 HAPLN1 PAM VLDLR NFIB NTRK2 SHC3 NRG1 EOMES NIPBL NDUFS4 TENT2 NAV2 HOOK3 GDNF CEP120 NR0B1 ROBO1 UNC5C PSMG1 ROBO2 PTCH1 TAL2 CPLANE1 ZNF335 LPAR1 SELENOP
BP	0.0207074	29	640	2.07418	Developmental growth	http://amigo.geneontology.org/amigo/term/GO:0048589	MEF2C SEMA6A SMAD7 KLF5 SH3GL2 EIF4G2 GHR SOX9 MED1 FLRT3 MAP1B SYT4 IER3IP1 ANXA1 LLPH MEIS1 CER1 C9orf72 PELO NRG1 NIPBL FXN RAPH1 SMAD2 GAS1 DIPK2A PTCH1 TAL2 SEMA4D
BP	0.020762	3	6	22.8876	Glucosylceramide metabolic process	http://amigo.geneontology.org/amigo/term/GO:0006678	GBA2 PRKAA1 UGCG
BP	0.0229751	63	1832	1.57414	Response to oxygen-containing compound	http://amigo.geneontology.org/amigo/term/GO:1901700	CALCR HDAC9 PIK3C3 SLC1A3 MEF2C JAK2 KLF5 SLC1A1 KANK1 ERBIN GHR HMGCS1 HMGCR GOLPH3 PDE4D KLF9 CAT DNAI1 SOX9 MED1 CDO1 MAP1B PRKAA1 CD180 APC ANXA1 KLF4 APTX DENND4C DGKQ PIK3R1 PAM MTDH SIGMAR1 NTRK2 FER HOMER1 ITGA2 NDUFS4 HCN1 SLC30A8 ABCA1 FXN AQP3 NSG2 CCL19 SMAD2 LPL SLC38A9 ACER2 AP3S1 HTR1A F2R ERCC6L2 EFNA5 PTCH1 KCNJ11 DAPK1 LPAR1 UNC13B GRIN3A RORB DHFR
BP	0.0236001	26	553	2.15217	Small GTPase mediated signal transduction	http://amigo.geneontology.org/amigo/term/GO:0007264	DEPDC1B ARHGAP15 JAK2 DOCK8 KANK1 RIPOR2 ERBIN RASGRF2 STARD8 DENND4C ARHGAP20 CDH13 PLK2 RASA1 SHC3 RIT2 PSD3 NRG1 CDC42SE2 F2RL2 ABCA1 ROBO1 F2R SRGAP3 LPAR1 ARHGEF28
BP	0.0237233	17	290	2.68337	Axon guidance	http://amigo.geneontology.org/amigo/term/GO:0007411	SEMA6A FLRT3 ZSWIM6 RNF165 PIK3R1 VLDLR NFIB SHC3 GDNF ROBO1 PIK3CD ADAMTSL1 UNC5C EFNA5 ROBO2 PTCH1 SEMA4D
BP	0.0242578	17	291	2.67415	Neuron projection guidance	http://amigo.geneontology.org/amigo/term/GO:0097485	SEMA6A FLRT3 ZSWIM6 RNF165 PIK3R1 VLDLR NFIB SHC3 GDNF ROBO1 PIK3CD ADAMTSL1 UNC5C EFNA5 ROBO2 PTCH1 SEMA4D
BP	0.0265491	11	141	3.57111	Regulation of phosphatidylinositol 3-kinase signaling	http://amigo.geneontology.org/amigo/term/GO:0014066	JAK2 PIP5K1B CAT SOX9 KLF4 PIK3R1 NTRK2 PIK3CD F2R DIPK2A SEMA4D
BP	0.0265491	56	1590	1.6122	Cell migration	http://amigo.geneontology.org/amigo/term/GO:0016477	DEPDC1B HDAC9 HEXB SLC12A2 KIF2A MEF2C B4GALT1 SEMA6A JAK2 PAK5 SMAD7 DOCK8 KANK1 TESK1 CREB3 DDX58 ZFAND5 RIPOR2 GOLPH3 SOX9 FLRT3 MAP1B APC ANXA1 KLF4 CDH13 PLK2 PIK3R1 CER1 NTRK2 FER CCL28 ATP5F1A RNF20 NRG1 NTNG1 ITGA2 NIPBL RHOBTB3 SYK GDNF ROBO1 MCC PIK3CD CCL19 MCTP1 FOXE1 F2R UNC5C CCBE1 PROS1 SEMA4D SRGAP3 MRTFA LPAR1 ITGA1
BP	0.0265491	61	1776	1.57223	Cell motility	http://amigo.geneontology.org/amigo/term/GO:0048870	DEPDC1B HDAC9 HEXB SLC12A2 KIF2A RFX3 MEF2C DNAJA1 B4GALT1 SEMA6A JAK2 PAK5 SMAD7 DOCK8 KANK1 TESK1 CREB3 DDX58 ZFAND5 RIPOR2 GOLPH3 DNAI1 SOX9 FLRT3 MAP1B APC ANXA1 KLF4 CDH13 PLK2 PIK3R1 CER1 NTRK2 FER CCL28 ATP5F1A JMY RNF20 NRG1 NTNG1 ITGA2 NIPBL RHOBTB3 SYK GDNF ROBO1 MCC PIK3CD CCL19 MCTP1 FOXE1 F2R UNC5C CCBE1 PROS1 SEMA4D SRGAP3 MRTFA VPS13A LPAR1 ITGA1
BP	0.0265491	61	1776	1.57223	Localization of cell	http://amigo.geneontology.org/amigo/term/GO:0051674	DEPDC1B HDAC9 HEXB SLC12A2 KIF2A RFX3 MEF2C DNAJA1 B4GALT1 SEMA6A JAK2 PAK5 SMAD7 DOCK8 KANK1 TESK1 CREB3 DDX58 ZFAND5 RIPOR2 GOLPH3 DNAI1 SOX9 FLRT3 MAP1B APC ANXA1 KLF4 CDH13 PLK2 PIK3R1 CER1 NTRK2 FER CCL28 ATP5F1A JMY RNF20 NRG1 NTNG1 ITGA2 NIPBL RHOBTB3 SYK GDNF ROBO1 MCC PIK3CD CCL19 MCTP1 FOXE1 F2R UNC5C CCBE1 PROS1 SEMA4D SRGAP3 MRTFA VPS13A LPAR1 ITGA1
BP	0.0272798	13	191	3.11558	Locomotory behavior	http://amigo.geneontology.org/amigo/term/GO:0007626	HEXB PAK5 SLC1A1 ARRDC3 AGTPBP1 TMOD1 MEIS1 NRG1 FXN NAV2 GDNF VPS13A SELENOP
BP	0.0272798	62	1817	1.56195	Regulation of cell population proliferation	http://amigo.geneontology.org/amigo/term/GO:0042127	MYO16 POU1F1 PLPP1 SMARCA2 MEF2C B4GALT1 JAK2 SMAD7 KLF5 KDM4C CREB3 RIPOR2 HMGCR NPR3 LIFR PDE1A PTBP2 KLF9 CNTFR SOX9 MED1 PRKAA1 IL6ST APC ANXA1 AGTPBP1 RNASEH2B KLF4 IL11RA RPS6 CDH13 MEIS1 OSMR NFIB CER1 NTRK2 FER ATP5F1A ING1 NRG1 ITGA2 AGGF1 NDUFS4 RICTOR SYK FXN CD320 GDNF IL7R ROBO1 MCC PIK3CD CCL19 SMAD2 ACER2 HTR1A F2R ZBTB7C PTCH1 ZNF335 S1PR3 ITGA1
BP	0.0284126	4	16	11.4438	Glycosylceramide metabolic process	http://amigo.geneontology.org/amigo/term/GO:0006677	GBA2 PRKAA1 UGCG B3GALT2
BP	0.0284126	29	661	2.00829	Regulation of cell projection organization	http://amigo.geneontology.org/amigo/term/GO:0031344	CNTN1 SEMA6A KLF5 KANK1 TESK1 ABHD17B EIF4G2 RIPOR2 MAP1B APC KLF4 PPFIA2 PIK3R1 VLDLR NTRK2 FER RIT2 HOMER1 NTNG1 ITGA2 CEP120 ROBO1 ENC1 CCL19 NR2F1 GAK ROBO2 SEMA4D LPAR1
BP	0.0285949	3	7	19.6179	Oncostatin-M-mediated signaling pathway	http://amigo.geneontology.org/amigo/term/GO:0038165	LIFR IL6ST OSMR
BP	0.0312161	30	699	1.9646	Chemotaxis	http://amigo.geneontology.org/amigo/term/GO:0006935	SLC12A2 SEMA6A CREB3 RIPOR2 FLRT3 ZSWIM6 ANXA1 CDH13 RNF165 PIK3R1 VLDLR NFIB SHC3 FER CCL28 NRG1 ITGA2 SYK GDNF ROBO1 PIK3CD CCL19 ADAMTSL1 UNC5C EFNA5 ROBO2 PTCH1 SEMA4D LPAR1 ITGA1
BP	0.0325172	10	124	3.69154	Ceramide metabolic process	http://amigo.geneontology.org/amigo/term/GO:0006672	HEXB PLPP1 GBA2 SPTLC1 CERT1 ST8SIA4 PRKAA1 UGCG B3GALT2 ACER2
BP	0.0325172	30	702	1.9562	Taxis	http://amigo.geneontology.org/amigo/term/GO:0042330	SLC12A2 SEMA6A CREB3 RIPOR2 FLRT3 ZSWIM6 ANXA1 CDH13 RNF165 PIK3R1 VLDLR NFIB SHC3 FER CCL28 NRG1 ITGA2 SYK GDNF ROBO1 PIK3CD CCL19 ADAMTSL1 UNC5C EFNA5 ROBO2 PTCH1 SEMA4D LPAR1 ITGA1
BP	0.0350791	5	30	7.62918	Response to lipoprotein particle	http://amigo.geneontology.org/amigo/term/GO:0055094	HMGCS1 CDH13 SYK ABCA1 LPL
BP	0.0352692	60	1769	1.55258	Response to endogenous stimulus	http://amigo.geneontology.org/amigo/term/GO:0009719	CALCR ZFYVE16 HDAC9 PLPP1 PIAS2 SLC1A3 MEF2C DNAJA1 JAK2 SMAD7 KLF5 SLC1A1 KDM4C KANK1 SH3GL2 GHR HMGCS1 GOLPH3 PDE4D KLF9 CAT DNAI1 SOX9 MED1 FLRT3 CDO1 MAP1B PRKAA1 APC ANXA1 CTSL KLF4 DENND4C FBN2 CDH13 RNF165 PIK3R1 PAM CER1 NTRK2 UGCG FER PELO ITGA2 HCN1 SYK ABCA1 FNTA NR0B1 NSG2 CCL19 RGMB NR1D2 SMAD2 LPL SLC38A9 AP3S1 ZNF366 HTR1A ROBO2
BP	0.0352692	37	946	1.79036	Regulation of cell migration	http://amigo.geneontology.org/amigo/term/GO:0030334	HDAC9 KIF2A MEF2C SEMA6A JAK2 SMAD7 DOCK8 KANK1 CREB3 DDX58 RIPOR2 SOX9 APC ANXA1 KLF4 CDH13 PLK2 PIK3R1 FER CCL28 ATP5F1A RNF20 NRG1 NTNG1 ITGA2 NIPBL ROBO1 MCC PIK3CD CCL19 MCTP1 F2R UNC5C CCBE1 SEMA4D SRGAP3 LPAR1
BP	0.0352692	38	978	1.77858	Negative regulation of apoptotic process	http://amigo.geneontology.org/amigo/term/GO:0043066	MEF2C DNAJA1 JAK2 PAK5 SLC1A1 DOCK8 CREB3 NNT HMGCR GOLPH3 GBE1 SLC46A2 CAT CNTFR SOX9 MED1 PRKAA1 IL6ST ANXA1 KLF4 RPS6 PLK2 PIK3R1 RASA1 RPL10 MTDH NTRK2 CAST NRG1 FXN HNRNPK ACAA2 GDNF IL7R CCL19 F2R DIPK2A SEMA4D
BP	0.0352692	12	175	3.13886	Skeletal muscle organ development	http://amigo.geneontology.org/amigo/term/GO:0060538	HDAC9 MEF2C KLF5 RIPOR2 HMGCR CNTFR NLN PRKAA1 MYH15 HOMER1 MYORG NR1D2
BP	0.0352692	7	64	5.00665	Regulation of dendritic spine development	http://amigo.geneontology.org/amigo/term/GO:0060998	MEF2C EIF4G2 PPFIA2 LLPH PLK2 LPAR1 GRIN3A
BP	0.0352692	28	644	1.99022	Regulation of plasma membrane bounded cell projection organization	http://amigo.geneontology.org/amigo/term/GO:0120035	CNTN1 SEMA6A KLF5 KANK1 TESK1 ABHD17B EIF4G2 RIPOR2 MAP1B APC KLF4 PPFIA2 PIK3R1 VLDLR NTRK2 FER RIT2 HOMER1 NTNG1 CEP120 ROBO1 ENC1 CCL19 NR2F1 GAK ROBO2 SEMA4D LPAR1
BP	0.0352692	27	611	2.02279	Regulation of secretion by cell	http://amigo.geneontology.org/amigo/term/GO:1903530	SLC12A2 PIK3C3 RFX3 MEF2C C1QTNF3 JAK2 RIC1 HMGCR GOLPH3 SYT4 IER3IP1 ANXA1 PPFIA2 PAM FER RAB3C SLC30A8 SYK GDNF CPLX1 MCTP1 HTR1A F2R EFNA5 KCNJ11 UNC13B GRIN3A
BP	0.0354322	33	811	1.86261	Brain development	http://amigo.geneontology.org/amigo/term/GO:0007420	CNTN1 MYO16 POU1F1 SLC1A1 HMGCS1 RAD1 PTBP2 MED1 ZSWIM6 SYT4 IER3IP1 AGTPBP1 MEIS1 NFIB NTRK2 NRG1 EOMES NIPBL NDUFS4 TENT2 HOOK3 CEP120 NR0B1 ROBO1 UNC5C PSMG1 ROBO2 PTCH1 TAL2 CPLANE1 ZNF335 LPAR1 SELENOP
BP	0.0354322	48	1337	1.64338	Cellular amide metabolic process	http://amigo.geneontology.org/amigo/term/GO:0043603	HEXB PLPP1 GBA2 DDX1 TUT7 SPTLC1 PCSK5 CELF4 EIF3B LSM5 SLC1A1 EIF4G2 HMGCS1 MRPS30 CERT1 TARS1 ST8SIA4 ACO1 NLN HABP4 PRKAA1 HSD17B4 CTSL RPS6 RPL37 PAM RPL10 NTRK2 AOPEP UGCG PELO MRPL17 GNE B3GALT2 ITGA2 GFM2 ENC1 ACOT12 DCP2 LVRN PCSK1 ACER2 KLHL25 PRR16 RPS23 DAPK1 TTC37 DHFR
BP	0.0354322	61	1816	1.5376	Positive regulation of molecular function	http://amigo.geneontology.org/amigo/term/GO:0044093	DEPDC1B ARHGAP15 MEF2C CDC14B DNAJA1 TBC1D2 JAK2 PAK5 SLC1A1 RIC1 DOCK8 RGP1 DDX58 RIPOR2 GHR ARRDC3 NPR3 KCNIP2 CAT CKS2 STARD8 RFK KLF4 SPAG8 ARHGAP20 DGKQ PLK2 IQGAP2 RASA1 MTDH VLDLR NTRK2 FER JMY XRCC4 NRG1 ITGA2 RANBP3L PRRC1 SERINC5 RICTOR SYK FXN HNRNPK FNTA GDNF PARM1 ROBO1 CCL19 SLCO3A1 ACER2 F2R DIPK2A EFNA5 KCNJ11 SEMA4D SRGAP3 DAPK1 LPAR1 ITGA1 DHFR
BP	0.0354322	5	31	7.38308	Response to cholesterol	http://amigo.geneontology.org/amigo/term/GO:0070723	HMGCS1 HMGCR ABCA1 SMAD2 PTCH1
BP	0.0354694	23	490	2.14863	Axonogenesis	http://amigo.geneontology.org/amigo/term/GO:0007409	SEMA6A EIF4G2 FLRT3 ZSWIM6 MAP1B RNF165 PIK3R1 VLDLR NFIB C9orf72 NTRK2 SHC3 NTNG1 GDNF ROBO1 PIK3CD RAPH1 ADAMTSL1 UNC5C EFNA5 ROBO2 PTCH1 SEMA4D
BP	0.0354694	26	584	2.03793	Response to inorganic substance	http://amigo.geneontology.org/amigo/term/GO:0010035	SLC12A2 MEF2C SLC1A1 HMGCS1 KCNIP2 CAT ACO1 MAP1B PRKAA1 SYT4 ANXA1 KLF4 APTX PAM SLC30A5 CER1 SIGMAR1 HOMER1 XRCC4 ADGRV1 SLC30A8 FXN AQP3 CCL19 PTCH1 DHFR
BP	0.0354694	3	8	17.1657	Glycosylceramide biosynthetic process	http://amigo.geneontology.org/amigo/term/GO:0046476	PRKAA1 UGCG B3GALT2
BP	0.0357136	40	1056	1.73391	Regulation of locomotion	http://amigo.geneontology.org/amigo/term/GO:0040012	HDAC9 KIF2A MEF2C SEMA6A JAK2 SMAD7 DOCK8 KANK1 CREB3 DDX58 RIPOR2 ARRDC3 SOX9 ZSWIM6 APC ANXA1 KLF4 CDH13 PLK2 PIK3R1 FER CCL28 ATP5F1A RNF20 NRG1 NTNG1 ITGA2 NIPBL ROBO1 MCC PIK3CD CCL19 MCTP1 F2R UNC5C CCBE1 ROBO2 SEMA4D SRGAP3 LPAR1
BP	0.0377161	27	620	1.99343	Cell morphogenesis involved in neuron differentiation	http://amigo.geneontology.org/amigo/term/GO:0048667	SLC1A3 MEF2C SEMA6A EIF4G2 RIPOR2 FLRT3 ZSWIM6 MAP1B PPFIA2 RNF165 PIK3R1 VLDLR NFIB C9orf72 NTRK2 SHC3 NTNG1 GDNF ROBO1 PIK3CD RAPH1 ADAMTSL1 UNC5C EFNA5 ROBO2 PTCH1 SEMA4D
BP	0.0379281	12	179	3.06872	Response to nutrient	http://amigo.geneontology.org/amigo/term/GO:0007584	LIPG HMGCS1 NNT HMGCR CAT MED1 MAP1B CCL28 ITGA2 ABCA1 AQP3 LPL
BP	0.0379281	5	32	7.15236	Cellular response to lipoprotein particle stimulus	http://amigo.geneontology.org/amigo/term/GO:0071402	HMGCS1 CDH13 SYK ABCA1 LPL
BP	0.0382831	21	434	2.21492	Ameboidal-type cell migration	http://amigo.geneontology.org/amigo/term/GO:0001667	HDAC9 MEF2C SEMA6A KANK1 TESK1 ZFAND5 SOX9 ANXA1 KLF4 CDH13 PLK2 CER1 FER ATP5F1A ITGA2 GDNF ROBO1 MCC PIK3CD CCBE1 SEMA4D
BP	0.0382831	62	1867	1.52012	Protein transport	http://amigo.geneontology.org/amigo/term/GO:0015031	ZFYVE16 SLC12A2 SNX24 PIK3C3 RFX3 C1QTNF3 TNPO1 DNAJA1 IPO11 TBC1D2 JAK2 PCSK5 SLC1A1 RIC1 EPM2A ERBIN HMGCR ARRDC3 GOLPH3 TRIM23 CLTA MED1 PRKAA1 AP3B1 COG6 IER3IP1 ANXA1 DENND4C RPS6 RPL37 PIK3R1 PAM BTF3 RPL10 VLDLR ATG10 RAB3C SRP19 CETN3 ING1 RANBP3L SLC30A8 PHAX UBAP1 SYK ABCA1 HOOK3 CPLX1 FUT10 TMEM167A SMAD2 ZDHHC21 MTX3 ZDHHC22 AP3S1 F2R EFNA5 RPS23 KCNJ11 ARRDC1 VPS13A UNC13B
BP	0.0382831	56	1644	1.55925	Regulation of protein modification process	http://amigo.geneontology.org/amigo/term/GO:0031399	CALCR CNTN1 MEF2C CDC14B WDR70 DNAJA1 JAK2 PAK5 SMAD7 SLC1A1 TESK1 SH3GL2 EPM2A GHR NNT HMGCR ARRDC3 PDE4D CKS2 SOX9 PRKAA1 IL6ST CCNH APC UBQLN1 HINT2 BRD4 DGKQ RPL37 BOD1 VLDLR C9orf72 NTRK2 FER RIT2 ATG10 RNF20 NRG1 NIPBL RNF180 PRRC1 NDUFS4 RICTOR SYK FNTA ROBO1 CCL19 SLCO3A1 ACER2 DIPK2A EFNA5 TRABD2A SEMA4D MRTFA ZNF335 ITGA1
BP	0.0382831	27	623	1.98383	Small molecule biosynthetic process	http://amigo.geneontology.org/amigo/term/GO:0044283	SLC1A3 C1QTNF3 SPTLC1 LIPG HMGCS1 HMGCR NLN CDO1 HSD17B3 PRKAA1 HSD17B4 RFK ANXA1 PSAT1 DGKQ PPIP5K2 NSDHL STARD4 SERINC5 FABP5 SYK ACAA2 ACOX2 LPL ACER2 DHFR AMACR
BP	0.0391448	61	1835	1.52168	Positive regulation of cell communication	http://amigo.geneontology.org/amigo/term/GO:0010647	CALCR DEPDC1B SLC1A3 DDX1 MEF2C C1QTNF3 JAK2 SLC1A1 SPIN1 KANK1 ERBIN GHR HMGCR RASGRF2 GOLPH3 SLC46A2 CAT SOX9 MED1 GADD45G CD180 IL6ST CDH13 RNF165 BRD4 PRDM15 RPL37 PLK2 PIK3R1 MTDH NTRK2 CSNK1G3 RIT2 HOMER1 PELO PLA2R1 LURAP1L SLC24A2 NRG1 ITGA2 ADGRV1 F2RL2 RICTOR FABP5 SLC30A8 MYORG SYK IL7R ENHO ROBO1 PIK3CD MLLT3 CCL19 SMAD2 SLC38A9 F2R CCBE1 ROBO2 SEMA4D LPAR1 PJA2
BP	0.0391448	19	376	2.3131	Striated muscle tissue development	http://amigo.geneontology.org/amigo/term/GO:0014706	HDAC9 PTCD2 NEBL MEF2C SMAD7 KLF5 RIPOR2 HMGCR NLN MED1 PRKAA1 MEIS1 MYH15 HOMER1 PGM5 NRG1 MYORG NR1D2 DIPK2A
BP	0.0391448	63	1910	1.50986	Regulation of transport	http://amigo.geneontology.org/amigo/term/GO:0051049	CALCR CNTN1 ZFYVE16 SLC12A2 PIK3C3 RFX3 KCNN2 MEF2C C1QTNF3 DNAJA1 JAK2 LIPG SLC1A1 RIC1 CREB3 SH3GL2 EPM2A HMGCR RASGRF2 GOLPH3 PDE4D KCNIP2 REEP5 MAP1B PRKAA1 SYT4 IER3IP1 UBQLN1 ANXA1 PPFIA2 CDH13 DGKQ PIK3R1 PAM SLC30A5 FER RIT2 HOMER1 RAB3C PLA2R1 NRG1 BSN ITGA2 HCN1 FABP5 SLC30A8 SYK ABCA1 HNRNPK ACAA2 GDNF CPLX1 CCL19 MCTP1 HTR1A GAS1 F2R EFNA5 PTCH1 KCNJ11 DAPK1 UNC13B GRIN3A
BP	0.040209	5	33	6.93562	Glycosphingolipid biosynthetic process	http://amigo.geneontology.org/amigo/term/GO:0006688	ST8SIA5 ST8SIA4 PRKAA1 UGCG B3GALT2
BP	0.0411365	38	1001	1.73772	Negative regulation of programmed cell death	http://amigo.geneontology.org/amigo/term/GO:0043069	MEF2C DNAJA1 JAK2 PAK5 SLC1A1 DOCK8 CREB3 NNT HMGCR GOLPH3 GBE1 SLC46A2 CAT CNTFR SOX9 MED1 PRKAA1 IL6ST ANXA1 KLF4 RPS6 PLK2 PIK3R1 RASA1 RPL10 MTDH NTRK2 CAST NRG1 FXN HNRNPK ACAA2 GDNF IL7R CCL19 F2R DIPK2A SEMA4D
BP	0.0411834	31	762	1.86224	Transmembrane receptor protein tyrosine kinase signaling pathway	http://amigo.geneontology.org/amigo/term/GO:0007169	SEMA6A JAK2 KANK1 SH3GL2 SHB ZFAND5 ERBIN GHR DNAI1 SOX9 FLRT3 PRKAA1 APC CDH13 DGKQ PIK3R1 RASA1 NTRK2 SHC3 FER NRG1 MYORG SYK ROBO1 REPS2 PIK3CD AP3S1 CCBE1 EFNA5 ITGA1 ARHGEF28
BP	0.0411834	61	1842	1.5159	Positive regulation of signaling	http://amigo.geneontology.org/amigo/term/GO:0023056	CALCR DEPDC1B SLC1A3 DDX1 MEF2C C1QTNF3 JAK2 SLC1A1 SPIN1 KANK1 ERBIN GHR HMGCR RASGRF2 GOLPH3 SLC46A2 CAT SOX9 MED1 GADD45G CD180 IL6ST CDH13 RNF165 BRD4 PRDM15 RPL37 PLK2 PIK3R1 MTDH NTRK2 CSNK1G3 RIT2 HOMER1 PELO PLA2R1 LURAP1L SLC24A2 NRG1 ITGA2 ADGRV1 F2RL2 RICTOR FABP5 SLC30A8 MYORG SYK IL7R ENHO ROBO1 PIK3CD MLLT3 CCL19 SMAD2 SLC38A9 F2R CCBE1 ROBO2 SEMA4D LPAR1 PJA2
BP	0.0427462	3	9	15.2584	Regulation of alkaline phosphatase activity	http://amigo.geneontology.org/amigo/term/GO:0010692	MEF2C ITGA2 SEMA4D
BP	0.0427462	3	9	15.2584	Leukemia inhibitory factor signaling pathway	http://amigo.geneontology.org/amigo/term/GO:0048861	LIFR IL6ST OSMR
BP	0.0427462	3	9	15.2584	Platelet dense granule organization	http://amigo.geneontology.org/amigo/term/GO:0060155	AP3B1 ABCA1 F2R
BP	0.0432087	18	352	2.34077	Steroid metabolic process	http://amigo.geneontology.org/amigo/term/GO:0008202	GBA2 HMGCS1 HMGCR CAT MED1 HSD17B3 PRKAA1 HSD17B4 HINT2 DGKQ NSDHL VLDLR STARD4 ABCA1 ACAA2 ACOX2 NR0B1 AMACR
BP	0.0467671	64	1970	1.48711	Positive regulation of macromolecule biosynthetic process	http://amigo.geneontology.org/amigo/term/GO:0010557	HSF2 HEXB GPBP1 POU1F1 RFX3 SMARCA2 MEF2C JAK2 SMAD7 KLF5 SPIN1 CREB3 DDX58 GLIS3 EIF4G2 SUB1 SOX21 SOX9 MED1 HABP4 PRKAA1 AP3B1 KLF4 SPAG8 CDH13 BRD4 PRDM15 MEIS1 PIK3R1 SSBP2 MTDH NFIB ZNF462 RIT2 JMY CAMK4 ING1 RNF20 BRPF1 EOMES ITGA2 NIPBL PSIP1 NFIL3 HNRNPK STOML2 GDNF PARM1 MLLT3 ZNF131 CCL19 RGMB NR1D2 SMAD2 NR2F1 FOXE1 PCGF5 F2R ZBTB7C PRR16 PTCH1 MRTFA ZNF335 RORB
BP	0.0467671	49	1409	1.59189	Positive regulation of catalytic activity	http://amigo.geneontology.org/amigo/term/GO:0043085	DEPDC1B ARHGAP15 MEF2C CDC14B DNAJA1 TBC1D2 JAK2 PAK5 SLC1A1 RIC1 DOCK8 RGP1 GHR ARRDC3 NPR3 CKS2 STARD8 RFK KLF4 ARHGAP20 DGKQ IQGAP2 RASA1 VLDLR NTRK2 XRCC4 NRG1 ITGA2 RANBP3L PRRC1 SERINC5 RICTOR SYK FXN FNTA GDNF PARM1 ROBO1 CCL19 ACER2 F2R DIPK2A EFNA5 SEMA4D SRGAP3 DAPK1 LPAR1 ITGA1 DHFR
BP	0.0467671	45	1264	1.62965	Chemical homeostasis	http://amigo.geneontology.org/amigo/term/GO:0048878	CALCR HDAC9 HEXB SLC12A2 SLC1A3 C1QTNF3 JAK2 SMAD7 LIPG SLC1A1 C7 NNT HMGCR CERT1 PDE4D ACO1 TMEM175 PRKAA1 AP3B1 RPS6 PIK3R1 SLC30A5 UGCG CCL28 HOMER1 SLC24A2 F2RL2 FABP5 SLC30A8 ABCA1 FXN AQP3 STOML2 ACOX2 CCL19 DMXL1 NR1D2 LPL F2R EFNA5 PTCH1 KCNJ11 LPAR1 UNC13B S1PR3
BP	0.0467671	48	1373	1.60029	Positive regulation of developmental process	http://amigo.geneontology.org/amigo/term/GO:0051094	RFX3 MEF2C JAK2 SMAD7 KLF5 KDM4C TESK1 EIF4G2 RIPOR2 GHR HMGCR SOX9 MED1 FLRT3 MAP1B PRKAA1 AP3B1 SYT4 IL6ST ANXA1 KLF4 FBN2 LLPH MTDH VLDLR NTRK2 NRG1 RANBP3L NIPBL ADGRV1 AGGF1 SYK GDNF IL7R ROBO1 PIK3CD CCL19 LINGO2 SMAD2 LPL CCBE1 ZBTB7C ROBO2 PTCH1 SEMA4D ZNF335 LPAR1 SHLD3
BP	0.0467671	62	1895	1.49765	Positive regulation of RNA metabolic process	http://amigo.geneontology.org/amigo/term/GO:0051254	HSF2 HEXB GPBP1 POU1F1 RFX3 SMARCA2 MEF2C TUT7 CELF4 SMAD7 KLF5 LSM5 SPIN1 CREB3 DDX58 GLIS3 SUB1 SOX21 SOX9 MED1 HABP4 PRKAA1 AP3B1 KLF4 SPAG8 CDH13 BRD4 PRDM15 MEIS1 PIK3R1 SSBP2 MTDH NFIB ZNF462 RIT2 JMY CAMK4 ING1 RNF20 BRPF1 EOMES NIPBL PSIP1 NFIL3 HNRNPK GDNF MLLT3 ZNF131 DCP2 RGMB NR1D2 SMAD2 NR2F1 FOXE1 PCGF5 F2R ZBTB7C PTCH1 MRTFA ZNF335 TTC37 RORB
BP	0.0478063	11	163	3.08912	Skeletal muscle tissue development	http://amigo.geneontology.org/amigo/term/GO:0007519	HDAC9 MEF2C KLF5 RIPOR2 HMGCR NLN PRKAA1 MYH15 HOMER1 MYORG NR1D2
BP	0.0491508	8	93	3.93764	Neural crest cell differentiation	http://amigo.geneontology.org/amigo/term/GO:0014033	MEF2C SEMA6A FAM172A SOX9 FBXL17 NRG1 GDNF SEMA4D
BP	0.0491508	31	776	1.82864	Trans-synaptic signaling	http://amigo.geneontology.org/amigo/term/GO:0099537	SLC12A2 SLC1A3 MEF2C JAK2 CELF4 SLC1A1 RASGRF2 KCNIP2 SV2C PHF24 LRRC4 MAP1B SYT4 PPFIA2 PLK2 NTRK2 RIT2 HOMER1 CAMK4 SLC24A2 NTNG1 BSN FABP5 GDNF CPLX1 PDE7B MCTP1 HTR1A F2R UNC13B GRIN3A
BP	0.0494042	4	21	8.71907	Regulation of establishment of cell polarity	http://amigo.geneontology.org/amigo/term/GO:2000114	DOCK8 KANK1 RIPOR2 RICTOR
BP	0.0499029	37	985	1.71947	Growth	http://amigo.geneontology.org/amigo/term/GO:0040007	SMARCA2 MEF2C SEMA6A PAK5 SMAD7 KLF5 CREB3 SH3GL2 EIF4G2 EPM2A GHR CISH SOX9 MED1 FLRT3 MAP1B SYT4 IER3IP1 ANXA1 TMEM8B LLPH MEIS1 CER1 C9orf72 PELO ING1 NRG1 NIPBL FXN RAPH1 SMAD2 GAS1 DIPK2A PTCH1 TAL2 SEMA4D SELENOP
MF	0.014957	4	8	22.8876	Ciliary neurotrophic factor receptor activity	http://amigo.geneontology.org/amigo/term/GO:0004897	LIFR CNTFR IL6ST OSMR
CC	0.0253021	39	913	1.95534	Somatodendritic compartment	http://amigo.geneontology.org/amigo/term/GO:0036477	ERCC8 SLC12A2 SLC1A3 KCNN2 PGRMC1 SLC1A1 CREB3 SH3GL2 ABHD17B EPM2A GHR PDE1A PTBP2 LRRC4 MAP1B PRKAA1 SYT4 IL6ST RPS6 PPFIA2 PLK2 PAM C9orf72 NTRK2 RIT2 HOMER1 BSN HCN1 PHAX CPLX1 NSG2 ENC1 HTR1A UNC5C PTCH1 KCNJ11 LPAR1 GRIN3A ITGA1
CC	0.0253021	54	1444	1.71181	Neuron projection	http://amigo.geneontology.org/amigo/term/GO:0043005	CALCR SLC12A2 SLC1A3 KCNN2 SEMA6A PGRMC1 SLC1A1 SH3GL2 ABHD17B EIF4G2 RIPOR2 EPM2A PTBP2 SV2C FLRT3 LRRC4 MAP1B PRKAA1 AP3B1 SYT4 IL6ST AGTPBP1 RPS6 PPFIA2 CDH13 PLK2 PAM NFIB C9orf72 SIGMAR1 NTRK2 RIT2 HOMER1 CETN3 NRG1 BSN ITGA2 ADGRV1 HCN1 LOXHD1 CPLX1 ROBO1 NSG2 PCSK1 AP3S1 HTR1A UNC5C ROBO2 PTCH1 KCNJ11 LPAR1 UNC13B GRIN3A ITGA1
CC	0.0253021	26	535	2.22458	Neuronal cell body	http://amigo.geneontology.org/amigo/term/GO:0043025	ERCC8 SLC12A2 SLC1A3 KCNN2 PGRMC1 SLC1A1 CREB3 SH3GL2 EPM2A GHR PDE1A PTBP2 MAP1B PRKAA1 SYT4 IL6ST PAM C9orf72 PHAX CPLX1 ENC1 UNC5C KCNJ11 LPAR1 GRIN3A ITGA1
CC	0.0253021	28	614	2.08746	Cell body	http://amigo.geneontology.org/amigo/term/GO:0044297	ERCC8 SLC12A2 SLC1A3 KCNN2 PGRMC1 SLC1A1 CREB3 SH3GL2 EPM2A GHR PDE1A PTBP2 MAP1B PRKAA1 SYT4 IL6ST RPS6 PAM C9orf72 RIT2 PHAX CPLX1 ENC1 UNC5C KCNJ11 LPAR1 GRIN3A ITGA1
CC	0.0253021	53	1443	1.68128	Synapse	http://amigo.geneontology.org/amigo/term/GO:0045202	CNTN1 SLC1A3 KCNN2 MEF2C JAK2 PAK5 PGRMC1 EIF3B SLC1A1 SH3GL2 ABHD17B ERBIN KCNIP2 SV2C CLTA FLRT3 LRRC4 MAP1B AP3B1 SYT4 ANXA1 PPFIA2 CDH13 DGKQ RPL37 HAPLN1 SIGMAR1 NTRK2 RIT2 HOMER1 CAMK4 RAB3C PSD3 FCHO2 NRG1 NTNG1 BSN ITGA2 ADGRV1 FABP5 CPLX1 PDE7B MCTP1 HTR1A GAK F2R UNC5C PTCH1 RPS23 LPAR1 UNC13B GRIN3A PJA2
CC	0.0253021	49	1323	1.69537	Plasma membrane region	http://amigo.geneontology.org/amigo/term/GO:0098590	CNTN1 SLC12A2 PLPP1 SLC1A3 B4GALT1 JAK2 GPR143 SLC1A1 DOCK8 KANK1 DDX58 ABHD17B RIPOR2 ERBIN PDE4D CLTA CNTFR FLRT3 LRRC4 PRKAA1 APC ANXA1 CTSL TLN1 DCTN3 PSTPIP1 CDH13 SLC26A1 OSMR SLC30A5 MTDH VLDLR SIGMAR1 PSD3 FCHO2 NRG1 NTNG1 ADGRV1 F2RL2 ABCA1 AQP3 F2R EFNA5 ROBO2 PTCH1 KCNJ11 SLC28A3 UNC13B GRIN3A

## Sheet: P23_F_over_P23_M
GO Category	Enrichment FDR	nGenes	Pathway Genes	Fold Enrichment	Pathway	URL	Genes
BP	0.000506067	36	1624	2.56513	Generation of neurons	http://amigo.geneontology.org/amigo/term/GO:0048699	ARX SPAG9 NEDD4L FSTL4 KDM4A SDK2 MAPK6 OPHN1 SEMA4G MCF2 SF3A2 CRTC1 LGI1 MMD MDK DNMT3A SOX9 MACF1 LIF FGF13 BHLHE40 RNF157 ARF1 MEIS1 GPM6A THRB EPHB1 UNC5D NR2F6 SHC1 HEYL NEGR1 DSCAML1 RASSF10 DNM3 SCRT2
BP	0.000717455	33	1473	2.59241	Neuron differentiation	http://amigo.geneontology.org/amigo/term/GO:0030182	ARX SPAG9 NEDD4L FSTL4 KDM4A SDK2 MAPK6 OPHN1 SEMA4G MCF2 SF3A2 CRTC1 LGI1 MMD MDK DNMT3A SOX9 MACF1 LIF FGF13 RNF157 ARF1 MEIS1 GPM6A THRB EPHB1 UNC5D NR2F6 SHC1 HEYL NEGR1 DSCAML1 DNM3
BP	0.00111486	36	1757	2.37095	Neurogenesis	http://amigo.geneontology.org/amigo/term/GO:0022008	ARX SPAG9 NEDD4L FSTL4 KDM4A SDK2 MAPK6 OPHN1 SEMA4G MCF2 SF3A2 CRTC1 LGI1 MMD MDK DNMT3A SOX9 MACF1 LIF FGF13 BHLHE40 RNF157 ARF1 MEIS1 GPM6A THRB EPHB1 UNC5D NR2F6 SHC1 HEYL NEGR1 DSCAML1 RASSF10 DNM3 SCRT2
BP	0.0103909	26	1203	2.50092	Neuron development	http://amigo.geneontology.org/amigo/term/GO:0048666	ARX SPAG9 NEDD4L FSTL4 MAPK6 OPHN1 SEMA4G MCF2 SF3A2 CRTC1 LGI1 MDK MACF1 LIF FGF13 RNF157 ARF1 GPM6A THRB EPHB1 UNC5D NR2F6 SHC1 NEGR1 DSCAML1 DNM3
BP	0.0103909	32	1649	2.24554	Plasma membrane bounded cell projection organization	http://amigo.geneontology.org/amigo/term/GO:0120036	ZMYND10 ARX SPAG9 PKD1 NEDD4L FSTL4 MAPK6 FSCN1 OPHN1 SEMA4G MCF2 SF3A2 CRTC1 LGI1 MDK MACF1 FGF13 IGF1R RNF157 ARF1 GPM6A EPHB1 UNC5D CFAP298 SHC1 CCDC103 NEGR1 ABLIM3 CEP19 DSCAML1 EXOC7 DNM3
BP	0.0111203	32	1690	2.19107	Cell projection organization	http://amigo.geneontology.org/amigo/term/GO:0030030	ZMYND10 ARX SPAG9 PKD1 NEDD4L FSTL4 MAPK6 FSCN1 OPHN1 SEMA4G MCF2 SF3A2 CRTC1 LGI1 MDK MACF1 FGF13 IGF1R RNF157 ARF1 GPM6A EPHB1 UNC5D CFAP298 SHC1 CCDC103 NEGR1 ABLIM3 CEP19 DSCAML1 EXOC7 DNM3
BP	0.0111203	4	20	23.1431	Metanephric nephron tubule development	http://amigo.geneontology.org/amigo/term/GO:0072234	PKD1 SOX9 LIF POU3F3
BP	0.0128373	23	1045	2.54685	Neuron projection development	http://amigo.geneontology.org/amigo/term/GO:0031175	ARX SPAG9 NEDD4L FSTL4 MAPK6 OPHN1 SEMA4G MCF2 SF3A2 CRTC1 LGI1 MDK MACF1 FGF13 RNF157 ARF1 GPM6A EPHB1 UNC5D SHC1 NEGR1 DSCAML1 DNM3
BP	0.0128373	18	704	2.95864	Cell projection morphogenesis	http://amigo.geneontology.org/amigo/term/GO:0048858	ARX SPAG9 NEDD4L FSTL4 OPHN1 SEMA4G MCF2 LGI1 MDK MACF1 FGF13 RNF157 GPM6A EPHB1 UNC5D SHC1 DSCAML1 DNM3
BP	0.0128373	4	23	20.1245	Metanephric tubule development	http://amigo.geneontology.org/amigo/term/GO:0072170	PKD1 SOX9 LIF POU3F3
BP	0.0128373	4	23	20.1245	Metanephric nephron epithelium development	http://amigo.geneontology.org/amigo/term/GO:0072243	PKD1 SOX9 LIF POU3F3
BP	0.0159878	18	721	2.88888	Cell part morphogenesis	http://amigo.geneontology.org/amigo/term/GO:0032990	ARX SPAG9 NEDD4L FSTL4 OPHN1 SEMA4G MCF2 LGI1 MDK MACF1 FGF13 RNF157 GPM6A EPHB1 UNC5D SHC1 DSCAML1 DNM3
BP	0.0206867	4	27	17.1431	Metanephric epithelium development	http://amigo.geneontology.org/amigo/term/GO:0072207	PKD1 SOX9 LIF POU3F3
BP	0.0239375	4	29	15.9608	Entrainment of circadian clock by photoperiod	http://amigo.geneontology.org/amigo/term/GO:0043153	CRTC1 BHLHE40 SIK1 NR2F6
BP	0.0239375	17	686	2.86759	Neuron projection morphogenesis	http://amigo.geneontology.org/amigo/term/GO:0048812	ARX SPAG9 NEDD4L FSTL4 OPHN1 SEMA4G MCF2 LGI1 MACF1 FGF13 RNF157 GPM6A EPHB1 UNC5D SHC1 DSCAML1 DNM3
BP	0.0257068	3	12	28.9289	Distal tubule development	http://amigo.geneontology.org/amigo/term/GO:0072017	PKD1 WNK4 POU3F3
BP	0.0257068	17	700	2.81024	Plasma membrane bounded cell projection morphogenesis	http://amigo.geneontology.org/amigo/term/GO:0120039	ARX SPAG9 NEDD4L FSTL4 OPHN1 SEMA4G MCF2 LGI1 MACF1 FGF13 RNF157 GPM6A EPHB1 UNC5D SHC1 DSCAML1 DNM3
BP	0.0273273	30	1702	2.03964	Negative regulation of cellular biosynthetic process	http://amigo.geneontology.org/amigo/term/GO:0031327	ARX NEDD4L HDAC7 KDM4A TNRC6C BTAF1 PPM1A DNMT3A SOX9 AGO3 ILF3 BHLHE40 SIK1 ARID5B THRB PPARGC1B NR2F6 SHC1 HEYL PKIA EXOSC1 BPTF ORMDL3 KDM2A CBX2 SAMD4B ZBTB20 RXRA POU3F3 SCRT2
BP	0.0306204	4	33	14.0261	Photoperiodism	http://amigo.geneontology.org/amigo/term/GO:0009648	CRTC1 BHLHE40 SIK1 NR2F6
BP	0.0306204	4	34	13.6136	Entrainment of circadian clock	http://amigo.geneontology.org/amigo/term/GO:0009649	CRTC1 BHLHE40 SIK1 NR2F6
BP	0.0306204	30	1734	2.002	Negative regulation of biosynthetic process	http://amigo.geneontology.org/amigo/term/GO:0009890	ARX NEDD4L HDAC7 KDM4A TNRC6C BTAF1 PPM1A DNMT3A SOX9 AGO3 ILF3 BHLHE40 SIK1 ARID5B THRB PPARGC1B NR2F6 SHC1 HEYL PKIA EXOSC1 BPTF ORMDL3 KDM2A CBX2 SAMD4B ZBTB20 RXRA POU3F3 SCRT2
BP	0.0306204	6	99	7.01307	Renal tubule development	http://amigo.geneontology.org/amigo/term/GO:0061326	PKD1 SOX9 WNK4 LIF HEYL POU3F3
BP	0.0306204	6	96	7.23223	Nephron tubule development	http://amigo.geneontology.org/amigo/term/GO:0072080	PKD1 SOX9 WNK4 LIF HEYL POU3F3
BP	0.0306204	2	3	77.1438	Distal tubule morphogenesis	http://amigo.geneontology.org/amigo/term/GO:0072156	PKD1 WNK4
BP	0.0351451	18	815	2.55568	Cellular component morphogenesis	http://amigo.geneontology.org/amigo/term/GO:0032989	ARX SPAG9 NEDD4L FSTL4 OPHN1 SEMA4G MCF2 LGI1 MDK MACF1 FGF13 RNF157 GPM6A EPHB1 UNC5D SHC1 DSCAML1 DNM3
BP	0.0413662	17	775	2.53828	Cell morphogenesis involved in differentiation	http://amigo.geneontology.org/amigo/term/GO:0000904	ARX NEDD4L FSTL4 OPHN1 SEMA4G MCF2 LGI1 MDK MACF1 FGF13 CNMD DOCK1 EPHB1 UNC5D SHC1 DSCAML1 DNM3
BP	0.0413662	9	250	4.16577	Transcription initiation from RNA polymerase II promoter	http://amigo.geneontology.org/amigo/term/GO:0006367	HDAC7 TNRC6C MED23 SOX9 AGO3 NRBF2 THRB NR2F6 RXRA
BP	0.0413662	2	4	57.8579	N-terminal protein myristoylation	http://amigo.geneontology.org/amigo/term/GO:0006499	PPM1A NMT1
BP	0.0413662	28	1642	1.97323	Negative regulation of macromolecule biosynthetic process	http://amigo.geneontology.org/amigo/term/GO:0010558	ARX NEDD4L HDAC7 KDM4A TNRC6C BTAF1 PPM1A DNMT3A SOX9 AGO3 ILF3 BHLHE40 ARID5B THRB PPARGC1B NR2F6 SHC1 HEYL PKIA EXOSC1 BPTF KDM2A CBX2 SAMD4B ZBTB20 RXRA POU3F3 SCRT2
BP	0.0413662	2	4	57.8579	Protein myristoylation	http://amigo.geneontology.org/amigo/term/GO:0018377	PPM1A NMT1
BP	0.0413662	11	378	3.36739	Regulation of neurogenesis	http://amigo.geneontology.org/amigo/term/GO:0050767	FSTL4 KDM4A SEMA4G MCF2 MDK MACF1 LIF FGF13 BHLHE40 HEYL RASSF10
BP	0.0413662	26	1469	2.04807	Negative regulation of RNA metabolic process	http://amigo.geneontology.org/amigo/term/GO:0051253	ARX NEDD4L THRAP3 HDAC7 ELAVL1 KDM4A BTAF1 PPM1A DNMT3A SOX9 ILF3 BHLHE40 ARID5B THRB PPARGC1B NR2F6 SHC1 HEYL PKIA BPTF KDM2A CBX2 ZBTB20 RXRA POU3F3 SCRT2
BP	0.0413662	31	1895	1.89298	Positive regulation of RNA metabolic process	http://amigo.geneontology.org/amigo/term/GO:0051254	PKD1 THRAP3 TP53BP1 TNRC6C PPM1A CRTC1 HLF MDK MED23 ACVR1 PRDX6 RAP2C SOX9 HIVEP3 LIF ILF3 MEIS1 TACC1 ARID5B THRB PPARGC1B SHC1 HEYL EXOSC1 BPTF ABLIM3 GRIN1 SAMD4B RXRA SLC38A3 POU3F3
BP	0.0413662	9	261	3.9902	Protein complex oligomerization	http://amigo.geneontology.org/amigo/term/GO:0051259	PKD1 ELAVL1 TP53BP1 HSD17B10 CRTC1 ATL2 ADCY8 GRIN1 KCTD16
BP	0.0413662	6	114	6.0903	Nephron epithelium development	http://amigo.geneontology.org/amigo/term/GO:0072009	PKD1 SOX9 WNK4 LIF HEYL POU3F3
BP	0.0413662	2	4	57.8579	Ascending thin limb development	http://amigo.geneontology.org/amigo/term/GO:0072021	PKD1 POU3F3
BP	0.0413662	2	4	57.8579	Metanephric ascending thin limb development	http://amigo.geneontology.org/amigo/term/GO:0072218	PKD1 POU3F3
BP	0.0413662	28	1631	1.98654	Negative regulation of cellular macromolecule biosynthetic process	http://amigo.geneontology.org/amigo/term/GO:2000113	ARX NEDD4L HDAC7 KDM4A TNRC6C BTAF1 PPM1A DNMT3A SOX9 AGO3 ILF3 BHLHE40 ARID5B THRB PPARGC1B NR2F6 SHC1 HEYL PKIA EXOSC1 BPTF KDM2A CBX2 SAMD4B ZBTB20 RXRA POU3F3 SCRT2
BP	0.0464058	5	77	7.51401	Neural retina development	http://amigo.geneontology.org/amigo/term/GO:0003407	SDK2 SOX9 RAB11FIP4 GPM6A THRB
CC	0.006382	13	358	4.20197	Glutamatergic synapse	http://amigo.geneontology.org/amigo/term/GO:0098978	ELAVL1 OPHN1 CRTC1 GRIK5 LGI1 SH3GL1 ARF1 GPM6A EPHB1 ADCY8 ABLIM3 KPNA2 DNM3
CC	0.0364925	16	691	2.67938	Axon	http://amigo.geneontology.org/amigo/term/GO:0030424	FSCN1 OPHN1 GRIK5 AAK1 FGF13 IGF1R GPM6A EPHB1 ADCY8 AP3S2 STIM1 GRIN1 DSCAML1 EXOC7 DNM3 MBP
CC	0.0364925	26	1443	2.08497	Synapse	http://amigo.geneontology.org/amigo/term/GO:0045202	CACNA1G ELAVL1 SDK2 OPHN1 RIMS4 RABAC1 CRTC1 GRIK5 LGI1 RPS15 AAK1 SH3GL1 ARF1 GPM6A EPHB1 ADCY8 PDE7B GRK2 ABLIM3 SYT12 GRIN1 DSCAML1 KPNA2 KCTD16 DNM3 MBP
CC	0.0364925	4	35	13.2247	Hippocampal mossy fiber to CA3 synapse	http://amigo.geneontology.org/amigo/term/GO:0098686	GRIK5 SH3GL1 ADCY8 SYT12
CC	0.039309	3	18	19.286	Synaptic cleft	http://amigo.geneontology.org/amigo/term/GO:0043083	LGI1 GRIN1 DNM3

## Sheet: P30_M_over_P30_F
GO Category	Enrichment FDR	nGenes	Pathway Genes	Fold Enrichment	Pathway	URL	Genes
BP	0.000579934	62	1961	1.99097	Organonitrogen compound biosynthetic process	http://amigo.geneontology.org/amigo/term/GO:1901566	PLPP1 SLC44A1 PIK3C3 SLC1A3 TUT7 B4GALT1 SPTLC1 PCSK5 CELF4 ST8SIA5 LSM5 NMRK1 NUDT12 MRPS30 MRPS27 CERT1 GOLPH3 TARS1 ST8SIA4 ACO1 MOCS1 HABP4 SLC35D2 RFK PSAT1 KLF4 RPS6 PIGM SLC26A1 RPL37 PAM AK3 UGCG ATP5F1A ATG10 NADK2 PELO PXYLP1 MRPL17 ITGA2 MOCS2 SERINC5 GFM2 ALDH7A1 NUDT2 ABCA1 FXN STOML2 ATP5ME ENC1 CCL19 FUT10 DCP2 PIGG PCSK1 ACER2 PRR16 RPS23 SECISBP2 HACD4 DAPK1 TTC37
BP	0.0205446	9	90	6.29724	Regulation of Rho protein signal transduction	http://amigo.geneontology.org/amigo/term/GO:0035023	KANK1 RASGRF2 CDC42SE2 F2RL2 F2RL1 ABCA1 F2R LPAR1 ARHGEF28
BP	0.0205446	14	215	4.10053	Regulation of Ras protein signal transduction	http://amigo.geneontology.org/amigo/term/GO:0046578	KANK1 ERBIN RASGRF2 DENND4C RASA1 PSD3 NRG1 CDC42SE2 F2RL2 F2RL1 ABCA1 F2R LPAR1 ARHGEF28
BP	0.0225593	3	5	37.7834	Renal response to blood flow involved in circulatory renin-angiotensin regulation of systemic arterial blood pressure	http://amigo.geneontology.org/amigo/term/GO:0001999	PCSK5 F2RL1 F2R
BP	0.0225593	3	5	37.7834	Renin secretion into blood stream	http://amigo.geneontology.org/amigo/term/GO:0002001	PCSK5 F2RL1 F2R
BP	0.0225593	42	1337	1.97819	Cellular amide metabolic process	http://amigo.geneontology.org/amigo/term/GO:0043603	HEXB PLPP1 GBA2 TUT7 SPTLC1 PCSK5 CELF4 LSM5 HMGCS1 MRPS30 MRPS27 CERT1 TARS1 ST8SIA4 ACO1 NLN HABP4 HSD17B4 CTSL RPS6 RPL37 PAM NTRK2 AOPEP UGCG PELO MRPL17 GNE ITGA2 GFM2 ENC1 ACOT12 DCP2 LVRN PCSK1 ACER2 PRR16 RPS23 SECISBP2 DAPK1 TTC37 SPON1
BP	0.0225593	3	5	37.7834	Ciliary neurotrophic factor-mediated signaling pathway	http://amigo.geneontology.org/amigo/term/GO:0070120	LIFR CNTFR IL6ST
BP	0.0225593	4	12	20.9908	Thrombin-activated receptor signaling pathway	http://amigo.geneontology.org/amigo/term/GO:0070493	DGKQ F2RL2 F2RL1 F2R
MF	0.00336396	4	8	31.4862	Ciliary neurotrophic factor receptor activity	http://amigo.geneontology.org/amigo/term/GO:0004897	LIFR CNTFR IL6ST OSMR
MF	0.015485	3	6	31.4862	Leukemia inhibitory factor receptor activity	http://amigo.geneontology.org/amigo/term/GO:0004923	LIFR IL6ST OSMR
MF	0.015485	3	6	31.4862	Oncostatin-M receptor activity	http://amigo.geneontology.org/amigo/term/GO:0004924	LIFR IL6ST OSMR
MF	0.015485	3	5	37.7834	Thrombin-activated receptor activity	http://amigo.geneontology.org/amigo/term/GO:0015057	F2RL2 F2RL1 F2R

## Sheet: P30_F_over_P30_M
GO Category	Enrichment FDR	nGenes	Pathway Genes	Fold Enrichment	Pathway	URL	Genes
MF	0.014888	2	5	175.354	Y-form DNA binding	http://amigo.geneontology.org/amigo/term/GO:0000403	RAD18 BLM
CC	0.0337972	2	11	79.7063	Interstitial matrix	http://amigo.geneontology.org/amigo/term/GO:0005614	TNC VWA1
CC	0.0337972	2	9	97.4188	Chromaffin granule membrane	http://amigo.geneontology.org/amigo/term/GO:0042584	SYT1 SLC17A9
CC	0.0371163	2	14	62.6264	Chromaffin granule	http://amigo.geneontology.org/amigo/term/GO:0042583	SYT1 SLC17A9
