# Supplementary material for: Chromatin Profiling Reveals Distinct Male and Female Trajectories for Developmental Learning Potential
Source: Dev Neurobiol. 2025 Nov 10;86(1):e23017. doi: 10.1002/dneu.23017 (PMC12603347; doi:10.1002/dneu.23017)
Supplement: Supplementary file 7 — Supplementary Material:dneu23017‐sup‐0007‐TableS6.xlsx [file DNEU-86-0-s002.xlsx]

## Sheet: list.comparison.results
Item	Occurences	Present In
CREB1	4	P23 M>F, P23 F>M, P30 M>F, P30 F>M
FOS	4	P23 M>F, P23 F>M, P30 M>F, P30 F>M
FOSL2::JUND	4	P23 M>F, P23 F>M, P30 M>F, P30 F>M
JUN::JUNB	4	P23 M>F, P23 F>M, P30 M>F, P30 F>M
KLF1	4	P23 M>F, P23 F>M, P30 M>F, P30 F>M
NFIC	4	P23 M>F, P23 F>M, P30 M>F, P30 F>M
PATZ1	4	P23 M>F, P23 F>M, P30 M>F, P30 F>M
PRDM9	4	P23 M>F, P23 F>M, P30 M>F, P30 F>M
RFX1	4	P23 M>F, P23 F>M, P30 M>F, P30 F>M
RFX2	4	P23 M>F, P23 F>M, P30 M>F, P30 F>M
RFX3	4	P23 M>F, P23 F>M, P30 M>F, P30 F>M
RFX4	4	P23 M>F, P23 F>M, P30 M>F, P30 F>M
RFX5	4	P23 M>F, P23 F>M, P30 M>F, P30 F>M
RREB1	4	P23 M>F, P23 F>M, P30 M>F, P30 F>M
Rfx6	4	P23 M>F, P23 F>M, P30 M>F, P30 F>M
SP4	4	P23 M>F, P23 F>M, P30 M>F, P30 F>M
SPIB	4	P23 M>F, P23 F>M, P30 M>F, P30 F>M
ZNF148	4	P23 M>F, P23 F>M, P30 M>F, P30 F>M
ZNF281	4	P23 M>F, P23 F>M, P30 M>F, P30 F>M
ZNF93	4	P23 M>F, P23 F>M, P30 M>F, P30 F>M
ATF3	3	P23 M>F, P23 F>M, P30 M>F
ATF7	3	P23 M>F, P23 F>M, P30 M>F
Atf3	3	P23 M>F, P23 F>M, P30 M>F
BACH2	3	P23 M>F, P30 M>F, P30 F>M
CREB3L4	3	P23 M>F, P30 M>F, P30 F>M
CREM	3	P23 M>F, P23 F>M, P30 M>F
Creb5	3	P23 M>F, P30 M>F, P30 F>M
EGR3	3	P23 M>F, P30 M>F, P30 F>M
EHF	3	P23 M>F, P23 F>M, P30 F>M
Elf5	3	P23 M>F, P23 F>M, P30 M>F
FOSB::JUNB	3	P23 M>F, P30 M>F, P30 F>M
FOSL1::JUN	3	P23 M>F, P23 F>M, P30 M>F
FOSL1::JUND	3	P23 M>F, P23 F>M, P30 M>F
FOSL2::JUN	3	P23 M>F, P23 F>M, P30 M>F
FOSL2::JUNB	3	P23 M>F, P23 F>M, P30 F>M
FOXC1	3	P23 M>F, P23 F>M, P30 F>M
FOXD3	3	P23 M>F, P23 F>M, P30 M>F
FOXE1	3	P23 M>F, P23 F>M, P30 M>F
IRF5	3	P23 M>F, P23 F>M, P30 M>F
JDP2	3	P23 M>F, P23 F>M, P30 M>F
JUND	3	P23 M>F, P30 M>F, P30 F>M
Jun	3	P23 M>F, P23 F>M, P30 M>F
KLF10	3	P23 M>F, P30 M>F, P30 F>M
KLF12	3	P23 M>F, P30 M>F, P30 F>M
KLF14	3	P23 M>F, P30 M>F, P30 F>M
KLF15	3	P23 M>F, P30 M>F, P30 F>M
KLF16	3	P23 M>F, P30 M>F, P30 F>M
KLF4	3	P23 M>F, P30 M>F, P30 F>M
KLF5	3	P23 M>F, P30 M>F, P30 F>M
KLF7	3	P23 M>F, P30 M>F, P30 F>M
KLF9	3	P23 M>F, P30 M>F, P30 F>M
Lhx3	3	P23 M>F, P23 F>M, P30 M>F
MAF::NFE2	3	P23 F>M, P30 M>F, P30 F>M
MAZ	3	P23 M>F, P23 F>M, P30 M>F
MEF2A	3	P23 M>F, P23 F>M, P30 M>F
MEF2D	3	P23 M>F, P23 F>M, P30 M>F
PBX3	3	P23 M>F, P30 M>F, P30 F>M
PHOX2A	3	P23 M>F, P30 M>F, P30 F>M
PHOX2B	3	P23 M>F, P23 F>M, P30 M>F
PROP1	3	P23 M>F, P23 F>M, P30 M>F
RFX7	3	P23 M>F, P30 M>F, P30 F>M
SP1	3	P23 M>F, P30 M>F, P30 F>M
SP2	3	P23 M>F, P30 M>F, P30 F>M
SP3	3	P23 M>F, P30 M>F, P30 F>M
SP5	3	P23 M>F, P30 M>F, P30 F>M
SP8	3	P23 M>F, P30 M>F, P30 F>M
SP9	3	P23 M>F, P30 M>F, P30 F>M
Spi1	3	P23 M>F, P23 F>M, P30 M>F
Stat2	3	P23 M>F, P23 F>M, P30 M>F
Thap11	3	P23 M>F, P23 F>M, P30 M>F
Wt1	3	P23 M>F, P23 F>M, P30 M>F
YY2	3	P23 M>F, P30 M>F, P30 F>M
ZKSCAN5	3	P23 M>F, P23 F>M, P30 M>F
ZNF530	3	P23 M>F, P23 F>M, P30 M>F
ATF2	2	P23 M>F, P30 M>F
ATF4	2	P23 F>M, P30 F>M
BATF	2	P23 M>F, P30 M>F
BATF::JUN	2	P23 M>F, P30 M>F
CREB3	2	P23 M>F, P30 M>F
DBP	2	P23 M>F, P30 M>F
DMRTA2	2	P23 F>M, P30 F>M
DUX4	2	P23 F>M, P30 F>M
DUXA	2	P30 M>F, P30 F>M
Dux	2	P23 F>M, P30 F>M
EGR1	2	P23 M>F, P30 M>F
EGR2	2	P23 M>F, P30 M>F
ELF3	2	P23 M>F, P23 F>M
FOS::JUN	2	P23 M>F, P23 F>M
FOS::JUNB	2	P30 M>F, P30 F>M
FOS::JUND	2	P30 M>F, P30 F>M
FOSB::JUN	2	P23 M>F, P30 M>F
FOSL1::JUNB	2	P23 F>M, P30 F>M
FOXB1	2	P23 F>M, P30 M>F
FOXC2	2	P23 M>F, P30 M>F
FOXD2	2	P23 M>F, P30 F>M
Foxj3	2	P23 M>F, P23 F>M
HLF	2	P23 M>F, P30 M>F
HOXA1	2	P23 F>M, P30 M>F
IRF3	2	P23 M>F, P23 F>M
IRF7	2	P23 F>M, P30 M>F
Irf1	2	P23 F>M, P30 M>F
KLF11	2	P23 M>F, P30 M>F
KLF17	2	P23 M>F, P30 M>F
LMX1B	2	P23 F>M, P30 M>F
MAFG::NFE2L1	2	P23 F>M, P30 M>F
MEF2B	2	P23 M>F, P30 M>F
MEF2C	2	P23 F>M, P30 M>F
NFIC::TLX1	2	P23 F>M, P30 F>M
NFIX	2	P23 M>F, P23 F>M
NR2C2	2	P23 M>F, P30 M>F
Nrf1	2	P23 M>F, P30 M>F
ONECUT1	2	P23 F>M, P30 F>M
POU1F1	2	P23 F>M, P30 M>F
POU2F1::SOX2	2	P23 M>F, P30 M>F
POU2F3	2	P23 M>F, P23 F>M
POU3F1	2	P23 M>F, P23 F>M
POU3F2	2	P23 M>F, P30 M>F
POU3F3	2	P23 M>F, P23 F>M
POU4F1	2	P23 F>M, P30 M>F
POU4F3	2	P23 M>F, P23 F>M
RBPJ	2	P23 M>F, P23 F>M
VSX2	2	P23 F>M, P30 M>F
ZFP14	2	P23 F>M, P30 M>F
ZNF263	2	P23 M>F, P30 M>F
ZNF382	2	P23 F>M, P30 F>M
ZNF701	2	P23 M>F, P30 M>F
ZNF708	2	P23 M>F, P23 F>M
Supplementary Table 6. List of enriched TFBSs and their membership in 2 or more comparisons of H3K27ac-defined peaks.
