# Supplementary material for: Chromatin Profiling Reveals Distinct Male and Female Trajectories for Developmental Learning Potential
Source: Dev Neurobiol. 2025 Nov 10;86(1):e23017. doi: 10.1002/dneu.23017 (PMC12603347; doi:10.1002/dneu.23017)
Supplement: Supplementary file 8 — Supplementary Material:dneu23017‐sup‐0008‐TableS7.xlsx [file DNEU-86-0-s007.xlsx]

## Sheet: Sheet1
Age	Sex	Subject	RIN	Total reads	Avg. read quality	%GC	Total alignments	Aligned	Avg. length	Total unique singleton	Unique singleton	Unique paired	Non-unique paired	Total non-unique singleton	Non-unique singleton	Coverage	Avg. coverage depth	Fully within an exon	Partly within an exon	Fully within an intron	Fully intergenic	Incompatible paired-end
P30	M	79	9.6	23024787	35.84	0.5136	52376067	0.9223	137.78	59	0	0.8503	0.072	3	0	0.0745	90.49	0.7753	0.0439	0.048	0.0771	0.0556
P30	M	81	9.7	23288221	35.85	0.5143	54723913	0.9274	138.23	50	0	0.8434	0.0841	4	0	0.0644	109.7	0.779	0.0435	0.0462	0.0743	0.057
P30	M	82	9.3	16242193	35.85	0.5156	36986002	0.9218	138.34	33	0	0.8513	0.0704	6	0	0.0682	70.07	0.7759	0.0428	0.0451	0.0763	0.0599
P30	M	84	9.9	16413402	35.86	0.517	40207926	0.9307	136.22	23	0	0.8416	0.0891	10	0	0.0798	64.13	0.7777	0.044	0.052	0.0753	0.051
P30	F	91	9.2	19573355	35.82	0.5119	42776942	0.9146	139.34	46	0	0.8419	0.0727	4	0	0.0596	93.23	0.7788	0.0422	0.0411	0.0776	0.0603
P30	F	92	9.4	14702149	35.84	0.5152	32085649	0.9212	138.19	22	0	0.8581	0.0631	6	0	0.0646	64.08	0.7769	0.0439	0.0448	0.0746	0.0599
P30	F	93	9.4	17931336	35.84	0.5086	36743976	0.8934	139.05	44	0	0.8282	0.0652	7	0	0.0524	90.92	0.7772	0.0432	0.0395	0.0785	0.0616
P30	F	96	9.6	16112769	35.83	0.5155	36741432	0.9235	138.27	22	0	0.8526	0.0709	4	0	0.0528	89.9	0.7779	0.0428	0.0473	0.0735	0.0586
P23	M	104	9.9	18794906	35.86	0.5157	42661877	0.9244	138.76	44	0	0.8482	0.0762	2	0	0.0666	82.99	0.7839	0.043	0.0448	0.0677	0.0606
P23	M	105	9.3	12908890	35.87	0.5089	27353638	0.9258	137.86	28	0	0.8585	0.0673	3	0	0.0495	71.11	0.7891	0.0458	0.0396	0.0657	0.0598
P23	M	107	9.2	22295117	35.86	0.5103	47113394	0.9239	139.36	32	0	0.8615	0.0624	6	0	0.0515	118.92	0.7782	0.0436	0.0412	0.0723	0.0647
P23	M	108	9.4	24058588	35.87	0.516	55783321	0.9277	138.36	37	0	0.8474	0.0803	2	0	0.0624	115.43	0.787	0.0431	0.0415	0.0685	0.06
P23	F	115	9.7	15760580	35.9	0.5108	34483692	0.9273	136.32	24	0	0.8539	0.0733	2	0	0.0607	72.29	0.789	0.0459	0.0389	0.0702	0.056
P23	F	116	9.7	18309858	35.84	0.515	39831112	0.9188	137.62	51	0	0.8568	0.062	5	0	0.0574	89.06	0.7776	0.045	0.0447	0.0739	0.0587
P23	F	117	9.5	14804600	35.86	0.5118	32505806	0.9255	136.9	48	0	0.8531	0.0724	3	0	0.0537	77.41	0.7895	0.0442	0.0388	0.0737	0.0538
P23	F	118	9.2	14605503	35.87	0.509	29649175	0.9224	137.42	34	0	0.8722	0.0503	1	0	0.0586	64.87	0.7823	0.0456	0.0407	0.0716	0.0598
Supplementary Table 7. RNAseq read quality and mapping metrics for each sample.
