# Supplementary material for: Chromatin Profiling Reveals Distinct Male and Female Trajectories for Developmental Learning Potential
Source: Dev Neurobiol. 2025 Nov 10;86(1):e23017. doi: 10.1002/dneu.23017 (PMC12603347; doi:10.1002/dneu.23017)
Supplement: Supplementary file 9 — Supplementary Material:dneu23017‐sup‐0009‐TableS8.xlsx [file DNEU-86-0-s004.xlsx]

## Sheet: RNA-TFBS-gene
Supplementary Table 8. Results of RNAseq on P23 and P30 male and female auditory forebrains and in relation to H3K27ac data. RNA-TF-gene: list of genes identified from RNAseq and putative TF and predicted gene lists, highlighted for those that are present in RNAseq data. Other worksheets detail statistical comparisons and read measures.
Gene name		male-TF	female-TF	P23-male-over-female-TF	P23-female-over-male-TF	P30-male-over-female-TF	P30-female-over-male-TF		male-gene	female-gene	P23-male-over-female-gene	P23-female-over-male-gene	P30-male-over-female-gene	P30-female-over-male-gene
A2M		ARX	BATF	ATF3	Arx	ATF2	ATF4		ACAN	CCDC43	ABCA1	AAK1	ABCA1	ABHD2
AAAS		GBX*	FOS	BATF::JUN	ATF3	ATF7	CREB3L4		BHLHE40	DRD5	ABHD17B	ABCG4	ACAA2	ADAMTS5
AACS		HOXB*	FOSL*	CREB1	ATF7	BACH2	Dux		C4H20orf27	JAM3	ABRACL	ABHD14A	ACO1	ARNT2
AADAT		HOXC*	FOSL2::JUN	CREB3	CREB1	BATF::JUN	DUXA		CACNG3	LOC116806881	ACAA2	ABLIM3	ACOT12	BLM
AAGAB		HOXD*	FOXD*	CREB3L4	DMRTA2	CREB3	EGR3		CAMK2N1	LOC121468358	ACO1	ACACA	ADAMTS6	BNIP3
AAK1		LHX*	HOXB*	Creb5	Dux	Creb5	EHF		CAPN15	LOC121470622	ACOT12	ACVR1	ADAMTSL1	C1H3orf38
AAMDC		LHX4	HOXD*	CREM	DUX4	CREM	FOS		CNTN1		ACOX2	ADCY8	ADGRV1	C28H19orf25
AAR2		MEF2*	JUN	DBP	EHF	DBP	FOS::JUNB		DUS4L		ADAMTS6	AGO3	AGTPBP1	CAB39L
AARS1		MEF2A	KLF*	EGR2	ELF3	DUXA	FOS::JUND		ETS1		ADAMTSL1	AHDC1	AK3	CABLES2
AARS2		MEF2B	NR1H4	ATF2	Elf5	EGR1	FOSL1::JUNB		FBLN2		ADGRV1	AP3S2	ALDH7A1	CACNA1G
AASDH		MEF2D	RFX*	ATF7	FOS	EGR2	BACH2		GRIA3		AGGF1	ARF1	ANKRD55	CBL
AASDHPPT		NFIC	BATF::JUN	BACH2	FOSL1::JUN	EGR3	CREB1		GRM4		AGTPBP1	ARHGAP26	AOPEP	CHMP2A
AATF		PRDM9	ELF*	BATF	Atf3	Elf5	Creb5		JAM3		AK3	ARHGAP29	AP3B1	COL18A1
AATK		TFAP2B	FOSL1::JUND	EGR1	ATF4	FOS::JUNB	DMRTA2		KCTD16		ALDH7A1	ARHGEF37	APBA1	COTL1
ABAT		ZNF263	PRDM9	EGR3	CREM	ATF3	DUX4		LOC100189956		ANKRA2	ARID5B	APC	CTPS1
ABCA1		ATF*	RFX7	EHF	FOS::JUN	BATF	FOSB::JUNB		LOC100229802		ANKRD28	ARL6IP4	APTX	CYRIB
ABCA12		EN1	SPI*	ELF3	FOSL1::JUNB	CREB1	FOSL2::JUNB		LOC115498269		ANKRD55	ARSG	ARHGEF28	DDI2
ABCA2		GBX2	ZNF148	Elf5	FOSL1::JUND	CREB3L4	FOSL2::JUND		LOC115498543		AOPEP	ARX	ARHGEF9	ELP6
ABCA3		HOXB2	JUND	FOS	FOSL1::JUND	FOS	FOXC1		LOC116808675		AP3B1	ASAP3	ARRDC3	FNDC3B
ABCA5		HOXC4	JUNB	FOS::JUN	FOSL2::JUN	FOS::JUND	FOXD2		LOC121468783		AP3S1	ATG2A	ATG10	G0S2
ABCA7		HOXD3	HOXA*	FOSB::JUN	FOSL2::JUNB	FOSB::JUN	JUN::JUNB		NCKIPSD		APBA1	ATL2	ATP5F1A	ICOSLG
ABCB1			LMX*	FOSB::JUNB	FOSL2::JUND	FOSB::JUNB	JUND		NEGR1		APC	ATP11C	ATP5ME	IMPA1
ABCB10			FOXC*	FOSL1::JUN	FOXB1	FOSL1::JUN	KLF1		NR4A3		APCDD1	BHLHE40	AUH	INSM1
ABCB11			FOXD*	FOSL1::JUND	FOXC1	FOSL1::JUND	KLF10		NYX		APTX	BPTF	B4GALT1	IRF2BPL
ABCB5			FOXJ*	FOSL2::JUN	FOXD3	FOSL2::JUN	KLF12		P4HA1		AQP3	BTAF1	BAALC	JAKMIP1
ABCB6			IRF*	FOSL2::JUNB	FOXE1	FOSL2::JUND	KLF14		PDZD8		ARHGAP15	BUD13	BDP1	KIAA1671
ABCB7			NR1H*	FOSL2::JUND	Foxj3	FOXB1	KLF15		PLCH1		ARHGAP20	C8H1orf21	BRIX1	LBHD2
ABCB8			PAX*	FOXC1	HOXA1	FOXC2	KLF16		PTBP2		ARHGEF28	CACNA1G	BTF3	LDLRAD1
ABCB9			NFATC*	FOXC2	Irf1	FOXD3	KLF4		RPS15A		ARRDC3	CANT1	C26H1orf74	LFNG
ABCC10			PHOX2*	FOXD2	IRF3	FOXE1	KLF5		RTN4RL1		ATG10	CCDC103	C9orf72	LGR6
ABCC2			POU2F*	FOXD3	IRF5	HLF	KLF7		SYT1		ATP5F1A	CDK2AP1	CAAP1	LHPP
ABCC3			PPARG	FOXE1	IRF7	HOXA1	KLF9		TAF4		ATP5ME	CEP19	CAMK4	LOC100228479
ABCC4			MAFG	Foxj3	JDP2	Irf1	MAF::NFE2		TCEA2		AUH	CFAP298	CAST	LOC121469315
ABCC5			LHX*	HLF	Jun	IRF5	NFIC		TMEM132B		B3GALT2	CNMD	CCBE1	MRPL1
ABCC8			LMX*	IRF3	JUN::JUNB	IRF7	NFIC::TLX1		TTC7A		B4GALT1	COG1	CCDC15	MYL9
ABCC9			MEOX*	IRF5	KLF1	JDP2	ONECUT1		UBASH3B		BDP1	COL26A1	CCDC171	NAV1
ABCD2			NFATC*	JDP2	LHX3	Jun	PATZ1		ZBTB21		BOD1	CRTC1	CCNH	NEDD4L
ABCD3			MEIS*	JUN	LHX4	JUN::JUNB	PBX3		ZNFX1		BRD4	DCUN1D5	CDC42SE2	NEURL1B
ABCD4			IRF*	JUN::JUNB	LMX1B	JUND	PHOX2A		CCR7		BRPF1	DENND3	CDK7	NFU1
ABCE1			HNF*	JUNB	MAF::NFE2	KLF1	PRDM9		LOC100224927		BSN	DLX6	CELF4	NRBP1
ABCF1			GFI*	JUND	MAFG::NFE2L1	KLF10	RFX1		LOC105759353		BTF3	DNM3	CENPK	PCYT1B
ABCF2			HOXB*	KLF1	MAZ	KLF11	RFX2		LOC115490752		C9orf72	DNMT3A	CEP78	PLCD4
ABCF3			DUX*	KLF10	MEF2A	KLF12	RFX3		LOC115493864		CALCR	DOCK1	CERT1	POLR1B
ABCG1			BATF3	KLF11	MEF2C	KLF14	RFX4		LOC115496917		CAMK4	DSCAML1	CETN3	PRSS12
ABCG2			ETV2	KLF12	MEF2D	KLF15	RFX5		LOC115496983		CAST	EEF2K	CHD1	PSEN2
ABCG4			GRHL2	KLF14	NFIC	KLF16	Rfx6		LOC115497371		CAT	EI24	CMYA5	RAD18
ABHD10			HOXB5	KLF15	NFIC::TLX1	KLF17	RFX7		LOC116806892		CBWD1	ELAVL1	CNTFR	SCMH1
ABHD12			Hoxd13	KLF16	NFIX	KLF4	RREB1		LOC116808659		CCBE1	ELMOD3	COMMD10	SLC17A9
ABHD12B			ETV2::HOXB13	KLF17	NFIX	KLF5	SP1		LOC121469698		CCDC171	ENGASE	CORO2A	SLC29A4
ABHD13			FOSB	KLF4	ONECUT1	KLF7	SP2		LOC121469733		CCNH	EPHB1	COX7C	SLC66A1
ABHD14A			RORB	KLF5	PATZ1	KLF9	SP3		LOC121470168		CDC14B	ERGIC1	CPLANE1	SRGAP3
ABHD14B			ZKSCAN1	KLF7	PHOX2B	LHX3	SP4		LOC121470472		CDC42SE2	EVA1B	CPLX1	SYT1
ABHD15			MAF	KLF9	POU1F1	LMX1B	SP5		LOC121470613		CDH13	EXOC7	CREB3	TMEM63B
ABHD17A			NFE2	Lhx3	POU2F3	MAF::NFE2	SP8		LOC121470684		CDO1	EXOSC1	CSNK1G3	TNC
ABHD17B				MAZ	POU3F1	Mafg	SP9		LOC121470961		CELF4	FAM104A	CTIF	VWA1
ABHD17C				MEF2A	POU3F3	MAFG::NFE2L1	SPIB		MIR139		CENPK	FAM110A	CTSL	CHD1W
ABHD18				MEF2B	POU4F1	MAZ	YY2		MYO3A		CENPW	FAM131A	CWC27	LOC100189940
ABHD2				MEF2D	POU4F3	MEF2A	ZNF148		TCTE1		CEP120	FAM174B	CZH5orf51	LOC100190109
ABHD3				NFIC	POU6F1	MEF2B	ZNF281		TRNAV-UAC		CEP78	FAM234A	CZH9orf64	LOC100190380
ABHD5				NFIX	POU6F1	MEF2C	ZNF382				CERT1	FEM1A	CZH9orf85	LOC100219450
ABHD6				Nr1H4	PRDM9	MEF2D	ZNF93				CETN3	FGF13	DAPK1	LOC100228216
ABHD8				NR2C2	PROP1	NFIC	CEBPG				CHD1	FSCN1	DCP2	LOC100232344
ABI1				Nrf1	RBPJ	NR2C2	DMRT3				CHSY3	FSTL4	DCTN3	LOC115491281
ABI2				PATZ1	RFX1	NRF1	ELF2				CISH	GAREM2	DENND4C	LOC115492298
ABITRAM				PBX3	RFX2	PATZ1	ETV1				CLTA	GATAD2B	DGKQ	LOC115494706
ABL1				PHOX2A	RFX3	PBX3	ETV2::FOXI1				CMYA5	GATD3A	DIRAS2	LOC115496895
ABL2				PHOX2B	RFX4	PHOX2A	FERD3L				CNTFR	GMPR	DMXL1	LOC115497763
ABLIM1				POU2F1::SOX2	RFX5	PHOX2B	KLF2				CNTN1	GPM6A	DNAJB5	LOC115498109
ABLIM2				POU2F3	RFX6	POU1F1	KLF3				COG6	GPT2	DNAJC25	LOC116806631
ABLIM3				POU3F1	RREB1	POU2F1::SOX2	KLF6				COMMD10	GRAMD4	DTWD2	LOC116806641
ABR				POU3F2	SP4	POU3F2	NFYA				CORO2A	GRIK5	DYM	LOC116806651
ABRACL				POU3F3	SPI1	POU4F1	NFYC				COX7C	GRIN1	ECPAS	LOC116806853
ABRAXAS1				POU4F3	SPIB	PRDM9	POU3F4				CPLANE1	GRK2	EDIL3	LOC116806854
ABRAXAS2				PPARG	Stat2	PROP1	RXRB				CPLX1	GRK6	ELAVL2	LOC116806857
ABT1				PRDM9	Thap11	RFX1	Sox6				CREB3	GRPEL2	ELP1	LOC116806862
ABTB1				PROP1	VSX2	RFX2	THRA				CSMD2	HDAC7	ENC1	LOC116806863
ABTB2				RBPJ	WT1	RFX3	ZNF740				CSNK1G3	HEYL	ENHO	LOC116806864
ACAA1				RFX1	ZFP14	RFX4					CTIF	HIVEP3	EPG5	LOC116806866
ACAA2				RFX2	ZKSCAN5	RFX5					CTSL	HLF	ERBIN	LOC116806867
ACACA				RFX3	ZNF148	Rfx6					CWC27	HOOK1	ERCC6L2	LOC116806869
ACAD11				RFX4	ZNF281	RFX7					CZH5orf51	HSD17B10	ERCC8	LOC116806870
ACAD8				RFX5	ZNF382	RREB1					CZH5orf63	IAH1	F2R	LOC116806871
ACAD9				RFX6	ZNF530	SP1					CZH9orf64	IFFO2	F2RL2	LOC116806872
ACADL				RFX7	ZNF708	SP2					CZH9orf85	IGF1R	FAM169A	LOC116806874
ACADM				RREB1	ZNF93	SP3					DAPK1	ILF3	FAM172A	LOC116806875
ACADS				SP1	Arid3b	SP4					DCP2	ISYNA1	FAM214B	LOC116806876
ACADSB				SP2	EMX1	SP5					DCTN3	KCNQ2	FAM219A	LOC116806878
ACADVL				SP3	EMX2	SP8					DDX1	KCTD16	FANCG	LOC116806879
ACAN				SP4	ESRRB	SP9					DDX58	KDM2A	FBXL17	LOC116806881
ACAP1				SP5	Arid5a	SPI1					DENND4C	KDM4A	FEM1C	LOC116806882
ACAP2				SP8	CDX2	SPIB					DGKQ	KIAA1522	FER	LOC116806883
ACAP3				SP9	FOSL2	Stat2					DIPK2A	KYAT1	FN3KRP	LOC116806885
ACAT1				SPI1	FOXA1	TFAP2B					DIRAS2	LACTB2	FOXE1	LOC116806886
ACAT2				SPIB	Foxj2	Thap11					DMXL1	LAMTOR5	FUT10	LOC116806887
ACBD3				Stat2	FOXJ2::ELF1	VSX2					DNAJA1	LFNG	FXN	LOC116806888
ACBD4				Thap11	FOXL1	WT1					DNAJB5	LGI1	GADD45G	LOC116806889
ACBD5				WT1	Foxl2	YY2					DNAJC21	LOC100223161	GAS1	LOC116806891
ACBD6				YY2	GATA6	ZFP14					DNAJC25	LOC100224701	GBA2	LOC116806892
ACBD7				ZKSCAN5	HNF1A	ZKSCAN5					DTWD2	LOC100224883	GDA	LOC116806894
ACCS				ZNF148	HNF1B	ZNF148					DYM	LOC100225915	GDNF	LOC116806897
ACE				ZNF263	HOXD12::ELK1	ZNF263					ECPAS	LOC100225943	GFM2	LOC116806898
ACER3				ZNF281	IRF4	ZNF281					EDIL3	LOC100226232	GIN1	LOC116806899
ACHE				ZNF530	IRF9	ZNF530					EFNA5	LOC100226888	GINS3	LOC116806903
ACIN1				ZNF701	LHX1	ZNF701					EIF3B	LOC100227038	GLDC	LOC116806904
ACKR3				ZNF708	LHX8	ZNF93					EIF4G2	LOC100227898	GLIS3	LOC116806905
ACLY				ZNF93	LMX1A	EGR4					ELAVL2	LOC100228473	GNE	LOC116806906
ACMSD				Arnt	MEOX1	EVX2					ELP1	LOC100229947	GOLPH3	LOC116806907
ACO1				BACH1	MEOX2	Bach1::Mafk					EML6	LOC101233502	GPBP1	LOC116806909
ACO2				BARX2	mix-a	GFI1					ENC1	LOC105759233	GRHPR	LOC116806910
ACOT11				CREB3L1	MIXL1	Gfi1B					ENHO	LOC115490792	GRIN3A	LOC116806912
ACOT12				Creb3l2	NFIB	LBX1					EPM2A	LOC115490872	HABP4	LOC116806914
ACOT13				Dlx2	NKX6-1	MAFA					ERBIN	LOC115492386	HCN1	LOC116806915
ACOT7				E2F6	NR2F1	Mlxip					ERCC6L2	LOC115493642	HDHD2	LOC116806917
ACOT8				Bcl11B	ONECUT3	NFATC3					ERCC8	LOC115493688	HEXB	LOC116806918
ACOT9				ETV7	POU2F1	Nfe2l2					ERI1	LOC115494113	HINT1	LOC116806920
ACOX1				EWSR1-FLI1	POU2F2	NR5A2					F2R	LOC115496894	HINT2	LOC116806923
ACOX2				FOSL1	POU4F2	PAX4					F2RL2	LOC116806908	HMGCR	LOC116806924
ACOX3				FOXP2	SOX13	POU5F1B					FABP5	LOC116808583	HMGCS1	LOC116806940
ACP1				Hmx3	SOX15	RUNX3					FAM169A	LOC116808675	HNRNPK	LOC116806944
ACP2				MEIS3	Sox3	XBP1					FAM172A	LOC121468651	HOMER1	LOC116806946
ACP6				Nfatc2	SOX8	ZNF257					FAM214B	LOC121468667	HOOK3	LOC116806947
ACSBG1				NFATC4	STAT1::STAT2						FAM217B	LOC121470060	HSD17B4	LOC116806949
ACSBG2				NFIA	VAX1						FAM219A	LOC121470724	HTR1A	LOC116806951
ACSF3				Nr1H2	ZNF324						FANCG	LOC121470875	HTR1F	LOC116806952
ACSL1				PAX3							FAXC	LOC121470880	IDUA	LOC116806954
ACSL3				Pax7							FBN2	LOC121470883	IER3IP1	LOC116806957
ACSL4				PITX2							FBXL17	LOC121470935	IL11RA	LOC116806964
ACSL6				PKNOX1							FCHO2	LRATD2	IL6ST	LOC116806965
ACSS1				RORC							FEM1C	LRRC42	INIP	LOC116806966
ACSS2				Sox11							FER	LRTM2	IPO11	LOC116806967
ACSS3				SOX21							FILIP1L	MACF1	ISCA1	LOC116806970
ACTA2				SREBF2							FLRT3	MAPK6	ISOC1	LOC116806972
ACTB				TBX19							FNTA	MBP	ITGA1	LOC116806978
ACTG1				TEF							FOXE1	MCF2	ITGA2	LOC116806979
ACTL6A				TFDP1							FUT10	MDK	JMY	LOC116806982
ACTL6B				TLX2							FXN	MED23	KANK1	LOC116806985
ACTN1				ZBTB7C							GADD45G	MEIS1	KATNAL2	LOC116806990
ACTN2				ZFP42							GADL1	MKNK2	KCNN2	LOC116806993
ACTN4				ZNF282							GAK	MMD	KIAA0825	LOC116806998
ACTR10				ZNF449							GAS1	MOB2	KIAA1328	LOC121468346
ACTR1A				ZNF610							GBA2	MPC2	KIAA1958	LOC121468347
ACTR2											GBE1	MPPED2	KIAA2026	LOC121468348
ACTR3											GDA	MRPL49	KIF2A	LOC121468353
ACTR3B											GDNF	NAA60	KLF4	LOC121468355
ACTR5											GFM2	NDST2	KLF9	LOC121468356
ACTR6											GHR	NECAB3	LIFR	LOC121468358
ACTR8											GIN1	NECAP1	LINGO2	LOC121468359
ACVR1											GLIS3	NEDD4L	LIPG	LOC121468361
ACVR1B											GNB1L	NEGR1	LMBRD2	LOC121468363
ACVR2A											GNE	NEK6	LMNB1	LOC121468366
ACVR2B											GOLM1	NHSL2	LOC100217858	LOC121468369
ACVRL1											GOLPH3	NMT1	LOC100218959	LOC121468371
ACYP1											GPBP1	NOL4L	LOC100221074	LOC121468372
ACYP2											GRAMD2B	NR2F6	LOC100221408	LOC121468373
ADA											GRHPR	NRBF2	LOC100221996	LOC121468374
ADA2											GRIN3A	OPHN1	LOC100222722	LOC121468376
ADAL											HABP4	ORMDL3	LOC100224449	LOC121469174
ADAM10											HCN1	OSGIN1	LOC100225249	LOC121470900
ADAM11											HDAC9	P3H3	LOC100226145	LOC121471081
ADAM12											HDHD2	PDE7B	LOC100227745	PIWIL1
ADAM15											HEXB	PEMT	LOC100228406	RHBG
ADAM17											HINT1	PGS1	LOC100229224
ADAM19											HINT2	PHYHIPL	LOC100229373
ADAM22											HMGCR	PKD1	LOC100229438
ADAM23											HMGCS1	PKIA	LOC100230245
ADAM33											HNRNPK	POU3F3	LOC100230481
ADAM8											HOMER1	PPARGC1B	LOC100231574
ADAM9											HOOK3	PPM1A	LOC105760850
ADAMTS1											HSD17B4	PRDX6	LOC105760853
ADAMTS10											HSF2	PUS1	LOC105760861
ADAMTS12											HTR1A	RAB11FIP4	LOC115490768
ADAMTS13											IDUA	RABAC1	LOC115490991
ADAMTS14											IER3IP1	RANBP3	LOC115490997
ADAMTS15											IFTAP	RAP2C	LOC115491002
ADAMTS17											IL11RA	RIMS4	LOC115491014
ADAMTS18											IL6ST	RNF157	LOC115491017
ADAMTS19											ING1	RPL35A	LOC115491033
ADAMTS2											INIP	RPN1	LOC115491122
ADAMTS20											IPO11	RPS15	LOC115491171
ADAMTS3											IQGAP2	RTKN2	LOC115491243
ADAMTS5											ISCA1	RXRA	LOC115491283
ADAMTS6											ISOC1	SAMD4B	LOC115491284
ADAMTS7											ITGA1	SCLY	LOC115498407
ADAMTS8											ITGA2	SCRT2	LOC116807717
ADAMTS9											JAK2	SDK2	LOC121468087
ADAMTSL1											JMY	SEC23B	LOC121468107
ADAMTSL2											KANK1	SEMA4G	LOC121468114
ADAMTSL3											KATNAL2	SF3A2	LOC121468153
ADAP1											KCNIP2	SFTPD	LOC121468215
ADAR											KCNJ11	SH3BGRL3	LOC121468783
ADARB1											KCNN2	SH3GL1	LOXHD1
ADARB2											KCNQ2	SHC1	LPAR1
ADAT1											KDM4C	SHF	LPL
ADAT2											KIAA0825	SIK1	LSM5
ADCK1											KIAA1328	SLC16A6	LYRM7
ADCK2											KIAA1958	SLC25A1	LYSMD3
ADCY1											KIAA2026	SLC38A3	MACIR
ADCY2											KIF2A	SLC39A11	MAMDC2
ADCY3											KLF4	SNRNP27	MAP1B
ADCY5											KLF5	SOX9	MAP3K1
ADCY6											KLF9	SPAG9	MARVELD2
ADCY7											KLHL25	SPOUT1	MBLAC2
ADCY8											LIFR	STIM1	MCC
ADCY9											LINGO2	SUSD6	MCTP1
ADCYAP1											LIPG	SYT12	ME2
ADCYAP1R1											LLPH	TACC1	MED18
ADD1											LMBRD2	TCIM	MEF2C
ADD2											LMNB1	THRAP3	MIER3
ADD3											LOC100217858	THRB	MLLT3
ADGB											LOC100218959	TMEM9B	MOCS1
ADGRA1											LOC100220391	TMSB15B	MOCS2
ADGRA2											LOC100221074	TNKS	MRPL17
ADGRA3											LOC100221408	TNRC6C	MRPS27
ADGRB1											LOC100221996	TOP1	MRPS30
ADGRB2											LOC100222722	TP53BP1	MRPS36
ADGRB3											LOC100223126	UBTD2	MTREX
ADGRF4											LOC100223161	UNC5D	MTX3
ADGRF5											LOC100223410	UQCR11	MYORG
ADGRG1											LOC100224449	URB1	NADK2
ADGRG2											LOC100224500	VWA1	NANS
ADGRG3											LOC100224709	WNK4	NDUFS4
ADGRG4											LOC100225249	ZBTB11	NFIB
ADGRG6											LOC100226145	ZBTB20	NFIL3
ADGRL2											LOC100226286	ZBTB8B	NIPBL
ADGRL3											LOC100226810	ZCCHC10	NLN
ADGRL4											LOC100226815	ZDHHC4	NMRK1
ADGRV1											LOC100227745	ZFC3H1	NOL6
ADHFE1											LOC100228406	ZMYND10	NR2F1
ADI1											LOC100229205	ZNF142	NRG1
ADIPOR1											LOC100229224	CBX2	NTRK2
ADIPOR2											LOC100229438	CHD1W	NUDT12
ADK											LOC100230245	IL17B	NUDT2
ADNP2											LOC100230481	KPNA2	OSMR
ADO											LOC100231574	LIF	PALM2AKAP2
ADORA1											LOC100232212	LOC100189940	PAM
ADORA2A											LOC105760850	LOC100190109	PARP8
ADORA2B											LOC105760861	LOC100190380	PCGF3
ADPGK											LOC115490991	LOC100219450	PCSK1
ADPRH											LOC115490997	LOC100222403	PCSK5
ADPRM											LOC115491002	LOC100225394	PDE4D
ADPRS											LOC115491014	LOC105759498	PDZD2
ADRA1B											LOC115491015	LOC115490841	PELO
ADRA1D											LOC115491017	LOC115491281	PGGT1B
ADRA2A											LOC115491033	LOC115492298	PGM5
ADRA2C											LOC115491110	LOC115493503	PHF24
ADRB1											LOC115491122	LOC115496917	PIAS2
ADRB2											LOC115491243	LOC115496983	PIGG
ADRM1											LOC115491283	LOC115496997	PIGM
ADSL											LOC115491284	LOC115497110	PIK3C3
ADSS1											LOC115493557	LOC115497113	PIK3R1
ADSS2											LOC115494014	LOC115497115	PIP5K1B
AEBP1											LOC115494015	LOC115497649	PJA2
AEBP2											LOC115494557	LOC115497695	PLCXD3
AEN											LOC115495250	LOC115498347	PLIN2
AFAP1											LOC115496032	LOC116806631	PLK2
AFAP1L1											LOC115496046	LOC116806641	PLPP1
AFAP1L2											LOC116808583	LOC116806651	PLPPR1
AFDN											LOC121468087	LOC116806853	POC5
AFF1											LOC121468093	LOC116806854	POLK
AFF2											LOC121468107	LOC116806857	PPIC
AFF3											LOC121468109	LOC116806862	PPIP5K2
AFF4											LOC121468114	LOC116806863	PRICKLE1
AFG1L											LOC121468153	LOC116806864	PRR16
AFG3L2											LOC121468191	LOC116806866	PRRC1
AFMID											LOC121468215	LOC116806867	PRUNE2
AFTPH											LOC121469672	LOC116806869	PSAT1
AGA											LOC121470606	LOC116806870	PSD3
AGAP1											LOXHD1	LOC116806871	PSIP1
AGAP2											LPAR1	LOC116806872	PTAR1
AGAP3											LPL	LOC116806874	PTBP3
AGBL5											LRRC4	LOC116806875	PTCD2
AGFG1											LSM5	LOC116806876	PTCH1
AGGF1											LYRM7	LOC116806878	PTGR1
AGK											LYSMD3	LOC116806879	PTPRD
AGL											MAP1B	LOC116806880	PXYLP1
AGMAT											MAP3K1	LOC116806881	RAB3C
AGMO											MARVELD2	LOC116806882	RAD23B
AGO2											MAST4	LOC116806883	RAI14
AGO3											MB21D2	LOC116806885	RANBP3L
AGPAT1											MBLAC2	LOC116806886	RASA1
AGPAT2											MCC	LOC116806887	RASGRF2
AGPAT3											MCTP1	LOC116806888	RCL1
AGPAT4											ME2	LOC116806889	REEP5
AGPAT5											MED1	LOC116806891	RFK
AGPS											MED18	LOC116806892	RFX3
AGRN											MEF2C	LOC116806894	RGMB
AGT											MEIS1	LOC116806897	RGP1
AGTPBP1											MIER3	LOC116806898	RHOBTB3
AHCY											MLLT3	LOC116806899	RIC1
AHCYL1											MOCS2	LOC116806903	RICTOR
AHCYL2											MRPL17	LOC116806904	RMI1
AHDC1											MRPS30	LOC116806905	RNF165
AHI1											MRPS36	LOC116806906	RNF180
AHNAK											MRTFA	LOC116806907	RNF20
AHNAK2											MTDH	LOC116806909	RNF38
AHR											MTMR12	LOC116806910	RORB
AHSA1											MTREX	LOC116806912	RPIA
AHSA2P											MTX3	LOC116806914	RPL37
AIDA											MYO16	LOC116806915	RPP25L
AIF1L											MYORG	LOC116806917	RPS23
AIFM1											NAALADL2	LOC116806918	RPS6
AIFM3											NADK2	LOC116806920	RUSC2
AIG1											NANS	LOC116806923	S1PR3
AIMP1											NAV2	LOC116806938	SCAMP1
AIMP2											NCAPG	LOC116806940	SECISBP2
AJAP1											NDUFB2	LOC116806944	SELENOP
AJM1											NDUFS4	LOC116806946	SEMA4D
AK1											NEBL	LOC116806947	SEMA6A
AK2											NELL2	LOC116806949	SERINC5
AK3											NFIB	LOC116806951	SETBP1
AK4											NFIL3	LOC116806952	SETD9
AK5											NIPBL	LOC116806954	SH3GL2
AK6											NLN	LOC116806957	SHB
AK7											NMRK1	LOC116806961	SHC3
AK8											NNT	LOC116806966	SHLD3
AK9											NOL6	LOC116806967	SIGLEC15
AKAP1											NPR3	LOC116806970	SIGMAR1
AKAP10											NR0B1	LOC116806972	SLC12A2
AKAP11											NR1D2	LOC116806973	SLC1A3
AKAP12											NR2F1	LOC116806978	SLC24A2
AKAP13											NRG1	LOC116806979	SLC30A5
AKAP17A											NSDHL	LOC116806985	SLC35D2
AKAP5											NSG2	LOC116806990	SLC44A1
AKAP6											NTNG1	LOC116806993	SLC49A3
AKAP7											NTRK2	LOC116806994	SMAD2
AKAP8											NUBPL	LOC116806998	SMAD7
AKAP8L											NUDT12	LOC116808032	SMARCA2
AKAP9											NUDT2	LOC116808539	SMU1
AKIRIN2											NYAP2	LOC116808597	SNX24
AKNA											OSMR	LOC116808918	SNX30
AKNAD1											PAK5	LOC116809045	SPIN1
AKR1A1											PALM2AKAP2	LOC121468346	SPON1
AKR1D1											PAM	LOC121468348	SPTLC1
AKR7A2											PAPSS2	LOC121468353	SRP19
AKT1											PARM1	LOC121468355	SSBP2
AKT3											PARP8	LOC121468359	ST8SIA4
ALAD											PCGF3	LOC121468361	ST8SIA5
ALAS1											PCGF5	LOC121468363	STARD4
ALCAM											PCSK1	LOC121468366	STK3
ALDH16A1											PCSK5	LOC121468369	STOML2
ALDH18A1											PDE1A	LOC121468371	SUB1
ALDH1A2											PDE4D	LOC121468372	SV2C
ALDH1L2											PDE7B	LOC121468373	SYK
ALDH2											PDZD2	LOC121468374	SYT4
ALDH3A2											PELO	LOC121468376	TARS1
ALDH4A1											PGM5	LOC121468734	TBC1D2
ALDH5A1											PGRMC1	LOC121469399	TBCA
ALDH6A1											PHAX	LOC121469952	TDRD7
ALDH7A1											PHF24	LOC121469967	TENT2
ALDH8A1											PIAS2	LOC121470190	THAP1
ALDH9A1											PIGG	LOC121470200	TJP2
ALDOC											PIK3C3	LOC121470416	TLN1
ALG1											PIK3CD	LOC121470471	TMEM161B
ALG11											PIK3R1	LOC121470674	TMEM167A
ALG12											PIP5K1B	LOC121470683	TMEM267
ALG14											PJA2	LOC121470696	TMEM271
ALG2											PLA2R1	LOC121470773	TMEM8B
ALG3											PLIN2	LOC121470840	TMOD1
ALG5											PLK2	LOC121470962	TNPO1
ALG6											PLPP1	LOC121471038	TRPM3
ALG8											PLPPR1	LOC121471055	TSTD2
ALG9											POC5	MYO18B	TTC37
ALK											POLK	PIWIL1	TTC7B
ALKAL2											POU1F1	RASSF10	TUSC1
ALKBH1											PPFIA2	RHCG	TUT7
ALKBH2											PPIC	SLC30A2	UBAP1
ALKBH3											PPIP5K2	TRNAL-UAG	UBE2R2
ALKBH4											PRDM15		UBQLN1
ALKBH5											PRELID3A		UGCG
ALKBH7											PRKAA1		UHRF2
ALKBH8											PROS1		UNC13B
ALMS1											PRR16		VLDLR
ALOX5											PRRC1		VPS13A
ALPK2											PRUNE2		WDR36
ALPK3											PSAT1		WDR70
ALPL											PSD3		XPA
ALS2											PSIP1		ZCCHC7
ALS2CL											PSMG1		ZFAND5
ALYREF											PSTPIP1		ZNF131
AMBRA1											PTBP2		ZNF366
AMD1											PTCD2		ZNF462
AMDHD1											PTCH1		ZNF608
AMDHD2											PTGR1		ZSWIM6
AMER1											PTPRD		ACER2
AMER2											RAB3C		AMACR
AMER3											RABGGTB		ANKRD31
AMFR											RAD1		ARL14EPL
AMH											RAD23B		C1QTNF3
AMIGO1											RAI14		C6
AMIGO2											RANBP3L		C7
AMIGO3											RAPH1		CCDC112
AMMECR1											RASA1		CCL19
AMMECR1L											RASGRF2		CCL28
AMN1											RCL1		CD180
AMOT											REEP5		CKS2
AMOTL1											REPS2		DNAI1
AMOTL2											RFK		F2RL1
AMPD2											RFX3		HACD4
AMPD3											RGMB		HAPLN1
AMPH											RGP1		LOC100218792
AMT											RHOBTB3		LOC100219012
AMZ1											RIC1		LOC100225683
ANAPC1											RICTOR		LOC100226213
ANAPC10											RIPOR2		LOC100229304
ANAPC11											RIT2		LOC100231488
ANAPC13											RNASEH2B		LOC101233072
ANAPC15											RNF165		LOC101233989
ANAPC16											RNF170		LOC105760834
ANAPC2											RNF180		LOC105760847
ANAPC4											RNF20		LOC115490752
ANAPC5											RNF38		LOC115490935
ANAPC7											ROBO1		LOC115490936
ANGEL1											ROBO2		LOC115490947
ANGEL2											RORB		LOC115490948
ANGPT2											RPL10		LOC115490958
ANGPT4											RPL37		LOC115490963
ANGPTL1											RPP25L		LOC115490968
ANGPTL2											RPRD1A		LOC115490970
ANGPTL4											RPRML		LOC115490975
ANGPTL7											RPS23		LOC115490984
ANK1											RPS6		LOC115490985
ANK2											RUSC2		LOC115490989
ANK3											S1PR3		LOC115491012
ANKDD1A											SELENOP		LOC115491036
ANKDD1B											SEMA4D		LOC115491037
ANKFN1											SEMA6A		LOC115491041
ANKFY1											SERINC5		LOC115491060
ANKH											SETBP1		LOC115491061
ANKIB1											SETD9		LOC115491064
ANKLE2											SH3GL2		LOC115491071
ANKMY2											SH3PXD2A		LOC115491072
ANKRA2											SHB		LOC115491073
ANKRD10											SHC3		LOC115491091
ANKRD11											SHLD3		LOC115491106
ANKRD12											SIGLEC15		LOC115491108
ANKRD13A											SIGMAR1		LOC115491111
ANKRD13B											SLC12A2		LOC115491119
ANKRD13C											SLC1A1		LOC115491123
ANKRD13D											SLC1A3		LOC115491124
ANKRD16											SLC24A2		LOC115491129
ANKRD17											SLC25A46		LOC115491134
ANKRD22											SLC25A51		LOC115491135
ANKRD24											SLC30A5		LOC115491136
ANKRD26											SLC35D2		LOC115491137
ANKRD27											SLC38A9		LOC115491138
ANKRD28											SLC44A1		LOC115491144
ANKRD29											SLC49A3		LOC115491148
ANKRD33B											SLCO3A1		LOC115491150
ANKRD34A											SMAD2		LOC115491151
ANKRD34C											SMAD7		LOC115491152
ANKRD35											SMARCA2		LOC115491172
ANKRD37											SMARCAD1		LOC115491173
ANKRD39											SMIM15		LOC115491176
ANKRD40											SMU1		LOC115491184
ANKRD44											SNX24		LOC115491203
ANKRD46											SOX21		LOC115491205
ANKRD49											SOX9		LOC115491217
ANKRD50											SPIN1		LOC115491218
ANKRD52											SPTLC1		LOC115491220
ANKRD54											SRGAP3		LOC115491224
ANKRD55											SRP19		LOC115491226
ANKRD6											SSBP2		LOC115491256
ANKRD66											ST8SIA4		LOC115491271
ANKRD9											ST8SIA5		LOC115491277
ANKS1A											STARD4		LOC115491279
ANKS1B											STARD8		LOC115491282
ANKS3											STOML2		LOC115491288
ANKS6											SUB1		LOC115491298
ANLN											SV2C		LOC115495186
ANO1											SYK		LOC115496981
ANO10											SYT4		LOC115498346
ANO3											TARS1		LOC116806751
ANO4											TBC1D2		LOC116806780
ANO5											TDRD7		LOC116806790
ANO6											TENT2		LOC116806799
ANO8											TESK1		LOC116806809
ANOS1											THAP1		LOC116806816
ANP32A											TJP2		LOC116806821
ANP32E											TLN1		LOC116806836
ANTKMT											TMEM161B		LOC116806841
ANTXR1											TMEM167A		LOC121468088
ANTXR2											TMEM171		LOC121468089
ANTXRL											TMEM175		LOC121468099
ANXA11											TMEM271		LOC121468106
ANXA2											TMEM8B		LOC121468110
ANXA4											TMOD1		LOC121468111
ANXA5											TNPO1		LOC121468133
ANXA6											TPGS2		LOC121468135
ANXA7											TRIM23		LOC121468138
AOC1											TRPM3		LOC121468140
AOPEP											TSTD2		LOC121468141
AOX1											TTC37		LOC121468149
AP1AR											TUSC1		LOC121468156
AP1B1											TUT7		LOC121468157
AP1G1											UBAP1		LOC121468172
AP1M1											UBAP2		LOC121468175
AP1S1											UBE2R2		LOC121468177
AP1S2											UBQLN1		LOC121468179
AP2A2											UBXN4		LOC121468183
AP2B1											UGCG		LOC121468184
AP2M1											UHRF2		LOC121468186
AP2S1											UNC13B		LOC121468189
AP3B1											UNC5C		LOC121468203
AP3B2											UROD		LOC121468204
AP3D1											VLDLR		LOC121468209
AP3M1											VPS13A		LOC121468213
AP3M2											WDR70		LOC121468216
AP3S1											XKR4		LOC121468222
AP3S2											XPA		LOC121468223
AP4B1											XYLT1		LOC121468225
AP4E1											ZCCHC7		LOC121469882
AP4M1											ZDHHC21		LOC121470988
AP4S1											ZDHHC22		LRRC70
AP5M1											ZFAND5		LURAP1L
AP5S1											ZFYVE16		LVRN
AP5Z1											ZNF131		MELK
APAF1											ZNF335		MIR204-1
APBA1											ZNF366		MIR23
APBA2											ZNF367		MIR2992
APBA3											ZNF462		MIR365-2
APBB1											ZNF608		MIR9-2
APBB2											ZNF648		RFESD
APBB3											ZSWIM6		SALL4
APC											ACER2		SLC26A1
APC2											AMACR		SLC27A6
APCDD1											ANKRD31		SLC28A3
APCDD1L											ANXA1		SLC46A2
APELA											ARL14EPL		SPAG8
APEX1											ARRDC1		SPINK4
APH1A											C1QTNF3		TAL2
API5											C6		TRABD2A
APLF											C7		TYRP1
APLP2											CCDC112		XRCC4
APOA1											CCL19		ZBTB7C
APOC3											CCL28
APOD											CD180
APOH											CD320
APOLD1											CER1
APOO											CKS2
APOOL											DEPDC1B
APPBP2											DHFR
APPL1											DNAI1
APPL2											DOCK8
APRT											EOMES
APTX											GPR143
AQP1											HAPLN1
AQP11											HSD17B3
AQP3											IL1R2
AQP4											IL7R
AQP9											LOC100190718
AQR											LOC100218792
ARAP1											LOC100219846
ARAP2											LOC100223901
ARAP3											LOC100225683
ARC											LOC100226213
ARCN1											LOC100227533
AREL1											LOC100228216
ARF1											LOC100231488
ARF3											LOC100232251
ARF4											LOC101233072
ARF6											LOC101233669
ARFGAP1											LOC101233989
ARFGAP2											LOC105759033
ARFGAP3											LOC105759512
ARFGEF1											LOC105759570
ARFGEF2											LOC105760834
ARFGEF3											LOC105760847
ARFIP1											LOC115490935
ARFIP2											LOC115490936
ARFRP1											LOC115490947
ARG2											LOC115490948
ARGLU1											LOC115490958
ARHGAP1											LOC115490968
ARHGAP10											LOC115490970
ARHGAP12											LOC115490975
ARHGAP15											LOC115490984
ARHGAP17											LOC115490985
ARHGAP18											LOC115490989
ARHGAP19											LOC115491012
ARHGAP20											LOC115491013
ARHGAP21											LOC115491019
ARHGAP22											LOC115491036
ARHGAP23											LOC115491037
ARHGAP24											LOC115491041
ARHGAP25											LOC115491047
ARHGAP26											LOC115491060
ARHGAP27											LOC115491061
ARHGAP29											LOC115491064
ARHGAP31											LOC115491071
ARHGAP32											LOC115491072
ARHGAP35											LOC115491073
ARHGAP39											LOC115491081
ARHGAP42											LOC115491091
ARHGAP44											LOC115491101
ARHGAP45											LOC115491106
ARHGAP5											LOC115491108
ARHGAP6											LOC115491111
ARHGDIA											LOC115491118
ARHGDIB											LOC115491119
ARHGDIG											LOC115491124
ARHGEF1											LOC115491129
ARHGEF10											LOC115491134
ARHGEF10L											LOC115491135
ARHGEF11											LOC115491136
ARHGEF12											LOC115491137
ARHGEF16											LOC115491138
ARHGEF17											LOC115491139
ARHGEF18											LOC115491144
ARHGEF2											LOC115491145
ARHGEF26											LOC115491148
ARHGEF28											LOC115491150
ARHGEF3											LOC115491151
ARHGEF33											LOC115491152
ARHGEF37											LOC115491159
ARHGEF4											LOC115491172
ARHGEF5											LOC115491173
ARHGEF6											LOC115491176
ARHGEF7											LOC115491184
ARHGEF9											LOC115491203
ARID1A											LOC115491205
ARID1B											LOC115491211
ARID2											LOC115491218
ARID3A											LOC115491220
ARID3B											LOC115491224
ARID4A											LOC115491226
ARID4B											LOC115491242
ARID5A											LOC115491256
ARID5B											LOC115491259
ARIH1											LOC115491264
ARIH2											LOC115491266
ARL1											LOC115491267
ARL13A											LOC115491268
ARL13B											LOC115491277
ARL15											LOC115491279
ARL16											LOC115491282
ARL2											LOC115491288
ARL3											LOC115491658
ARL4A											LOC115493743
ARL4C											LOC115493860
ARL5A											LOC115494141
ARL5B											LOC115494208
ARL6											LOC115494750
ARL6IP1											LOC115495063
ARL6IP4											LOC115495231
ARL6IP5											LOC115495240
ARL8A											LOC115495610
ARL8B											LOC115495777
ARL9											LOC115496129
ARMC1											LOC115496143
ARMC10											LOC115496229
ARMC2											LOC115496895
ARMC3											LOC115497017
ARMC5											LOC115497033
ARMC6											LOC115497405
ARMC7											LOC115497591
ARMC8											LOC115497925
ARMC9											LOC115498272
ARMH3											LOC116806744
ARMH4											LOC116806780
ARMT1											LOC116806799
ARNT											LOC116806816
ARNT2											LOC116806821
ARNTL											LOC116806836
ARNTL2											LOC116806841
ARPC1A											LOC116807806
ARPC1B											LOC116808061
ARPC2											LOC116808173
ARPC3											LOC116808234
ARPC4											LOC116808417
ARPC5											LOC116808597
ARPC5L											LOC121468088
ARPP19											LOC121468089
ARPP21											LOC121468092
ARRB1											LOC121468099
ARRDC2											LOC121468100
ARRDC3											LOC121468106
ARRDC4											LOC121468110
ARSA											LOC121468122
ARSB											LOC121468132
ARSG											LOC121468133
ARSJ											LOC121468135
ARSK											LOC121468138
ARV1											LOC121468140
ARVCF											LOC121468141
ARX											LOC121468149
ASAH1											LOC121468151
ASAP1											LOC121468156
ASAP2											LOC121468157
ASAP3											LOC121468158
ASB1											LOC121468163
ASB13											LOC121468168
ASB2											LOC121468172
ASB3											LOC121468174
ASB5											LOC121468175
ASB6											LOC121468177
ASB7											LOC121468179
ASB8											LOC121468181
ASCC1											LOC121468183
ASCC2											LOC121468184
ASCC3											LOC121468186
ASCL1											LOC121468189
ASCL3											LOC121468195
ASDURF											LOC121468198
ASF1A											LOC121468203
ASH1L											LOC121468204
ASH2L											LOC121468208
ASIC3											LOC121468209
ASIC4											LOC121468212
ASMTL											LOC121468216
ASNS											LOC121468217
ASNSD1											LOC121468219
ASPA											LOC121468220
ASPG											LOC121468222
ASPHD2											LOC121468223
ASPSCR1											LOC121468225
ASRGL1											LOC121469123
ASS1											LOC121469153
ASTE1											LOC121469197
ASTN1											LOC121469277
ASTN2											LOC121469294
ASXL1											LOC121469346
ASXL2											LOC121469357
ASXL3											LOC121469429
ASZ1											LOC121469440
ATAD1											LOC121469461
ATAD2											LOC121469697
ATAD2B											LOC121469792
ATAD5											LOC121470147
ATAT1											LOC121470168
ATCAY											LOC121470170
ATE1											LOC121470273
ATF1											LOC121470369
ATF2											LOC121470382
ATF3											LOC121470453
ATF4											LOC121470472
ATF6											LOC121470528
ATG10											LOC121470587
ATG101											LOC121470684
ATG12											LOC121470733
ATG13											LOC121471047
ATG14											LRRC70
ATG16L1											LURAP1L
ATG2A											LVRN
ATG2B											MELK
ATG3											MIR204-1
ATG4A											MIR23
ATG4B											MIR24
ATG4C											MIR2954
ATG4D											MIR2973
ATG5											MIR2992
ATG7											MIR458
ATG9A											MIR9-2
ATG9B											MYH15
ATIC											RFESD
ATL1											SH2D1A
ATL2											SHOC1
ATM											SKA1
ATMIN											SLC26A1
ATN1											SLC28A3
ATOH8											SLC30A8
ATOX1											SLC46A2
ATP10A											SPAG8
ATP11A											SPINK4
ATP11B											SPP2
ATP11C											SUSD1
ATP13A1											TAL2
ATP13A2											TRABD2A
ATP13A3											TRIM29
ATP1A1											TYRP1
ATP1A3											XRCC4
ATP1B1											ZBTB7C
ATP1B2
ATP1B3
ATP1B4
ATP23
ATP2A1
ATP2A2
ATP2A3
ATP2B1
ATP2B2
ATP2B3
ATP2B4
ATP2C1
ATP4A
ATP5F1A
ATP5F1B
ATP5F1C
ATP5F1D
ATP5F1E
ATP5IF1
ATP5MC1
ATP5MC3
ATP5ME
ATP5MF
ATP5MG
ATP5MJ
ATP5MK
ATP5PB
ATP5PD
ATP5PF
ATP5PO
ATP6
ATP6AP1
ATP6AP1L
ATP6AP2
ATP6V0A1
ATP6V0A2
ATP6V0B
ATP6V0C
ATP6V0D1
ATP6V0E1
ATP6V1A
ATP6V1B2
ATP6V1C1
ATP6V1D
ATP6V1E1
ATP6V1F
ATP6V1G1
ATP6V1H
ATP7A
ATP7B
ATP8
ATP8A1
ATP8A2
ATP8B1
ATP8B2
ATP9A
ATP9B
ATPAF1
ATPAF2
ATPSCKMT
ATR
ATRAID
ATRN
ATRNL1
ATRX
ATXN1
ATXN10
ATXN1L
ATXN2
ATXN3
ATXN7
ATXN7L1
ATXN7L2
ATXN7L3
AUH
AUP1
AURKAIP1
AVEN
AVL9
AVPI1
AVPR1A
AXIN1
AXIN2
AZI2
AZIN1
AZIN2
B2M
B3GALNT1
B3GALNT2
B3GALT1
B3GALT2
B3GALT4
B3GALT5
B3GALT6
B3GAT1
B3GAT2
B3GAT3
B3GLCT
B3GNT2
B3GNT4
B3GNT7
B3GNT9
B3GNTL1
B4GALNT1
B4GALNT3
B4GALNT4
B4GALT1
B4GALT2
B4GALT3
B4GALT4
B4GALT5
B4GALT6
B4GALT7
B4GAT1
B9D1
BAALC
BABAM1
BABAM2
BACE1
BACE2
BACH1
BACH2
BAG1
BAG2
BAG3
BAG4
BAG5
BAG6
BAHCC1
BAHD1
BAIAP2
BAIAP2L1
BAK1
BAMBI
BANF1
BANK1
BAP1
BARD1
BARX2
BASP1
BATF
BAX
BAZ1A
BAZ2A
BAZ2B
BBIP1
BBLN
BBOX1
BBS10
BBS12
BBS2
BBS4
BBS5
BBS7
BBS9
BBX
BCAN
BCAP31
BCAR1
BCAR3
BCAS1
BCAS2
BCAS3
BCAT1
BCAT2
BCCIP
BCDIN3D
BCHE
BCKDHA
BCKDHB
BCKDK
BCL10
BCL11A
BCL11B
BCL2
BCL2L1
BCL2L10
BCL2L11
BCL2L13
BCL6
BCL7A
BCL9
BCL9L
BCLAF1
BCLAF3
BCO1
BCO2
BCOR
BCORL1
BCR
BDH1
BDNF
BDP1
BECN1
BEGAIN
BEND2
BEND3
BEND4
BEND6
BEND7
BET1
BET1L
BFAR
BHLHA15
BHLHE22
BHLHE40
BHLHE41
BICC1
BICD1
BICD2
BICDL1
BICRA
BICRAL
BID
BIN1
BIN3
BIRC2
BIRC6
BIVM
BLM
BLMH
BLNK
BLOC1S1
BLOC1S2
BLOC1S3
BLOC1S4
BLOC1S5
BLOC1S6
BLVRA
BLZF1
BMERB1
BMF
BMI1
BMP1
BMP2
BMP2K
BMP3
BMP4
BMP6
BMP7
BMPER
BMPR1A
BMPR1B
BMPR2
BMS1
BMT2
BNIP1
BNIP2
BNIP3
BNIP3L
BOC
BOD1
BOD1L1
BOK
BOLA1
BOLA2B
BOLA3
BOP1
BORCS5
BORCS6
BORCS7
BORCS8
BPGM
BPHL
BPNT1
BPNT2
BPTF
BRAF
BRAT1
BRCA1
BRCA2
BRCC3
BRD1
BRD2
BRD3
BRD3OS
BRD4
BRD7
BRD8
BRD9
BRF1
BRF2
BRI3
BRI3BP
BRINP1
BRINP2
BRINP3
BRIP1
BRIX1
BRK1
BRMS1L
BROX
BRPF1
BRPF3
BRS3
BRSK2
BRWD1
BRWD3
BSCL2
BSDC1
BSG
BSN
BTAF1
BTBD1
BTBD10
BTBD11
BTBD17
BTBD19
BTBD2
BTBD3
BTBD6
BTBD7
BTBD8
BTBD9
BTD
BTF3
BTF3L4
BTG1
BTG2
BTRC
BUB1
BUB1B
BUB3
BUD13
BUD23
BUD31
BVES
BYSL
BZW1
BZW2
C10H15orf40
C10H15orf48
C10H15orf61
C11H16orf87
C12H3orf14
C12H3orf18
C13H5orf15
C13H5orf24
C14H16orf72
C14H7orf26
C14H7orf50
C15H12orf43
C15H12orf76
C15H22orf15
C15H22orf39
C17H9orf116
C17H9orf78
C18H17orf58
C18H17orf75
C1AH12orf29
C1AH12orf4
C1AH12orf73
C1AH12orf75
C1D
C1GALT1
C1GALT1C1
C1H11orf54
C1H11orf87
C1H12orf57
C1H21orf91
C1H2orf49
C1H3orf38
C1QB
C1QC
C1QL1
C1QL2
C1QL3
C1QTNF1
C1QTNF4
C1QTNF6
C1R
C20H20orf204
C21H1orf159
C21H1orf174
C21H1orf50
C22H2orf42
C22H2orf68
C23H1orf109
C23H1orf216
C25H1orf43
C26H1orf74
C26H6orf89
C27H17orf113
C28H19orf25
C28H19orf44
C2CD2
C2CD2L
C2CD3
C2CD4C
C2CD5
C2H18orf21
C2H1orf35
C2H5orf22
C2H6orf62
C2H7orf25
C2H8orf34
C2H8orf76
C2H8orf82
C30H19orf53
C32H17orf49
C34H19orf54
C35H6orf136
C3H1orf115
C3H1orf131
C3H1orf198
C3H6orf120
C4AH8orf48
C4H20orf27
C4H4orf46
C4H4orf50
C5H11orf24
C5H11orf49
C5H11orf58
C5H11orf96
C5H14orf132
C5H15orf62
C6H10orf143
C6H10orf71
C6H10orf88
C7H2orf69
C7H2orf76
C7H2orf88
C8G
C8H1orf112
C8H1orf21
C8H1orf52
C9H2orf72
C9H3orf33
C9H3orf70
C9orf72
CA10
CA4
CA5A
CA7
CA8
CAAP1
CAB39
CAB39L
CABCOCO1
CABIN1
CABLES1
CABLES2
CABP1
CABP2
CABP7
CACFD1
CACHD1
CACNA1A
CACNA1B
CACNA1C
CACNA1D
CACNA1E
CACNA1G
CACNA1H
CACNA1I
CACNA2D1
CACNA2D2
CACNA2D3
CACNB1
CACNB2
CACNB3
CACNB4
CACNG2
CACNG3
CACNG4
CACNG5
CACNG7
CACNG8
CACTIN
CACUL1
CACYBP
CAD
CADM1
CADM2
CADM4
CADPS
CADPS2
CALB1
CALB2
CALCR
CALCRL
CALD1
CALHM4
CALHM5
CALM1
CALM2
CALML4
CALR
CALU
CAMK1
CAMK1D
CAMK1G
CAMK2A
CAMK2B
CAMK2D
CAMK2G
CAMK2N1
CAMK2N2
CAMK4
CAMKK1
CAMKK2
CAMKMT
CAMKV
CAMLG
CAMSAP1
CAMSAP2
CAMSAP3
CAMTA1
CAMTA2
CAND1
CANT1
CANX
CAP1
CAP2
CAPN1
CAPN10
CAPN11
CAPN15
CAPN5
CAPN7
CAPRIN1
CAPRIN2
CAPS2
CAPZA1
CAPZA2
CAPZB
CARD19
CARD8
CARF
CARHSP1
CARM1
CARMIL1
CARMIL2
CARNMT1
CARNS1
CARS1
CARS2
CARTPT
CASC3
CASD1
CASK
CASKIN1
CASKIN2
CASP2
CASP3
CASP8AP2
CASP9
CAST
CASTOR1
CASTOR2
CAT
CAV1
CAV2
CAVIN1
CAVIN2
CAVIN4
CBFA2T2
CBFA2T3
CBFB
CBL
CBLB
CBLL1
CBLN1
CBLN2
CBLN4
CBR4
CBWD1
CBX1
CBX3
CBX4
CBX5
CBX6
CBX7
CBX8
CBY1
CC2D1A
CC2D1B
CC2D2A
CCAR1
CCBE1
CCDC102A
CCDC103
CCDC107
CCDC115
CCDC117
CCDC12
CCDC126
CCDC127
CCDC13
CCDC134
CCDC137
CCDC14
CCDC142
CCDC148
CCDC149
CCDC15
CCDC167
CCDC171
CCDC173
CCDC174
CCDC177
CCDC18
CCDC180
CCDC181
CCDC186
CCDC191
CCDC22
CCDC28A
CCDC30
CCDC32
CCDC34
CCDC39
CCDC40
CCDC43
CCDC47
CCDC50
CCDC51
CCDC59
CCDC6
CCDC61
CCDC62
CCDC65
CCDC66
CCDC71
CCDC71L
CCDC73
CCDC77
CCDC80
CCDC83
CCDC85A
CCDC85C
CCDC86
CCDC88A
CCDC88C
CCDC9
CCDC90B
CCDC91
CCDC92
CCDC92B
CCDC93
CCDC97
CCDC9B
CCK
CCKBR
CCL20
CCM2
CCM2L
CCN1
CCN2
CCN3
CCN5
CCNC
CCND1
CCND2
CCND3
CCNDBP1
CCNE1
CCNE2
CCNF
CCNG1
CCNG2
CCNH
CCNI
CCNJ
CCNK
CCNL1
CCNL2
CCNQ
CCNT1
CCNT2
CCNY
CCNYL1
CCP110
CCPG1
CCS
CCSER1
CCSER2
CCT2
CCT3
CCT4
CCT5
CCT7
CCT8
CCZ1
CD109
CD151
CD164
CD164L2
CD2
CD24
CD276
CD34
CD38
CD40
CD47
CD58
CD59
CD63
CD74
CD80
CD81
CD82
CD84
CD9
CD93
CD99L2
CDA
CDADC1
CDAN1
CDC123
CDC14A
CDC14B
CDC16
CDC23
CDC25A
CDC26
CDC27
CDC34
CDC37
CDC37L1
CDC40
CDC42
CDC42BPA
CDC42BPB
CDC42EP1
CDC42EP2
CDC42EP3
CDC42EP4
CDC42SE1
CDC42SE2
CDC5L
CDC73
CDCA5
CDCA7
CDCA7L
CDCP1
CDCP2
CDH10
CDH11
CDH12
CDH13
CDH18
CDH19
CDH2
CDH20
CDH22
CDH23
CDH4
CDH5
CDH7
CDH8
CDH9
CDHR1
CDHR2
CDIN1
CDIP1
CDIPT
CDK10
CDK12
CDK13
CDK14
CDK17
CDK18
CDK19
CDK2
CDK20
CDK2AP1
CDK2AP2
CDK3
CDK5
CDK5R1
CDK5R2
CDK5RAP1
CDK5RAP2
CDK5RAP3
CDK6
CDK7
CDK8
CDK9
CDKAL1
CDKL1
CDKL2
CDKL5
CDKN1A
CDKN1B
CDKN1C
CDKN2C
CDKN3
CDO1
CDON
CDR2
CDR2L
CDS1
CDS2
CDV3
CDYL
CDYL2
CEBPA
CEBPB
CEBPD
CEBPG
CEBPZ
CELF1
CELF2
CELF3
CELF4
CELF5
CELF6
CELSR1
CELSR2
CELSR3
CEMIP2
CENATAC
CEND1
CENPC
CENPH
CENPI
CENPK
CENPL
CENPM
CENPQ
CENPS
CENPT
CENPU
CENPV
CENPW
CENPX
CEP104
CEP112
CEP120
CEP126
CEP128
CEP131
CEP135
CEP152
CEP162
CEP164
CEP170
CEP170B
CEP19
CEP192
CEP20
CEP250
CEP290
CEP295
CEP350
CEP41
CEP43
CEP44
CEP57
CEP57L1
CEP63
CEP68
CEP76
CEP78
CEP83
CEP85
CEP85L
CEP89
CEP95
CEP97
CEPT1
CERCAM
CERK
CERKL
CERS1
CERS2
CERS3
CERS4
CERS6
CERT1
CES2
CETN2
CETN3
CFAP161
CFAP20
CFAP251
CFAP298
CFAP36
CFAP410
CFAP418
CFAP43
CFAP44
CFAP53
CFAP54
CFAP57
CFAP58
CFAP61
CFAP65
CFAP70
CFAP73
CFAP74
CFAP91
CFAP97
CFAP99
CFDP1
CFH
CFL2
CFLAR
CGGBP1
CGN
CGNL1
CGRRF1
CHAC1
CHAC2
CHAF1A
CHAF1B
CHAMP1
CHCHD1
CHCHD10
CHCHD2
CHCHD3
CHCHD4
CHCHD5
CHCHD6
CHCHD7
CHD1
CHD1L
CHD2
CHD3
CHD4
CHD5
CHD6
CHD7
CHD9
CHEK2
CHFR
CHGA
CHGB
CHIC1
CHIC2
CHID1
CHKA
CHKB
CHL1
CHM
CHMP1A
CHMP1B
CHMP2A
CHMP2B
CHMP4B
CHMP4C
CHMP5
CHMP6
CHMP7
CHN1
CHN2
CHODL
CHORDC1
CHP1
CHPF
CHPF2
CHPT1
CHRAC1
CHRD
CHRDL2
CHRM2
CHRM3
CHRM4
CHRM5
CHRNA3
CHRNA4
CHRNA5
CHRNB2
CHRNB4
CHST1
CHST10
CHST11
CHST12
CHST13
CHST14
CHST15
CHST2
CHST3
CHST4
CHST7
CHST8
CHSY1
CHSY3
CHTF18
CHUK
CHURC1
CIAO1
CIAO2A
CIAO2B
CIAO3
CIAPIN1
CIART
CIB1
CIB2
CIBAR1
CIC
CIDEA
CIITA
CILK1
CILP2
CIPC
CIR1
CIRBP
CISD1
CISD2
CISD3
CISH
CIT
CITED2
CITED4
CIZ1
CKAP2
CKAP2L
CKAP4
CKAP5
CKB
CKLF
CKS1B
CLASP1
CLASP2
CLCC1
CLCN2
CLCN3
CLCN4
CLCN6
CLCN7
CLDN1
CLDN11
CLDN12
CLDN19
CLDN25
CLDN5
CLDND1
CLEC16A
CLEC3B
CLGN
CLIC4
CLIC5
CLINT1
CLIP1
CLIP2
CLIP4
CLK2
CLK3
CLK4
CLMN
CLN3
CLN5
CLN6
CLN8
CLNS1A
CLOCK
CLP1
CLPB
CLPTM1
CLPTM1L
CLPX
CLRN1
CLSPN
CLSTN1
CLSTN2
CLSTN3
CLTA
CLTB
CLTC
CLTCL1
CLU
CLUAP1
CLUH
CLVS1
CLVS2
CLYBL
CMAS
CMBL
CMC1
CMC2
CMC4
CMKLR1
CMKLR2
CMPK1
CMPK2
CMSS1
CMTM3
CMTM4
CMTM6
CMTM7
CMTR1
CMTR2
CMYA5
CNDP2
CNEP1R1
CNGA2
CNGA3
CNGB1
CNIH1
CNIH3
CNIH4
CNKSR1
CNKSR2
CNKSR3
CNMD
CNN1
CNN3
CNNM1
CNNM2
CNNM4
CNOT1
CNOT10
CNOT11
CNOT2
CNOT3
CNOT4
CNOT6
CNOT6L
CNOT7
CNOT8
CNOT9
CNPPD1
CNPY2
CNPY3
CNR1
CNRIP1
CNST
CNTD1
CNTFR
CNTN1
CNTN2
CNTN4
CNTN5
CNTNAP1
CNTNAP2
CNTNAP5
CNTRL
COASY
COBL
COBLL1
COCH
COG1
COG2
COG3
COG4
COG5
COG6
COG7
COG8
COIL
COL11A1
COL12A1
COL14A1
COL16A1
COL18A1
COL19A1
COL1A2
COL21A1
COL22A1
COL23A1
COL24A1
COL25A1
COL26A1
COL27A1
COL2A1
COL4A1
COL4A2
COL4A5
COL4A6
COL5A1
COL5A2
COL6A1
COL6A2
COL6A3
COL7A1
COL8A1
COL8A2
COL9A1
COL9A2
COLEC10
COLEC11
COLEC12
COLGALT1
COLGALT2
COLQ
COMMD1
COMMD10
COMMD2
COMMD3
COMMD4
COMMD5
COMMD6
COMMD7
COMMD8
COMMD9
COMT
COMTD1
COP1
COPA
COPB1
COPB2
COPE
COPG1
COPG2
COPS2
COPS3
COPS4
COPS5
COPS6
COPS7A
COPS7B
COPS8
COPS9
COPZ1
COQ10A
COQ10B
COQ2
COQ3
COQ4
COQ5
COQ6
COQ7
COQ8A
COQ9
CORIN
CORO1B
CORO1C
CORO2A
CORO2B
CORO6
COTL1
COX1
COX19
COX2
COX3
[truncated: 10,811 more rows]

## Sheet: P23-P30_male
Gene ID	P-value (P23M vs P30M)	FDR step up (P23M vs P30M)	Ratio (P23M vs P30M)	Log2(Ratio) (P23M vs P30M)	Fold change (P23M vs P30M)	LSMean (P23M)	LSMean(P30M)
COX1	0.0831802	0.999987	1.2364	0.306144	1.2364	41803.4	33810.6
COX3	0.960497	0.999987	1.00297	0.00427673	1.00297	27244	27163.4
ND5	0.335893	0.999987	1.13215	0.179071	1.13215	16666.3	14720.9
ATP6	0.261537	0.999987	1.12215	0.166266	1.12215	16038.9	14293
LOC116807671	0.0786674	0.999987	0.622569	-0.683694	-1.60625	14151.2	22730.3
COX2	0.490999	0.999987	1.08981	0.124079	1.08981	14070.4	12910.8
ND4	0.27912	0.999987	1.15533	0.208302	1.15533	13910.7	12040.5
ND1	0.467202	0.999987	1.15439	0.207128	1.15439	12003.5	10398.2
CYTB	0.643669	0.999987	1.08864	0.122525	1.08864	11165.4	10256.3
ND2	0.737185	0.999987	1.09525	0.131263	1.09525	9403.53	8585.73
LOC116807842	0.905823	0.999987	0.988475	-0.0167236	-1.01166	7728.72	7818.84
rna-NC_007897.1:71..1049	0.520643	0.999987	1.08151	0.113048	1.08151	5526.81	5110.27
ND3	0.614099	0.999987	1.04714	0.0664573	1.04714	3609.39	3446.89
rna-NC_007897.1:1120..2713	0.9507	0.999987	0.959354	-0.0598647	-1.04237	3437.73	3583.38
CAMK2A	0.863402	0.999987	0.830031	-0.268762	-1.20477	2423.15	2919.35
CAMK2N1	0.999818	0.999987	1.00536	0.00770657	1.00536	2274.19	2262.08
LOC121469353	0.832149	0.999987	1.14841	0.199642	1.14841	2080.2	1811.36
GPM6B	0.818506	0.999987	1.00756	0.0108648	1.00756	2046.13	2030.78
GLUL	0.973913	0.999987	1.03541	0.050203	1.03541	1878.43	1814.19
GRIN1	0.923682	0.999987	1.04744	0.0668741	1.04744	1827.61	1744.82
ATP1A3	0.926176	0.999987	1.10346	0.142038	1.10346	1823.45	1652.48
CLSTN1	0.988496	0.999987	0.985817	-0.0206089	-1.01439	1779.71	1805.32
STMN3	0.930252	0.999987	1.09695	0.133497	1.09695	1752.18	1597.32
SLC1A2	0.181132	0.999987	0.855305	-0.225489	-1.16917	1730.61	2023.38
OLFM1	0.988264	0.999987	1.01334	0.0191215	1.01334	1670.71	1648.71
ARPP21	0.546535	0.999987	0.827554	-0.273075	-1.20838	1667.84	2015.39
GABBR1	0.926128	0.999987	1.10593	0.145263	1.10593	1623.82	1468.28
LOC116807673	0.0498814	0.999987	0.587911	-0.766331	-1.70094	1586.8	2699.04
LOC116807674	0.0498814	0.999987	0.587911	-0.766331	-1.70094	1586.8	2699.04
LOC116807675	0.0498814	0.999987	0.587911	-0.766331	-1.70094	1586.8	2699.04
LOC121469079	0.0498814	0.999987	0.587911	-0.766331	-1.70094	1586.8	2699.04
LOC121469080	0.0498814	0.999987	0.587911	-0.766331	-1.70094	1586.8	2699.04
LOC121469081	0.0498814	0.999987	0.587911	-0.766331	-1.70094	1586.8	2699.04
LOC121469082	0.0498814	0.999987	0.587911	-0.766331	-1.70094	1586.8	2699.04
KIF1A	0.925039	0.999987	1.04401	0.0621336	1.04401	1507.25	1443.71
NDRG4	0.979147	0.999987	1.02572	0.0366354	1.02572	1494.82	1457.34
THY1	0.92633	0.999987	0.907363	-0.140249	-1.1021	1460.45	1609.56
HSP90AA1	0.739097	0.999987	0.898129	-0.155005	-1.11343	1428.12	1590.11
CALM2	0.986694	0.999987	1.01511	0.0216425	1.01511	1412.73	1391.69
GAPDH	0.891959	0.999987	1.15297	0.20536	1.15297	1405.84	1219.32
HSPA8	0.802178	0.999987	0.917284	-0.124559	-1.09017	1402.48	1528.95
NCS1	0.927358	0.999987	0.9039	-0.145765	-1.10632	1401.23	1550.2
LOC100223534	0.982822	0.999987	1.02297	0.0327607	1.02297	1395.61	1364.27
SYT1	0.982542	0.999987	1.01072	0.0153854	1.01072	1383.34	1368.67
ATP8	0.919402	0.999987	1.11832	0.161332	1.11832	1373.04	1227.77
SELENOW	0.803068	0.999987	1.27838	0.354312	1.27838	1302.76	1019.07
TSPAN7	0.999516	0.999987	0.997835	-0.00312644	-1.00217	1294.29	1297.1
CALM1	0.941143	0.999987	0.926787	-0.109691	-1.079	1280.01	1381.13
CHN1	0.963252	0.999987	1.05051	0.0710888	1.05051	1243.28	1183.5
CKB	0.706027	0.999987	1.0423	0.059774	1.0423	1224.33	1174.64
LOC100220100	0.903045	0.999987	1.13093	0.177509	1.13093	1210.38	1070.26
ACTG1	0.889674	0.999987	1.14313	0.192991	1.14313	1199.42	1049.24
NGEF	0.971381	0.999987	1.02826	0.040205	1.02826	1175.9	1143.59
EEF1A2	0.699342	0.999987	1.18969	0.250588	1.18969	1169.12	982.707
EEF2	0.889517	0.999987	1.14953	0.20105	1.14953	1155.32	1005.04
ACTB	0.917669	0.999987	1.10699	0.146646	1.10699	1154.73	1043.12
SPTBN4	0.365583	0.999987	1.17577	0.233606	1.17577	1151.54	979.396
RTN4	0.987302	0.999987	1.01564	0.0223822	1.01564	1087.22	1070.48
EEF1A1	0.937004	0.999987	1.09018	0.124566	1.09018	1072.16	983.47
ND4L	0.830694	0.999987	1.12523	0.170226	1.12523	1068.45	949.536
LOC115491411	0.767557	0.999987	1.32041	0.40099	1.32041	1056.53	800.148
NRGN	0.979308	0.999987	1.0257	0.0366129	1.0257	1053.81	1027.4
MLLT11	0.925464	0.999987	1.09791	0.134759	1.09791	1046.2	952.899
NCALD	0.936049	0.999987	1.08366	0.115913	1.08366	997.085	920.108
LOC115493080	0.941348	0.999987	1.0749	0.104201	1.0749	991.237	922.167
CAMK2B	0.940835	0.999987	1.0746	0.103797	1.0746	980.605	912.533
NRXN1	0.869654	0.999987	1.07131	0.0993736	1.07131	980.478	915.216
SPTBN1	0.955771	0.999987	0.948856	-0.0757386	-1.0539	977.256	1029.93
SNAP25	0.913459	0.999987	0.898711	-0.15407	-1.1127	969.421	1078.68
STMN1	0.409184	0.999987	1.16346	0.218426	1.16346	928.854	798.352
TRARG1	0.998462	0.999987	0.992689	-0.0105858	-1.00736	919.451	926.222
LOC100229710	0.931881	0.999987	1.08989	0.124185	1.08989	913.547	838.2
MGLL	0.918213	0.999987	1.11932	0.162621	1.11932	908.319	811.492
OAZ1	0.703042	0.999987	1.16329	0.218211	1.16329	907.243	779.894
LOC115490530	0.756934	0.999987	1.38366	0.468493	1.38366	893.388	645.669
MAP1A	0.65013	0.999987	0.809603	-0.304713	-1.23517	882.488	1090.03
FTH1	0.938459	0.999987	1.09045	0.124928	1.09045	875.069	802.482
NELL2	0.89172	0.999987	1.12947	0.175651	1.12947	867.655	768.194
LOC100225858	0.871851	0.999987	1.06872	0.0958823	1.06872	862.944	807.457
ND6	0.739065	0.999987	1.46773	0.55359	1.46773	855.99	583.205
FBXO34	0.868763	0.999987	0.886377	-0.174008	-1.12819	855.114	964.729
PRKCB	0.863795	0.999987	1.04169	0.0589299	1.04169	845.251	811.42
LINGO1	0.883738	0.999987	1.06782	0.0946708	1.06782	839.554	786.23
ALDOC	0.97616	0.999987	1.02987	0.0424558	1.02987	838.985	814.655
OGT	0.8944	0.999987	0.878866	-0.186285	-1.13783	827.868	941.973
VSNL1	0.974216	0.999987	0.971041	-0.0423963	-1.02982	827.504	852.183
SYT11	0.986703	0.999987	0.983954	-0.0233373	-1.01631	825.443	838.904
CHGB	0.813812	0.999987	1.25533	0.32807	1.25533	825.369	657.491
AP2M1	0.972944	0.999987	1.03369	0.0478097	1.03369	824.98	798.088
YWHAH	0.911277	0.999987	1.11692	0.159522	1.11692	817.394	731.83
EIF4A2	0.980139	0.999987	1.03659	0.0518465	1.03659	808.035	779.512
ANK2	0.977336	0.999987	1.02697	0.0383976	1.02697	807.839	786.622
STX1A	0.971869	0.999987	1.0348	0.0493493	1.0348	804.491	777.438
SERINC1	0.958544	0.999987	0.951708	-0.0714088	-1.05074	797.005	837.447
YWHAE	0.95323	0.999987	1.05617	0.0788361	1.05617	794.189	751.955
ITM2C	0.994397	0.999987	0.990168	-0.0142545	-1.00993	793.734	801.616
LOC100190467	0.979544	0.999987	0.991172	-0.0127926	-1.00891	788.964	795.991
NPTXR	0.508367	0.999987	1.10968	0.150138	1.10968	786.273	708.561
DPYSL2	0.955371	0.999987	1.05605	0.0786723	1.05605	770.665	729.765
PTPRN2	0.968815	0.999987	0.962527	-0.0551012	-1.03893	741.113	769.966
LOC100229124	0.960782	0.999987	1.04652	0.0656031	1.04652	739.689	706.807
GNAO1	0.97419	0.999987	1.03087	0.0438586	1.03087	737.922	715.826
TNFRSF21	0.983674	0.999987	0.979635	-0.0296832	-1.02079	733.352	748.597
ATP1B1	0.951648	0.999987	1.01061	0.0152317	1.01061	721.685	714.106
CCNI	0.977649	0.999987	1.02359	0.0336322	1.02359	718.94	702.374
RTN1	0.927744	0.999987	1.08631	0.119436	1.08631	717.983	660.938
MAP1B	0.895377	0.999987	0.88065	-0.18336	-1.13553	714.26	811.06
EIF4G2	0.989382	0.999987	1.0138	0.0197716	1.0138	710.734	701.06
APOA1	0.961558	0.999987	0.993398	-0.0095566	-1.00665	702.147	706.814
GABARAPL1	0.981344	0.999987	0.975345	-0.0360162	-1.02528	696.484	714.09
DDX3X	0.0752182	0.999987	0.75225	-0.410716	-1.32935	694.02	922.592
NSF	0.970566	0.999987	0.965992	-0.0499172	-1.03521	693.56	717.977
RIMS4	0.949481	0.999987	1.06203	0.0868277	1.06203	689.75	649.463
KIF5C	0.971515	0.999987	0.967232	-0.0480663	-1.03388	688.829	712.166
MAPT	0.921516	0.999987	1.09941	0.136732	1.09941	688.704	626.43
NPTN	0.954214	0.999987	0.977601	-0.032682	-1.02291	684.141	699.816
CAMKV	0.938769	0.999987	1.07819	0.108608	1.07819	680.888	631.512
ATP2A2	0.930221	0.999987	0.920709	-0.119183	-1.08612	680.67	739.289
DSTN	0.892388	0.999987	1.13306	0.180221	1.13306	678.601	598.911
ARHGEF9	0.823894	0.999987	0.907077	-0.140702	-1.10244	672.049	740.895
SEPTIN5	0.982399	0.999987	0.977882	-0.0322677	-1.02262	668.847	683.975
SPTAN1	0.993604	0.999987	1.00856	0.0123035	1.00856	668.159	662.485
PCSK2	0.894976	0.999987	1.13022	0.176599	1.13022	662.699	586.348
ATP6V0C	0.850762	0.999987	1.19647	0.258781	1.19647	659.261	551.006
MAP2	0.92452	0.999987	0.912734	-0.131734	-1.09561	658.081	721
RAB3A	0.9869	0.999987	1.01223	0.0175322	1.01223	657.094	649.157
LANCL2	0.9483	0.999987	1.06715	0.0937581	1.06715	656.923	615.588
CDK5R1	0.931798	0.999987	0.920387	-0.119687	-1.0865	651.423	707.77
SYNGR3	0.988595	0.999987	1.01439	0.020612	1.01439	645.538	636.381
SLC12A5	0.93876	0.999987	0.930974	-0.103187	-1.07414	639.062	686.444
PHF24	0.89749	0.999987	0.890206	-0.167788	-1.12334	636.135	714.593
ARL6IP5	0.915307	0.999987	1.10342	0.141982	1.10342	635.602	576.03
MACF1	0.788884	0.999987	0.779657	-0.359088	-1.28262	633.394	812.401
SYNPR	0.993306	0.999987	0.992139	-0.0113852	-1.00792	628.784	633.766
DNM1	0.956965	0.999987	0.946606	-0.0791638	-1.05641	627.755	663.164
GDI2	0.901453	0.999987	1.12521	0.170193	1.12521	627.386	557.573
RAB41	0.936037	0.999987	1.07564	0.105195	1.07564	625.73	581.729
SYNGAP1	0.960381	0.999987	1.04755	0.0670243	1.04755	625.481	597.087
YWHAZ	0.905684	0.999987	1.11803	0.160959	1.11803	625.062	559.074
HBAA	0.770497	0.999987	1.04357	0.0615215	1.04357	624.475	598.405
GNB1	0.993985	0.999987	1.00667	0.00959741	1.00667	623.344	619.211
TUBB4B	0.475891	0.999987	1.15652	0.209787	1.15652	622.932	538.628
SCD5	0.925597	0.999987	0.914011	-0.129717	-1.09408	617.01	675.057
LOC121469084	0.0421998	0.999987	0.549012	-0.86509	-1.82145	614.263	1118.85
P2RY1	0.923043	0.999987	1.09628	0.132619	1.09628	609.722	556.172
ATP6V1B2	0.969969	0.999987	1.03389	0.0480852	1.03389	609.193	589.223
FBXO41	0.915462	0.999987	1.09303	0.128327	1.09303	607.172	555.496
CAMKK2	0.894595	0.999987	0.878126	-0.1875	-1.13879	604.725	688.654
NSG1	0.976278	0.999987	0.972471	-0.0402725	-1.02831	603.522	620.607
AKAP5	0.677813	0.999987	0.900977	-0.150438	-1.10991	602.117	668.293
CPE	0.977722	0.999987	1.02291	0.0326857	1.02291	601.005	587.541
CAMTA1	0.85184	0.999987	0.834921	-0.260288	-1.19772	600.617	719.369
LRP1	0.930289	0.999987	0.915034	-0.128103	-1.09286	599.84	655.539
GAP43	0.826079	0.999987	1.22209	0.289352	1.22209	590.673	483.33
YWHAB	0.959435	0.999987	1.04308	0.0608491	1.04308	589.148	564.816
DYNC1H1	0.952988	0.999987	0.947392	-0.0779666	-1.05553	588.749	621.442
PDE2A	0.896601	0.999987	0.87739	-0.188709	-1.13974	588.687	670.952
LOC100190505	0.381149	0.999987	1.38479	0.469664	1.38479	586.721	423.691
LOC100144431	0.909304	0.999987	0.896721	-0.157269	-1.11517	586.424	653.965
ATP2B2	0.907238	0.999987	0.897994	-0.155222	-1.11359	582.399	648.555
SPARC	0.915662	0.999987	1.09798	0.134848	1.09798	580.178	528.406
NR2F2	0.895307	0.999987	0.877902	-0.187868	-1.13908	580.08	660.758
RAB11B	0.979881	0.999987	0.977062	-0.0334779	-1.02348	579.176	592.773
PKM	0.977132	0.999987	1.02599	0.0370128	1.02599	578.551	563.896
RGS4	0.901693	0.999987	0.885714	-0.175088	-1.12903	578.267	652.882
APLP2	0.992653	0.999987	0.989387	-0.0153932	-1.01073	575.273	581.444
TMEM121B	0.883627	0.999987	1.14282	0.192602	1.14282	567.268	496.375
TTYH3	0.909856	0.999987	1.11308	0.154554	1.11308	566.323	508.79
SCN8A	0.916114	0.999987	0.906331	-0.141891	-1.10335	565.841	624.321
BSN	0.921333	0.999987	0.907757	-0.139622	-1.10162	562.359	619.505
PLP1	0.996338	0.999987	0.957367	-0.0628566	-1.04453	561.913	586.936
CEND1	0.903013	0.999987	0.890066	-0.168015	-1.12351	561.179	630.492
ATP2B4	0.768732	0.999987	0.754867	-0.405705	-1.32474	546.149	723.504
ASTN1	0.927773	0.999987	1.08909	0.123128	1.08909	544.012	499.509
SLC6A17	0.912435	0.999987	1.14811	0.19926	1.14811	543.923	473.755
PABPC1	0.891394	0.999987	1.13638	0.184449	1.13638	543.276	478.075
APC2	0.920045	0.999987	1.11875	0.161892	1.11875	542.77	485.156
ABI2	0.98606	0.999987	0.984115	-0.0231007	-1.01614	541.765	550.51
NAPB	0.986205	0.999987	1.016	0.022896	1.016	538.215	529.741
PPIA	0.92111	0.999987	1.09762	0.134384	1.09762	533.559	486.104
ADD2	0.898349	0.999987	0.882938	-0.179616	-1.13258	533.257	603.957
CPLX2	0.988673	0.999987	1.0132	0.0189224	1.0132	531.477	524.552
SLC25A6	0.936073	0.999987	1.07572	0.105297	1.07572	530.062	492.753
SYNGR1	0.994781	0.999987	1.00947	0.0136012	1.00947	527.445	522.496
PLEC	0.836543	0.999987	0.825305	-0.277001	-1.21167	520.438	630.601
NISCH	0.881324	0.999987	0.874256	-0.193873	-1.14383	519.821	594.587
PTPRS	0.88338	0.999987	0.87312	-0.195748	-1.14532	515.9	590.869
GNG3	0.895468	0.999987	1.13073	0.177255	1.13073	514.485	455.002
SPOCK1	0.878293	0.999987	0.869235	-0.202183	-1.15044	511.864	588.867
CACNA1E	0.878735	0.999987	0.866792	-0.206242	-1.15368	508.847	587.046
ATP5F1B	0.8182	0.999987	1.23936	0.309594	1.23936	507.914	409.82
SEZ6	0.928317	0.999987	1.09017	0.124549	1.09017	507.794	465.795
CLSTN3	0.896442	0.999987	1.12338	0.167842	1.12338	507.361	451.639
AAK1	0.977647	0.999987	0.975837	-0.0352882	-1.02476	504.206	516.691
PGAM1	0.931838	0.999987	1.08222	0.113998	1.08222	503.222	464.989
ATP1B3	0.965899	0.999987	1.04308	0.0608566	1.04308	502.85	482.08
LOC115491595	0.969535	0.999987	0.957156	-0.0631742	-1.04476	496.783	519.02
UBE2QL1	0.942539	0.999987	1.06851	0.0956044	1.06851	493.027	461.415
AGAP2	0.942945	0.999987	1.06921	0.096542	1.06921	492.817	460.918
CBX6	0.949469	0.999987	0.945873	-0.0802811	-1.05722	492.587	520.774
STXBP1	0.991916	0.999987	1.00794	0.0114035	1.00794	490.287	486.427
C1H11orf87	0.925419	0.999987	0.911374	-0.133884	-1.09724	489.095	536.656
TNIK	0.971481	0.999987	0.967252	-0.0480362	-1.03386	487.23	503.726
SYT16	0.922129	0.999987	0.908729	-0.138078	-1.10044	486.652	535.531
MAPRE2	0.959182	0.999987	0.957076	-0.0632948	-1.04485	485.27	507.034
DDX5	0.988804	0.999987	1.01386	0.019855	1.01386	483.077	476.474
ARHGAP32	0.94345	0.999987	0.934899	-0.0971183	-1.06963	481.386	514.907
ARF3	0.854095	0.999987	1.18452	0.244301	1.18452	480.039	405.261
LOC105760330	0.92316	0.999987	1.09788	0.134725	1.09788	475.445	433.056
HLF	0.977054	0.999987	1.02834	0.0403238	1.02834	475.157	462.06
BASP1	0.842427	0.999987	1.19403	0.25584	1.19403	473.051	396.18
RPH3A	0.855302	0.999987	0.841009	-0.249806	-1.18905	470.38	559.304
PTN	0.915874	0.999987	1.10093	0.13872	1.10093	469.909	426.83
PPP3R1	0.974101	0.999987	0.971845	-0.0412017	-1.02897	469.303	482.899
LOC115498155	0.842848	0.999987	0.830721	-0.267564	-1.20377	463.331	557.746
RASGEF1A	0.991401	0.999987	1.01	0.0143613	1.01	460.13	455.572
ABR	0.985565	0.999987	1.01549	0.0221819	1.01549	459.823	452.807
ATCAY	0.954392	0.999987	0.950941	-0.0725722	-1.05159	459.49	483.195
PTMA	0.990735	0.999987	1.00263	0.00378369	1.00263	459.408	458.204
UBB	0.9099	0.999987	0.820056	-0.286206	-1.21943	459.384	560.186
ATP2B1	0.977661	0.999987	0.979659	-0.0296477	-1.02076	458.027	467.536
RNF208	0.986425	0.999987	1.03501	0.0496475	1.03501	456.753	441.302
ATF4	0.892322	0.999987	1.06244	0.0873772	1.06244	456.391	429.57
MAPK6	0.869195	0.999987	0.860533	-0.216697	-1.16207	456.194	530.129
ADAM11	0.989268	0.999987	1.01195	0.0171369	1.01195	454.164	448.801
TMEM151B	0.892798	0.999987	0.885837	-0.174887	-1.12888	450.523	508.584
DOCK3	0.876515	0.999987	0.85432	-0.227152	-1.17052	448.218	524.649
SRSF6	0.973677	0.999987	0.98723	-0.0185421	-1.01294	447.881	453.675
ATP1A1	0.932105	0.999987	0.918247	-0.123046	-1.08903	447.545	487.39
FAIM2	0.885625	0.999987	0.875594	-0.191667	-1.14208	445.127	508.372
PLCB1	0.847143	0.999987	0.833194	-0.263276	-1.2002	444.739	533.776
LOC101233925	0.916301	0.999987	1.13066	0.177166	1.13066	443.681	392.409
AP2A2	0.960192	0.999987	1.05126	0.0721182	1.05126	443.024	421.422
ATP6V0D1	0.959563	0.999987	1.04699	0.066251	1.04699	441.739	421.913
DNAAF9	0.897139	0.999987	0.851959	-0.231143	-1.17376	441.248	517.921
DLG2	0.966244	0.999987	0.965903	-0.0500496	-1.0353	439.516	455.032
R3HDM1	0.985437	0.999987	0.979533	-0.029834	-1.02089	436.737	445.863
FKBP4	0.913679	0.999987	0.92138	-0.118132	-1.08533	436.219	473.441
GRIN2B	0.934088	0.999987	0.929167	-0.10599	-1.07623	435.652	468.862
GRM3	0.988282	0.999987	1.0109	0.0156416	1.0109	433.768	429.09
YWHAQ	0.977898	0.999987	1.02684	0.0382173	1.02684	431.864	420.574
LOC100229373	0.855557	0.999987	0.960134	-0.058693	-1.04152	431.048	448.946
CHP1	0.923325	0.999987	0.923633	-0.114608	-1.08268	430.378	465.962
LOC100190585	0.847103	0.999987	1.1612	0.215613	1.1612	429.925	370.243
KCNA2	0.809016	0.999987	0.797967	-0.325599	-1.25319	425.045	532.66
CACNB4	0.96012	0.999987	0.961877	-0.0560756	-1.03963	422.62	439.37
PPP2R2B	0.98218	0.999987	0.978686	-0.0310815	-1.02178	421.983	431.173
ATP6V0A1	0.947021	0.999987	1.06383	0.0892707	1.06383	421.167	395.896
ARPP19	0.950351	0.999987	1.00331	0.00476551	1.00331	421.027	419.639
GNG2	0.951812	0.999987	1.05779	0.0810527	1.05779	417.844	395.016
SPOCK2	0.920423	0.999987	1.10292	0.141326	1.10292	415.023	376.295
CRMP1	0.925668	0.999987	1.08849	0.122325	1.08849	410.907	377.503
PPP3CA	0.677759	0.999987	0.910885	-0.13466	-1.09783	410.897	451.096
LOC100220051	0.985637	0.999987	1.02252	0.0321222	1.02252	406.764	397.807
NEUROD6	0.89467	0.999987	1.13662	0.184746	1.13662	403.528	355.025
CDK17	0.922264	0.999987	0.916171	-0.126311	-1.0915	402.686	439.532
MAPK1	0.917004	0.999987	0.906042	-0.142351	-1.1037	401.955	443.638
NRN1	0.954589	0.999987	1.01735	0.0248114	1.01735	401.821	394.97
PGM2L1	0.924903	0.999987	0.918241	-0.123055	-1.08904	400.224	435.86
ZBTB18	0.951827	0.999987	0.946027	-0.0800464	-1.05705	399.929	422.746
PODXL2	0.953003	0.999987	1.05815	0.0815408	1.05815	399.488	377.536
PLPPR4	0.979442	0.999987	0.977226	-0.033236	-1.0233	398.617	407.907
TBR1	0.905261	0.999987	0.968867	-0.0456301	-1.03213	397.793	410.575
PTP4A1	0.928748	0.999987	1.08276	0.11471	1.08276	396.973	366.632
PRRC2B	0.932547	0.999987	0.928426	-0.10714	-1.07709	396.935	427.535
ANP32E	0.983124	0.999987	1.02089	0.0298218	1.02089	396.678	388.563
TUBB3	0.812281	0.999987	1.24421	0.315227	1.24421	396.281	318.5
LOC100220416	0.829499	0.999987	1.04543	0.0640992	1.04543	394.452	377.31
SNCB	0.993485	0.999987	1.00313	0.00450897	1.00313	393.306	392.078
ARPC5	0.791204	0.999987	1.26973	0.344527	1.26973	392.89	309.426
STXBP5L	0.950437	0.999987	0.940363	-0.0887104	-1.06342	391.677	416.517
SCN3B	0.910416	0.999987	1.10338	0.14193	1.10338	390.387	353.81
EPHA3	0.965157	0.999987	0.962452	-0.0552129	-1.03901	389.655	404.856
LOC115496993	0.335965	0.999987	1.09345	0.128893	1.09345	389.161	355.9
SLC6A1	0.990447	0.999987	1.01437	0.0205816	1.01437	388.7	383.194
GRINA	0.905143	0.999987	1.1134	0.154968	1.1134	388.54	348.968
HPCAL1	0.983857	0.999987	1.00458	0.00658798	1.00458	388.088	386.32
HNRNPDL	0.957512	0.999987	0.951375	-0.0719139	-1.05111	386.696	406.46
PACSIN1	0.935943	0.999987	0.926345	-0.110378	-1.07951	385.651	416.315
MEF2A	0.999537	0.999987	1.00262	0.00377662	1.00262	385.592	384.583
DCLK1	0.953458	0.999987	0.950362	-0.0734509	-1.05223	384.602	404.69
PFN2	0.998153	0.999987	0.996461	-0.00511524	-1.00355	384.435	385.8
SNCA	0.963992	0.999987	0.960844	-0.0576264	-1.04075	384.297	399.958
CACNG3	0.992624	0.999987	0.991767	-0.0119271	-1.0083	383.78	386.966
PPFIBP1	0.974721	0.999987	0.968444	-0.0462591	-1.03258	383.333	395.823
SCAMP5	0.904894	0.999987	1.02582	0.0367776	1.02582	383.148	373.505
SPON1	0.996361	0.999987	0.993772	-0.00901341	-1.00627	382.258	384.653
TSC22D1	0.96622	0.999987	0.969879	-0.0441227	-1.03106	380.712	392.535
NCAM1	0.860642	0.999987	1.16791	0.223927	1.16791	380.396	325.707
IQSEC1	0.863092	0.999987	0.846031	-0.241218	-1.18199	380.059	449.226
CNKSR2	0.237304	0.999987	0.803822	-0.315051	-1.24406	378.724	471.154
PPP2R1A	0.910585	0.999987	1.11221	0.153424	1.11221	378.218	340.061
SYN2	0.975667	0.999987	0.975194	-0.0362393	-1.02544	376.914	386.502
RAB39B	0.925812	0.999987	0.917976	-0.123472	-1.08935	376.89	410.566
AP2B1	0.966119	0.999987	1.03734	0.0528841	1.03734	376.742	363.182
SOGA3	0.906762	0.999987	0.909349	-0.137095	-1.09969	375.081	412.472
PLXNA1	0.957852	0.999987	0.956413	-0.0642938	-1.04557	375.057	392.15
RASGRF1	0.872794	0.999987	0.860139	-0.217359	-1.1626	373.744	434.516
GRIA1	0.94947	0.999987	0.944122	-0.0829544	-1.05918	373.615	395.727
LMO3	0.995521	0.999987	0.996797	-0.00462859	-1.00321	372.123	373.319
ADAP1	0.761925	0.999987	0.971263	-0.0420657	-1.02959	371.824	382.826
TMOD2	0.982093	0.999987	1.0212	0.0302621	1.0212	370.974	363.273
MARCKS	0.904348	0.999987	1.11563	0.157853	1.11563	370.305	331.926
ADGRB2	0.980186	0.999987	1.0246	0.0350675	1.0246	369.892	361.009
TACC1	0.949612	0.999987	0.947354	-0.0780239	-1.05557	369.144	389.658
NKAIN4	0.862306	0.999987	1.17621	0.234148	1.17621	368.772	313.525
TSPAN3	0.98841	0.999987	1.01153	0.0165451	1.01153	368.767	364.562
DYNLL2	0.998297	0.999987	1.00037	0.000537838	1.00037	367.801	367.663
PPP2CB	0.919632	0.999987	1.09464	0.13045	1.09464	367.129	335.389
GPM6A	0.981684	0.999987	0.989419	-0.0153459	-1.01069	366.656	370.576
ATP6V1F	0.766765	0.999987	1.30108	0.379706	1.30108	365.906	281.233
LOC100190699	0.889307	0.999987	1.13117	0.177813	1.13117	364.988	322.665
SEZ6L	0.967554	0.999987	0.964403	-0.0522921	-1.03691	364.436	377.887
HSPA4L	0.468992	0.999987	0.871486	-0.198451	-1.14747	362.593	416.063
RPL10	0.846902	0.999987	1.18931	0.250121	1.18931	362.357	304.679
YWHAG	0.938043	0.999987	1.07462	0.103822	1.07462	361.316	336.228
CRACD	0.809746	0.999987	0.794335	-0.33218	-1.25891	360.514	453.856
FAM163B	0.996834	0.999987	1.0041	0.00590088	1.0041	359.442	357.975
DYRK4	0.937212	0.999987	1.06908	0.096367	1.06908	357.619	334.511
ELMO1	0.993651	0.999987	0.990868	-0.0132355	-1.00922	356.31	359.594
ITM2A	0.978177	0.999987	1.02356	0.0335891	1.02356	355.7	347.514
CIT	0.801231	0.999987	0.918504	-0.122642	-1.08873	354.772	386.25
GPR37L1	0.885154	0.999987	1.06297	0.088103	1.06297	354.758	333.742
RAB14	0.959461	0.999987	1.04775	0.0673003	1.04775	353.409	337.301
LOC115498117	0.995258	0.999987	1.00794	0.0114134	1.00794	352.401	349.624
AGAP3	0.959969	0.999987	1.04891	0.0688968	1.04891	352.183	335.759
NECTIN1	0.925774	0.999987	1.0833	0.115427	1.0833	350.479	323.53
TMEM158	0.95188	0.999987	1.05406	0.0759568	1.05406	350.153	332.195
TLE5	0.997185	0.999987	1.00316	0.00455396	1.00316	346.581	345.489
RPL5	0.925056	0.999987	1.09342	0.128852	1.09342	344.942	315.47
CYFIP2	0.93257	0.999987	0.927012	-0.10934	-1.07873	344.913	372.069
SV2A	0.930766	0.999987	0.922458	-0.116444	-1.08406	343.93	372.841
SKP1	0.768747	0.999987	1.05814	0.081532	1.05814	341.34	322.584
KIAA1549L	0.934428	0.999987	0.92969	-0.105178	-1.07563	339.806	365.505
LBHD2	0.996839	0.999987	1.00021	0.000302881	1.00021	338.868	338.797
DNAJC5	0.986922	0.999987	1.0145	0.0207754	1.0145	338.178	333.343
LOC100227273	0.885623	0.999987	1.05234	0.0735965	1.05234	336.881	320.126
CORO1C	0.838107	0.999987	1.19577	0.257935	1.19577	336.112	281.085
PAFAH1B1	0.940833	0.999987	0.934856	-0.0971845	-1.06968	335.191	358.548
EHD3	0.994366	0.999987	0.999079	-0.00132982	-1.00092	334.824	335.133
GRIA3	0.996592	0.999987	0.995428	-0.00661151	-1.00459	332.881	334.41
LOC100226456	0.920341	0.999987	1.09569	0.131835	1.09569	331.114	302.198
DLGAP4	0.95138	0.999987	0.947028	-0.0785207	-1.05593	330.311	348.787
BACE1	0.949756	0.999987	1.06235	0.0872623	1.06235	329.735	310.382
DDX17	0.920123	0.999987	0.941132	-0.0875315	-1.06255	329.487	350.097
MTPN	0.960581	0.999987	1.05021	0.0706838	1.05021	328.865	313.141
PLPP4	0.962406	0.999987	1.05522	0.0775479	1.05522	328.805	311.598
VAPB	0.966156	0.999987	0.963326	-0.0539047	-1.03807	328.523	341.03
SGTB	0.890578	0.999987	0.905964	-0.142474	-1.1038	328.131	362.189
GOT2	0.889212	0.999987	1.13177	0.17858	1.13177	327.278	289.174
ENO1	0.968756	0.999987	1.03372	0.0478387	1.03372	327.152	316.481
ACTR1A	0.940433	0.999987	1.02872	0.0408463	1.02872	326.757	317.636
DNAJC7	0.996511	0.999987	0.996834	-0.00457546	-1.00318	326.288	327.324
PRRC2C	0.759411	0.999987	0.89162	-0.165499	-1.12155	324.832	364.317
PHACTR1	0.885286	0.999987	0.879721	-0.184882	-1.13672	324.096	368.408
FMNL1	0.860734	0.999987	0.863223	-0.212194	-1.15845	323.866	375.182
LOC100225836	0.850083	0.999987	0.843847	-0.244947	-1.18505	323.471	383.329
MEF2D	0.876091	0.999987	0.864948	-0.209315	-1.15614	322.933	373.356
HAGH	0.939812	0.999987	1.08496	0.117645	1.08496	322.676	297.407
CLTB	0.947508	0.999987	1.06096	0.0853637	1.06096	321.594	303.117
GRIA2	0.924141	0.999987	0.917589	-0.12408	-1.08981	321.39	350.255
RGS8	0.905969	0.999987	0.883713	-0.178351	-1.13159	319.823	361.908
SCG3	0.913566	0.999987	0.903415	-0.14654	-1.10691	319.515	353.675
MPPED1	0.852708	0.999987	1.17947	0.238136	1.17947	318.984	270.447
TRIM9	0.927537	0.999987	0.946497	-0.0793302	-1.05653	318.727	336.744
CTSB	0.950055	0.999987	0.943969	-0.083189	-1.05936	318.1	336.982
LOC121468064	0.843158	0.999987	1.1949	0.256886	1.1949	317.405	265.634
LOC100222254	0.883794	0.999987	1.14435	0.194532	1.14435	317.176	277.166
RAB10	0.919824	0.999987	1.09125	0.125982	1.09125	316.925	290.424
LDHB	0.937853	0.999987	1.07178	0.10001	1.07178	316.614	295.409
RPS6	0.849369	0.999987	1.16786	0.223869	1.16786	315.782	270.393
PRR7	0.933352	0.999987	1.08553	0.118398	1.08553	315.775	290.895
FEZ1	0.866641	0.999987	1.15848	0.212231	1.15848	314.777	271.716
ACO2	0.955668	0.999987	1.0525	0.0738137	1.0525	314.536	298.848
SLC7A5	0.996395	0.999987	1.00829	0.0119147	1.00829	314.509	311.922
RAP2A	0.864983	0.999987	0.860903	-0.216078	-1.16157	313.903	364.621
RPS3A	0.928345	0.999987	1.08417	0.116587	1.08417	313.457	289.122
MEGF9	0.945249	0.999987	0.935431	-0.0962971	-1.06903	313.394	335.027
ABAT	0.974409	0.999987	1.03905	0.0552584	1.03905	313.091	301.326
AGT	0.903954	0.999987	1.11729	0.16	1.11729	311.995	279.244
STMN4	0.761473	0.999987	1.31056	0.390186	1.31056	311.946	238.024
SCOC	0.927845	0.999987	1.08179	0.113415	1.08179	311.381	287.839
ATP6V1A	0.943995	0.999987	1.06596	0.0921485	1.06596	311.213	291.957
BRINP1	0.908033	0.999987	1.10145	0.13941	1.10145	310.905	282.268
MDH1	0.871987	0.999987	1.14058	0.18977	1.14058	310.014	271.803
C1QTNF4	0.901757	0.999987	1.11307	0.154543	1.11307	309.607	278.156
KLC1	0.997416	0.999987	1.00625	0.00898436	1.00625	309.477	307.556
TPT1	0.917524	0.999987	1.10387	0.142567	1.10387	308.734	279.684
NCAN	0.899883	0.999987	1.12264	0.166899	1.12264	308.538	274.832
KIF1B	0.860637	0.999987	0.854827	-0.226295	-1.16983	307.942	360.239
RPL4	0.799886	0.999987	1.25362	0.326105	1.25362	307.624	245.388
CHGA	0.949204	0.999987	1.06777	0.0946015	1.06777	306.592	287.133
RNF10	0.996837	0.999987	1.0046	0.00661889	1.0046	305.953	304.552
KCNQ2	0.98189	0.999987	1.02063	0.0294583	1.02063	305.928	299.744
HERC2	0.869242	0.999987	0.86646	-0.206794	-1.15412	305.171	352.204
LURAP1	0.979342	0.999987	1.03114	0.0442423	1.03114	304.491	295.295
ACVR2A	0.937788	0.999987	1.06349	0.0888062	1.06349	303.65	285.523
NDRG3	0.945809	0.999987	1.06328	0.0885279	1.06328	302.969	284.937
HIVEP2	0.914216	0.999987	0.91131	-0.133986	-1.09732	302.954	332.438
PRKAR1B	0.921893	0.999987	0.913182	-0.131025	-1.09507	302.848	331.64
PEBP1	0.888449	0.999987	1.05579	0.0783291	1.05579	302.594	286.603
MRAS	0.920569	0.999987	0.907447	-0.140115	-1.10199	302.084	332.895
PTPRN	0.854958	0.999987	1.06694	0.0934813	1.06694	301.294	282.39
HNRNPA3	0.981463	0.999987	0.9806	-0.028264	-1.01978	300.987	306.942
DBN1	0.848115	0.999987	1.18497	0.244847	1.18497	300.483	253.579
LOC100190507	0.832613	0.999987	0.955692	-0.065382	-1.04636	299.615	313.506
VSTM2L	0.893897	0.999987	1.1278	0.173508	1.1278	299.479	265.543
RAC1	0.967899	0.999987	0.966112	-0.0497371	-1.03508	299.278	309.776
EPAS1	0.985547	0.999987	1.02421	0.0345164	1.02421	298.157	291.108
ST8SIA3	0.990494	0.999987	1.00739	0.0106266	1.00739	297.565	295.381
KCNG1	0.988679	0.999987	1.00858	0.0123252	1.00858	297.174	294.646
ATP6V1G1	0.953008	0.999987	1.06136	0.0859183	1.06136	296.501	279.358
TIMP2	0.910928	0.999987	1.11183	0.152941	1.11183	296.491	266.669
MAP6	0.825888	0.999987	1.20645	0.270766	1.20645	296.426	245.702
SERBP1	0.908359	0.999987	1.10193	0.140028	1.10193	296.346	268.934
CALR	0.892741	0.999987	1.15292	0.205288	1.15292	296.295	256.996
TRIO	0.91434	0.999987	1.10313	0.141597	1.10313	295.333	267.724
BMERB1	0.926788	0.999987	1.07923	0.110005	1.07923	295.28	273.602
RAB1A	0.953199	0.999987	1.05264	0.074008	1.05264	295.274	280.509
EIF5	0.967964	0.999987	0.966946	-0.0484934	-1.03418	295.149	305.239
GSK3B	0.774731	0.999987	0.936425	-0.0947639	-1.06789	294.327	314.309
ASIC3	0.906624	0.999987	1.1131	0.15458	1.1131	292.786	263.037
ACAP3	0.900083	0.999987	0.890392	-0.167487	-1.1231	291.964	327.905
ENO2	0.928192	0.999987	0.925764	-0.111284	-1.08019	291.908	315.316
HSPH1	0.963308	0.999987	1.0052	0.0074794	1.0052	291.626	290.118
NCKIPSD	0.999208	0.999987	1.00287	0.00413441	1.00287	290.994	290.161
MAP1LC3B	0.964975	0.999987	0.96167	-0.0563864	-1.03986	290.607	302.19
NFIA	0.870201	0.999987	0.957199	-0.0631092	-1.04471	290.431	303.417
CLTC	0.960888	0.999987	1.04475	0.0631562	1.04475	289.797	277.384
TENM2	0.971685	0.999987	0.970941	-0.0425447	-1.02993	289.778	298.45
PTPRT	0.881782	0.999987	0.887321	-0.172471	-1.12699	288.788	325.461
PITPNC1	0.977413	0.999987	0.979028	-0.0305777	-1.02142	287.786	293.95
NHSL2	0.860378	0.999987	0.849874	-0.234679	-1.17665	287.352	338.111
GRK3	0.883975	0.999987	0.878012	-0.187687	-1.13894	287.261	327.172
RBFOX2	0.943549	0.999987	0.935807	-0.0957177	-1.0686	286.927	306.609
FGF12	0.996715	0.999987	1.00729	0.0104843	1.00729	286.716	284.64
GGACT	0.919943	0.999987	0.919625	-0.120882	-1.0874	286.139	311.147
RUFY3	0.993177	0.999987	0.994467	-0.0080044	-1.00556	286.105	287.697
CELF2	0.806282	0.999987	0.803107	-0.316336	-1.24516	285.495	355.488
SRSF4	0.976091	0.999987	1.03514	0.0498233	1.03514	285.439	275.75
MAPK10	0.91379	0.999987	0.910396	-0.135434	-1.09842	284.167	312.135
ESAM	0.840065	0.999987	1.19327	0.254916	1.19327	284.136	238.116
SRGAP3	0.950072	0.999987	0.949433	-0.0748618	-1.05326	283.283	298.37
MYL6	0.851714	0.999987	1.18713	0.247483	1.18713	283.19	238.549
WNK3	0.951192	0.999987	0.945576	-0.0807353	-1.05756	283.174	299.473
SLC25A3	0.937347	0.999987	1.07143	0.0995402	1.07143	282.608	263.766
HNRNPA2B1	0.957005	0.999987	1.05222	0.0734382	1.05222	282.065	268.066
UNC13A	0.958937	0.999987	0.956467	-0.0642126	-1.04551	281.675	294.495
TPI1	0.895139	0.999987	1.11795	0.160862	1.11795	281.275	251.598
CPLX1	0.953305	0.999987	0.946238	-0.079725	-1.05682	281.154	297.128
LOC100229925	0.969568	0.999987	0.963947	-0.0529743	-1.0374	279.915	290.385
ATP2B3	0.954532	0.999987	0.947353	-0.0780256	-1.05557	279.855	295.408
C2H6orf62	0.932305	0.999987	1.07843	0.108937	1.07843	279.223	258.915
HNRNPH1	0.940175	0.999987	1.07158	0.0997348	1.07158	279.099	260.456
PITPNA	0.972352	0.999987	0.970326	-0.043459	-1.03058	278.893	287.422
SMARCA1	0.987537	0.999987	1.01652	0.023643	1.01652	278.839	274.307
TP53I11	0.954978	0.999987	1.05137	0.0722766	1.05137	278.194	264.6
FOXG1	0.935077	0.999987	0.948253	-0.0766561	-1.05457	277.945	293.113
TEF	0.892086	0.999987	0.884223	-0.177519	-1.13094	277.669	314.026
CIRBP	0.979741	0.999987	1.02619	0.0373	1.02619	277.279	270.202
KCTD2	0.97559	0.999987	0.974199	-0.0377111	-1.02648	276.258	283.574
CTXN1	0.873487	0.999987	1.14823	0.199418	1.14823	274.6	239.15
RPL6	0.957615	0.999987	1.05334	0.0749729	1.05334	274.061	260.183
ATRX	0.00733506	0.999987	0.631813	-0.662429	-1.58275	273.957	433.604
SLC22A23	0.990453	0.999987	0.990673	-0.0135192	-1.00941	273.683	276.26
MAP2K1	0.990885	0.999987	1.00866	0.0124435	1.00866	273.091	270.745
EML6	0.92895	0.999987	1.09145	0.126249	1.09145	272.926	250.058
ATG9A	0.936207	0.999987	0.931785	-0.101931	-1.07321	272.701	292.665
EIF1	0.887969	0.999987	1.04337	0.0612462	1.04337	272.643	261.311
TOM1L2	0.959619	0.999987	0.954221	-0.0676039	-1.04797	272.473	285.545
LOC100217927	0.899485	0.999987	0.887767	-0.171747	-1.12642	272.196	306.608
CLASP2	0.918664	0.999987	1.09793	0.134784	1.09793	272.099	247.83
SDC3	0.945283	0.999987	1.06564	0.0917135	1.06564	272.044	255.288
RAB7A	0.944647	0.999987	1.06564	0.0917183	1.06564	271.921	255.172
LOC100231812	0.799584	0.999987	0.798567	-0.324514	-1.25224	271.856	340.429
PPFIA4	0.969029	0.999987	1.04111	0.058125	1.04111	271.631	260.905
TMEM63B	0.92337	0.999987	0.930254	-0.104304	-1.07498	271.603	291.966
RAP1GAP2	0.869962	0.999987	0.858517	-0.220082	-1.1648	270.924	315.573
CADM1	0.917297	0.999987	1.09224	0.127296	1.09224	270.696	247.834
CNTN4	0.889481	0.999987	1.11884	0.162007	1.11884	269.51	240.883
ARL6IP1	0.953074	0.999987	1.05473	0.0768794	1.05473	269.165	255.197
ZNRF1	0.963916	0.999987	1.04028	0.0569749	1.04028	269.052	258.633
TYRO3	0.946258	0.999987	0.945701	-0.0805434	-1.05742	268.916	284.356
STMN2	0.766204	0.999987	1.2855	0.362332	1.2855	268.848	209.139
SRSF11	0.907697	0.999987	0.895858	-0.158658	-1.11625	268.595	299.818
RPS8	0.928356	0.999987	1.08645	0.119627	1.08645	268.272	246.924
MAPK8IP3	0.812259	0.999987	0.81066	-0.302831	-1.23356	267.786	330.33
RASL10B	0.924958	0.999987	1.09341	0.128837	1.09341	267.772	244.896
ATP6AP2	0.818317	0.999987	1.22018	0.287096	1.22018	267.521	219.246
RAB6A	0.969247	0.999987	1.03335	0.0473271	1.03335	266.592	257.988
YBX1	0.652895	0.999987	1.47109	0.556883	1.47109	266.566	181.203
LOC100190483	0.816006	0.999987	1.23341	0.302649	1.23341	266.52	216.084
SRSF5	0.810912	0.999987	0.818889	-0.288261	-1.22117	265.695	324.458
LOC100227480	0.803863	0.999987	1.24557	0.316808	1.24557	265.561	213.204
LOC100226286	0.989943	0.999987	0.996643	-0.00485197	-1.00337	265.471	266.365
CACNA1A	0.944886	0.999987	1.06208	0.0868897	1.06208	264.96	249.473
NELL1	0.972403	0.999987	1.02702	0.0384576	1.02702	264.921	257.952
KCNT1	0.96325	0.999987	0.959506	-0.0596364	-1.0422	264.561	275.726
RBFOX1	0.947669	0.999987	0.945596	-0.0807041	-1.05753	264.37	279.58
ADD1	0.929515	0.999987	0.929201	-0.105937	-1.07619	263.856	283.96
NMNAT2	0.964483	0.999987	0.959885	-0.059067	-1.04179	263.773	274.797
SMPD3	0.995109	0.999987	1.0096	0.0137831	1.0096	263.552	261.046
GLS	0.89865	0.999987	0.900262	-0.151583	-1.11079	263.551	292.749
TANC2	0.940127	0.999987	0.942298	-0.0857445	-1.06124	263.252	279.373
TBC1D9	0.960946	0.999987	1.04855	0.0683932	1.04855	262.679	250.517
RPSA	0.841935	0.999987	1.22717	0.295334	1.22717	262.481	213.891
PINK1	0.627925	0.999987	0.935194	-0.096663	-1.0693	262.022	280.179
BTBD3	0.84634	0.999987	0.84145	-0.24905	-1.18842	261.861	311.202
NRXN3	0.998871	0.999987	0.993956	-0.00874654	-1.00608	261.105	262.692
CSNK1A1	0.970091	0.999987	1.03534	0.0500985	1.03534	260.522	251.631
CAMK4	0.981509	0.999987	0.994908	-0.00736443	-1.00512	260.028	261.359
SLC4A10	0.975215	0.999987	0.977297	-0.0331308	-1.02323	259.576	265.606
ANKRD11	0.552649	0.999987	0.816386	-0.292677	-1.22491	259.554	317.931
SF3B1	0.924913	0.999987	0.92078	-0.119071	-1.08604	259.46	281.782
MAP4	0.944662	0.999987	1.06862	0.0957521	1.06862	259.455	242.794
GLUD1	0.935478	0.999987	1.0704	0.0981531	1.0704	258.705	241.689
HSPA5	0.964639	0.999987	0.981298	-0.0272369	-1.01906	258.149	263.069
RGS16	0.939197	0.999987	0.919808	-0.120595	-1.08718	257.989	280.481
JPH3	0.966562	0.999987	0.959879	-0.0590752	-1.0418	257.921	268.701
SERF2	0.636213	0.999987	1.16991	0.226402	1.16991	257.529	220.126
NTRK2	0.971963	0.999987	0.971816	-0.0412445	-1.029	257.455	264.921
LOC115496992	0.96147	0.999987	1.0482	0.0679099	1.0482	257.441	245.603
NLGN4X	0.90983	0.999987	1.10474	0.143713	1.10474	257.193	232.807
KCNJ10	0.86169	0.999987	1.18407	0.243759	1.18407	257.039	217.08
TMEM59L	0.889788	0.999987	1.12768	0.173364	1.12768	256.937	227.844
RTN3	0.884981	0.999987	1.14723	0.19815	1.14723	256.851	223.889
BDH1	0.974328	0.999987	0.970688	-0.0429201	-1.0302	256.472	264.217
KIF3C	0.896944	0.999987	0.895681	-0.158943	-1.11647	256.172	286.008
FAXC	0.934936	0.999987	0.930374	-0.104117	-1.07484	256.049	275.211
MTSS2	0.907056	0.999987	0.961482	-0.0566687	-1.04006	255.92	266.172
CDC42	0.96893	0.999987	1.035	0.0496285	1.035	255.871	247.218
LOC100220017	0.899221	0.999987	0.910849	-0.134717	-1.09788	255.787	280.822
GRIN2A	0.814122	0.999987	0.82787	-0.272523	-1.20792	255.636	308.788
CTNNB1	0.970104	0.999987	1.03325	0.0471878	1.03325	255.46	247.239
GNA11	0.933327	0.999987	1.07592	0.105571	1.07592	255.321	237.305
LOC121468908	0.908834	0.999987	0.924156	-0.113792	-1.08207	255.283	276.233
EXTL3	0.8634	0.999987	1.15176	0.203839	1.15176	254.967	221.372
EDIL3	0.905977	0.999987	0.89899	-0.153623	-1.11236	254.84	283.473
SGIP1	0.885358	0.999987	0.889987	-0.168144	-1.12361	254.782	286.276
ATP2A3	0.957992	0.999987	0.945611	-0.0806819	-1.05752	254.649	269.296
PPME1	0.954796	0.999987	0.950481	-0.0732703	-1.0521	254.464	267.722
PPP1CB	0.944886	0.999987	1.06147	0.0860574	1.06147	254.212	239.492
PITPNM2	0.924836	0.999987	0.918615	-0.122468	-1.0886	254.157	276.674
TF	0.994322	0.999987	1.02799	0.039824	1.02799	253.224	246.33
DLG4	0.936528	0.999987	0.944602	-0.0822213	-1.05865	252.837	267.665
ACOT7	0.884258	0.999987	1.13626	0.184296	1.13626	252.621	222.326
HSP90B1	0.930308	0.999987	0.983383	-0.0241746	-1.0169	252.07	256.329
ATP5F1A	0.67596	0.999987	1.12892	0.174949	1.12892	251.733	222.985
OTULIN	0.931973	0.999987	0.930976	-0.103184	-1.07414	251.298	269.929
SRPK2	0.911859	0.999987	0.900852	-0.150639	-1.11006	251.134	278.773
EPS15	0.959093	0.999987	1.05086	0.0715669	1.05086	251.106	238.953
GPR158	0.945222	0.999987	0.94417	-0.082881	-1.05913	250.961	265.801
FLRT2	0.909063	0.999987	0.91648	-0.125824	-1.09113	250.944	273.813
LRRC73	0.879161	0.999987	1.1362	0.184211	1.1362	250.465	220.442
CD81	0.939622	0.999987	0.934356	-0.0979561	-1.07026	250.408	268.001
NEFL	0.857855	0.999987	1.17241	0.229479	1.17241	250.108	213.328
MMD	0.997935	0.999987	1.01435	0.0205522	1.01435	249.791	246.258
G3BP2	0.964412	0.999987	1.04259	0.0601675	1.04259	249.721	239.521
MAP7D2	0.831735	0.999987	0.82756	-0.273064	-1.20837	249.705	301.736
SEPTIN7	0.981711	0.999987	0.983768	-0.0236103	-1.0165	248.544	252.645
MAPRE3	0.982062	0.999987	0.983375	-0.0241858	-1.01691	248.485	252.686
LOC100221700	0.991794	0.999987	0.999928	-0.000103302	-1.00007	248.185	248.203
CADM2	0.936371	0.999987	0.932217	-0.101262	-1.07271	247.878	265.901
LOC121469711	0.913134	0.999987	0.919958	-0.12036	-1.08701	247.859	269.424
MYO5A	0.785197	0.999987	0.784933	-0.349359	-1.27399	247.715	315.588
YPEL1	0.892149	0.999987	0.901568	-0.149492	-1.10918	247.475	274.494
LOC100221185	0.853063	0.999987	0.851802	-0.23141	-1.17398	246.642	289.554
LOC116806620	0.94841	0.999987	0.965889	-0.0500705	-1.03532	246.498	255.204
KIFAP3	0.941842	0.999987	1.05933	0.0831529	1.05933	246.293	232.499
ETNK1	0.973875	0.999987	1.02839	0.0403935	1.02839	246.115	239.319
LOC100190249	0.972538	0.999987	0.968931	-0.0455339	-1.03207	245.059	252.917
HS6ST1	0.814619	0.999987	1.22842	0.2968	1.22842	244.949	199.402
LOC100225265	0.996418	0.999987	0.996225	-0.00545621	-1.00379	244.889	245.817
KMT2C	0.833116	0.999987	0.840144	-0.251291	-1.19027	244.791	291.367
ELAVL3	0.99597	0.999987	1.00088	0.00126956	1.00088	244.74	244.525
SCN2B	0.997727	0.999987	0.997106	-0.00418105	-1.0029	244.359	245.068
LOC100221324	0.976028	0.999987	0.975015	-0.0365043	-1.02563	244.341	250.603
ABCA3	0.853773	0.999987	1.16674	0.222477	1.16674	243.852	209.003
CHD3	0.956675	0.999987	0.951027	-0.0724416	-1.05149	243.781	256.334
SON	0.929447	0.999987	0.923092	-0.115454	-1.08332	243.769	264.079
NTRK3	0.878432	0.999987	0.869119	-0.202374	-1.15059	243.518	280.189
ABCG4	0.969018	0.999987	0.998212	-0.00258203	-1.00179	243.444	243.88
ITFG1	0.924579	0.999987	1.08141	0.112913	1.08141	243.348	225.028
NLGN3	0.992786	0.999987	1.01206	0.0172995	1.01206	243.041	240.144
PEX5L	0.74459	0.999987	0.738568	-0.437197	-1.35397	241.27	326.672
OXR1	0.905471	0.999987	0.904694	-0.144498	-1.10535	239.868	265.137
PLD1	0.920328	0.999987	0.912987	-0.131334	-1.09531	239.312	262.12
RACK1	0.940954	0.999987	1.07043	0.0981918	1.07043	239.075	223.345
CTNNA2	0.888602	0.999987	1.12865	0.174593	1.12865	238.984	211.743
MORF4L1	0.823826	0.999987	1.07362	0.102481	1.07362	238.79	222.416
NSMF	0.916926	0.999987	0.91569	-0.127069	-1.09207	237.922	259.828
CAP1	0.887503	0.999987	1.12895	0.174982	1.12895	237.817	210.654
TPM3	0.934094	0.999987	1.0709	0.0988183	1.0709	237.731	221.992
SNAP91	0.961713	0.999987	0.957464	-0.0627094	-1.04443	237.067	247.598
TMED4	0.951364	0.999987	1.04658	0.0656855	1.04658	236.916	226.371
CADPS	0.98024	0.999987	1.02201	0.031413	1.02201	236.893	231.79
RPLP1	0.506492	0.999987	1.1784	0.236835	1.1784	236.889	201.025
GABRA2	0.862615	0.999987	0.872382	-0.196968	-1.14629	236.808	271.45
CHCHD2	0.895508	0.999987	1.12428	0.168996	1.12428	236.55	210.402
CNTN1	0.957599	0.999987	1.04869	0.0685835	1.04869	235.721	224.778
AATK	0.986001	0.999987	0.986423	-0.0197223	-1.01376	235.377	238.617
ZC3H11A	0.928464	0.999987	0.929021	-0.106218	-1.0764	235.183	253.152
PTPRA	0.967135	0.999987	1.03096	0.043989	1.03096	234.883	227.829
SLC1A3	0.99481	0.999987	0.994675	-0.00770292	-1.00535	234.761	236.018
CACNB3	0.88098	0.999987	1.13775	0.186182	1.13775	234.693	206.279
TNRC18	0.866283	0.999987	0.867564	-0.204957	-1.15265	234.491	270.286
GFPT1	0.990709	0.999987	0.983633	-0.0238084	-1.01664	234.451	238.352
SLC6A8	0.959883	0.999987	0.948677	-0.0760109	-1.0541	234.281	246.956
KLHDC2	0.678785	0.999987	1.14912	0.20053	1.14912	234.131	203.748
PPP3CC	0.995894	0.999987	1.01474	0.0211081	1.01474	233.986	230.588
PGK1	0.912203	0.999987	1.10336	0.14191	1.10336	233.888	211.977
NCOR2	0.997325	0.999987	0.996556	-0.00497779	-1.00346	233.852	234.661
SNX12	0.979296	0.999987	1.02559	0.0364476	1.02559	233.643	227.815
SMARCA4	0.918209	0.999987	1.08834	0.122124	1.08834	233.379	214.436
FBXO31	0.8793	0.999987	1.13817	0.186712	1.13817	233.168	204.863
PCP4	0.987879	0.999987	0.97005	-0.0438696	-1.03088	232.958	240.151
CISD1	0.97262	0.999987	1.02816	0.0400591	1.02816	232.936	226.557
GABRB2	0.921904	0.999987	0.914421	-0.12907	-1.09359	232.601	254.37
EPB41L1	0.967682	0.999987	1.03858	0.0546078	1.03858	232.484	223.848
TMEM169	0.945921	0.999987	0.943833	-0.0833968	-1.05951	232.192	246.01
FMN2	0.902533	0.999987	0.90008	-0.151875	-1.11101	232.006	257.761
TNK2	0.919017	0.999987	1.09564	0.131774	1.09564	231.747	211.517
SRSF1	0.950433	0.999987	0.96368	-0.0533741	-1.03769	231.688	240.421
EIF4H	0.985016	0.999987	0.981812	-0.0264818	-1.01853	230.576	234.848
CYCS	0.874725	0.999987	1.13957	0.188484	1.13957	230.447	202.223
VDAC2	0.715558	0.999987	1.07144	0.0995476	1.07144	230.383	215.023
CDC37	0.993756	0.999987	0.992769	-0.0104697	-1.00728	230.342	232.019
SSBP3	0.93358	0.999987	1.07978	0.110735	1.07978	229.68	212.71
PCDH1	0.924529	0.999987	0.917274	-0.124575	-1.09019	229.494	250.192
HPCAL4	0.923725	0.999987	1.03089	0.0438929	1.03089	229.4	222.526
CHL1	0.94219	0.999987	1.06872	0.0958872	1.06872	229.287	214.543
GAD2	0.993505	0.999987	0.994248	-0.0083225	-1.00579	229.191	230.517
LOC101233722	0.981098	0.999987	1.02161	0.0308409	1.02161	228.967	224.124
PITPNM3	0.86254	0.999987	0.866	-0.207561	-1.15473	228.254	263.572
MAPK8IP1	0.479735	0.999987	1.16556	0.221027	1.16556	228.08	195.682
CAMK2N2	0.99456	0.999987	1.00424	0.00609959	1.00424	228.023	227.061
DNAJC6	0.988225	0.999987	1.01411	0.0202175	1.01411	227.962	224.79
RHOA	0.99608	0.999987	1.00523	0.0075275	1.00523	227.693	226.508
LOC100224567	0.866323	0.999987	0.860327	-0.217043	-1.16235	227.512	264.448
KLC4	0.825518	0.999987	1.05791	0.0812152	1.05791	227.006	214.58
PPP3CB	0.921889	0.999987	0.915233	-0.127789	-1.09262	226.907	247.923
AGRN	0.942724	0.999987	0.940645	-0.0882778	-1.0631	226.034	240.297
WBP2	0.953977	0.999987	1.05848	0.0819887	1.05848	225.624	213.159
DCTN1	0.987281	0.999987	1.01426	0.0204242	1.01426	225.512	222.342
ERP29	0.977787	0.999987	0.982946	-0.0248163	-1.01735	225.38	229.291
BZW1	0.944327	0.999987	1.0601	0.084201	1.0601	225.249	212.479
ARRB1	0.914332	0.999987	1.09771	0.134498	1.09771	224.938	204.916
NEFH	0.979519	0.999987	1.03458	0.049047	1.03458	224.899	217.382
WDFY3	0.9625	0.999987	0.962079	-0.0557726	-1.03942	223.82	232.642
SPHKAP	0.957696	0.999987	0.967268	-0.0480121	-1.03384	223.74	231.311
RUSC2	0.944185	0.999987	0.941275	-0.0873115	-1.06239	223.263	237.192
ARF1	0.9332	0.999987	0.97576	-0.0354019	-1.02484	222.962	228.501
FASN	0.935962	0.999987	0.93028	-0.104263	-1.07495	222.681	239.369
FAM131B	0.882324	0.999987	0.877804	-0.188029	-1.13921	222.178	253.106
SRSF2	0.914203	0.999987	0.909355	-0.137085	-1.09968	222.006	244.136
ARHGEF7	0.980538	0.999987	0.984413	-0.0226644	-1.01583	221.693	225.203
TMSB4X	0.900131	0.999987	1.08474	0.117355	1.08474	221.613	204.3
GRM4	0.987487	0.999987	0.990563	-0.0136797	-1.00953	221.411	223.52
SLC4A4	0.885881	0.999987	1.13138	0.17808	1.13138	221.03	195.364
GRAMD1B	0.773284	0.999987	0.773933	-0.369719	-1.2921	220.832	285.337
ATN1	0.959922	0.999987	1.04311	0.0608954	1.04311	220.564	211.448
COPS6	0.868374	0.999987	0.837913	-0.255128	-1.19344	220.393	263.027
SYT7	0.945508	0.999987	0.939629	-0.0898365	-1.06425	220.24	234.39
ABCC5	0.851055	0.999987	0.856985	-0.222658	-1.16688	219.245	255.833
EPHA5	0.967487	0.999987	1.03338	0.0473778	1.03338	218.851	211.781
CD99L2	0.95905	0.999987	1.05968	0.0836225	1.05968	217.994	205.718
CHST10	0.967943	0.999987	0.987789	-0.0177249	-1.01236	217.805	220.498
NSG2	0.892337	0.999987	1.11779	0.160655	1.11779	217.3	194.401
PHF20	0.901668	0.999987	1.11389	0.155611	1.11389	217.23	195.019
WNK1	0.975132	0.999987	0.979786	-0.0294616	-1.02063	216.874	221.348
CBX3	0.988787	0.999987	1.01102	0.0158053	1.01102	216.702	214.341
WDR82	0.995314	0.999987	1.0055	0.00791194	1.0055	216.534	215.35
SREBF2	0.903516	0.999987	0.896737	-0.157243	-1.11515	216.333	241.245
RGS5	0.902776	0.999987	1.08796	0.121624	1.08796	215.886	198.432
PHACTR3	0.901271	0.999987	1.11476	0.156727	1.11476	215.875	193.652
RASL11B	0.945898	0.999987	1.06162	0.0862664	1.06162	215.73	203.209
CANX	0.992958	0.999987	0.999979	-3.04135e-05	-1.00002	215.417	215.421
TNFAIP8L3	0.918041	0.999987	1.09418	0.12985	1.09418	214.777	196.29
HSPA12A	0.953397	0.999987	1.04708	0.066366	1.04708	214.736	205.081
GNAI3	0.864414	0.999987	1.15788	0.211492	1.15788	214.71	185.433
ADD3	0.890278	0.999987	1.12415	0.168833	1.12415	214.616	190.915
EDF1	0.979943	0.999987	0.980174	-0.0288908	-1.02023	213.907	218.233
NFE2L1	0.845694	0.999987	0.85067	-0.233328	-1.17554	213.9	251.449
CLVS2	0.866782	0.999987	0.865978	-0.207598	-1.15476	213.564	246.616
ATP9A	0.960846	0.999987	1.04355	0.0615048	1.04355	213.5	204.589
MYH10	0.930124	0.999987	0.926782	-0.109698	-1.079	213.494	230.361
CBX7	0.760044	0.999987	0.759035	-0.397762	-1.31746	213.046	280.68
APC	0.814629	0.999987	1.06937	0.0967607	1.06937	212.96	199.145
KCNH5	0.931826	0.999987	1.05652	0.0793152	1.05652	212.761	201.38
PLXNA2	0.867155	0.999987	0.876143	-0.190762	-1.14137	212.371	242.393
GDF1	0.90299	0.999987	1.10981	0.150318	1.10981	212.293	191.287
CACNA1C	0.655763	0.999987	0.856472	-0.223522	-1.16758	212.211	247.774
HSPA9	0.99148	0.999987	1.01044	0.0149803	1.01044	212.172	209.98
CLMN	0.999347	0.999987	1.00879	0.0126313	1.00879	212.038	210.19
LOC100220909	0.904201	0.999987	0.908425	-0.138561	-1.10081	211.892	233.252
ZC3H13	0.879788	0.999987	0.873127	-0.195736	-1.14531	211.807	242.585
ACSL6	0.867509	0.999987	0.860675	-0.216459	-1.16188	211.372	245.588
MEIS2	0.896039	0.999987	0.896451	-0.157704	-1.11551	211.177	235.57
TTC9	0.983543	0.999987	1.0208	0.0297017	1.0208	210.49	206.201
SYT9	0.878014	0.999987	0.864688	-0.209748	-1.15649	210.319	243.231
TRAK1	0.922401	0.999987	0.940847	-0.0879676	-1.06287	210.012	223.216
KIDINS220	0.820237	0.999987	1.22114	0.28823	1.22114	209.885	171.876
ABCA2	0.885773	0.999987	0.881344	-0.182222	-1.13463	209.874	238.13
CTSD	0.871748	0.999987	0.866447	-0.206816	-1.15414	209.411	241.689
PPP1R12B	0.885654	0.999987	0.886377	-0.174008	-1.12819	209.397	236.24
LOC100225249	0.954398	0.999987	1.04797	0.0675998	1.04797	209.289	199.709
ZBTB47	0.912967	0.999987	0.913123	-0.131119	-1.09514	209.196	229.1
TMEM164	0.884694	0.999987	1.13349	0.180769	1.13349	209.069	184.447
SOX4	0.924809	0.999987	1.11125	0.152187	1.11125	208.946	188.028
DST	0.778856	0.999987	0.790703	-0.338791	-1.2647	208.826	264.102
SYNJ1	0.952032	0.999987	0.948298	-0.076587	-1.05452	208.625	219.999
HNRNPU	0.945257	0.999987	0.94295	-0.0847469	-1.0605	208.381	220.989
ARHGEF2	0.901373	0.999987	1.11493	0.156951	1.11493	208.374	186.895
DTNA	0.974144	0.999987	1.02828	0.0402348	1.02828	207.948	202.229
KCNC2	0.825375	0.999987	0.821725	-0.283273	-1.21695	207.66	252.712
IFI6	0.347886	0.999987	15.8152	3.98324	15.8152	207.643	13.1294
KIF5B	0.986593	0.999987	0.994597	-0.00781656	-1.00543	207.563	208.691
CDC42SE2	0.879371	0.999987	1.13943	0.188314	1.13943	207.255	181.894
WSCD1	0.923321	0.999987	1.08839	0.122195	1.08839	207.189	190.363
IP6K1	0.952588	0.999987	0.961286	-0.0569628	-1.04027	206.474	214.789
RABL6	0.990373	0.999987	0.992793	-0.0104349	-1.00726	206.372	207.87
NAV1	0.932982	0.999987	1.07776	0.108038	1.07776	206.309	191.424
AP3D1	0.925487	0.999987	0.924635	-0.113045	-1.08151	206.223	223.032
FAM168B	0.983785	0.999987	0.980908	-0.0278106	-1.01946	206.087	210.098
ELMOD1	0.97447	0.999987	0.974256	-0.0376265	-1.02642	205.86	211.3
SPIN1	0.992998	0.999987	1.01587	0.0227121	1.01587	205.541	202.331
NECAP1	0.896518	0.999987	1.12035	0.163948	1.12035	205.464	183.393
ENOPH1	0.952874	0.999987	1.05504	0.077298	1.05504	205.44	194.723
LOC100220716	0.942278	0.999987	0.975733	-0.0354416	-1.02487	205.362	210.469
SV2B	0.997365	0.999987	0.986781	-0.0191983	-1.0134	205.051	207.798
RPS9	0.722391	0.999987	1.36579	0.449735	1.36579	204.877	150.006
RPL9	0.94913	0.999987	1.06019	0.0843246	1.06019	204.874	193.242
MBP	0.911997	0.999987	0.945443	-0.080938	-1.05771	204.852	216.673
NR2F1	0.916108	0.999987	0.928599	-0.106872	-1.07689	204.74	220.482
PTGES3	0.960217	0.999987	0.954615	-0.0670094	-1.04754	204.406	214.124
ARNT2	0.909668	0.999987	0.90853	-0.138395	-1.10068	204.214	224.774
SLC17A6	0.901953	0.999987	1.11214	0.153333	1.11214	203.913	183.353
MYO1B	0.843683	0.999987	1.16749	0.223408	1.16749	203.812	174.573
PKIA	0.986747	0.999987	0.982308	-0.0257519	-1.01801	203.078	206.735
RBFOX3	0.900337	0.999987	0.967789	-0.0472361	-1.03328	203.003	209.76
LOC115496608	0.745374	0.999987	1.32206	0.40279	1.32206	202.848	153.433
CLIP2	0.986134	0.999987	1.00557	0.00801466	1.00557	202.843	201.719
KCNAB1	0.922462	0.999987	0.922584	-0.116247	-1.08391	202.563	219.561
BTBD8	0.809753	0.999987	0.824785	-0.277909	-1.21244	202.491	245.508
FUNDC2	0.96457	0.999987	0.969299	-0.0449867	-1.03167	202.17	208.573
MATR3	0.990464	0.999987	1.01371	0.0196408	1.01371	201.333	198.61
PPP2R2C	0.990153	0.999987	0.996789	-0.00464046	-1.00322	201.181	201.829
LOC100228682	0.955427	0.999987	0.953717	-0.0683667	-1.04853	201.022	210.778
RABEP1	0.978451	0.999987	0.989025	-0.0159207	-1.0111	200.737	202.965
ACHE	0.925577	0.999987	1.09458	0.130375	1.09458	200.718	183.375
MAPKBP1	0.969243	0.999987	0.963513	-0.0536244	-1.03787	200.684	208.284
BTBD2	0.996961	0.999987	1.00151	0.0021698	1.00151	200.295	199.994
FAM219A	0.908563	0.999987	0.920577	-0.11939	-1.08628	200.219	217.493
RGS12	0.935161	0.999987	0.930994	-0.103156	-1.07412	200.153	214.988
LOC100223828	0.944362	0.999987	1.05879	0.0824182	1.05879	199.832	188.736
GPI	0.946947	0.999987	1.0544	0.076427	1.0544	199.759	189.452
ANK3	0.982284	0.999987	0.994873	-0.00741638	-1.00515	199.691	200.72
SH3GL2	0.97935	0.999987	0.97981	-0.0294261	-1.02061	199.638	203.752
UNC80	0.979491	0.999987	0.973388	-0.0389135	-1.02734	199.189	204.635
APBA1	0.866773	0.999987	0.874112	-0.19411	-1.14402	199.082	227.754
PALLD	0.927372	0.999987	0.922151	-0.116926	-1.08442	198.945	215.74
LOC115493013	0.983954	0.999987	1.0159	0.0227531	1.0159	198.279	195.177
ILDR2	0.960296	0.999987	1.05269	0.0740853	1.05269	198.077	188.162
TMEM198	0.903547	0.999987	0.905837	-0.142677	-1.10395	198.05	218.638
RPS29	0.869714	0.999987	1.14996	0.201583	1.14996	197.96	172.145
CYRIA	0.979985	0.999987	1.03011	0.0427945	1.03011	197.765	191.985
PRDX6	0.949563	0.999987	0.940103	-0.0891085	-1.06371	197.46	210.041
UQCRH	0.804845	0.999987	1.08212	0.11386	1.08212	197.212	182.246
RPL3	0.753297	0.999987	1.31317	0.393049	1.31317	197.21	150.179
ATP5F1C	0.810138	0.999987	1.228	0.296306	1.228	196.887	160.332
SEC14L1	0.971381	0.999987	0.973861	-0.0382115	-1.02684	196.796	202.078
PALM	0.962018	0.999987	0.958941	-0.0604862	-1.04282	196.165	204.564
CLCN3	0.961564	0.999987	0.960123	-0.0587095	-1.04153	195.961	204.1
TMEM196	0.964421	0.999987	0.961607	-0.0564801	-1.03993	195.804	203.621
NRG1	0.993928	0.999987	1.01067	0.0153077	1.01067	195.71	193.645
SLC25A22	0.993541	0.999987	1.00422	0.00607419	1.00422	195.689	194.867
MAGI2	0.883861	0.999987	0.891212	-0.16616	-1.12207	195.442	219.299
ADCYAP1	0.959242	0.999987	0.93418	-0.0982275	-1.07046	195.433	209.203
EIF3A	0.898193	0.999987	1.11418	0.155988	1.11418	195.397	175.372
ARL8A	0.903123	0.999987	1.1086	0.148737	1.1086	194.734	175.658
PRKACB	0.980778	0.999987	1.0204	0.0291342	1.0204	194.557	190.667
TAF1	0.962521	0.999987	0.986314	-0.0198807	-1.01388	194.184	196.878
GOT1	0.913088	0.999987	1.1203	0.163884	1.1203	194.004	173.172
LOC100225943	0.727317	0.999987	0.918829	-0.122132	-1.08834	193.825	210.948
PCLO	0.899303	0.999987	0.899111	-0.15343	-1.11221	193.794	215.54
FBXL16	0.965609	0.999987	1.03813	0.0539848	1.03813	193.732	186.616
SLC38A1	0.924668	0.999987	0.924161	-0.113784	-1.08206	193.457	209.332
GRIK1	0.996037	0.999987	0.990968	-0.0130894	-1.00911	193.378	195.141
TENM3	0.947393	0.999987	0.946143	-0.07987	-1.05692	193.376	204.383
MDGA2	0.85009	0.999987	0.843585	-0.245395	-1.18542	192.937	228.711
PVALB	0.897317	0.999987	0.900541	-0.151136	-1.11044	192.844	214.143
CAPRIN1	0.993586	0.999987	1.00679	0.00976843	1.00679	192.651	191.351
LOC121469126	0.922592	0.999987	0.96488	-0.0515787	-1.0364	192.353	199.355
SIKE1	0.916571	0.999987	1.09511	0.131076	1.09511	192.166	175.476
CELF5	0.902983	0.999987	0.898327	-0.154687	-1.11318	192.09	213.831
INPP4A	0.85805	0.999987	0.851642	-0.231682	-1.1742	191.943	225.381
AZIN1	0.986619	0.999987	1.0113	0.0162111	1.0113	191.759	189.617
TNIP1	0.974919	0.999987	1.02569	0.0365892	1.02569	191.719	186.918
ADGRL3	0.953305	0.999987	0.945411	-0.0809871	-1.05774	191.018	202.048
SAP30L	0.994388	0.999987	1.00365	0.00525122	1.00365	190.988	190.294
SEPTIN3	0.631922	0.999987	1.16244	0.217152	1.16244	190.898	164.222
DLG3	0.98636	0.999987	1.0158	0.0226134	1.0158	190.895	187.926
RPL21	0.906333	0.999987	1.09986	0.137324	1.09986	190.33	173.049
WDR7	0.892884	0.999987	1.1117	0.152774	1.1117	190.292	171.171
TIAM1	0.952848	0.999987	0.947594	-0.0776594	-1.0553	189.984	200.491
TMEFF2	0.901007	0.999987	1.13706	0.18531	1.13706	189.914	167.021
PLEKHB2	0.905265	0.999987	0.90513	-0.143803	-1.10481	189.745	209.633
CDC42BPB	0.98492	0.999987	0.98431	-0.0228153	-1.01594	189.659	192.682
SLIT1	0.886177	0.999987	1.13601	0.183972	1.13601	189.412	166.735
UBE2O	0.947839	0.999987	0.942034	-0.0861486	-1.06153	188.251	199.834
LOC100218848	0.981288	0.999987	1.01588	0.0227326	1.01588	187.976	185.038
FAM171B	0.927285	0.999987	1.08824	0.122001	1.08824	187.451	172.251
RIMS1	0.961794	0.999987	0.960133	-0.0586945	-1.04152	187.239	195.013
DIRAS2	0.997118	0.999987	1.01799	0.0257194	1.01799	187.152	183.846
LOC100221272	0.96133	0.999987	0.960624	-0.0579564	-1.04099	187.141	194.812
RAB26	0.92634	0.999987	1.07827	0.108713	1.07827	186.936	173.367
CDS2	0.975714	0.999987	1.02989	0.0424954	1.02989	186.916	181.491
KPNB1	0.855868	0.999987	0.851202	-0.232426	-1.17481	186.856	219.52
LOC100225649	0.901316	0.999987	1.11671	0.159256	1.11671	186.636	167.13
CXCL14	0.844236	0.999987	1.07295	0.101583	1.07295	186.472	173.794
TSPAN5	0.965921	0.999987	1.03828	0.0541973	1.03828	186.268	179.401
RIMBP2	0.956029	0.999987	0.947225	-0.0782208	-1.05572	186.204	196.578
MMP15	0.950844	0.999987	1.05354	0.0752438	1.05354	185.937	176.488
TMEM59	0.925853	0.999987	1.0876	0.121143	1.0876	185.828	170.861
KCNQ3	0.91771	0.999987	0.918784	-0.122202	-1.08839	185.61	202.016
LOC121469303	0.883349	0.999987	1.12721	0.172758	1.12721	185.589	164.645
ARHGEF12	0.834194	0.999987	0.829149	-0.270297	-1.20606	185.12	223.265
EEF1D	0.860598	0.999987	1.16012	0.214269	1.16012	185.07	159.527
GIT1	0.934437	0.999987	1.06988	0.0974454	1.06988	185.019	172.935
LARGE1	0.985267	0.999987	0.98429	-0.0228453	-1.01596	184.446	187.39
VAMP2	0.993003	0.999987	1.00777	0.0111604	1.00777	184.439	183.017
TPBG	0.910331	0.999987	0.91585	-0.126817	-1.09188	184.305	201.24
COTL1	0.955649	0.999987	1.05037	0.070894	1.05037	184.181	175.349
WASF1	0.945432	0.999987	1.06183	0.0865575	1.06183	184.175	173.45
ITPR1	0.828464	0.999987	0.836377	-0.257775	-1.19563	184.052	220.059
MMD2	0.875663	0.999987	1.15424	0.206941	1.15424	184.048	159.454
BCAN	0.781763	0.999987	1.26418	0.338198	1.26418	183.987	145.539
ARHGEF4	0.985383	0.999987	0.989062	-0.0158677	-1.01106	183.93	185.964
FEM1A	0.973601	0.999987	0.972942	-0.039574	-1.02781	183.7	188.809
SHANK2	0.934081	0.999987	0.933598	-0.0991273	-1.07113	183.58	196.637
MAPK14	0.969614	0.999987	0.976321	-0.0345725	-1.02425	183.536	187.988
OXCT1	0.908537	0.999987	0.906943	-0.140917	-1.10261	183.421	202.241
SLC23A2	0.89376	0.999987	0.891129	-0.166295	-1.12217	183.381	205.786
GRM5	0.814299	0.999987	0.821896	-0.282973	-1.2167	183.343	223.073
KCNK12	0.974218	0.999987	1.02874	0.0408799	1.02874	183.209	178.09
TMEM63C	0.896183	0.999987	0.893007	-0.163256	-1.11981	183.202	205.152
MINPP1	0.89904	0.999987	1.11424	0.156057	1.11424	183.027	164.262
ERI3	0.93001	0.999987	1.07985	0.110831	1.07985	182.91	169.384
DRP2	0.992532	0.999987	0.991034	-0.0129939	-1.00905	182.7	184.353
SERPINI1	0.954533	0.999987	1.04387	0.0619446	1.04387	182.697	175.019
LRRC4C	0.915842	0.999987	0.913054	-0.131228	-1.09523	182.192	199.541
PPP2CA	0.917103	0.999987	1.09272	0.127919	1.09272	182.14	166.686
ATG13	0.99441	0.999987	0.997781	-0.00320519	-1.00222	182.016	182.421
PRPS1	0.98037	0.999987	1.02336	0.0333124	1.02336	182.014	177.859
MTURN	0.967146	0.999987	0.967913	-0.0470505	-1.03315	181.971	188.004
PTPRD	0.799697	0.999987	0.814501	-0.296012	-1.22775	181.764	223.16
ILF3	0.971088	0.999987	1.03392	0.0481183	1.03392	181.574	175.618
USP9X	0.986672	0.999987	0.986705	-0.0193092	-1.01347	181.532	183.978
RPL23	0.7028	0.999987	1.12186	0.165892	1.12186	181.461	161.75
NACA	0.912767	0.999987	1.0992	0.136449	1.0992	181.392	165.022
RPS26	0.850868	0.999987	1.17312	0.230346	1.17312	181.325	154.567
LOC116808653	0.914339	0.999987	0.902246	-0.148407	-1.10835	181.068	200.686
RPN1	0.965556	0.999987	1.0437	0.0617064	1.0437	181.03	173.45
SLC15A2	0.979972	0.999987	1.01054	0.0151258	1.01054	181.02	179.132
UPF1	0.950262	0.999987	0.948139	-0.0768299	-1.0547	181.006	190.906
OSBPL1A	0.94443	0.999987	1.06377	0.0891849	1.06377	180.945	170.098
GDA	0.963435	0.999987	1.05126	0.0721162	1.05126	180.835	172.018
PCDH11X	0.954524	0.999987	1.04162	0.0588348	1.04162	180.538	173.323
FABP5	0.757938	0.999987	1.27367	0.348989	1.27367	180.492	141.71
SEPTIN6	0.844987	0.999987	1.17378	0.231157	1.17378	180.447	153.732
RPS4X	0.797572	0.999987	1.24251	0.313254	1.24251	180.421	145.208
GLG1	0.820477	0.999987	0.9482	-0.0767371	-1.05463	180.168	190.01
L1CAM	0.827749	0.999987	1.19293	0.254511	1.19293	180.018	150.904
PRKAR1A	0.944831	0.999987	1.06079	0.085141	1.06079	179.895	169.585
NFRKB	0.835088	0.999987	0.846749	-0.239994	-1.18099	179.763	212.298
NSD1	0.318496	0.999987	0.857032	-0.222579	-1.16682	179.722	209.703
ARHGEF17	0.988583	0.999987	0.992369	-0.0110521	-1.00769	179.633	181.015
MAP4K4	0.93573	0.999987	0.93399	-0.0985216	-1.07068	179.151	191.813
SLC32A1	0.783231	0.999987	1.26704	0.34146	1.26704	178.817	141.13
PFKL	0.932841	0.999987	1.06114	0.0856091	1.06114	178.761	168.462
CAMSAP1	0.935136	0.999987	0.932248	-0.101215	-1.07268	178.702	191.689
TRIM2	0.961729	0.999987	0.959655	-0.0594128	-1.04204	178.675	186.186
KCNAB2	0.812617	0.999987	1.02134	0.0304616	1.02134	178.323	174.597
DIPK1B	0.914567	0.999987	0.920692	-0.11921	-1.08614	178.276	193.633
JADE2	0.583145	0.999987	0.595832	-0.747022	-1.67833	178.12	298.944
NOVA1	0.992135	0.999987	0.99404	-0.00862484	-1.006	177.962	179.03
DDAH1	0.930862	0.999987	1.07569	0.105266	1.07569	177.883	165.366
RPS3	0.898017	0.999987	1.10989	0.150415	1.10989	177.794	160.191
AJM1	0.956261	0.999987	1.04755	0.0670124	1.04755	177.723	169.657
LOC121468803	0.980784	0.999987	0.993136	-0.00993729	-1.00691	177.644	178.872
TRPC1	0.873957	0.999987	0.882842	-0.179772	-1.13271	177.644	201.218
SORBS1	0.906127	0.999987	0.90008	-0.151874	-1.11101	177.33	197.015
PCBP2	0.97765	0.999987	1.02644	0.0376433	1.02644	177.291	172.725
HECTD4	0.606732	0.999987	0.851502	-0.231919	-1.1744	177.067	207.947
NPTX1	0.996378	0.999987	0.997032	-0.00428871	-1.00298	176.925	177.452
HNRNPAB	0.897635	0.999987	1.11155	0.152568	1.11155	176.866	159.117
PIP5K1C	0.962319	0.999987	1.01055	0.0151347	1.01055	176.52	174.678
SFPQ	0.974118	0.999987	1.03971	0.0561781	1.03971	176.336	169.602
PPP2R5D	0.975599	0.999987	1.02864	0.0407364	1.02864	176.314	171.405
CUX1	0.89851	0.999987	0.895119	-0.159848	-1.11717	176.276	196.93
RPL7A	0.818888	0.999987	1.21613	0.2823	1.21613	176.256	144.931
KCNS2	0.974675	0.999987	1.02341	0.0333805	1.02341	176.234	172.203
EEF1B2	0.90671	0.999987	1.11289	0.154307	1.11289	176.089	158.228
PAFAH1B2	0.969966	0.999987	1.02878	0.04094	1.02878	176.069	171.143
RPL13A	0.770191	0.999987	1.2939	0.371726	1.2939	175.787	135.858
NEO1	0.759612	0.999987	1.28582	0.362689	1.28582	175.754	136.686
EIF4B	0.856312	0.999987	1.15834	0.212061	1.15834	175.693	151.676
AQP4	0.977974	0.999987	1.0632	0.0884182	1.0632	175.565	165.128
PAQR9	0.949768	0.999987	0.952742	-0.0698424	-1.0496	175.539	184.247
ARL8B	0.957148	0.999987	1.04623	0.0651981	1.04623	175.46	167.707
BRI3BP	0.925042	0.999987	0.931736	-0.102007	-1.07327	175.274	188.116
FKBP5	0.657043	0.999987	1.50154	0.58644	1.50154	175.269	116.727
INA	0.881296	0.999987	1.03608	0.0511376	1.03608	175.227	169.125
MCRIP1	0.950647	0.999987	1.05657	0.0793927	1.05657	175.134	165.756
SLITRK1	0.932821	0.999987	1.07204	0.100354	1.07204	175.092	163.327
UBR4	0.887916	0.999987	0.895761	-0.158815	-1.11637	174.835	195.181
EVL	0.967004	0.999987	0.963736	-0.0532908	-1.03763	174.765	181.341
CTDSPL	0.89221	0.999987	0.885657	-0.175179	-1.1291	174.617	197.161
NUDC	0.898186	0.999987	1.11502	0.157074	1.11502	174.469	156.471
DHCR24	0.919621	0.999987	1.0654	0.0913915	1.0654	174.143	163.454
CSDE1	0.821421	0.999987	0.874875	-0.192852	-1.14302	174.079	198.976
HID1	0.908919	0.999987	0.907521	-0.139998	-1.1019	174.044	191.78
BCL2L1	0.998016	0.999987	1.01193	0.0171068	1.01193	173.979	171.929
RAB2A	0.992161	0.999987	0.989152	-0.0157358	-1.01097	173.827	175.733
ANKS1A	0.974575	0.999987	1.02656	0.0378164	1.02656	173.647	169.155
GJA1	0.87688	0.999987	1.13845	0.187065	1.13845	173.525	152.423
OGDH	0.962026	0.999987	0.960227	-0.0585528	-1.04142	173.277	180.454
MGAT5	0.931153	0.999987	0.936425	-0.094764	-1.06789	173.252	185.014
LRRTM2	0.981542	0.999987	1.01625	0.0232544	1.01625	172.8	170.037
TMSB15B	0.773891	0.999987	1.26341	0.337327	1.26341	172.596	136.611
DNER	0.934324	0.999987	1.07785	0.108161	1.07785	172.365	159.915
ADGRB1	0.895014	0.999987	0.8935	-0.16246	-1.11919	172.256	192.788
RPS2	0.683122	0.999987	1.39188	0.477033	1.39188	172.254	123.756
CSDC2	0.920058	0.999987	1.10218	0.140363	1.10218	172.187	156.223
THRAP3	0.921872	0.999987	0.937827	-0.0926069	-1.0663	171.758	183.144
FADS1	0.772033	0.999987	1.27132	0.346329	1.27132	171.388	134.81
AHCYL2	0.976357	0.999987	1.02639	0.0375808	1.02639	171.337	166.931
LOC100223914	0.916878	0.999987	1.086	0.119023	1.086	171.308	157.742
PDXK	0.880536	0.999987	0.888029	-0.171321	-1.12609	171.189	192.774
RPS18	0.961403	0.999987	1.02652	0.0377599	1.02652	171.164	166.742
LOC100222881	0.927652	0.999987	1.08029	0.111416	1.08029	171.047	158.335
SLC6A6	0.919564	0.999987	1.08722	0.12065	1.08722	170.908	157.197
LOC100223646	0.97565	0.999987	0.977215	-0.0332519	-1.02332	170.9	174.884
ANKRD17	0.848495	0.999987	0.840582	-0.250539	-1.18965	170.763	203.149
GNB4	0.892931	0.999987	1.11573	0.157994	1.11573	170.713	153.005
MTMR2	0.956042	0.999987	1.04627	0.0652499	1.04627	170.665	163.118
LOC101233512	0.866825	0.999987	0.863396	-0.211906	-1.15822	170.606	197.598
CACNA2D2	0.914818	0.999987	1.0965	0.1329	1.0965	170.594	155.581
INSR	0.886262	0.999987	0.899123	-0.153409	-1.11219	170.415	189.535
SULT4A1	0.9968	0.999987	0.993735	-0.0090664	-1.0063	170.341	171.414
RNF220	0.925433	0.999987	0.923431	-0.114923	-1.08292	170.337	184.461
ERBB4	0.98858	0.999987	0.988714	-0.0163751	-1.01141	170.256	172.199
CHD4	0.98785	0.999987	1.01312	0.0188109	1.01312	170.255	168.05
MPP1	0.846086	0.999987	0.853334	-0.228817	-1.17187	170.193	199.445
PSD3	0.97111	0.999987	0.976677	-0.0340464	-1.02388	170.12	174.182
NACC2	0.780496	0.999987	0.786359	-0.346741	-1.27168	170.041	216.239
TADA3	0.858014	0.999987	1.17602	0.233911	1.17602	169.983	144.541
DESI1	0.97802	0.999987	1.02889	0.041085	1.02889	169.981	165.209
UBQLN4	0.996834	0.999987	1.00166	0.00239161	1.00166	169.948	169.667
LOC121468955	0.909591	0.999987	1.14891	0.20026	1.14891	169.682	147.69
PI4KA	0.998198	0.999987	1.00198	0.00285796	1.00198	169.678	169.342
AK5	0.887119	0.999987	1.11017	0.15078	1.11017	169.598	152.767
LOC100220115	0.975926	0.999987	0.976155	-0.0348185	-1.02443	169.484	173.624
SREK1	0.881058	0.999987	0.88454	-0.177	-1.13053	169.481	191.603
KALRN	0.978706	0.999987	0.982523	-0.0254373	-1.01779	169.453	172.467
LOC100225651	0.940961	0.999987	0.940982	-0.0877606	-1.06272	169.435	180.062
SETD7	0.789394	0.999987	0.826986	-0.274066	-1.20921	169.287	204.704
STX1B	0.870792	0.999987	0.871719	-0.198065	-1.14716	169.08	193.962
LOC100228959	0.974437	0.999987	0.967571	-0.0475613	-1.03352	169.079	174.746
LOC121469997	0.956276	0.999987	1.04989	0.0702443	1.04989	169.024	160.991
ATP1B2	0.830883	0.999987	1.19283	0.254391	1.19283	168.98	141.663
CDIP1	0.85591	0.999987	0.943737	-0.0835431	-1.05962	168.79	178.852
TCF12	0.950345	0.999987	0.95189	-0.0711336	-1.05054	168.622	177.144
SLC35F1	0.948485	0.999987	0.94738	-0.0779843	-1.05554	168.455	177.812
IGSF21	0.90395	0.999987	1.10917	0.149485	1.10917	168.382	151.808
MAN2A2	0.918195	0.999987	1.08744	0.120931	1.08744	168.288	154.756
SMARCD3	0.962033	0.999987	0.959346	-0.0598763	-1.04238	168.192	175.32
MAST3	0.78094	0.999987	0.793416	-0.33385	-1.26037	168.065	211.825
STK32C	0.99748	0.999987	0.99912	-0.00126977	-1.00088	168.059	168.207
SLC8A2	0.971023	0.999987	0.968464	-0.0462301	-1.03256	167.977	173.447
MRTFB	0.828793	0.999987	0.827809	-0.27263	-1.20801	167.975	202.915
NRCAM	0.890455	0.999987	0.903912	-0.145746	-1.1063	167.849	185.692
GUCY1B1	0.969203	0.999987	0.972652	-0.0400045	-1.02812	167.724	172.44
GAD1	0.924824	0.999987	0.921767	-0.117525	-1.08487	167.714	181.948
TAGLN3	0.934804	0.999987	0.920069	-0.120186	-1.08687	167.674	182.241
PCDH19	0.972962	0.999987	0.978776	-0.0309496	-1.02168	167.634	171.269
LOC121468504	0.877874	0.999987	1.13326	0.180482	1.13326	167.594	147.886
SYNE1	0.729739	0.999987	0.743571	-0.427458	-1.34486	167.47	225.224
RPLP0	0.953806	0.999987	1.04795	0.0675723	1.04795	167.161	159.512
ELAVL4	0.981099	0.999987	0.979152	-0.0303956	-1.02129	167.076	170.633
SNRPA	0.983054	0.999987	1.01477	0.0211597	1.01477	166.673	164.247
TNKS	0.903438	0.999987	0.910118	-0.135875	-1.09876	166.216	182.631
DENND2A	0.70533	0.999987	1.3923	0.477465	1.3923	166.163	119.345
ANKS1B	0.970148	0.999987	1.02193	0.0312961	1.02193	166.009	162.447
XPR1	0.78057	0.999987	1.25709	0.330085	1.25709	165.36	131.543
NPDC1	0.944029	0.999987	1.01931	0.0275861	1.01931	165.316	162.185
SLC9A3R2	0.981923	0.999987	0.986467	-0.019657	-1.01372	165.253	167.52
H3F3A	0.82081	0.999987	1.21735	0.283741	1.21735	165.232	135.731
PRPF8	0.964366	0.999987	0.956694	-0.0638702	-1.04527	165.08	172.552
CLIP1	0.991957	0.999987	0.983588	-0.0238738	-1.01669	164.936	167.688
SCG2	0.860208	0.999987	1.15434	0.207072	1.15434	164.908	142.859
TMBIM6	0.914084	0.999987	1.09825	0.135212	1.09825	164.874	150.124
SESTD1	0.811368	0.999987	1.21903	0.285738	1.21903	164.806	135.194
DMXL2	0.890861	0.999987	0.884501	-0.177064	-1.13058	164.492	185.971
KCNC1	0.585781	0.999987	0.864946	-0.209317	-1.15614	164.407	190.078
UBA1	0.81339	0.999987	1.22268	0.290046	1.22268	164.392	134.452
SUMO2	0.959137	0.999987	1.04627	0.0652541	1.04627	164.275	157.011
RTF1	0.920136	0.999987	1.08759	0.121131	1.08759	163.988	150.782
SLC6A9	0.958044	0.999987	1.03542	0.0502117	1.03542	163.88	158.275
GRIK5	0.987062	0.999987	1.01361	0.0195011	1.01361	163.765	161.566
RPL26L1	0.902034	0.999987	1.11246	0.153753	1.11246	163.738	147.186
MEF2C	0.910188	0.999987	0.913794	-0.130059	-1.09434	163.545	178.973
CTTNBP2	0.963502	0.999987	0.962645	-0.0549245	-1.0388	163.273	169.609
KBTBD11	0.871401	0.999987	0.885858	-0.174853	-1.12885	163.231	184.263
CCT7	0.851895	0.999987	1.17241	0.229473	1.17241	162.983	139.016
OMG	0.99455	0.999987	1.00725	0.0104211	1.00725	162.937	161.764
NBEA	0.886865	0.999987	0.887265	-0.172564	-1.12706	162.923	183.624
UBE2K	0.954116	0.999987	0.957729	-0.0623109	-1.04414	162.834	170.021
BIN1	0.806443	0.999987	0.813362	-0.29803	-1.22946	162.789	200.143
EHBP1	0.957826	0.999987	0.957863	-0.0621083	-1.04399	162.772	169.932
FNBP1L	0.950059	0.999987	0.956586	-0.0640328	-1.04538	162.693	170.077
CRTC1	0.904468	0.999987	0.921869	-0.117366	-1.08475	162.338	176.096
HBAD	0.886904	0.999987	1.17739	0.235593	1.17739	161.853	137.467
LOC100228852	0.903843	0.999987	0.900424	-0.151323	-1.11059	161.812	179.706
CLTCL1	0.985167	0.999987	0.984508	-0.0225245	-1.01574	161.753	164.298
EPB41L3	0.704902	0.999987	0.896365	-0.157842	-1.11562	161.453	180.12
IGFBP5	0.985988	0.999987	0.976999	-0.0335716	-1.02354	161.154	164.948
NFYC	0.994969	0.999987	1.00289	0.00416653	1.00289	161.1	160.635
GABRG2	0.957729	0.999987	0.955759	-0.0652808	-1.04629	161.056	168.511
MLF2	0.971274	0.999987	1.0346	0.0490689	1.0346	160.962	155.58
PTPN11	0.95958	0.999987	0.958651	-0.0609226	-1.04313	160.767	167.701
PTPRZ1	0.999959	0.999987	1.00014	0.000208226	1.00014	160.591	160.568
KCNIP2	0.809497	0.999987	0.809336	-0.305188	-1.23558	160.344	198.118
RCAN2	0.613799	0.999987	0.876223	-0.19063	-1.14126	160.154	182.777
SORL1	0.824023	0.999987	0.825177	-0.277224	-1.21186	160.101	194.021
NRDC	0.948881	0.999987	1.05679	0.079692	1.05679	160.025	151.425
DGKI	0.956983	0.999987	0.955621	-0.0654889	-1.04644	159.994	167.424
ITM2B	0.936569	0.999987	1.07438	0.103502	1.07438	159.927	148.855
CDH13	0.888112	0.999987	1.11628	0.158693	1.11628	159.836	143.186
ATP6V1E1	0.940062	0.999987	1.06727	0.0939197	1.06727	159.743	149.675
SLC16A2	0.93558	0.999987	1.07205	0.100369	1.07205	159.631	148.903
PTPA	0.919982	0.999987	0.913816	-0.130025	-1.09431	159.617	174.671
SATB1	0.794365	0.999987	0.799272	-0.323241	-1.25114	159.555	199.625
LOC105758753	0.762423	0.999987	0.919877	-0.120487	-1.0871	159.423	173.31
RPL19	0.849813	0.999987	1.16506	0.220408	1.16506	159.376	136.796
GLYR1	0.969092	0.999987	1.03305	0.0469053	1.03305	159.233	154.139
EIF4G1	0.981407	0.999987	1.01953	0.0279011	1.01953	159.065	156.019
HNRNPUL2	0.946941	0.999987	1.05489	0.077096	1.05489	159.023	150.748
SCAF1	0.968647	0.999987	1.02622	0.0373459	1.02622	158.863	154.803
CNTNAP1	0.888795	0.999987	1.11584	0.158126	1.11584	158.701	142.226
LOC115498551	0.965863	0.999987	0.966826	-0.0486711	-1.03431	158.635	164.078
TRMT9B	0.861639	0.999987	0.857894	-0.221129	-1.16565	158.481	184.733
ARGLU1	0.92392	0.999987	0.92245	-0.116457	-1.08407	158.478	171.801
SH3GLB2	0.976069	0.999987	1.045	0.0635098	1.045	158.382	151.561
NAPG	0.308472	0.999987	0.924244	-0.113654	-1.08197	158.361	171.341
GAS7	0.976338	0.999987	0.971467	-0.0417629	-1.02937	158.341	162.992
AHCYL1	0.961128	0.999987	1.04985	0.0701817	1.04985	158.312	150.795
PRSS12	0.742854	0.999987	1.30605	0.385205	1.30605	158.275	121.186
GPR162	0.920995	0.999987	0.917828	-0.123705	-1.08953	158.019	172.167
CHST2	0.965184	0.999987	0.958938	-0.0604906	-1.04282	157.977	164.742
TMCC2	0.942225	0.999987	1.07605	0.10575	1.07605	157.772	146.621
ELMO2	0.941288	0.999987	1.06405	0.0895711	1.06405	157.619	148.131
LOC100220107	0.860601	0.999987	1.15867	0.212464	1.15867	157.612	136.029
CORO2B	0.962442	0.999987	0.974033	-0.0379571	-1.02666	157.554	161.754
STAU1	0.934009	0.999987	1.07191	0.100186	1.07191	157.537	146.968
LOC100228000	0.914542	0.999987	1.10813	0.148124	1.10813	157.535	142.163
RABGAP1L	0.9548	0.999987	0.956316	-0.0644409	-1.04568	157.349	164.537
TNR	0.97605	0.999987	0.977086	-0.0334422	-1.02345	157.34	161.03
MICAL3	0.903851	0.999987	0.904221	-0.145253	-1.10592	157.321	173.986
NEFM	0.907584	0.999987	1.11702	0.159656	1.11702	157.303	140.824
BSG	0.895517	0.999987	1.12573	0.170867	1.12573	157.282	139.715
SUN1	0.933661	0.999987	0.930577	-0.103802	-1.0746	157.206	168.934
STARD7	0.937824	0.999987	1.07541	0.104891	1.07541	157.083	146.068
MFGE8	0.938349	0.999987	1.07382	0.102755	1.07382	156.952	146.162
NDUFV1	0.862358	0.999987	1.14825	0.199431	1.14825	156.92	136.661
DDX6	0.961451	0.999987	0.958757	-0.0607632	-1.04302	156.881	163.629
FABP7	0.976293	0.999987	1.02144	0.0306086	1.02144	156.717	153.427
SLC24A2	0.898579	0.999987	0.9058	-0.142735	-1.104	156.706	173.003
DUSP8	0.858565	0.999987	0.858644	-0.219868	-1.16463	156.679	182.473
TTC28	0.900134	0.999987	0.958007	-0.0618913	-1.04383	156.41	163.266
CTNNBIP1	0.959522	0.999987	0.955483	-0.0656972	-1.04659	156.276	163.557
EPHA7	0.860266	0.999987	0.864849	-0.209479	-1.15627	156.158	180.561
MAT2A	0.888403	0.999987	0.886021	-0.174588	-1.12864	156.12	176.203
CACNA2D1	0.859	0.999987	0.850293	-0.233969	-1.17607	156.092	183.575
SNPH	0.951599	0.999987	0.95435	-0.0674094	-1.04783	155.992	163.453
FAU	0.94869	0.999987	1.05577	0.0782925	1.05577	155.944	147.707
UBE2D3	0.846069	0.999987	1.17454	0.232092	1.17454	155.924	132.753
ICAM5	0.937607	0.999987	1.05412	0.0760356	1.05412	155.869	147.867
HEATR5B	0.765114	0.999987	0.908159	-0.138983	-1.10113	155.675	171.418
LOC100224972	0.987003	0.999987	1.00893	0.0128219	1.00893	155.597	154.221
LOC121470812	0.942065	0.999987	1.05058	0.071184	1.05058	155.408	147.926
LOC121470797	0.930213	0.999987	1.07631	0.106098	1.07631	155.359	144.343
PDE1A	0.881433	0.999987	0.877695	-0.188208	-1.13935	155.162	176.783
LRIG1	0.954941	0.999987	0.953756	-0.0683077	-1.04849	155.122	162.643
LUC7L	0.943928	0.999987	0.943979	-0.083173	-1.05935	155.097	164.301
BNIP3L	0.985174	0.999987	0.982327	-0.0257241	-1.01799	154.882	157.668
DAGLA	0.999707	0.999987	1.00869	0.0124823	1.00869	154.84	153.506
WLS	0.789969	0.999987	1.22858	0.296993	1.22858	154.671	125.894
KCNMA1	0.870833	0.999987	0.870732	-0.199699	-1.14846	154.581	177.53
RSRP1	0.795473	0.999987	0.871723	-0.198059	-1.14715	154.546	177.288
CRY2	0.785985	0.999987	0.782615	-0.353625	-1.27777	154.264	197.113
CTTN	0.900994	0.999987	0.90866	-0.138188	-1.10052	154.241	169.745
HSPA4	0.8904	0.999987	0.920081	-0.120167	-1.08686	154.112	167.498
SETBP1	0.963282	0.999987	0.964189	-0.0526115	-1.03714	153.946	159.664
MYCBP2	0.82133	0.999987	0.828372	-0.271649	-1.20719	153.905	185.792
RNF20	0.983999	0.999987	1.01629	0.023312	1.01629	153.718	151.254
CSPG5	0.928339	0.999987	1.08559	0.118475	1.08559	153.518	141.414
SIPA1L1	0.813212	0.999987	0.822619	-0.281704	-1.21563	153.399	186.477
ARFGEF3	0.971218	0.999987	1.03623	0.0513458	1.03623	153.353	147.991
DYNC1I1	0.979213	0.999987	0.979841	-0.0293809	-1.02057	153.114	156.264
GHITM	0.90193	0.999987	0.897447	-0.156101	-1.11427	153.101	170.596
CDH4	0.995931	0.999987	1.00497	0.00715084	1.00497	153.065	152.308
RAB11FIP3	0.978735	0.999987	0.986665	-0.0193678	-1.01352	152.92	154.987
HACD3	0.973318	0.999987	1.04338	0.0612601	1.04338	152.756	146.406
NF1	0.90057	0.999987	0.90254	-0.147936	-1.10798	152.712	169.202
ARHGAP21	0.883884	0.999987	0.882263	-0.18072	-1.13345	152.437	172.78
STX12	0.86688	0.999987	1.14675	0.197551	1.14675	152.404	132.901
ARHGDIA	0.975798	0.999987	1.0245	0.0349203	1.0245	152.395	148.75
ZYG11B	0.979277	0.999987	0.975188	-0.036247	-1.02544	152.124	155.994
ENTPD6	0.998363	0.999987	1.00852	0.0122459	1.00852	152.017	150.732
B4GALNT4	0.996496	0.999987	0.998842	-0.00167231	-1.00116	152.016	152.192
LANCL1	0.921593	0.999987	0.92486	-0.112693	-1.08124	151.893	164.234
TCERG1	0.980227	0.999987	0.979776	-0.0294766	-1.02064	151.745	154.878
CD47	0.786304	0.999987	0.799574	-0.322696	-1.25067	151.636	189.646
NARS1	0.98498	0.999987	0.983944	-0.0233513	-1.01632	151.559	154.032
HS6ST2	0.876483	0.999987	1.13737	0.185699	1.13737	151.436	133.146
GRIN3A	0.909332	0.999987	1.09903	0.136232	1.09903	151.352	137.714
RAPGEF2	0.95169	0.999987	0.945957	-0.0801532	-1.05713	151.349	159.996
RPS23	0.97917	0.999987	1.02468	0.0351714	1.02468	151.245	147.603
SET	0.969111	0.999987	1.0327	0.046423	1.0327	151.224	146.436
TAOK1	0.864472	0.999987	0.869229	-0.202192	-1.15045	151.168	173.911
ALDH5A1	0.956556	0.999987	1.04718	0.06651	1.04718	151.127	144.318
CTNND2	0.975224	0.999987	0.974733	-0.0369211	-1.02592	150.889	154.801
TPRG1L	0.927999	0.999987	0.947139	-0.0783513	-1.05581	150.713	159.125
SPAG9	0.836941	0.999987	0.840417	-0.250822	-1.18988	150.586	179.18
DLST	0.826971	0.999987	1.22386	0.291437	1.22386	150.57	123.029
TRAPPC3	0.89702	0.999987	1.11749	0.160267	1.11749	150.555	134.725
RPL13	0.789046	0.999987	1.25705	0.330047	1.25705	150.515	119.737
BCL9L	0.972864	0.999987	0.970791	-0.0427671	-1.03009	150.451	154.978
ENOX2	0.82935	0.999987	0.834415	-0.261162	-1.19844	150.36	180.198
ADAM22	0.894205	0.999987	0.897583	-0.155883	-1.1141	150.33	167.483
NKTR	0.782262	0.999987	0.787439	-0.34476	-1.26994	150.223	190.775
RNF41	0.906695	0.999987	1.10652	0.146036	1.10652	150.056	135.61
SUN2	0.952368	0.999987	0.941459	-0.0870297	-1.06218	149.946	159.27
MCF2	0.891824	0.999987	1.13394	0.181345	1.13394	149.765	132.075
SYBU	0.993891	0.999987	0.993232	-0.00979737	-1.00681	149.349	150.367
NCL	0.914305	0.999987	1.09396	0.129566	1.09396	149.252	136.432
NETO2	0.920559	0.999987	0.973475	-0.0387844	-1.02725	149.193	153.258
ENTPD2	0.7789	0.999987	1.26631	0.34063	1.26631	149.189	117.814
UBE2A	0.908759	0.999987	0.916493	-0.125805	-1.09112	149.058	162.639
GABRD	0.998033	0.999987	1.00237	0.00341451	1.00237	149.038	148.686
MADD	0.859747	0.999987	0.858806	-0.219596	-1.16441	149.025	173.525
KIF3A	0.997579	0.999987	0.998934	-0.00153857	-1.00107	148.916	149.075
PAK1	0.888365	0.999987	0.87282	-0.196243	-1.14571	148.914	170.612
COX7C	0.900813	0.999987	1.11833	0.161351	1.11833	148.912	133.156
MARK3	0.986352	0.999987	0.98446	-0.0225958	-1.01579	148.842	151.191
RGS6	0.984614	0.999987	0.980919	-0.0277934	-1.01945	148.797	151.691
TMEM106B	0.957757	0.999987	0.957808	-0.0621911	-1.04405	148.788	155.342
BRSK2	0.908128	0.999987	0.911814	-0.133188	-1.09671	148.629	163.003
RAP1GDS1	0.970979	0.999987	1.03594	0.0509414	1.03594	148.612	143.456
HDAC4	0.983962	0.999987	1.02694	0.0383498	1.02694	148.534	144.637
CRAMP1	0.831788	0.999987	0.851861	-0.23131	-1.1739	148.53	174.359
GNG7	0.956796	0.999987	1.05944	0.0832993	1.05944	148.435	140.107
STUM	0.842125	0.999987	1.15903	0.212914	1.15903	148.211	127.876
PTP4A2	0.991718	0.999987	1.00805	0.0115674	1.00805	148.159	146.975
DOK4	0.833456	0.999987	1.19552	0.257641	1.19552	147.982	123.78
RAB35	0.98732	0.999987	0.984479	-0.0225679	-1.01577	147.772	150.102
GDPD5	0.995583	0.999987	0.978566	-0.0312586	-1.0219	147.62	150.853
SIK2	0.929396	0.999987	0.934971	-0.0970067	-1.06955	147.564	157.828
MEIS1	0.786772	0.999987	0.798729	-0.324221	-1.25199	147.363	184.497
TOP1	0.907655	0.999987	0.923369	-0.11502	-1.08299	147.153	159.365
RPS5	0.982355	0.999987	0.983647	-0.0237867	-1.01662	146.859	149.3
RUSC1	0.91607	0.999987	0.913594	-0.130374	-1.09458	146.54	160.399
LOC115492023	0.983326	0.999987	1.0102	0.0146385	1.0102	146.397	144.919
ASAP1	0.777804	0.999987	0.789395	-0.341181	-1.26679	146.1	185.079
ARPC2	0.785241	0.999987	1.24805	0.31968	1.24805	146.07	117.038
OSBP2	0.977574	0.999987	1.02914	0.0414425	1.02914	145.964	141.831
SSTR1	0.797845	0.999987	1.23417	0.303536	1.23417	145.801	118.137
FAM13B	0.925086	0.999987	1.11968	0.163091	1.11968	145.773	130.191
CASKIN1	0.916376	0.999987	0.911004	-0.13447	-1.09769	145.6	159.823
KIF21A	0.778054	0.999987	0.786712	-0.346092	-1.27111	145.519	184.971
KIF2A	0.926373	0.999987	1.0777	0.107955	1.0777	145.44	134.954
CACNA1B	0.887358	0.999987	0.88753	-0.172132	-1.12672	145.176	163.573
ACTR2	0.960384	0.999987	0.960432	-0.058245	-1.0412	145.17	151.151
TMEM179	0.820198	0.999987	0.834803	-0.260492	-1.19789	144.929	173.609
DCTN4	0.978841	0.999987	1.02196	0.0313372	1.02196	144.898	141.784
IDH3A	0.983328	0.999987	1.01805	0.0258013	1.01805	144.894	142.326
LAMP2	0.833534	0.999987	0.94023	-0.0889138	-1.06357	144.775	153.978
HNRNPA1	0.816729	0.999987	1.20368	0.267452	1.20368	144.751	120.257
BMPR2	0.947898	0.999987	0.956925	-0.0635225	-1.04501	144.712	151.227
MAP7D1	0.903876	0.999987	0.906779	-0.141177	-1.1028	144.424	159.271
NRSN1	0.88485	0.999987	0.878374	-0.187092	-1.13847	144.153	164.113
SLC2A13	0.922196	0.999987	0.922241	-0.116784	-1.08431	143.754	155.875
APBA2	0.944108	0.999987	1.06051	0.0847528	1.06051	143.628	135.433
PYGB	0.913856	0.999987	0.919345	-0.121322	-1.08773	143.492	156.081
IGSF3	0.9701	0.999987	1.02651	0.0377433	1.02651	143.489	139.784
TBC1D30	0.957186	0.999987	0.950207	-0.0736865	-1.0524	143.428	150.944
RALGDS	0.999123	0.999987	1.00112	0.00161386	1.00112	143.395	143.234
KMT2E	0.864616	0.999987	0.867531	-0.205013	-1.1527	143.348	165.237
SLC4A8	0.957825	0.999987	1.04295	0.0606648	1.04295	143.324	137.422
SHTN1	0.689941	0.999987	1.37529	0.459738	1.37529	143.284	104.184
MYT1L	0.95048	0.999987	0.954637	-0.0669757	-1.04752	143.137	149.938
IDH3B	0.998271	0.999987	0.989739	-0.0148806	-1.01037	143.108	144.592
LOC100223058	0.784249	0.999987	1.24392	0.314888	1.24392	143.101	115.04
PPP1R11	0.984869	0.999987	1.05852	0.0820462	1.05852	143.058	135.15
MAPK8IP2	0.900272	0.999987	0.892383	-0.164265	-1.1206	142.993	160.237
SYT13	0.936977	0.999987	0.945349	-0.0810803	-1.05781	142.896	151.157
CELF6	0.978472	0.999987	1.01858	0.026562	1.01858	142.844	140.238
SAP18	0.97084	0.999987	1.03435	0.0487293	1.03435	142.825	138.081
DLGAP1	0.899832	0.999987	0.897427	-0.156133	-1.1143	142.735	159.049
PRRG3	0.945802	0.999987	0.946954	-0.0786343	-1.05602	142.707	150.701
LOC100232098	0.996526	0.999987	0.98607	-0.0202378	-1.01413	142.645	144.66
ARFGAP1	0.941075	0.999987	1.05724	0.0803051	1.05724	142.631	134.908
CAPZA1	0.921601	0.999987	1.08171	0.113317	1.08171	142.584	131.814
SCHIP1	0.909761	0.999987	0.910908	-0.134623	-1.09781	142.519	156.458
RPL17	0.88908	0.999987	1.131	0.177602	1.131	142.477	125.974
PANK3	0.959188	0.999987	0.962967	-0.0544412	-1.03846	142.428	147.905
JPT1	0.810859	0.999987	1.22407	0.291681	1.22407	142.376	116.314
MAP3K13	0.963957	0.999987	0.961934	-0.0559903	-1.03957	142.239	147.868
CACNG5	0.699418	0.999987	1.36044	0.444077	1.36044	142.235	104.551
RAPGEF5	0.982303	0.999987	0.985995	-0.0203478	-1.0142	142.19	144.21
PPP1R9A	0.881344	0.999987	0.881264	-0.182353	-1.13473	142.124	161.273
AP3B2	0.847285	0.999987	1.17815	0.236525	1.17815	141.93	120.469
LOC100218923	0.968002	0.999987	1.03942	0.0557739	1.03942	141.803	136.425
SGSM2	0.975618	0.999987	0.978923	-0.030732	-1.02153	141.727	144.778
IGSF9B	0.809692	0.999987	0.806369	-0.310488	-1.24013	141.517	175.499
HNRNPH3	0.944292	0.999987	1.0681	0.0950474	1.0681	141.454	132.435
CACNG4	0.969247	0.999987	0.975295	-0.0360901	-1.02533	141.435	145.018
QKI	0.883925	0.999987	0.885952	-0.1747	-1.12873	141.309	159.499
WDR1	0.866467	0.999987	1.14849	0.199742	1.14849	141.29	123.022
GABBR2	0.960773	0.999987	0.993148	-0.0099198	-1.0069	141.167	142.141
HMGB3	0.86525	0.999987	1.14774	0.198799	1.14774	141.164	122.993
PIK3R1	0.968199	0.999987	0.968793	-0.0457394	-1.03221	141.129	145.675
BICD1	0.980131	0.999987	1.01945	0.0277854	1.01945	141.128	138.436
SFMBT2	0.953232	0.999987	1.04763	0.0671277	1.04763	141.126	134.71
PNN	0.99762	0.999987	0.99825	-0.00252656	-1.00175	141.062	141.31
SLC1A4	0.825633	0.999987	1.19623	0.258491	1.19623	140.988	117.861
LMO7	0.865292	0.999987	1.14958	0.201106	1.14958	140.972	122.629
RPS17	0.943496	0.999987	1.06127	0.0857931	1.06127	140.825	132.695
DNAJA2	0.877365	0.999987	1.12818	0.174	1.12818	140.692	124.707
OSBPL2	0.849607	0.999987	1.18951	0.250366	1.18951	140.668	118.257
LOC100232323	0.981696	0.999987	1.0187	0.0267345	1.0187	140.6	138.018
PSMD2	0.923504	0.999987	1.08377	0.116061	1.08377	140.519	129.658
COPS8	0.894448	0.999987	1.11308	0.154562	1.11308	140.506	126.231
DDX23	0.868076	0.999987	1.05056	0.0711622	1.05056	140.389	133.632
EMC1	0.941227	0.999987	0.939974	-0.0893073	-1.06386	139.849	148.779
PNISR	0.909734	0.999987	0.909796	-0.136386	-1.09915	139.819	153.681
DNAJC18	0.982617	0.999987	1.02494	0.0355327	1.02494	139.491	136.098
VPS26B	0.962812	0.999987	1.04916	0.0692397	1.04916	139.401	132.868
IQSEC3	0.979629	0.999987	0.974639	-0.03706	-1.02602	139.337	142.962
CDC42BPA	0.948395	0.999987	1.05167	0.0726755	1.05167	139.253	132.412
IMMT	0.921475	0.999987	1.08929	0.123388	1.08929	139.18	127.771
EHMT2	0.858762	0.999987	1.15692	0.210291	1.15692	139.168	120.292
SH3BP5L	0.762256	0.999987	1.08978	0.124035	1.08978	139.136	127.673
SRRM1	0.942322	0.999987	0.946737	-0.0789639	-1.05626	139.128	146.955
HECA	0.833901	0.999987	0.850704	-0.23327	-1.1755	139.026	163.424
PIK3R2	0.97027	0.999987	1.033	0.0468336	1.033	139.004	134.564
CYGB	0.829946	0.999987	0.825505	-0.276652	-1.21138	138.951	168.323
SUPT6H	0.988056	0.999987	0.985681	-0.0208076	-1.01453	138.807	140.824
LZTS1	0.866997	0.999987	0.846882	-0.239767	-1.1808	138.671	163.743
COPA	0.896936	0.999987	1.11224	0.153468	1.11224	138.659	124.666
MTSS1	0.989052	0.999987	1.00806	0.0115847	1.00806	138.396	137.289
HMGB1	0.592023	0.999987	1.13561	0.183473	1.13561	138.318	121.8
ABHD6	0.941285	0.999987	1.06808	0.0950235	1.06808	138.183	129.375
C2CD5	0.892698	0.999987	0.893888	-0.161833	-1.11871	137.834	154.196
FBXO45	0.963908	0.999987	0.964885	-0.0515713	-1.03639	137.831	142.848
GLRB	0.997763	0.999987	0.990597	-0.0136303	-1.00949	137.622	138.928
DHX30	0.976506	0.999987	0.975834	-0.0352926	-1.02476	137.525	140.931
CDKL5	0.918984	0.999987	0.926345	-0.110378	-1.07951	137.341	148.261
EFR3A	0.913736	0.999987	0.918255	-0.123034	-1.08902	137.337	149.563
LPIN2	0.470026	0.999987	0.799946	-0.322025	-1.25008	137.191	171.5
RPL8	0.877882	0.999987	1.13562	0.183476	1.13562	137.18	120.797
DGCR2	0.968223	0.999987	1.03339	0.0473843	1.03339	137.136	132.705
SERP1	0.8718	0.999987	1.04764	0.0671458	1.04764	137.134	130.898
LOC115498214	0.655461	0.999987	1.41921	0.505088	1.41921	136.993	96.5279
ATXN1	0.735584	0.999987	0.766833	-0.383015	-1.30406	136.811	178.41
GUCY1A1	0.922084	0.999987	0.925241	-0.112098	-1.0808	136.73	147.778
KIAA0100	0.912662	0.999987	0.915807	-0.126884	-1.09193	136.633	149.194
SPIRE1	0.776169	0.999987	0.787383	-0.344863	-1.27003	136.473	173.325
SLC38A2	0.920303	0.999987	0.922639	-0.116161	-1.08385	136.354	147.787
YPEL2	0.974719	0.999987	0.977843	-0.0323258	-1.02266	136.146	139.231
CS	0.924094	0.999987	1.08785	0.121483	1.08785	136.111	125.119
PCDH10	0.938183	0.999987	0.939898	-0.0894244	-1.06395	135.986	144.682
PTPN4	0.919295	0.999987	0.915308	-0.127671	-1.09253	135.867	148.439
SDHA	0.983432	0.999987	0.979813	-0.0294222	-1.0206	135.668	138.463
HTR1B	0.981181	0.999987	1.02183	0.0311553	1.02183	135.621	132.723
CREBBP	0.997687	0.999987	0.998042	-0.00282701	-1.00196	135.504	135.769
NCOA4	0.997901	0.999987	1.00961	0.0137935	1.00961	135.411	134.123
SYN3	0.986319	0.999987	1.00682	0.00980925	1.00682	135.328	134.411
RAB11FIP2	0.919091	0.999987	0.917788	-0.123768	-1.08958	135.29	147.409
EEF1G	0.803429	0.999987	1.22602	0.293983	1.22602	135.252	110.318
ATP5ME	0.886972	0.999987	1.11056	0.15129	1.11056	135.212	121.751
DCAF6	0.827824	0.999987	1.2009	0.26412	1.2009	135.147	112.538
FAM13A	0.918297	0.999987	1.08546	0.118301	1.08546	135.13	124.491
ENTPD3	0.743889	0.999987	1.27741	0.353225	1.27741	135.068	105.736
GRIA4	0.97038	0.999987	0.962844	-0.0546264	-1.03859	135.068	140.281
WNK2	0.978449	0.999987	0.980134	-0.0289486	-1.02027	135.065	137.803
TMEM163	0.93043	0.999987	1.09335	0.128753	1.09335	135.027	123.499
SORBS2	0.560733	0.999987	0.828496	-0.271434	-1.20701	134.95	162.886
SPRYD3	0.998312	0.999987	0.995492	-0.00651864	-1.00453	134.898	135.509
MTCH1	0.957036	0.999987	1.05021	0.0706836	1.05021	134.896	128.446
TMED10	0.937415	0.999987	1.065	0.09085	1.065	134.887	126.655
DVL1	0.984552	0.999987	0.988682	-0.016421	-1.01145	134.804	136.347
RPL23A	0.871687	0.999987	1.17372	0.231093	1.17372	134.71	114.771
BCLAF1	0.947571	0.999987	1.05578	0.0783138	1.05578	134.679	127.563
KDM5C	0.992037	0.999987	0.99691	-0.00446484	-1.0031	134.443	134.86
MKRN1	0.985727	0.999987	1.01853	0.0264844	1.01853	134.275	131.833
LOC100224555	0.942217	0.999987	0.942793	-0.0849868	-1.06068	134.118	142.256
MPC1	0.930292	0.999987	1.07276	0.101322	1.07276	134.106	125.01
MIGA2	0.946133	0.999987	0.94523	-0.0812623	-1.05794	133.901	141.659
ARMH4	0.880948	0.999987	0.891606	-0.165521	-1.12157	133.815	150.083
LASP1	0.888319	0.999987	0.881284	-0.182321	-1.13471	133.713	151.725
ANKRD44	0.890394	0.999987	0.886993	-0.173006	-1.1274	133.67	150.7
AKT3	0.795733	0.999987	0.804544	-0.313756	-1.24294	133.531	165.971
BZW2	0.781717	0.999987	1.2553	0.328031	1.2553	133.277	106.171
USP22	0.949668	0.999987	0.948708	-0.0759634	-1.05406	133.273	140.478
PCDH9	0.774013	0.999987	0.772933	-0.371585	-1.29377	133.258	172.406
CDH2	0.962988	0.999987	1.03933	0.0556502	1.03933	133.129	128.092
LOC115495271	0.830001	0.999987	1.18252	0.241864	1.18252	133.104	112.559
SH3PXD2A	0.932557	0.999987	0.946702	-0.0790183	-1.0563	133.08	140.573
KCNA1	0.74614	0.999987	0.80409	-0.314571	-1.24364	133.019	165.428
U2AF2	0.983017	0.999987	1.03102	0.0440763	1.03102	132.923	128.924
LOC101234225	0.978155	0.999987	1.01948	0.0278314	1.01948	132.863	130.325
ATRNL1	0.96834	0.999987	0.977353	-0.0330482	-1.02317	132.843	135.921
TNRC6C	0.961171	0.999987	0.95627	-0.0645105	-1.04573	132.819	138.893
CLCN4	0.961256	0.999987	0.959829	-0.0591506	-1.04185	132.775	138.332
ANAPC7	0.898757	0.999987	0.898711	-0.154071	-1.1127	132.733	147.693
ACTR3B	0.996795	0.999987	0.994294	-0.00825609	-1.00574	132.589	133.35
MAGI1	0.949926	0.999987	0.951527	-0.0716829	-1.05094	132.581	139.335
SSR1	0.98348	0.999987	0.981582	-0.0268191	-1.01876	132.564	135.052
RPS20	0.918918	0.999987	1.0908	0.125382	1.0908	132.533	121.501
RYR2	0.749905	0.999987	0.751696	-0.411778	-1.33032	132.507	176.277
CPEB4	0.91487	0.999987	0.915545	-0.127298	-1.09225	132.301	144.506
MSL1	0.927013	0.999987	0.930878	-0.103337	-1.07426	132.298	142.122
LOC100221380	0.943261	0.999987	0.930189	-0.104403	-1.07505	131.885	141.782
RPL39	0.818778	0.999987	1.20765	0.272197	1.20765	131.866	109.193
SLC7A14	0.79434	0.999987	0.795517	-0.330035	-1.25704	131.695	165.546
RETREG2	0.921674	0.999987	1.08377	0.116059	1.08377	131.67	121.493
PTK2	0.980885	0.999987	0.986018	-0.0203144	-1.01418	131.584	133.449
NTSR1	0.810209	0.999987	1.22731	0.295503	1.22731	131.545	107.181
PURB	0.976464	0.999987	1.02521	0.0359212	1.02521	131.471	128.238
KIAA1549	0.907668	0.999987	0.909301	-0.137171	-1.09975	131.303	144.4
LOC100227536	0.980656	0.999987	0.988634	-0.016491	-1.0115	131.219	132.727
CCT4	0.839393	0.999987	1.18272	0.242107	1.18272	131.217	110.945
GNAI2	0.999636	0.999987	1.0038	0.00547712	1.0038	131.119	130.622
PPP1R2	0.839986	0.999987	0.842971	-0.246446	-1.18628	131.113	155.537
H3F3B	0.706761	0.999987	1.35689	0.4403	1.35689	131.101	96.619
ATP5PB	0.906006	0.999987	1.12117	0.165003	1.12117	131.001	116.843
PAK6	0.904594	0.999987	1.10451	0.143405	1.10451	130.923	118.535
CCDC126	0.776346	0.999987	1.26194	0.33564	1.26194	130.911	103.738
TBC1D13	0.966609	0.999987	1.03463	0.0491164	1.03463	130.898	126.517
LOC100227840	0.988752	0.999987	1.00256	0.00368864	1.00256	130.716	130.382
GPATCH8	0.803231	0.999987	0.819332	-0.28748	-1.22051	130.642	159.449
SEMA6B	0.903905	0.999987	1.09525	0.131263	1.09525	130.59	119.233
PHYHIPL	0.903838	0.999987	0.895937	-0.15853	-1.11615	130.563	145.728
CAPZB	0.904056	0.999987	1.10558	0.144799	1.10558	130.489	118.028
CCDC177	0.871504	0.999987	0.872266	-0.197159	-1.14644	130.485	149.593
AMD1	0.975853	0.999987	0.993091	-0.0100019	-1.00696	130.477	131.385
BROX	0.964876	0.999987	1.03622	0.0513308	1.03622	130.396	125.838
HMGCS1	0.655549	0.999987	1.12019	0.163739	1.12019	130.077	116.121
MAST2	0.890358	0.999987	0.885259	-0.175828	-1.12961	130.051	146.908
GPC1	0.691372	0.999987	1.36772	0.451772	1.36772	130.034	95.0736
CAMK2D	0.928228	0.999987	1.07073	0.0985887	1.07073	129.999	121.412
CTBP1	0.966455	0.999987	0.964786	-0.0517189	-1.0365	129.759	134.496
LOC115497997	0.926889	0.999987	1.08018	0.111268	1.08018	129.739	120.109
TMEM184B	0.910708	0.999987	0.916123	-0.126387	-1.09156	129.694	141.568
SMG7	0.941906	0.999987	0.943337	-0.0841554	-1.06007	129.562	137.344
IPO13	0.979633	0.999987	1.02327	0.0331927	1.02327	129.509	126.563
NLGN2	0.903556	0.999987	1.09947	0.136809	1.09947	129.499	117.783
OSBPL6	0.921222	0.999987	0.927369	-0.108784	-1.07832	129.402	139.537
STUB1	0.906828	0.999987	1.09608	0.132358	1.09608	129.372	118.031
SPEN	0.858372	0.999987	0.854998	-0.226008	-1.16959	129.168	151.075
GNAL	0.931638	0.999987	0.931167	-0.102888	-1.07392	129.088	138.63
CAMTA2	0.960098	0.999987	1.04248	0.0600166	1.04248	129.062	123.803
NWD2	0.919852	0.999987	1.10343	0.141997	1.10343	129.039	116.943
SRSF3	0.980419	0.999987	0.986107	-0.0201836	-1.01409	128.983	130.801
EI24	0.972472	0.999987	1.03591	0.0509037	1.03591	128.896	124.428
HSPD1	0.940239	0.999987	0.958166	-0.0616519	-1.04366	128.704	134.323
KLHL2	0.876421	0.999987	0.87654	-0.190109	-1.14085	128.663	146.785
DNAJB4	0.954105	0.999987	0.989358	-0.0154356	-1.01076	128.603	129.987
ROBO2	0.96753	0.999987	0.963881	-0.0530725	-1.03747	128.553	133.37
HSD17B12	0.92174	0.999987	1.10296	0.141384	1.10296	128.551	116.55
PPFIA2	0.92687	0.999987	0.923184	-0.11531	-1.08321	128.535	139.23
NDUFA4	0.858908	0.999987	1.15949	0.213485	1.15949	128.526	110.847
CACNG2	0.955664	0.999987	0.956482	-0.0641907	-1.0455	128.476	134.321
GNAZ	0.99326	0.999987	1.01736	0.0248373	1.01736	128.475	126.282
LOC101234123	0.862123	0.999987	1.19249	0.25398	1.19249	128.348	107.63
RHOBTB2	0.983984	0.999987	1.01997	0.0285239	1.01997	128.292	125.78
JOSD1	0.922553	0.999987	1.08731	0.120769	1.08731	128.274	117.974
PPM1K	0.776386	0.999987	0.794155	-0.332508	-1.2592	128.066	161.261
TTL	0.897026	0.999987	1.11177	0.15286	1.11177	128.049	115.176
RASSF5	0.95451	0.999987	1.05884	0.0824783	1.05884	128.016	120.902
ZNF706	0.917401	0.999987	0.969311	-0.0449689	-1.03166	127.991	132.043
NT5C2	0.99615	0.999987	1.00454	0.00653809	1.00454	127.957	127.379
KHDRBS3	0.876468	0.999987	1.14179	0.191293	1.14179	127.787	111.919
GM2A	0.955762	0.999987	0.952632	-0.0700094	-1.04972	127.782	134.136
IPMK	0.993828	0.999987	0.996066	-0.00568686	-1.00395	127.692	128.196
LOC121468025	0.318427	0.999987	2.71177	1.43924	2.71177	127.683	47.0849
ZEB2	0.919239	0.999987	0.92742	-0.108706	-1.07826	127.664	137.656
MARCHF1	0.746891	0.999987	1.29392	0.371744	1.29392	127.629	98.6379
DCTN3	0.81838	0.999987	1.20179	0.265187	1.20179	127.551	106.134
SBNO1	0.75833	0.999987	0.785788	-0.347787	-1.27261	127.47	162.219
RPL36A	0.887942	0.999987	1.1113	0.152246	1.1113	127.38	114.622
MDH2	0.922507	0.999987	1.07922	0.109992	1.07922	127.299	117.955
LOC115494833	0.829394	0.999987	1.19957	0.262522	1.19957	127.296	106.118
DIP2C	0.932266	0.999987	0.934871	-0.0971615	-1.06967	127.272	136.138
ARIH1	0.951948	0.999987	1.0536	0.0753241	1.0536	127.192	120.721
NAV3	0.986142	0.999987	0.988665	-0.0164457	-1.01146	127.153	128.611
ATP5MC3	0.787903	0.999987	1.2367	0.306496	1.2367	127.099	102.773
VAT1L	0.877866	0.999987	1.10028	0.137869	1.10028	127.077	115.495
LOC100190143	0.843032	0.999987	1.17086	0.227569	1.17086	127.077	108.533
HDGF	0.993899	0.999987	0.995917	-0.00590249	-1.0041	127.033	127.554
RUNX1T1	0.860232	0.999987	0.88649	-0.173824	-1.12804	127.026	143.291
PPM1A	0.94329	0.999987	0.942694	-0.0851383	-1.06079	126.996	134.716
PACC1	0.964238	0.999987	1.04968	0.0699481	1.04968	126.885	120.88
ARCN1	0.95953	0.999987	0.960879	-0.0575741	-1.04071	126.796	131.959
YEATS2	0.992852	0.999987	1.00716	0.0102873	1.00716	126.776	125.875
DOP1B	0.991395	0.999987	1.01181	0.0169331	1.01181	126.754	125.275
NDUFA10	0.860912	0.999987	1.15136	0.203339	1.15136	126.663	110.012
CCT3	0.988715	0.999987	0.98746	-0.0182057	-1.0127	126.235	127.838
GRM2	0.824199	0.999987	0.822468	-0.281969	-1.21585	126.225	153.471
NUDT16L1	0.841931	0.999987	1.17852	0.23697	1.17852	126.162	107.052
ARF4	0.898834	0.999987	1.10494	0.143966	1.10494	126.007	114.04
CHD5	0.936667	0.999987	0.926098	-0.110763	-1.0798	126.004	136.059
CAMK1D	0.857465	0.999987	0.85757	-0.221673	-1.16608	126	146.926
CFL2	0.963511	0.999987	0.964763	-0.0517533	-1.03652	125.901	130.5
CHD6	0.84446	0.999987	0.846576	-0.240288	-1.18123	125.882	148.695
FAM174B	0.799638	0.999987	0.811863	-0.300692	-1.23174	125.813	154.968
ST8SIA2	0.833067	0.999987	1.19372	0.255465	1.19372	125.766	105.357
FAM32A	0.945225	0.999987	1.05564	0.0781119	1.05564	125.679	119.055
LOC100229648	0.935193	0.999987	1.07229	0.100697	1.07229	125.662	117.19
PCNX1	0.885327	0.999987	0.886254	-0.174207	-1.12834	125.634	141.758
CFDP1	0.990654	0.999987	1.00858	0.0123295	1.00858	125.537	124.469
RPL24	0.749801	0.999987	1.30301	0.381849	1.30301	125.535	96.342
EIF5B	0.915982	0.999987	1.09498	0.130911	1.09498	125.494	114.608
DNAJC8	0.990738	0.999987	1.00613	0.00882328	1.00613	125.491	124.726
SEC24C	0.93596	0.999987	0.935094	-0.0968167	-1.06941	125.462	134.171
C5H11orf58	0.939413	0.999987	1.06665	0.093086	1.06665	125.453	117.614
KIAA1191	0.931411	0.999987	0.9395	-0.0900353	-1.0644	125.223	133.287
TMEM178B	0.941775	0.999987	0.944196	-0.082842	-1.0591	125.146	132.542
LOC100223675	0.97255	0.999987	0.9576	-0.0625046	-1.04428	125.135	130.676
ZNF335	0.983504	0.999987	1.01791	0.0256052	1.01791	125.122	122.921
TUSC2	0.947565	0.999987	0.951773	-0.0713106	-1.05067	125.053	131.389
PPP1R7	0.96335	0.999987	1.0388	0.0549228	1.0388	124.937	120.27
ACVR1B	0.905596	0.999987	0.910937	-0.134578	-1.09777	124.832	137.037
SNTB1	0.91506	0.999987	1.09015	0.124528	1.09015	124.812	114.491
AP1G1	0.934776	0.999987	1.07041	0.098164	1.07041	124.775	116.567
SELENOT	0.986894	0.999987	0.981681	-0.0266731	-1.01866	124.769	127.097
B3GAT1	0.940995	0.999987	0.939119	-0.0906198	-1.06483	124.743	132.83
CLSTN2	0.903801	0.999987	0.907655	-0.139784	-1.10174	124.718	137.407
FBXO11	0.934397	0.999987	1.06882	0.0960199	1.06882	124.709	116.679
ULK2	0.789444	0.999987	0.931119	-0.102963	-1.07398	124.613	133.832
NFYA	0.937259	0.999987	0.918698	-0.122337	-1.0885	124.513	135.532
NPM1	0.84313	0.999987	1.16774	0.223723	1.16774	124.506	106.621
CAB39L	0.922888	0.999987	0.919027	-0.121821	-1.08811	124.495	135.464
LOC115493072	0.947038	0.999987	0.861475	-0.215118	-1.1608	124.485	144.502
VTN	0.805501	0.999987	1.22819	0.296539	1.22819	124.476	101.348
CRIP2	0.953382	0.999987	1.02006	0.0286497	1.02006	124.428	121.982
LOC121469998	0.977037	0.999987	1.01991	0.0284349	1.01991	124.375	121.947
UCHL1	0.841946	0.999987	1.17567	0.233478	1.17567	124.309	105.735
ERGIC2	0.924512	0.999987	0.923963	-0.114094	-1.08229	124.291	134.519
FNIP2	0.968917	0.999987	1.04101	0.0579771	1.04101	124.241	119.347
NPTX2	0.913158	0.999987	1.07692	0.106912	1.07692	124.193	115.323
LOC100231722	0.883057	0.999987	1.12567	0.170786	1.12567	123.943	110.106
LRRFIP1	0.955409	0.999987	0.954766	-0.0667803	-1.04738	123.938	129.81
MOB1B	0.962347	0.999987	0.973138	-0.0392835	-1.0276	123.883	127.303
ROGDI	0.892636	0.999987	1.11843	0.161479	1.11843	123.741	110.638
PARP6	0.925985	0.999987	1.07705	0.107089	1.07705	123.705	114.855
NFS1	0.886854	0.999987	0.89389	-0.16183	-1.11871	123.676	138.358
WWC1	0.999529	0.999987	1.00956	0.0137206	1.00956	123.667	122.496
SORCS1	0.896513	0.999987	1.11872	0.161847	1.11872	123.664	110.541
USP46	0.855708	0.999987	0.864276	-0.210436	-1.15704	123.608	143.019
FBXL15	0.940297	0.999987	1.06666	0.0930996	1.06666	123.581	115.858
SLC6A11	0.974402	0.999987	1.03068	0.0435898	1.03068	123.534	119.857
FBRSL1	0.922549	0.999987	0.921881	-0.117348	-1.08474	123.525	133.993
ARPC1A	0.956289	0.999987	1.0544	0.0764272	1.0544	123.479	117.108
DSCAM	0.945042	0.999987	1.06146	0.086053	1.06146	123.304	116.165
PDIA3	0.944438	0.999987	1.0648	0.0905868	1.0648	123.292	115.788
C12H3orf18	0.892668	0.999987	0.894067	-0.161545	-1.11848	123.256	137.86
NDUFS1	0.972757	0.999987	0.974968	-0.0365736	-1.02567	123.256	126.42
CELSR3	0.863297	0.999987	0.872994	-0.195956	-1.14548	123.251	141.181
LOC100222565	0.845974	0.999987	0.845294	-0.242475	-1.18302	123.18	145.725
HDGFL3	0.901189	0.999987	1.10603	0.145386	1.10603	123.164	111.357
PAIP2B	0.819324	0.999987	0.82052	-0.285389	-1.21874	123.056	149.973
TPD52L2	0.990951	0.999987	0.990852	-0.0132592	-1.00923	123.013	124.149
TRA2A	0.854391	0.999987	0.919794	-0.120618	-1.0872	122.938	133.658
CRYM	0.705276	0.999987	1.38488	0.469764	1.38488	122.935	88.7693
LDAF1	0.775252	0.999987	1.26222	0.335964	1.26222	122.884	97.3555
PLPP3	0.827415	0.999987	0.830689	-0.267619	-1.20382	122.808	147.839
HNRNPD	0.975579	0.999987	0.968068	-0.0468196	-1.03299	122.807	126.858
PTPN13	0.831195	0.999987	0.832784	-0.263986	-1.20079	122.767	147.418
DLGAP2	0.760189	0.999987	0.778714	-0.360835	-1.28417	122.751	157.634
UNC5A	0.935481	0.999987	0.93073	-0.103565	-1.07443	122.713	131.846
HCFC1	0.94769	0.999987	1.05151	0.0724689	1.05151	122.682	116.672
MN1	0.951369	0.999987	0.952325	-0.0704745	-1.05006	122.586	128.723
KCTD20	0.952289	0.999987	1.04693	0.0661718	1.04693	122.551	117.057
MAP2K6	0.843366	0.999987	0.850534	-0.233559	-1.17573	122.541	144.075
ZMYND8	0.962577	0.999987	1.03926	0.0555551	1.03926	122.539	117.91
INPP5J	0.976618	0.999987	0.978274	-0.0316893	-1.02221	122.527	125.248
SOD1	0.874693	0.999987	1.13575	0.183647	1.13575	122.52	107.876
LOC105760670	0.771164	0.999987	1.2683	0.342892	1.2683	122.503	96.5885
PCDH7	0.927507	0.999987	0.930507	-0.103911	-1.07468	122.37	131.509
RASGRF2	0.917284	0.999987	0.918057	-0.123344	-1.08926	122.253	133.165
GRIK3	0.918957	0.999987	1.09277	0.127992	1.09277	122.22	111.844
ANKRD13D	0.975775	0.999987	0.981882	-0.0263781	-1.01845	122.141	124.395
TMEM233	0.853658	0.999987	1.15184	0.203942	1.15184	122.135	106.035
LOC100217869	0.922652	0.999987	0.924523	-0.113219	-1.08164	122.051	132.015
CLASP1	0.951142	0.999987	0.950812	-0.0727678	-1.05173	122.026	128.339
PRKCA	0.942564	0.999987	1.07108	0.0990638	1.07108	121.926	113.835
LARP1	0.971006	0.999987	0.976874	-0.0337555	-1.02367	121.846	124.73
SHC3	0.891618	0.999987	0.903983	-0.145633	-1.10622	121.654	134.576
ACSL4	0.970719	0.999987	1.02764	0.0393371	1.02764	121.472	118.205
ATXN7L3	0.924145	0.999987	1.07795	0.108285	1.07795	121.373	112.597
LOC100220086	0.916238	0.999987	1.08884	0.122796	1.08884	121.346	111.445
LOC105758604	0.845985	0.999987	0.873571	-0.195003	-1.14473	121.237	138.784
DOCK9	0.981707	0.999987	1.01977	0.0282439	1.01977	121.149	118.8
ASH1L	0.852043	0.999987	0.864845	-0.209487	-1.15628	121.06	139.979
AMOT	0.98868	0.999987	1.02504	0.0356857	1.02504	121.037	118.079
RAN	0.913113	0.999987	1.09293	0.128202	1.09293	121.032	110.741
ANKH	0.857553	0.999987	0.862675	-0.213111	-1.15919	120.971	140.228
UBE2D2	0.967755	0.999987	0.970948	-0.0425347	-1.02992	120.969	124.589
CHORDC1	0.975286	0.999987	0.985622	-0.0208938	-1.01459	120.874	122.638
AJAP1	0.831145	0.999987	0.849459	-0.235383	-1.17722	120.806	142.215
HNRNPK	0.921243	0.999987	1.07749	0.107668	1.07749	120.797	112.111
DLG1	0.799583	0.999987	0.818955	-0.288144	-1.22107	120.628	147.295
DENND5B	0.923833	0.999987	0.917447	-0.124304	-1.08998	120.531	131.377
HNRNPR	0.9704	0.999987	0.969857	-0.044156	-1.03108	120.499	124.244
AMER2	0.848439	0.999987	0.863846	-0.211155	-1.15761	120.494	139.486
UBE2L3	0.951146	0.999987	0.952227	-0.0706218	-1.05017	120.438	126.48
TSC1	0.96502	0.999987	0.965674	-0.0503915	-1.03555	120.392	124.671
CEP250	0.939284	0.999987	0.912888	-0.13149	-1.09542	120.304	131.784
GIGYF2	0.990362	0.999987	1.01392	0.0199392	1.01392	120.265	118.614
LOC121468399	0.865142	0.999987	1.13911	0.187904	1.13911	120.253	105.568
SLC8A1	0.959148	0.999987	1.0639	0.0893674	1.0639	120.232	113.01
PRPF39	0.948528	0.999987	0.956579	-0.0640444	-1.04539	120.187	125.643
UBA52	0.825854	0.999987	1.20157	0.264926	1.20157	120.176	100.015
LUZP2	0.88183	0.999987	1.13661	0.184737	1.13661	120.152	105.711
VDAC3	0.953098	0.999987	1.04398	0.0620982	1.04398	120.134	115.073
SEPTIN12	0.968057	0.999987	1.02589	0.0368741	1.02589	120.103	117.072
RHOB	0.849348	0.999987	1.18152	0.24065	1.18152	120.036	101.594
WNT7A	0.91943	0.999987	0.915787	-0.126916	-1.09196	120.022	131.059
MTMR9	0.940612	0.999987	1.0605	0.0847401	1.0605	119.847	113.01
EIF4G3	0.973069	0.999987	0.976286	-0.0346238	-1.02429	119.826	122.736
GBF1	0.944304	0.999987	0.947851	-0.0772684	-1.05502	119.677	126.261
AHDC1	0.858349	0.999987	0.856836	-0.22291	-1.16708	119.671	139.666
CEP170B	0.888931	0.999987	0.885105	-0.176079	-1.12981	119.521	135.036
TMEM255A	0.957236	0.999987	1.04896	0.0689664	1.04896	119.511	113.932
ANKRD13C	0.987369	0.999987	0.991791	-0.0118926	-1.00828	119.479	120.468
ELOC	0.956963	0.999987	1.05298	0.0744768	1.05298	119.475	113.464
SPRED2	0.961631	0.999987	0.962722	-0.0548089	-1.03872	119.468	124.094
NOL4	0.956058	0.999987	1.04894	0.0689266	1.04894	119.457	113.884
ADGRB3	0.932224	0.999987	0.931163	-0.102894	-1.07393	119.453	128.284
SHROOM2	0.99061	0.999987	0.991772	-0.0119189	-1.0083	119.297	120.287
PSME3IP1	0.936731	0.999987	0.934021	-0.098473	-1.07064	119.222	127.643
PDIA6	0.943652	0.999987	1.07914	0.109881	1.07914	119.042	110.312
TRPM2	0.981617	0.999987	0.917802	-0.123745	-1.08956	119.031	129.691
MMP24	0.86816	0.999987	1.14343	0.193366	1.14343	118.782	103.882
LOC100219255	0.9096	0.999987	1.1048	0.143788	1.1048	118.753	107.488
TECPR1	0.959193	0.999987	1.0387	0.0547778	1.0387	118.738	114.315
DNM1L	0.800661	0.999987	1.07842	0.108919	1.07842	118.67	110.041
EIF5A	0.868485	0.999987	1.15283	0.205174	1.15283	118.659	102.929
ELF2	0.997964	0.999987	1.00126	0.00181863	1.00126	118.471	118.322
LOC100228572	0.940744	0.999987	1.0482	0.0679149	1.0482	118.44	112.994
LOC100228479	0.898427	0.999987	0.894849	-0.160283	-1.11751	118.42	132.335
GPATCH11	0.900549	0.999987	0.905648	-0.142977	-1.10418	118.369	130.701
RAB30	0.891052	0.999987	0.965098	-0.0512525	-1.03616	118.334	122.613
AMIGO1	0.805801	0.999987	1.22966	0.298259	1.22966	118.33	96.2297
NEXMIF	0.942883	0.999987	1.06161	0.0862524	1.06161	118.183	111.324
AMPH	0.994105	0.999987	0.991303	-0.0126013	-1.00877	118.177	119.214
PHF19	0.844192	0.999987	0.842758	-0.24681	-1.18658	118.159	140.205
CASK	0.904748	0.999987	1.09938	0.136694	1.09938	118.017	107.348
BNIP3	0.911275	0.999987	0.914978	-0.128191	-1.09292	118.008	128.973
EFNB1	0.994785	0.999987	0.996165	-0.0055439	-1.00385	117.969	118.423
VPS37B	0.84385	0.999987	1.17174	0.228654	1.17174	117.73	100.474
SELENOS	0.845547	0.999987	1.17177	0.228689	1.17177	117.707	100.452
ZDHHC14	0.93465	0.999987	0.934543	-0.0976676	-1.07004	117.674	125.917
TNPO2	0.801841	0.999987	1.24326	0.314131	1.24326	117.626	94.611
FOXJ2	0.981624	0.999987	1.02436	0.0347165	1.02436	117.601	114.805
HARS1	0.806892	0.999987	1.07174	0.0999518	1.07174	117.507	109.641
CHD2	0.865906	0.999987	0.877432	-0.188642	-1.13969	117.438	133.843
AP2S1	0.933132	0.999987	0.936689	-0.0943573	-1.06759	117.41	125.346
LOC121469336	0.856565	0.999987	0.931435	-0.102473	-1.07361	117.392	126.034
ENPP5	0.927078	0.999987	0.927508	-0.108568	-1.07816	117.336	126.507
KPNA4	0.946617	0.999987	1.05687	0.0797989	1.05687	117.329	111.015
LOC100226342	0.978975	0.999987	1.0258	0.0367538	1.0258	117.025	114.082
UNC119	0.920126	0.999987	0.910973	-0.134519	-1.09773	116.994	128.427
ARNTL2	0.955636	0.999987	1.04351	0.0614453	1.04351	116.963	112.086
TOMM70	0.879125	0.999987	1.12762	0.173277	1.12762	116.961	103.724
PGBD5	0.946992	0.999987	1.05857	0.0821217	1.05857	116.875	110.408
EIF3G	0.711266	0.999987	1.36879	0.452905	1.36879	116.744	85.2894
CDH22	0.896886	0.999987	0.895218	-0.15969	-1.11705	116.707	130.367
PPP4R3B	0.990053	0.999987	0.993647	-0.00919405	-1.00639	116.695	117.441
NUDT4	0.988561	0.999987	1.00895	0.0128501	1.00895	116.687	115.652
ZC3H7B	0.930641	0.999987	0.931486	-0.102394	-1.07355	116.556	125.129
PRDM10	0.838718	0.999987	0.856147	-0.22407	-1.16802	116.497	136.071
ARC	0.781963	0.999987	0.886969	-0.173044	-1.12743	116.423	131.259
DDB1	0.96473	0.999987	1.03487	0.0494562	1.03487	116.417	112.494
SAMD8	0.960364	0.999987	0.959541	-0.0595831	-1.04216	116.41	121.318
RALB	0.935233	0.999987	1.06897	0.0962186	1.06897	116.345	108.839
VASH1	0.9256	0.999987	1.07453	0.103702	1.07453	116.224	108.163
JMJD6	0.814428	0.999987	0.956813	-0.0636909	-1.04514	116.194	121.438
UQCR11	0.937632	0.999987	0.943298	-0.0842145	-1.06011	116.155	123.137
VPS28	0.858787	0.999987	1.15701	0.210399	1.15701	116.091	100.337
BRD3OS	0.967609	0.999987	0.97228	-0.0405568	-1.02851	116.087	119.397
RAB22A	0.973461	0.999987	0.969159	-0.0451951	-1.03182	116.044	119.737
LOC100227575	0.842584	0.999987	1.17571	0.23353	1.17571	115.954	98.625
LOC100229022	0.889556	0.999987	0.894361	-0.16107	-1.11812	115.907	129.598
LDAH	0.842237	0.999987	1.17792	0.236243	1.17792	115.582	98.1234
CRTAC1	0.845651	0.999987	1.17726	0.235431	1.17726	115.343	97.9763
SEPTIN9	0.841074	0.999987	1.15924	0.213181	1.15924	115.314	99.4738
RPL11	0.940829	0.999987	1.05962	0.083543	1.05962	115.276	108.79
GOLM2	0.938069	0.999987	1.06834	0.0953693	1.06834	115.234	107.863
MAN1A2	0.997879	0.999987	1.00527	0.00758397	1.00527	115.229	114.625
RBBP6	0.862044	0.999987	0.895253	-0.159633	-1.117	115.217	128.698
NME2	0.875544	0.999987	1.1618	0.216359	1.1618	115.207	99.163
LOC100221738	0.886144	0.999987	0.881144	-0.182551	-1.13489	115.16	130.694
AREL1	0.794506	0.999987	0.807568	-0.308344	-1.23829	115.146	142.584
ZFYVE9	0.822847	0.999987	0.835856	-0.258673	-1.19638	115.112	137.718
ANKRD34A	0.89175	0.999987	1.11226	0.15349	1.11226	115.097	103.481
WSCD2	0.814368	0.999987	0.823551	-0.28007	-1.21425	115.082	139.738
ERC1	0.845366	0.999987	1.16476	0.22003	1.16476	114.968	98.7058
ACTR10	0.917029	0.999987	0.923938	-0.114132	-1.08232	114.968	124.433
POGZ	0.963806	0.999987	0.966406	-0.0492989	-1.03476	114.915	118.91
DNAJB14	0.954874	0.999987	0.953557	-0.0686084	-1.0487	114.904	120.501
LRRTM4	0.994441	0.999987	0.995209	-0.00692793	-1.00481	114.822	115.374
FZD3	0.911	0.999987	0.982729	-0.0251338	-1.01757	114.784	116.801
ITSN1	0.92	0.999987	0.931682	-0.102091	-1.07333	114.771	123.187
ZNHIT1	0.69967	0.999987	1.36045	0.444084	1.36045	114.759	84.354
EPN2	0.92739	0.999987	0.931976	-0.101635	-1.07299	114.647	123.015
PI4KB	0.972264	0.999987	0.966664	-0.0489139	-1.03449	114.626	118.579
MTCL1	0.868634	0.999987	0.903928	-0.145721	-1.10628	114.613	126.794
GRM7	0.876899	0.999987	0.889493	-0.168945	-1.12424	114.609	128.848
B4GALT2	0.928486	0.999987	0.936988	-0.093898	-1.06725	114.503	122.203
RNF2	0.917615	0.999987	0.916443	-0.125884	-1.09118	114.447	124.882
ZHX3	0.915846	0.999987	0.912641	-0.13188	-1.09572	114.377	125.325
TMEM65	0.992207	0.999987	1.01582	0.0226469	1.01582	114.32	112.539
SARS1	0.874576	0.999987	1.13593	0.183876	1.13593	114.306	100.628
PAIP2	0.990465	0.999987	1.02185	0.0311817	1.02185	114.147	111.706
THUMPD3	0.998046	0.999987	1.00794	0.0114084	1.00794	114.043	113.145
DECR2	0.908616	0.999987	1.07914	0.109882	1.07914	114.041	105.677
NDUFA13	0.921895	0.999987	1.08748	0.120991	1.08748	114.006	104.835
ABI1	0.981635	0.999987	0.978404	-0.0314977	-1.02207	113.931	116.445
LOC100229947	0.953564	0.999987	1.04588	0.0647117	1.04588	113.791	108.8
LOC100220976	0.991773	0.999987	0.988298	-0.0169814	-1.01184	113.728	115.075
NUDT3	0.9994	0.999987	0.985884	-0.0205108	-1.01432	113.698	115.326
TAB3	0.855193	0.999987	0.875035	-0.192588	-1.14281	113.632	129.86
MFSD6	0.939067	0.999987	0.937872	-0.0925366	-1.06624	113.611	121.137
UHMK1	0.85903	0.999987	0.874628	-0.193259	-1.14334	113.592	129.875
LOC121468713	0.93794	0.999987	1.08143	0.112945	1.08143	113.575	105.023
TAX1BP1	0.871896	0.999987	0.875286	-0.192173	-1.14248	113.566	129.747
UBAP2	0.800961	0.999987	0.820895	-0.284731	-1.21818	113.562	138.339
FBXW11	0.935957	0.999987	0.935512	-0.0961717	-1.06893	113.524	121.349
SH2D3C	0.912329	0.999987	1.13903	0.18781	1.13903	113.437	99.5908
MAP3K7	0.916441	0.999987	1.09226	0.127318	1.09226	113.329	103.757
UBP1	0.961756	0.999987	0.979309	-0.0301647	-1.02113	113.28	115.673
LOC100218025	0.859214	0.999987	1.1491	0.200499	1.1491	113.152	98.4702
RCAN1	0.910301	0.999987	0.906051	-0.142336	-1.10369	113.112	124.84
PSMA4	0.959776	0.999987	1.04546	0.0641428	1.04546	113.095	108.177
LOC100225003	0.805307	0.999987	1.21391	0.279656	1.21391	112.754	92.8857
SCAI	0.88695	0.999987	0.883925	-0.178004	-1.13132	112.677	127.473
OSBPL8	0.943706	0.999987	0.947932	-0.0771451	-1.05493	112.664	118.852
PPM1E	0.989872	0.999987	0.997108	-0.00417829	-1.0029	112.519	112.846
CARMIL1	0.879123	0.999987	0.883908	-0.178032	-1.13134	112.482	127.255
TUB	0.961712	0.999987	0.963846	-0.0531249	-1.03751	112.481	116.701
PNRC1	0.843378	0.999987	0.880115	-0.184236	-1.13622	112.444	127.761
TCP11L1	0.941624	0.999987	1.06883	0.0960372	1.06883	112.444	105.203
HMBOX1	0.979475	0.999987	0.981113	-0.0275083	-1.01925	112.408	114.571
PCF11	0.926042	0.999987	0.919424	-0.121198	-1.08764	112.342	122.187
CHMP7	0.993334	0.999987	1.00835	0.0119926	1.00835	112.319	111.389
PCMT1	0.877981	0.999987	0.87995	-0.184506	-1.13643	112.285	127.604
NAP1L1	0.999762	0.999987	0.988121	-0.0172404	-1.01202	112.277	113.627
RTN4RL2	0.90105	0.999987	1.10501	0.144057	1.10501	112.217	101.554
KIF21B	0.809729	0.999987	1.23259	0.301696	1.23259	112.199	91.0265
POMGNT2	0.823677	0.999987	1.19877	0.261557	1.19877	112.15	93.5542
FZR1	0.93376	0.999987	1.07369	0.102579	1.07369	111.975	104.289
ITPK1	0.924351	0.999987	0.925032	-0.112424	-1.08104	111.885	120.952
FUBP1	0.867377	0.999987	1.14999	0.201627	1.14999	111.872	97.2808
BORCS5	0.918111	0.999987	1.10019	0.137758	1.10019	111.824	101.64
DLGAP3	0.927289	0.999987	0.93435	-0.0979654	-1.07026	111.813	119.669
RNASEK	0.942358	0.999987	0.959782	-0.0592208	-1.0419	111.752	116.434
LOC115495502	0.899815	0.999987	0.906451	-0.141699	-1.1032	111.703	123.231
GABRA4	0.896761	0.999987	0.891842	-0.165141	-1.12128	111.671	125.214
CHMP4B	0.997196	0.999987	1.00134	0.00193254	1.00134	111.633	111.483
MSI2	0.98468	0.999987	0.98749	-0.0181613	-1.01267	111.533	112.946
TLN2	0.997128	0.999987	1.00542	0.00779785	1.00542	111.528	110.927
LAMP1	0.867462	0.999987	0.954927	-0.0665383	-1.0472	111.481	116.743
NEBL	0.854926	0.999987	0.874365	-0.193693	-1.14369	111.398	127.405
FOXO3	0.862769	0.999987	0.866083	-0.207423	-1.15462	111.373	128.594
ORMDL3	0.980114	0.999987	0.982092	-0.0260702	-1.01823	111.215	113.243
SMARCE1	0.892322	0.999987	1.11522	0.157323	1.11522	111.19	99.7031
LOC100218598	0.950868	0.999987	0.95797	-0.061947	-1.04387	111.172	116.05
KCTD5	0.999489	0.999987	0.99613	-0.00559351	-1.00388	111.164	111.596
RICTOR	0.815292	0.999987	0.843087	-0.246247	-1.18612	111.149	131.836
SEMA4G	0.960437	0.999987	0.95309	-0.0693163	-1.04922	111.051	116.517
IGF1R	0.78971	0.999987	0.8001	-0.321747	-1.24984	111.027	138.766
HMGCR	0.947086	0.999987	1.05969	0.0836483	1.05969	110.968	104.717
ALKBH5	0.86334	0.999987	0.880445	-0.183696	-1.13579	110.968	126.036
LRP1B	0.252498	0.999987	0.74106	-0.432338	-1.34942	110.943	149.709
NDST1	0.961871	0.999987	0.956242	-0.0645523	-1.04576	110.94	116.016
RBMX	0.914024	0.999987	0.912521	-0.13207	-1.09587	110.919	121.552
CFAP97	0.963985	0.999987	0.954921	-0.0665469	-1.04721	110.893	116.128
SOX2	0.926804	0.999987	1.07586	0.105494	1.07586	110.859	103.042
PRCC	0.875269	0.999987	1.13415	0.181613	1.13415	110.784	97.68
GGT7	0.911617	0.999987	0.919049	-0.121786	-1.08808	110.778	120.536
DAXX	0.880342	0.999987	1.13442	0.181949	1.13442	110.678	97.5641
IK	0.893154	0.999987	1.12005	0.163559	1.12005	110.64	98.7813
SF3A1	0.962217	0.999987	0.96571	-0.0503375	-1.03551	110.604	114.531
FGF14	0.940054	0.999987	1.06208	0.0868962	1.06208	110.543	104.082
AKAP9	0.84708	0.999987	0.854049	-0.22761	-1.17089	110.422	129.292
PITPNB	0.886057	0.999987	1.12367	0.168221	1.12367	110.39	98.2408
FRMPD4	0.703957	0.999987	1.53397	0.617267	1.53397	110.373	71.953
CSMD2	0.782484	0.999987	0.807821	-0.307893	-1.2379	110.274	136.509
DIP2B	0.865842	0.999987	0.86628	-0.207095	-1.15436	110.239	127.255
FNBP1	0.977246	0.999987	0.978133	-0.0318968	-1.02236	110.208	112.672
U2AF1	0.903684	0.999987	1.10946	0.149861	1.10946	110.012	99.1575
EVI5	0.948274	0.999987	1.04936	0.0695137	1.04936	109.828	104.662
MORC2	0.941529	0.999987	1.06577	0.0918944	1.06577	109.802	103.026
GARS1	0.945114	0.999987	1.064	0.089502	1.064	109.713	103.113
LOC100190025	0.777442	0.999987	0.785771	-0.347819	-1.27264	109.669	139.569
LOC100223923	0.892197	0.999987	0.898039	-0.155151	-1.11354	109.666	122.117
KLHL13	0.972647	0.999987	1.03164	0.0449429	1.03164	109.655	106.292
LOC100231796	0.691331	0.999987	0.756118	-0.403317	-1.32255	109.649	145.016
AKT1	0.985775	0.999987	0.986346	-0.0198343	-1.01384	109.62	111.137
TUBGCP4	0.941938	0.999987	0.946005	-0.0800805	-1.05708	109.549	115.802
ELFN2	0.810733	0.999987	0.839408	-0.252556	-1.19132	109.487	130.433
HYOU1	0.904681	0.999987	0.965401	-0.0507996	-1.03584	109.475	113.399
HERC1	0.871261	0.999987	0.881145	-0.182548	-1.13489	109.467	124.233
HMG20A	0.978754	0.999987	0.976027	-0.0350068	-1.02456	109.463	112.151
ARID1B	0.933432	0.999987	0.935408	-0.0963325	-1.06905	109.434	116.991
NLGN1	0.964443	0.999987	0.976289	-0.0346204	-1.02429	109.404	112.061
TNPO3	0.970344	0.999987	1.03041	0.0432188	1.03041	109.32	106.094
CCSER2	0.92371	0.999987	0.924581	-0.113128	-1.08157	109.231	118.141
IGFBP2	0.929519	0.999987	0.935861	-0.0956338	-1.06853	109.224	116.709
LOC100229929	0.896486	0.999987	1.11008	0.150664	1.11008	109.219	98.388
PPIP5K1	0.98849	0.999987	1.02262	0.0322752	1.02262	109.207	106.791
DGKE	0.933412	0.999987	0.934255	-0.098112	-1.07037	109.192	116.876
SAMD4A	0.876015	0.999987	0.881398	-0.182134	-1.13456	109.059	123.734
CACNA1G	0.800848	0.999987	0.82881	-0.270887	-1.20655	108.94	131.442
LUC7L3	0.917685	0.999987	0.937005	-0.0938707	-1.06723	108.797	116.112
SUSD6	0.978976	0.999987	1.02389	0.034062	1.02389	108.742	106.205
LOC100232386	0.974725	0.999987	1.02783	0.0395982	1.02783	108.655	105.713
HEPACAM	0.921331	0.999987	0.940287	-0.0888266	-1.0635	108.471	115.359
NCOA6	0.862116	0.999987	0.871117	-0.199061	-1.14795	108.451	124.496
ARHGEF6	0.85146	0.999987	0.854838	-0.226277	-1.16981	108.345	126.744
HP1BP3	0.995417	0.999987	1.00485	0.00697749	1.00485	108.316	107.793
GDPD1	0.956321	0.999987	0.960536	-0.058089	-1.04109	108.295	112.745
TRIB2	0.961892	0.999987	1.04266	0.0602746	1.04266	108.244	103.815
BCL2L13	0.924721	0.999987	0.9313	-0.102682	-1.07377	108.226	116.21
RPS24	0.938874	0.999987	1.07595	0.105614	1.07595	108.211	100.572
SLC49A4	0.888752	0.999987	1.12326	0.16769	1.12326	108.189	96.3171
ETV5	0.988508	0.999987	0.985814	-0.0206125	-1.01439	108.137	109.693
MAPK1IP1L	0.997444	0.999987	1.01069	0.0153402	1.01069	108.059	106.916
AGPAT3	0.962039	0.999987	1.04257	0.0601508	1.04257	108.033	103.621
SIDT1	0.939189	0.999987	1.04708	0.0663734	1.04708	107.874	103.024
ADCY6	0.876067	0.999987	0.887654	-0.171931	-1.12657	107.844	121.493
SLC25A11	0.884287	0.999987	1.12628	0.171566	1.12628	107.8	95.7129
C13H5orf24	0.866322	0.999987	0.87531	-0.192133	-1.14245	107.71	123.053
KCNJ9	0.932434	0.999987	0.93577	-0.0957736	-1.06864	107.694	115.086
PSAT1	0.650553	0.999987	1.13329	0.180511	1.13329	107.55	94.9012
FAAP100	0.77377	0.999987	1.27525	0.350777	1.27525	107.436	84.2473
CNRIP1	0.930082	0.999987	1.06919	0.0965214	1.06919	107.232	100.293
FSD1	0.830514	0.999987	1.18601	0.246122	1.18601	107.215	90.3994
IDH1	0.997081	0.999987	1.00386	0.00556086	1.00386	107.204	106.792
SLITRK4	0.975616	0.999987	1.02904	0.0413022	1.02904	107.177	104.152
PBX1	0.739527	0.999987	0.760579	-0.39483	-1.31479	107.139	140.865
GLRA3	0.981766	0.999987	1.01218	0.0174637	1.01218	107.099	105.81
TMEM8B	0.95677	0.999987	0.954967	-0.0664776	-1.04716	107.049	112.097
DAPK1	0.715451	0.999987	0.784531	-0.350098	-1.27465	106.992	136.378
TMEM131	0.964449	0.999987	1.03511	0.0497819	1.03511	106.886	103.261
MTMR6	0.99104	0.999987	0.988521	-0.0166566	-1.01161	106.86	108.1
STK25	0.865072	0.999987	0.869665	-0.201468	-1.14987	106.823	122.833
LRRTM1	0.960513	0.999987	1.04383	0.0618857	1.04383	106.819	102.334
IRF2BP2	0.987345	0.999987	1.01256	0.0180069	1.01256	106.78	105.456
RHPN1	0.910078	0.999987	1.09687	0.133391	1.09687	106.767	97.3383
ATP6V1D	0.822839	0.999987	1.19021	0.251216	1.19021	106.717	89.662
RHEB	0.788022	0.999987	1.2402	0.310574	1.2402	106.713	86.0453
LOC121468727	0.920808	0.999987	1.0794	0.110224	1.0794	106.673	98.8267
ZNF638	0.931405	0.999987	0.942102	-0.0860455	-1.06146	106.62	113.173
PHACTR2	0.990228	0.999987	1.01097	0.0157384	1.01097	106.539	105.383
INO80E	0.441423	0.999987	1.86792	0.901434	1.86792	106.472	57.0005
CAPZA2	0.947129	0.999987	0.945674	-0.0805854	-1.05745	106.408	112.521
PACSIN2	0.875657	0.999987	1.13506	0.182767	1.13506	106.358	93.703
UBR7	0.87853	0.999987	0.844205	-0.244334	-1.18455	106.329	125.952
MFF	0.867732	0.999987	1.15086	0.202719	1.15086	106.303	92.3676
GAPVD1	0.973458	0.999987	1.01743	0.0249256	1.01743	106.276	104.456
HOMER1	0.956741	0.999987	0.979892	-0.0293055	-1.02052	106.189	108.369
PDAP1	0.95322	0.999987	0.954128	-0.067746	-1.04808	106.137	111.24
ZNF362	0.962494	0.999987	0.968989	-0.0454483	-1.032	106.105	109.501
OSBPL5	0.968919	0.999987	0.977237	-0.03322	-1.02329	106.088	108.559
LOC100220775	0.915735	0.999987	0.907416	-0.140164	-1.10203	105.978	116.791
MAP7	0.842342	0.999987	0.846212	-0.240908	-1.18174	105.946	125.201
CCDC92	0.976532	0.999987	1.03201	0.0454609	1.03201	105.898	102.613
BCAR1	0.873546	0.999987	0.876862	-0.189578	-1.14043	105.843	120.706
RPL14	0.878043	0.999987	1.10724	0.146973	1.10724	105.831	95.5808
PEA15	0.95384	0.999987	0.947003	-0.0785593	-1.05596	105.816	111.738
GALNT13	0.939085	0.999987	1.06834	0.0953762	1.06834	105.815	99.0454
ACTN4	0.95529	0.999987	1.04138	0.0584954	1.04138	105.789	101.586
KIAA0232	0.823306	0.999987	0.843988	-0.244706	-1.18485	105.765	125.316
ROCK2	0.979426	0.999987	1.02327	0.0331857	1.02327	105.702	103.298
RPL27A	0.75003	0.999987	1.31186	0.391615	1.31186	105.674	80.5526
SST	0.879976	0.999987	1.14327	0.193161	1.14327	105.671	92.429
BCL11A	0.888518	0.999987	1.12531	0.170327	1.12531	105.666	93.8988
RAB11A	0.97973	0.999987	1.01539	0.0220306	1.01539	105.62	104.019
TMEM240	0.992493	0.999987	0.999532	-0.000675872	-1.00047	105.444	105.493
RCN2	0.961975	0.999987	1.03396	0.0481846	1.03396	105.397	101.935
CCPG1	0.892764	0.999987	0.889948	-0.168207	-1.12366	105.28	118.3
NARF	0.836592	0.999987	1.16142	0.215885	1.16142	105.252	90.6239
ZRANB2	0.812612	0.999987	0.82433	-0.278707	-1.21311	105.187	127.603
CHST7	0.896897	0.999987	1.11678	0.159341	1.11678	105.155	94.1592
MAT2B	0.969081	0.999987	1.03761	0.0532687	1.03761	105.151	101.339
LAPTM4A	0.970399	0.999987	0.975012	-0.0365086	-1.02563	104.975	107.665
SPRY3	0.949015	0.999987	0.962761	-0.054751	-1.03868	104.952	109.011
TMEM30A	0.979744	0.999987	0.973741	-0.0383898	-1.02697	104.844	107.671
MARK2	0.901487	0.999987	0.920101	-0.120136	-1.08684	104.835	113.939
SH3BP5	0.873682	0.999987	1.13654	0.184653	1.13654	104.801	92.2105
DDA1	0.923811	0.999987	1.08598	0.118998	1.08598	104.792	96.4951
RTN4R	0.749991	0.999987	1.10597	0.145308	1.10597	104.705	94.673
SCD	0.974668	0.999987	0.985362	-0.0212736	-1.01485	104.634	106.189
DCBLD1	0.930346	0.999987	1.08523	0.118006	1.08523	104.629	96.4111
PRDX3	0.838424	0.999987	1.17573	0.233563	1.17573	104.603	88.9678
FAM120A	0.929957	0.999987	0.930452	-0.103997	-1.07475	104.586	112.404
GAS2L1	0.819932	0.999987	1.20664	0.270994	1.20664	104.477	86.5849
CACNA1D	0.888545	0.999987	1.11603	0.158375	1.11603	104.445	93.5864
UBXN4	0.983148	0.999987	0.988622	-0.0165094	-1.01151	104.399	105.6
KIF5A	0.97244	0.999987	0.980376	-0.0285928	-1.02002	104.35	106.439
B3GALT2	0.999048	0.999987	1.00235	0.00338542	1.00235	104.287	104.043
ALCAM	0.856355	0.999987	1.1593	0.21325	1.1593	104.218	89.8972
ZSWIM5	0.927926	0.999987	1.07548	0.104976	1.07548	104.133	96.8254
CA10	0.909385	0.999987	0.9064	-0.14178	-1.10327	104.126	114.878
PSD2	0.944415	0.999987	0.947516	-0.0777782	-1.05539	104.085	109.851
PFKFB2	0.90977	0.999987	1.08706	0.120431	1.08706	104.048	95.7152
LOC100219837	0.917742	0.999987	0.922024	-0.117123	-1.08457	103.949	112.74
PDCL	0.967732	0.999987	0.965936	-0.0500012	-1.03527	103.947	107.613
FRMPD3	0.562673	0.999987	0.880014	-0.184402	-1.13635	103.885	118.049
DENND11	0.814866	0.999987	0.823745	-0.279731	-1.21397	103.696	125.884
SYNRG	0.956962	0.999987	0.958831	-0.0606523	-1.04294	103.657	108.107
PTPRG	0.920532	0.999987	1.09523	0.131238	1.09523	103.606	94.5975
CCDC32	0.947602	0.999987	0.94736	-0.0780148	-1.05556	103.594	109.35
PDPK1	0.980819	0.999987	1.01824	0.026082	1.01824	103.583	101.727
VPS53	0.806578	0.999987	1.21472	0.280624	1.21472	103.565	85.2585
RMND5A	0.989689	0.999987	0.994118	-0.00851097	-1.00592	103.476	104.088
KIAA0513	0.821246	0.999987	0.841319	-0.249275	-1.18861	103.471	122.987
PTDSS2	0.89603	0.999987	1.10052	0.13819	1.10052	103.372	93.9301
FEM1B	0.953502	0.999987	1.03903	0.0552315	1.03903	103.363	99.4805
MTMR3	0.974647	0.999987	0.980668	-0.0281628	-1.01971	103.328	105.364
CISH	0.918817	0.999987	0.936546	-0.094579	-1.06775	103.286	110.284
DCTN2	0.933269	0.999987	0.918629	-0.122446	-1.08858	103.19	112.331
EXOC5	0.985254	0.999987	0.994168	-0.00843887	-1.00587	103.162	103.767
CDK5R2	0.843016	0.999987	1.16473	0.219991	1.16473	103.119	88.5348
RPL18	0.842026	0.999987	1.1838	0.24342	1.1838	102.984	86.9947
ID4	0.88285	0.999987	1.13553	0.18337	1.13553	102.967	90.6773
TBCA	0.994745	0.999987	1.00757	0.0108862	1.00757	102.965	102.191
EPN3	0.979255	0.999987	0.978578	-0.0312413	-1.02189	102.955	105.208
ATRN	0.972188	0.999987	0.968246	-0.0465545	-1.0328	102.812	106.184
IDUA	0.84863	0.999987	0.861102	-0.215744	-1.1613	102.808	119.391
LRPAP1	0.945198	0.999987	1.06243	0.0873688	1.06243	102.765	96.7265
DNAJA1	0.891713	0.999987	0.915992	-0.126593	-1.09171	102.755	112.179
ADAM23	0.91088	0.999987	0.916845	-0.125251	-1.0907	102.63	111.938
VAMP7	0.97945	0.999987	1.02528	0.0360177	1.02528	102.611	100.081
CDV3	0.90315	0.999987	1.11803	0.160962	1.11803	102.573	91.7444
TTC33	0.871803	0.999987	0.883139	-0.179287	-1.13232	102.529	116.097
MARCKSL1	0.727271	0.999987	1.3029	0.381731	1.3029	102.447	78.63
PSD	0.947144	0.999987	1.05379	0.0755938	1.05379	102.43	97.2015
LOC100225248	0.938814	0.999987	1.06423	0.0898054	1.06423	102.399	96.2189
ATP5MG	0.701131	0.999987	1.363	0.446781	1.363	102.374	75.1098
ABHD12	0.894589	0.999987	1.10992	0.150458	1.10992	102.362	92.2241
RBBP4	0.906257	0.999987	1.09566	0.131798	1.09566	102.301	93.3693
KMT2D	0.917708	0.999987	0.9229	-0.115754	-1.08354	102.253	110.796
KCNJ3	0.873495	0.999987	0.869971	-0.200961	-1.14946	102.205	117.481
GDAP1L1	0.906	0.999987	1.09675	0.133233	1.09675	102.182	93.1684
CDK14	0.957854	0.999987	0.981354	-0.0271551	-1.019	102.153	104.094
MAPK9	0.870975	0.999987	0.895417	-0.159369	-1.1168	102.103	114.028
TAOK3	0.941039	0.999987	0.950037	-0.0739449	-1.05259	102.059	107.426
LOC115495250	0.950883	0.999987	0.951629	-0.0715291	-1.05083	102.037	107.224
CELSR2	0.917753	0.999987	0.928366	-0.107234	-1.07716	101.764	109.617
TMEM94	0.845335	0.999987	0.864998	-0.209231	-1.15607	101.749	117.629
PPTC7	0.933118	0.999987	1.07203	0.100344	1.07203	101.698	94.8648
CAMSAP2	0.870282	0.999987	0.891495	-0.165702	-1.12171	101.63	114
PHF14	0.980534	0.999987	0.983039	-0.0246789	-1.01725	101.599	103.352
LOC100227890	0.672374	0.999987	0.734078	-0.445994	-1.36225	101.542	138.326
ABTB1	0.933816	0.999987	1.05962	0.0835525	1.05962	101.504	95.7923
NFIC	0.873666	0.999987	0.874279	-0.193834	-1.1438	101.459	116.048
FRRS1L	0.84205	0.999987	0.847985	-0.237889	-1.17927	101.408	119.587
ZNF609	0.917589	0.999987	0.908585	-0.138307	-1.10061	101.273	111.462
NAT8L	0.814869	0.999987	0.821995	-0.282798	-1.21655	101.225	123.146
LHFPL4	0.942495	0.999987	1.06117	0.0856521	1.06117	101.201	95.3673
KCNJ6	0.969144	0.999987	0.977311	-0.0331104	-1.02322	101.172	103.521
CLPX	0.867567	0.999987	0.87807	-0.187592	-1.13886	101.167	115.215
ATP11C	0.946636	0.999987	0.95116	-0.0722406	-1.05135	101.083	106.274
ERGIC1	0.908544	0.999987	1.08973	0.123971	1.08973	101.048	92.7274
LPGAT1	0.986467	0.999987	0.986689	-0.0193331	-1.01349	101.037	102.4
RPS19	0.866679	0.999987	1.17141	0.228245	1.17141	101.022	86.2396
SLC45A4	0.766693	0.999987	0.778376	-0.361462	-1.28473	101.007	129.766
ADCY2	0.951568	0.999987	1.05277	0.074197	1.05277	100.892	95.8341
HSF2	0.934283	0.999987	1.08573	0.118668	1.08573	100.852	92.8887
GYS1	0.998914	0.999987	1.02131	0.0304178	1.02131	100.796	98.6928
C5H11orf49	0.00427834	0.999987	0.751751	-0.411672	-1.33023	100.77	134.047
RABGAP1	0.879219	0.999987	1.12957	0.175778	1.12957	100.73	89.1751
TMED7	0.963286	0.999987	0.968881	-0.0456092	-1.03212	100.535	103.764
CYP19A1	0.985822	0.999987	1.02404	0.0342664	1.02404	100.48	98.1217
MGAT3	0.812562	0.999987	0.826275	-0.275307	-1.21025	100.434	121.55
SDHB	0.811063	0.999987	1.2153	0.281317	1.2153	100.432	82.6391
SLC43A2	0.919736	0.999987	1.08599	0.119006	1.08599	100.411	92.461
ANK1	0.866406	0.999987	0.892364	-0.164296	-1.12062	100.386	112.494
FAM234B	0.941834	0.999987	1.05714	0.0801713	1.05714	100.328	94.9045
ZBTB20	0.928882	0.999987	0.931941	-0.101689	-1.07303	100.298	107.623
ZDHHC17	0.973272	0.999987	0.980424	-0.0285222	-1.01997	100.285	102.287
VPS33A	0.942105	0.999987	1.04952	0.0697233	1.04952	100.275	95.5439
ZFP91	0.784287	0.999987	0.800109	-0.321731	-1.24983	100.269	125.319
TJP1	0.976964	0.999987	1.01928	0.0275531	1.01928	100.219	98.3235
RBM25	0.855652	0.999987	0.863017	-0.212539	-1.15873	100.189	116.091
PPP1R1B	0.968654	0.999987	0.971978	-0.041004	-1.02883	100.183	103.071
FNDC4	0.925292	0.999987	0.946766	-0.0789205	-1.05623	100.049	105.674
GUCY1A2	0.762306	0.999987	0.788267	-0.343244	-1.26861	100.017	126.883
EIF5A2	0.951498	0.999987	0.950755	-0.0728551	-1.0518	99.966	105.144
COPS4	0.958942	0.999987	1.05603	0.0786464	1.05603	99.9638	94.6603
PLEKHA1	0.918713	0.999987	0.920495	-0.119517	-1.08637	99.9506	108.583
SGSM1	0.895251	0.999987	0.898125	-0.155012	-1.11343	99.8543	111.181
ATP5F1E	0.936266	0.999987	1.07381	0.102736	1.07381	99.6067	92.7603
NCAM2	0.914	0.999987	0.916016	-0.126555	-1.09168	99.586	108.716
MAPRE1	0.867337	0.999987	1.14565	0.196161	1.14565	99.5703	86.912
ARHGAP1	0.955691	0.999987	1.04709	0.066392	1.04709	99.5658	95.0877
R3HCC1	0.828539	0.999987	1.19546	0.257568	1.19546	99.5563	83.2785
SESN3	0.823952	0.999987	0.831622	-0.266	-1.20247	99.5236	119.674
TMX3	0.865807	0.999987	1.06361	0.0889673	1.06361	99.4922	93.5421
ATP5PO	0.772133	0.999987	1.24866	0.320382	1.24866	99.2343	79.4726
MXI1	0.94767	0.999987	0.947273	-0.078148	-1.05566	99.1968	104.718
NTS	0.985997	0.999987	1.1268	0.172233	1.1268	99.1303	87.975
ELP1	0.963602	0.999987	1.03801	0.0538141	1.03801	99.0877	95.4597
C9H3orf70	0.903785	0.999987	0.910581	-0.135141	-1.0982	99.0735	108.803
EIF3D	0.940758	0.999987	1.083	0.115035	1.083	98.9754	91.3899
SMAP1	0.997163	0.999987	1.00154	0.00222133	1.00154	98.8584	98.7063
ABHD3	0.92351	0.999987	0.928163	-0.107551	-1.0774	98.8513	106.502
KCTD3	0.981114	0.999987	0.971599	-0.0415674	-1.02923	98.8197	101.708
SLC35B4	0.954937	0.999987	1.03954	0.0559518	1.03954	98.8163	95.0573
PITPNM1	0.964553	0.999987	1.04027	0.0569623	1.04027	98.7389	94.9163
CNOT1	0.942906	0.999987	1.05739	0.0805119	1.05739	98.7127	93.3548
RAC3	0.742002	0.999987	1.28391	0.360545	1.28391	98.6826	76.861
LOC100226815	0.8912	0.999987	0.892438	-0.164176	-1.12053	98.6693	110.561
EXTL2	0.912861	0.999987	1.09742	0.134111	1.09742	98.5907	89.8389
PRICKLE2	0.952538	0.999987	1.05085	0.0715597	1.05085	98.5105	93.7435
TNRC6A	0.914896	0.999987	0.923834	-0.114294	-1.08245	98.4632	106.581
AP1M1	0.808505	0.999987	1.20902	0.273844	1.20902	98.386	81.3763
GET4	0.964986	0.999987	1.0339	0.0480904	1.0339	98.329	95.1054
WHRN	0.923949	0.999987	1.08397	0.116326	1.08397	98.3023	90.6872
PDE4B	0.853729	0.999987	0.855934	-0.224428	-1.16831	98.284	114.827
EPS8	0.889184	0.999987	1.12439	0.169148	1.12439	98.2696	87.3978
FAM171A2	0.873052	0.999987	1.13391	0.181311	1.13391	98.2486	86.6455
TBC1D9B	0.874872	0.999987	0.881637	-0.181743	-1.13425	98.1882	111.37
RC3H2	0.864657	0.999987	0.870918	-0.199392	-1.14821	98.1508	112.698
MAP1LC3A	0.992879	0.999987	0.995763	-0.00612546	-1.00425	98.1397	98.5572
PPIB	0.691469	0.999987	1.36884	0.45295	1.36884	98.1379	71.6944
COPS9	0.713122	0.999987	1.33101	0.412523	1.33101	98.1232	73.7208
CLPTM1	0.755301	0.999987	1.28449	0.361194	1.28449	98.0456	76.3305
CAP2	0.785787	0.999987	0.799968	-0.321985	-1.25005	98.0348	122.548
SPG7	0.977288	0.999987	1.02687	0.0382547	1.02687	97.8795	95.3182
WDR81	0.940775	0.999987	1.04235	0.0598452	1.04235	97.8451	93.8694
ADGRV1	0.75142	0.999987	0.757976	-0.399776	-1.3193	97.7842	129.007
SUB1	0.997931	0.999987	0.998937	-0.00153469	-1.00106	97.763	97.867
SYT4	0.834087	0.999987	0.853491	-0.228553	-1.17166	97.7612	114.543
RPS25	0.899258	0.999987	1.10621	0.145631	1.10621	97.7159	88.3336
PTPRU	0.950156	0.999987	1.05435	0.0763523	1.05435	97.7118	92.675
OGDHL	0.988504	0.999987	0.987255	-0.018506	-1.01291	97.6713	98.9322
EIF2B5	0.952648	0.999987	1.04569	0.0644532	1.04569	97.648	93.3815
RASD2	0.659445	0.999987	0.93963	-0.0898356	-1.06425	97.6342	103.907
LOC100232751	0.917065	0.999987	1.09657	0.132992	1.09657	97.4904	88.9052
TCEA2	0.871437	0.999987	1.14079	0.190032	1.14079	97.4298	85.4056
SRPK1	0.945197	0.999987	0.954355	-0.0674025	-1.04783	97.4259	102.086
MTUS2	0.887828	0.999987	0.889756	-0.168518	-1.1239	97.3898	109.457
UBE2Q1	0.9216	0.999987	0.930674	-0.103652	-1.07449	97.2817	104.528
CTCF	0.799029	0.999987	0.813525	-0.297741	-1.22922	97.2501	119.542
PDXDC1	0.913938	0.999987	1.09446	0.130221	1.09446	97.2165	88.8258
KLF9	0.888562	0.999987	1.1175	0.160271	1.1175	97.1888	86.9701
COX6A1	0.6858	0.999987	1.35152	0.434585	1.35152	97.1741	71.8998
M6PR	0.990324	0.999987	1.01109	0.015907	1.01109	97.1654	96.0999
NUAK1	0.95677	0.999987	1.04985	0.0701872	1.04985	97.133	92.5206
ELAVL2	0.250306	0.999987	0.790118	-0.33986	-1.26563	97.1318	122.933
SEMA3A	0.891929	0.999987	0.927808	-0.108102	-1.07781	97.1208	104.678
JARID2	0.953719	0.999987	1.08678	0.120055	1.08678	97.0921	89.3396
HDGFL2	0.881691	0.999987	1.13075	0.177278	1.13075	97.0601	85.837
CDC42SE1	0.956361	0.999987	1.04656	0.0656549	1.04656	97.0281	92.7115
RAB3C	0.983938	0.999987	1.01399	0.0200503	1.01399	96.9286	95.5909
TNRC6B	0.751995	0.999987	0.771527	-0.374212	-1.29613	96.9272	125.63
TPCN1	0.885631	0.999987	0.880949	-0.18287	-1.13514	96.8907	109.984
PPIG	0.822256	0.999987	0.826857	-0.274291	-1.2094	96.8545	117.136
DDT	0.818973	0.999987	1.17807	0.236428	1.17807	96.8099	82.1765
DBI	0.877082	0.999987	1.13645	0.184534	1.13645	96.6582	85.0527
PRDX1	0.919725	0.999987	1.07862	0.109187	1.07862	96.6465	89.602
TBC1D10A	0.953118	0.999987	1.04635	0.0653592	1.04635	96.6449	92.3642
UBAP2L	0.978469	0.999987	0.975359	-0.0359947	-1.02526	96.6009	99.0414
EPRS1	0.980022	0.999987	1.02187	0.0312049	1.02187	96.511	94.4459
PTK7	0.741333	0.999987	0.768438	-0.38	-1.30134	96.4961	125.574
LRP11	0.925584	0.999987	1.07813	0.108528	1.07813	96.4749	89.4837
USP4	0.970044	0.999987	0.969589	-0.044555	-1.03137	96.4718	99.4976
LSM14B	0.928371	0.999987	1.07784	0.108145	1.07784	96.4617	89.4953
SRRM4	0.93741	0.999987	1.04351	0.0614407	1.04351	96.3995	92.3803
SH3BGRL2	0.635633	0.999987	0.687733	-0.54008	-1.45405	96.3488	140.096
PRKAR2A	0.749108	0.999987	1.28761	0.364698	1.28761	96.2582	74.7572
NDUFS2	0.801286	0.999987	1.20896	0.27377	1.20896	96.2186	79.5877
[truncated: 10,810 more rows]

## Sheet: P23-P30_female
Gene ID	P-value (P23F vs P30F)	FDR step up (P23F vs P30F)	Ratio (P23F vs P30F)	Log2(Ratio) (P23F vs P30F)	Fold change (P23F vs P30F)	LSMean (P23F)	LSMean (P30F)
COX1	0.447003	0.999997	0.930688	-0.10363	-1.07447	36910.8	39659.7
COX3	0.90503	0.999997	0.999411	-0.000849414	-1.00059	29918.4	29936
ATP6	0.739526	0.999997	1.04587	0.0646973	1.04587	16821.9	16084.2
ND5	0.897697	0.999997	1.02141	0.0305632	1.02141	16699.2	16349.1
COX2	0.609117	0.999997	1.06702	0.0935908	1.06702	14732	13806.6
ND4	0.825914	0.999997	1.03033	0.0431041	1.03033	13624.1	13223.1
ND1	0.26445	0.999997	1.17222	0.229246	1.17222	12508.6	10670.9
CYTB	0.748419	0.999997	1.05404	0.0759314	1.05404	11203.8	10629.4
LOC116807671	0.286624	0.999997	0.754458	-0.406487	-1.32545	10963.4	14531.5
ND2	0.992364	0.999997	1.00572	0.00822869	1.00572	9674.63	9619.6
LOC116807842	0.731184	0.999997	1.05796	0.0812814	1.05796	8687.81	8211.87
rna-NC_007897.1:71..1049	0.200798	0.999997	1.21048	0.275584	1.21048	5452.72	4504.58
ND3	0.298774	0.999997	1.09633	0.132683	1.09633	4026.57	3672.77
rna-NC_007897.1:1120..2713	0.948054	0.999997	1.29295	0.370664	1.29295	2730.69	2111.99
CAMK2N1	0.983418	0.999997	1.04876	0.0686794	1.04876	2568.63	2449.22
CAMK2A	0.894598	0.999997	0.875757	-0.191398	-1.14187	2566.34	2930.42
GPM6B	0.46194	0.999997	1.04382	0.0618703	1.04382	2064.53	1977.86
ARPP21	0.937265	0.999997	1.03996	0.056523	1.03996	1965.45	1889.94
ATP1A3	0.970225	0.999997	1.03332	0.0472858	1.03332	1907.1	1845.61
LOC121469353	0.948757	0.999997	1.03579	0.0507315	1.03579	1896.32	1830.79
GRIN1	0.965645	0.999997	0.984758	-0.0221592	-1.01548	1831.3	1859.65
CLSTN1	0.971588	0.999997	1.03902	0.0552177	1.03902	1823.38	1754.91
GLUL	0.944774	0.999997	1.06336	0.0886319	1.06336	1819.01	1710.62
GABBR1	0.895113	0.999997	1.13584	0.183755	1.13584	1809.28	1592.91
SLC1A2	0.960924	0.999997	0.994605	-0.0078043	-1.00542	1722.36	1731.71
STMN3	0.996255	0.999997	1.01041	0.014945	1.01041	1690.96	1673.53
HSPA8	0.921541	0.999997	1.0501	0.0705277	1.0501	1690.73	1610.06
OLFM1	0.957905	0.999997	0.951833	-0.0712202	-1.0506	1686.06	1771.39
THY1	0.971238	0.999997	1.03895	0.0551301	1.03895	1581.93	1522.62
HSP90AA1	0.904087	0.999997	0.942577	-0.0853182	-1.06092	1577.16	1673.25
NCS1	0.933014	0.999997	0.922917	-0.115727	-1.08352	1532.88	1660.91
KIF1A	0.904736	0.999997	0.944393	-0.082541	-1.05888	1516.52	1605.82
ATP8	0.86917	0.999997	1.19882	0.261619	1.19882	1515.28	1263.97
NDRG4	0.999083	0.999997	1.00117	0.00168706	1.00117	1463.81	1462.1
SYT1	0.976235	0.999997	1.01522	0.0217951	1.01522	1454.84	1433.03
LOC100223534	0.938753	0.999997	0.922417	-0.116508	-1.08411	1429.22	1549.42
CALM2	0.999181	0.999997	1.00084	0.00121588	1.00084	1428.86	1427.65
TSPAN7	0.949198	0.999997	1.06712	0.0937182	1.06712	1375.62	1289.1
SELENOW	0.953329	0.999997	1.06777	0.0945973	1.06777	1303.85	1221.1
GAPDH	0.990428	0.999997	1.01491	0.0213452	1.01491	1300.25	1281.16
CALM1	0.981054	0.999997	1.02293	0.0327064	1.02293	1282.99	1254.23
CKB	0.757135	0.999997	0.96821	-0.046608	-1.03283	1255.36	1296.58
LOC100220100	0.926154	0.999997	1.09935	0.136657	1.09935	1242.05	1129.8
CHN1	0.984349	0.999997	0.982391	-0.0256313	-1.01793	1239.07	1261.28
NGEF	0.964447	0.999997	0.960604	-0.0579869	-1.04101	1222.59	1272.73
LOC116807673	0.264937	0.999997	0.75343	-0.408455	-1.32726	1222.57	1622.67
LOC116807674	0.264937	0.999997	0.75343	-0.408455	-1.32726	1222.57	1622.67
LOC116807675	0.264937	0.999997	0.75343	-0.408455	-1.32726	1222.57	1622.67
LOC121469079	0.264937	0.999997	0.75343	-0.408455	-1.32726	1222.57	1622.67
LOC121469080	0.264937	0.999997	0.75343	-0.408455	-1.32726	1222.57	1622.67
LOC121469081	0.264937	0.999997	0.75343	-0.408455	-1.32726	1222.57	1622.67
LOC121469082	0.264937	0.999997	0.75343	-0.408455	-1.32726	1222.57	1622.67
SPTBN4	0.220055	0.999997	1.22997	0.298623	1.22997	1220.95	992.669
ACTG1	0.935034	0.999997	1.07866	0.109244	1.07866	1153.92	1069.77
NRGN	0.940156	0.999997	1.07487	0.104167	1.07487	1142.41	1062.83
ACTB	0.922033	0.999997	1.10573	0.145004	1.10573	1131.95	1023.71
EEF1A2	0.876351	0.999997	1.0753	0.104736	1.0753	1105.78	1028.34
EEF2	0.986256	0.999997	1.01949	0.0278543	1.01949	1099.46	1078.44
SNAP25	0.945403	0.999997	0.948956	-0.0755875	-1.05379	1054.7	1111.44
CAMK2B	0.94493	0.999997	1.0756	0.105138	1.0756	1052.38	978.416
LOC100229710	0.986267	0.999997	1.04185	0.0591436	1.04185	1047.29	1005.22
RTN4	0.949973	0.999997	0.941642	-0.0867497	-1.06197	1043.96	1108.66
FTH1	0.881928	0.999997	1.16177	0.216322	1.16177	1041.3	896.305
LOC115491411	0.865313	0.999997	1.23275	0.301879	1.23275	1013.07	821.8
SPTBN1	0.975414	0.999997	0.970435	-0.0432961	-1.03047	988.998	1019.13
ND4L	0.910281	0.999997	1.05347	0.0751464	1.05347	987.269	937.161
PRKCB	0.796086	0.999997	1.06995	0.0975432	1.06995	966.65	903.454
EEF1A1	0.929159	0.999997	1.09118	0.125884	1.09118	965.475	884.802
OGT	0.984337	0.999997	1.0239	0.0340753	1.0239	954.052	931.782
FBXO34	0.957681	0.999997	0.953125	-0.069263	-1.04918	945.108	991.589
NRXN1	0.908263	0.999997	0.957422	-0.0627731	-1.04447	936.907	978.572
NCALD	0.97016	0.999997	1.05071	0.0713693	1.05071	927.108	882.36
MLLT11	0.9688	0.999997	1.03991	0.0564559	1.03991	917.849	882.625
TRARG1	0.974863	0.999997	0.969067	-0.0453324	-1.03192	890.278	918.697
VSNL1	0.978702	0.999997	0.980161	-0.0289091	-1.02024	886.99	904.943
LOC115493080	0.842421	0.999997	0.82144	-0.283773	-1.21737	885.517	1078.01
STMN1	0.516671	0.999997	1.12519	0.170162	1.12519	880.062	782.148
LINGO1	0.954924	0.999997	0.976594	-0.0341689	-1.02397	875.882	896.874
ALDOC	0.946066	0.999997	1.08012	0.111185	1.08012	863.609	799.552
NELL2	0.941595	0.999997	1.07332	0.102074	1.07332	861.799	802.931
SERINC1	0.973281	0.999997	1.03547	0.0502851	1.03547	859.532	830.089
APOA1	0.806694	0.999997	1.28692	0.363926	1.28692	855.742	664.952
STX1A	0.986337	0.999997	1.02188	0.0312222	1.02188	850.689	832.477
MAP1A	0.611184	0.999997	0.793427	-0.33383	-1.26035	850.481	1071.91
MGLL	0.941338	0.999997	1.08171	0.11331	1.08171	836.571	773.38
LOC100225858	0.970335	0.999997	1.01812	0.0259018	1.01812	829.721	814.958
EIF4A2	0.938204	0.999997	0.929531	-0.105425	-1.07581	829.62	892.515
DDX3X	0.493209	0.999997	0.869192	-0.202253	-1.15049	829.226	954.019
OAZ1	0.898482	0.999997	1.05644	0.0792171	1.05644	815.711	772.128
YWHAH	0.984963	0.999997	0.985473	-0.0211114	-1.01474	812.571	824.549
SYT11	0.972008	0.999997	0.969466	-0.044738	-1.0315	812.519	838.11
NPTXR	0.503851	0.999997	1.13577	0.183664	1.13577	810.294	713.434
AP2M1	0.99017	0.999997	0.992328	-0.0111111	-1.00773	809.569	815.829
LOC100190467	0.954262	0.999997	0.985536	-0.0210198	-1.01468	807.493	819.345
ANK2	0.980225	0.999997	1.02562	0.0365031	1.02562	805.764	785.632
CHGB	0.937103	0.999997	1.07791	0.108237	1.07791	790.98	733.809
ARHGEF9	0.933347	0.999997	0.972608	-0.0400697	-1.02816	776.414	798.281
YWHAE	0.957361	0.999997	1.05594	0.0785268	1.05594	770.38	729.569
CAMKV	0.911172	0.999997	1.11678	0.159348	1.11678	755.83	676.793
ATP2A2	0.976938	0.999997	1.02864	0.0407322	1.02864	740.78	720.158
ATP1B1	0.724198	0.999997	1.0749	0.1042	1.0749	739.729	688.185
RAB3A	0.949487	0.999997	1.06751	0.0942519	1.06751	735.944	689.401
DPYSL2	0.961428	0.999997	1.04693	0.0661688	1.04693	725.919	693.377
PTPRN2	0.951718	0.999997	0.951548	-0.071651	-1.05092	724.273	761.152
NPTN	0.917796	0.999997	1.04226	0.0597113	1.04226	722.714	693.412
SCD5	0.979442	0.999997	1.03062	0.0435181	1.03062	715.611	694.347
PHF24	0.985964	0.999997	0.999809	-0.000275128	-1.00019	715.411	715.547
LOC115490530	0.960879	0.999997	0.940567	-0.0883974	-1.06319	711.155	756.092
ND6	0.881764	0.999997	1.15508	0.207992	1.15508	708.056	612.993
GNAO1	0.984671	0.999997	0.980801	-0.0279676	-1.01957	707.851	721.707
CCNI	0.967198	0.999997	1.04216	0.0595834	1.04216	703.926	675.446
MAPT	0.96284	0.999997	1.04666	0.0657938	1.04666	701.977	670.683
NSF	0.996734	0.999997	0.998809	-0.00171896	-1.00119	697.707	698.538
SYNGR3	0.922181	0.999997	1.10041	0.138043	1.10041	697.617	633.96
RTN1	0.981288	0.999997	1.02202	0.0314214	1.02202	694.895	679.924
CDK5R1	0.98232	0.999997	1.02455	0.034989	1.02455	693.359	676.746
MACF1	0.91788	0.999997	0.908554	-0.138355	-1.10065	684.646	753.555
ITM2C	0.958926	0.999997	1.04614	0.0650771	1.04614	683.836	653.675
EIF4G2	0.983314	0.999997	0.978687	-0.0310812	-1.02178	682.475	697.337
LOC100229124	0.993446	0.999997	0.988363	-0.0168864	-1.01177	678.295	686.281
GABARAPL1	0.994629	0.999997	1.0065	0.0093485	1.0065	674.356	670.001
DSTN	0.949669	0.999997	1.06126	0.0857808	1.06126	671.926	633.138
TNFRSF21	0.873379	0.999997	0.861518	-0.215047	-1.16074	671.887	779.887
FBXO41	0.919573	0.999997	1.10983	0.150336	1.10983	669.76	603.481
KIF5C	0.945961	0.999997	0.93744	-0.0932013	-1.06673	666.85	711.352
LRP1	0.994375	0.999997	0.994837	-0.00746734	-1.00519	663.249	666.691
SPTAN1	0.981847	0.999997	0.978066	-0.0319962	-1.02243	663.125	677.996
SLC12A5	0.92351	0.999997	0.912801	-0.131627	-1.09553	662.794	726.109
LANCL2	0.945774	0.999997	1.08333	0.11547	1.08333	644.971	595.361
ADD2	0.972411	0.999997	1.03023	0.0429718	1.03023	644.326	625.417
RAB41	0.987075	0.999997	1.01502	0.0215139	1.01502	644.267	634.731
ARL6IP5	0.977158	0.999997	0.976228	-0.03471	-1.02435	644.157	659.842
SYNGAP1	0.951769	0.999997	1.0689	0.0961256	1.0689	644.079	602.563
MAP2	0.957902	0.999997	0.952919	-0.0695751	-1.04941	640.168	671.797
NSG1	0.983754	0.999997	0.981625	-0.0267557	-1.01872	636.323	648.234
ATP6V0C	0.917498	0.999997	1.10433	0.143178	1.10433	636.154	576.051
PKM	0.963217	0.999997	1.05458	0.0766744	1.05458	633.137	600.366
RIMS4	0.999073	0.999997	1.00558	0.00803249	1.00558	630.616	627.114
PDE2A	0.900191	0.999997	0.892265	-0.164456	-1.12074	630.341	706.45
TUBB4B	0.755336	0.999997	1.06796	0.0948571	1.06796	628.225	588.248
DNM1	0.913269	0.999997	0.906146	-0.142185	-1.10358	627.89	692.923
SEPTIN5	0.947853	0.999997	0.939241	-0.0904322	-1.06469	627.486	668.077
SYNPR	0.977842	0.999997	1.03024	0.0429741	1.03024	626.65	608.259
NR2F2	0.924847	0.999997	0.916086	-0.126445	-1.0916	619.609	676.366
ATP2B4	0.892133	0.999997	0.888898	-0.16991	-1.12499	618.496	695.801
CPE	0.896218	0.999997	1.13054	0.177008	1.13054	614.102	543.195
PCSK2	0.980675	0.999997	1.02248	0.0320789	1.02248	613.225	599.741
YWHAZ	0.917731	0.999997	1.10342	0.141981	1.10342	611.359	554.058
RGS4	0.865096	0.999997	0.843019	-0.246362	-1.18621	610.091	723.697
CPLX2	0.965059	0.999997	0.97427	-0.0376068	-1.02641	606.65	622.671
P2RY1	0.881546	0.999997	1.15247	0.204734	1.15247	606.167	525.97
APLP2	0.941844	0.999997	1.07364	0.102509	1.07364	602.494	561.17
BSN	0.885767	0.999997	0.874198	-0.193968	-1.14391	598.977	685.173
YWHAB	0.962614	0.999997	1.04732	0.0667032	1.04732	594.891	568.012
CEND1	0.951082	0.999997	0.944314	-0.0826608	-1.05897	594.066	629.098
GNB1	0.986905	0.999997	0.985722	-0.020747	-1.01448	593.136	601.728
PLEC	0.922554	0.999997	0.933978	-0.0985388	-1.07069	591.419	633.225
CAMKK2	0.85104	0.999997	0.837107	-0.256516	-1.19459	591.386	706.464
ATP6V1B2	0.970764	0.999997	0.965147	-0.0511788	-1.03611	589.848	611.148
GDI2	0.993139	0.999997	0.992028	-0.0115466	-1.00804	588.945	593.678
CAMTA1	0.989955	0.999997	1.00352	0.00506971	1.00352	584.937	582.885
SCN8A	0.968394	0.999997	0.967048	-0.0483406	-1.03407	584.025	603.926
GAP43	0.858412	0.999997	1.18323	0.242727	1.18323	582.18	492.027
AKAP5	0.712973	0.999997	0.928537	-0.106968	-1.07696	580.371	625.038
CACNA1E	0.983115	0.999997	0.985236	-0.0214587	-1.01499	573.647	582.243
RAB11B	0.999976	0.999997	1.00486	0.00699671	1.00486	570.42	567.66
SPARC	0.916774	0.999997	1.10635	0.145804	1.10635	564.376	510.126
SLC6A17	0.949645	0.999997	1.08926	0.123343	1.08926	563.476	517.304
ATP2B2	0.953936	0.999997	0.94508	-0.0814919	-1.05811	563.32	596.055
PTMA	0.844223	0.999997	1.2077	0.27226	1.2077	562.847	466.049
LOC121469084	0.526296	0.999997	0.840629	-0.250458	-1.18958	557.127	662.75
LOC100144431	0.94853	0.999997	0.937846	-0.0925766	-1.06627	556.924	593.833
PTPRS	0.97811	0.999997	0.980113	-0.02898	-1.02029	553.546	564.778
LOC115491595	0.980359	0.999997	1.02753	0.0391856	1.02753	549.987	535.25
PLP1	0.884292	0.999997	1.19121	0.252432	1.19121	549.778	461.528
NAPB	0.990205	0.999997	0.991109	-0.0128841	-1.00897	548.383	553.303
DYNC1H1	0.864949	0.999997	0.851317	-0.232232	-1.17465	545.853	641.186
MAP1B	0.946954	0.999997	0.94601	-0.080073	-1.05707	545.773	576.921
SEZ6	0.919554	0.999997	1.10612	0.145512	1.10612	538.962	487.253
APC2	0.933095	0.999997	0.939732	-0.0896786	-1.06413	536.855	571.286
PPIA	0.953124	0.999997	1.05593	0.0785086	1.05593	535.565	507.199
TNIK	0.97253	0.999997	0.97187	-0.041164	-1.02894	534.941	550.424
SLC25A6	0.983224	0.999997	1.01243	0.0178283	1.01243	531.544	525.016
NISCH	0.898569	0.999997	0.887676	-0.171894	-1.12654	529.176	596.136
PGAM1	0.917914	0.999997	1.09848	0.135513	1.09848	524.219	477.221
SYNGR1	0.988898	0.999997	0.997867	-0.00308043	-1.00214	521.442	522.556
RPH3A	0.919756	0.999997	0.909061	-0.13755	-1.10004	517.182	568.919
DOCK3	0.995985	0.999997	1.00136	0.001963	1.00136	513.909	513.21
LOC100190505	0.712723	0.999997	1.16245	0.21717	1.16245	513.778	441.978
STXBP1	0.959018	0.999997	1.05313	0.0746831	1.05313	513.559	487.651
KCNA2	0.95159	0.999997	0.951115	-0.0723083	-1.0514	509.413	535.596
CLSTN3	0.913018	0.999997	1.10709	0.146774	1.10709	509.125	459.876
ADAM11	0.976165	0.999997	1.02505	0.0357004	1.02505	508.79	496.354
ASTN1	0.953147	0.999997	1.06241	0.0873417	1.06241	508.033	478.189
HBAA	0.488471	0.999997	0.737395	-0.439491	-1.35613	505.08	684.952
ATP5F1B	0.917293	0.999997	1.09847	0.135498	1.09847	504.656	459.417
ATP1B3	0.972802	0.999997	0.9703	-0.0434966	-1.03061	503.5	518.912
GNG3	0.944134	0.999997	1.07001	0.09763	1.07001	502.661	469.771
C1H11orf87	0.943113	0.999997	0.939532	-0.0899851	-1.06436	502.649	534.999
SRSF6	0.964875	0.999997	1.041	0.0579697	1.041	502.221	482.441
SYT16	0.931974	0.999997	0.930577	-0.103803	-1.0746	502.056	539.51
UBB	0.922341	0.999997	0.842549	-0.247167	-1.18687	499.265	592.565
HLF	0.962323	0.999997	0.971229	-0.0421168	-1.02962	498.877	513.655
ATP2B1	0.985316	0.999997	0.988507	-0.0166772	-1.01163	498.407	504.202
ARF3	0.895514	0.999997	1.12997	0.176289	1.12997	497.66	440.417
SPOCK1	0.951267	0.999997	0.94268	-0.08516	-1.06081	497.066	527.291
TMEM121B	0.975959	0.999997	0.985618	-0.020899	-1.01459	495.83	503.065
AAK1	0.912559	0.999997	0.904732	-0.144437	-1.1053	495.719	547.918
DDX5	0.954794	0.999997	1.05061	0.0712295	1.05061	492.773	469.034
LOC115498155	0.969293	0.999997	1.04709	0.0663799	1.04709	492.536	470.387
UBE2QL1	0.943069	0.999997	1.06921	0.096546	1.06921	488.655	457.024
LOC105760330	0.867687	0.999997	1.16318	0.218069	1.16318	487.344	418.977
RASGEF1A	0.995361	0.999997	1.02158	0.0308055	1.02158	486.28	476.007
AGAP2	0.956447	0.999997	1.05419	0.0761329	1.05419	485.101	460.165
PABPC1	0.955278	0.999997	1.05587	0.0784338	1.05587	484.892	459.234
ABI2	0.910815	0.999997	0.898171	-0.154938	-1.11337	483.577	538.402
ATP1A1	0.980195	0.999997	1.03754	0.0531652	1.03754	480.969	463.567
TTYH3	0.961482	0.999997	0.959044	-0.0603306	-1.0427	480.835	501.369
CBX6	0.945198	0.999997	0.942638	-0.0852239	-1.06085	479.774	508.969
MAPRE2	0.974771	0.999997	0.973207	-0.0391817	-1.02753	479.618	492.822
ATCAY	0.967481	0.999997	0.975046	-0.0364575	-1.02559	478.295	490.536
FKBP4	0.978279	0.999997	0.972914	-0.0396159	-1.02784	475.923	489.172
MAPK6	0.831363	0.999997	0.830025	-0.268774	-1.20478	474.563	571.746
PPP3R1	0.966685	0.999997	0.962652	-0.0549145	-1.0388	473.811	492.193
PLCB1	0.894723	0.999997	0.894724	-0.160485	-1.11766	473.599	529.324
ARHGAP32	0.897342	0.999997	0.895632	-0.159022	-1.11653	471.698	526.665
R3HDM1	0.894301	0.999997	0.887911	-0.171514	-1.12624	471.181	530.662
LOC100220416	0.356426	0.999997	1.27176	0.346825	1.27176	470.247	369.761
YWHAQ	0.910966	0.999997	1.11092	0.151758	1.11092	460.129	414.187
ATP6V0D1	0.949876	0.999997	1.06173	0.0864158	1.06173	459.704	432.977
FAIM2	0.935433	0.999997	0.919954	-0.120366	-1.08701	449.887	489.032
SPOCK2	0.942211	0.999997	1.0698	0.0973367	1.0698	449.847	420.497
TMEM151B	0.922111	0.999997	0.916262	-0.126168	-1.09139	445.55	486.269
GRM3	0.967731	0.999997	0.964853	-0.051619	-1.03643	443.326	459.475
DLG2	0.952902	0.999997	1.05459	0.0766792	1.05459	441.404	418.556
ARPP19	0.68875	0.999997	0.906375	-0.14182	-1.1033	440.743	486.27
ATF4	0.920349	0.999997	0.962579	-0.0550224	-1.03888	432.272	449.076
CACNG3	0.983705	0.999997	0.984491	-0.0225503	-1.01575	428.04	434.783
BASP1	0.943959	0.999997	1.07455	0.103729	1.07455	427.971	398.28
PPP3CA	0.751612	0.999997	0.937108	-0.0937133	-1.06711	427.509	456.2
RNF208	0.925805	0.999997	0.917026	-0.124965	-1.09048	425.727	464.247
GRINA	0.922703	0.999997	1.09329	0.128681	1.09329	424.648	388.412
AP2A2	0.991172	0.999997	0.990379	-0.0139481	-1.00971	420.714	424.801
CNKSR2	0.621468	0.999997	0.912958	-0.13138	-1.09534	420.213	460.277
ABR	0.944479	0.999997	0.941189	-0.0874439	-1.06249	420.029	446.275
PACSIN1	0.937704	0.999997	0.939753	-0.0896466	-1.06411	419.572	446.471
CDK17	0.914167	0.999997	0.909447	-0.136939	-1.09957	419.185	460.923
PTN	0.914584	0.999997	1.12837	0.174239	1.12837	418.723	371.086
PLPPR4	0.961207	0.999997	0.959666	-0.0593952	-1.04203	415.792	433.267
RASGRF1	0.909273	0.999997	0.901964	-0.148858	-1.10869	415.373	460.52
ZBTB18	0.998973	0.999997	1.00444	0.00638915	1.00444	414.88	413.047
LOC100220051	0.96952	0.999997	0.965471	-0.0506957	-1.03576	411.117	425.82
PPP2R2B	0.951476	0.999997	0.948558	-0.076192	-1.05423	408.907	431.083
NRN1	0.972861	0.999997	0.999323	-0.000976733	-1.00068	408.063	408.34
GRIN2B	0.937299	0.999997	0.92905	-0.106171	-1.07637	407.886	439.035
TBR1	0.770941	0.999997	1.0816	0.113173	1.0816	407.685	376.926
LOC100229373	0.979142	0.999997	0.999086	-0.00131918	-1.00091	407.621	407.994
PPFIBP1	0.920005	0.999997	1.09016	0.124545	1.09016	405.187	371.675
SNCB	0.935538	0.999997	1.08418	0.116602	1.08418	404.503	373.096
LOC101233925	0.917862	0.999997	0.893738	-0.162076	-1.1189	404.01	452.045
TACC1	0.945612	0.999997	1.07236	0.100795	1.07236	403.587	376.352
HPCAL1	0.981311	0.999997	0.999316	-0.000987831	-1.00068	402.273	402.548
IQSEC1	0.931211	0.999997	0.924426	-0.113371	-1.08175	402.021	434.887
STXBP5L	0.896939	0.999997	0.889529	-0.168886	-1.12419	401.878	451.788
LOC115496993	0.837074	0.999997	0.987509	-0.0181341	-1.01265	401.854	406.937
CACNB4	0.943538	0.999997	0.937593	-0.0929666	-1.06656	401.15	427.851
ATP6V0A1	0.926344	0.999997	1.09247	0.127587	1.09247	399.828	365.987
SNCA	0.959926	0.999997	1.05053	0.0711241	1.05053	399.718	380.49
GRIA1	0.902045	0.999997	0.890631	-0.167101	-1.1228	398.401	447.325
NEUROD6	0.989133	0.999997	1.01833	0.0262	1.01833	397.951	390.79
SCAMP5	0.756434	0.999997	1.07397	0.102949	1.07397	397.75	370.357
SOGA3	0.989772	0.999997	0.997374	-0.003793	-1.00263	397.629	398.676
CRMP1	0.975503	0.999997	1.0324	0.045998	1.0324	396.759	384.309
HNRNPDL	0.987351	0.999997	0.984262	-0.0228851	-1.01599	395.963	402.294
ADAP1	0.990762	0.999997	1.00407	0.00586081	1.00407	394.892	393.291
PGM2L1	0.986594	0.999997	1.01968	0.0281202	1.01968	393.352	385.759
MAPK1	0.98295	0.999997	1.01765	0.0252482	1.01765	392.893	386.077
ANP32E	0.926043	0.999997	1.08879	0.122726	1.08879	392.067	360.094
CHP1	0.899289	0.999997	0.888856	-0.169979	-1.12504	391.767	440.754
PODXL2	0.931835	0.999997	1.07998	0.111001	1.07998	391.668	362.663
ARPC5	0.859844	0.999997	1.17276	0.229908	1.17276	390.825	333.252
GNG2	0.97576	0.999997	1.03633	0.0514824	1.03633	390.062	376.388
PFN2	0.967814	0.999997	0.96561	-0.0504879	-1.03562	388.803	402.65
MARCKS	0.896051	0.999997	1.12564	0.17075	1.12564	387	343.804
DYRK4	0.980186	0.999997	0.974098	-0.0378617	-1.02659	385.758	396.015
ADGRB2	0.944409	0.999997	1.06126	0.0857786	1.06126	385.689	363.425
TSPAN3	0.917986	0.999997	1.09745	0.134158	1.09745	383.645	349.578
DCLK1	0.999945	0.999997	1.00418	0.00602464	1.00418	383.551	381.952
HSPA4L	0.737005	0.999997	1.07149	0.0996164	1.07149	383.524	357.936
LOC115498117	0.97999	0.999997	1.02231	0.0318295	1.02231	383.338	374.973
PRRC2B	0.983239	0.999997	0.982998	-0.0247398	-1.0173	383.17	389.798
RAB39B	0.872438	0.999997	0.863216	-0.212207	-1.15846	382.561	443.181
TLE5	0.993289	0.999997	1.00973	0.0139672	1.00973	380.887	377.217
SCN3B	0.924392	0.999997	1.09003	0.124369	1.09003	380.569	349.136
DYNLL2	0.936393	0.999997	1.07469	0.103921	1.07469	380.291	353.861
TMOD2	0.918767	0.999997	0.913318	-0.13081	-1.09491	380.11	416.185
TSC22D1	0.960197	0.999997	1.05245	0.0737539	1.05245	379.347	360.441
AGAP3	0.956467	0.999997	0.951623	-0.0715385	-1.05084	376.504	395.644
SYN2	0.908259	0.999997	0.904303	-0.145122	-1.10582	374.328	413.941
AP2B1	0.966317	0.999997	1.03744	0.0530288	1.03744	373.801	360.31
FMNL1	0.973408	0.999997	0.970575	-0.0430884	-1.03032	372.423	383.714
PPP2R1A	0.908029	0.999997	1.11557	0.157785	1.11557	371.916	333.386
EPHA3	0.960229	0.999997	1.04908	0.0691268	1.04908	371.762	354.369
SLC6A1	0.995802	0.999997	0.989506	-0.0152203	-1.01061	371.593	375.534
GPM6A	0.973974	0.999997	1.03867	0.054736	1.03867	370.53	356.735
SEZ6L	0.985204	0.999997	1.02135	0.0304803	1.02135	369.712	361.983
CIT	0.974674	0.999997	1.01273	0.0182505	1.01273	364.405	359.824
LOC100190699	0.901725	0.999997	1.11742	0.160167	1.11742	363.214	325.048
GRIA3	0.995129	0.999997	1	7.01744e-06	1	362.982	362.981
DLGAP4	0.976407	0.999997	0.973868	-0.0382016	-1.02683	362.632	372.362
CTSB	0.99551	0.999997	1.00606	0.00871707	1.00606	360.145	357.976
TUBB3	0.948247	0.999997	1.07184	0.10009	1.07184	359.381	335.294
SV2A	0.915205	0.999997	0.908359	-0.138666	-1.10089	358.708	394.897
NCAM1	0.898792	0.999997	1.1282	0.174022	1.1282	358.063	317.376
CRACD	0.867464	0.999997	0.845488	-0.242143	-1.18275	356.873	422.091
BACE1	0.951379	0.999997	1.04771	0.0672328	1.04771	354.961	338.799
DNAAF9	0.619811	0.999997	0.696183	-0.522462	-1.4364	354.082	508.605
MEGF9	0.937607	0.999997	0.934967	-0.0970131	-1.06956	351.988	376.472
ITM2A	0.954346	0.999997	1.05383	0.0756489	1.05383	351.247	333.303
PTP4A1	0.990313	0.999997	1.01117	0.016027	1.01117	351.1	347.221
TRIM9	0.918971	0.999997	0.915771	-0.126941	-1.09198	350.649	382.9
LOC100190507	0.415041	0.999997	1.16314	0.218029	1.16314	350.562	301.391
PPP2CB	0.967833	0.999997	1.03792	0.0537017	1.03792	350.11	337.318
LMO3	0.99832	0.999997	1.00084	0.00120784	1.00084	349.347	349.054
CHGA	0.958803	0.999997	1.05391	0.0757568	1.05391	349.317	331.448
PTPRN	0.857173	0.999997	1.06886	0.0960713	1.06886	349.311	326.807
RPL5	0.873466	0.999997	1.15131	0.203273	1.15131	346.449	300.918
DNAJC5	0.97491	0.999997	1.04533	0.063954	1.04533	346.305	331.289
FAM163B	0.965999	0.999997	0.965314	-0.0509301	-1.03593	345.547	357.964
ATP6V1F	0.933884	0.999997	0.938915	-0.0909337	-1.06506	345.285	367.749
ENO2	0.901576	0.999997	1.13072	0.177238	1.13072	345.135	305.236
SPON1	0.970066	0.999997	0.968278	-0.0465073	-1.03276	344.694	355.987
PRR7	0.974938	0.999997	0.977568	-0.0327304	-1.02295	344.514	352.419
PRRC2C	0.983924	0.999997	1.00678	0.00974703	1.00678	343.78	341.465
MTPN	0.961896	0.999997	1.05107	0.0718647	1.05107	343.155	326.481
KIAA1549L	0.878049	0.999997	0.872976	-0.195987	-1.14551	343.022	392.935
MEF2D	0.887237	0.999997	0.880309	-0.183918	-1.13597	342.938	389.565
LDHB	0.81895	0.999997	1.21598	0.282122	1.21598	342.534	281.693
LBHD2	0.970967	0.999997	1.03265	0.0463555	1.03265	341.516	330.717
DNAJC7	0.990449	0.999997	1.01362	0.0195142	1.01362	341.271	336.686
LOC100190585	0.334424	0.999997	0.739132	-0.436095	-1.35294	341.198	461.619
MEF2A	0.909872	0.999997	0.90938	-0.137046	-1.09965	339.055	372.842
GRIA2	0.984178	0.999997	0.980583	-0.0282885	-1.0198	337.477	344.16
CALR	0.884794	0.999997	1.14649	0.197221	1.14649	337.116	294.042
RAB14	0.968944	0.999997	1.03624	0.051353	1.03624	336.063	324.311
PEBP1	0.689748	0.999997	1.15301	0.20541	1.15301	335.664	291.119
TMEM158	0.97927	0.999997	0.975506	-0.035777	-1.02511	335.392	343.813
PAFAH1B1	0.995957	0.999997	1.00233	0.00335246	1.00233	334.046	333.271
PLXNA1	0.909969	0.999997	0.902523	-0.147964	-1.108	333.179	369.164
ELMO1	0.995138	0.999997	1.00862	0.0123848	1.00862	332.959	330.113
CYFIP2	0.971734	0.999997	0.972977	-0.0395223	-1.02777	332.532	341.767
DDX17	0.995991	0.999997	1.00787	0.0113159	1.00787	331.907	329.314
LOC100225836	0.989434	0.999997	0.988385	-0.0168551	-1.01175	331.445	335.34
YWHAG	0.969693	0.999997	0.970087	-0.0438136	-1.03084	330.509	340.701
VSTM2L	0.973193	0.999997	1.03733	0.0528766	1.03733	329.033	317.191
EHD3	0.984556	0.999997	0.983035	-0.0246853	-1.01726	326.997	332.64
FEZ1	0.950032	0.999997	1.04739	0.0668049	1.04739	326.83	312.041
RGS8	0.98461	0.999997	0.988283	-0.0170034	-1.01186	326.328	330.197
HIVEP2	0.954059	0.999997	0.955883	-0.0650941	-1.04615	325.913	340.955
SKP1	0.916294	0.999997	1.02586	0.0368377	1.02586	325.446	317.241
HERC2	0.992208	0.999997	1.0166	0.0237459	1.0166	325.269	319.959
SGTB	0.677683	0.999997	1.53745	0.620538	1.53745	321.477	209.098
CTXN1	0.726576	0.999997	1.35664	0.440033	1.35664	321.401	236.911
VAPB	0.986535	0.999997	0.986335	-0.0198505	-1.01385	321.393	325.846
TENM2	0.999666	0.999997	1.00533	0.00767283	1.00533	321.358	319.654
FGF12	0.997939	0.999997	1.00421	0.00605882	1.00421	320.262	318.92
ATP2B3	0.923524	0.999997	1.09502	0.130952	1.09502	320.029	292.26
PHACTR1	0.909154	0.999997	0.896944	-0.156911	-1.1149	319.802	356.546
PLPP4	0.952517	0.999997	0.949477	-0.0747945	-1.05321	319.283	336.272
GPR37L1	0.984076	0.999997	0.999036	-0.00139209	-1.00097	317.832	318.139
CLTB	0.944523	0.999997	1.06486	0.090658	1.06486	316.554	297.274
ACO2	0.987755	0.999997	1.01037	0.0148833	1.01037	315.872	312.63
LOC100227273	0.941769	0.999997	0.977792	-0.0324007	-1.02271	315.384	322.547
ACTR1A	0.922932	0.999997	1.03204	0.0455014	1.03204	315.13	305.346
NHSL2	0.99509	0.999997	1.00399	0.00574938	1.00399	315.047	313.794
LOC100226456	0.984089	0.999997	1.01974	0.028196	1.01974	314.967	308.871
NCAN	0.975205	0.999997	1.03533	0.0500887	1.03533	314.892	304.147
SCOC	0.923229	0.999997	1.07945	0.1103	1.07945	314.71	291.546
AGT	0.875793	0.999997	1.14132	0.190703	1.14132	314.165	275.265
CELF2	0.882195	0.999997	0.875827	-0.191281	-1.14178	314.108	358.642
RAP2A	0.911418	0.999997	0.9061	-0.142257	-1.10363	313.928	346.461
GOT2	0.990233	0.999997	1.01511	0.0216379	1.01511	313.808	309.136
CORO1C	0.981363	0.999997	1.01942	0.0277452	1.01942	313.682	307.707
WNK3	0.994843	0.999997	1.02664	0.0379372	1.02664	313.167	305.04
RAC1	0.946367	0.999997	0.941871	-0.086399	-1.06172	311.717	330.955
TIMP2	0.955189	0.999997	1.05983	0.083829	1.05983	311.655	294.062
HSPA5	0.911547	0.999997	1.11162	0.152667	1.11162	310.943	279.72
ENO1	0.876133	0.999997	0.872275	-0.197146	-1.14643	310.198	355.62
RPL10	0.988412	0.999997	0.989776	-0.0148263	-1.01033	309.762	312.962
RNF10	0.980195	0.999997	1.02047	0.0292329	1.02047	309.32	303.116
KIF1B	0.907975	0.999997	0.901543	-0.149532	-1.10921	306.31	339.761
CPLX1	0.970015	0.999997	1.04486	0.0633114	1.04486	304.752	291.668
EIF5	0.952483	0.999997	0.947343	-0.0780406	-1.05558	304.022	320.92
ST8SIA3	0.965024	0.999997	0.963624	-0.0534573	-1.03775	303.182	314.627
LOC100229925	0.919877	0.999997	0.913826	-0.130009	-1.0943	303.09	331.672
RAB10	0.998388	0.999997	1.00133	0.00191147	1.00133	302.665	302.265
KCNG1	0.97109	0.999997	0.967528	-0.0476253	-1.03356	302.649	312.806
SRSF11	0.98806	0.999997	0.985841	-0.0205737	-1.01436	302.637	306.983
KCTD2	0.994347	0.999997	1.00129	0.00186205	1.00129	301.928	301.539
NDRG3	0.974928	0.999997	1.02513	0.0358057	1.02513	301.927	294.526
HNRNPA3	0.999631	0.999997	0.999622	-0.000545142	-1.00038	301.634	301.748
BTBD3	0.873548	0.999997	0.869124	-0.202366	-1.15058	301.471	346.867
ACAP3	0.981586	0.999997	1.02342	0.0333921	1.02342	301.124	294.234
GLS	0.924443	0.999997	0.919383	-0.121262	-1.08769	300.897	327.281
EPAS1	0.955325	0.999997	0.948823	-0.0757884	-1.05394	300.874	317.102
CLTC	0.929161	0.999997	1.08089	0.112218	1.08089	300.503	278.015
SRSF4	0.982607	0.999997	1.01382	0.0198034	1.01382	300.26	296.167
SRSF5	0.987298	0.999997	0.98367	-0.0237539	-1.0166	300.201	305.185
MAP1LC3B	0.97022	0.999997	0.966871	-0.0486046	-1.03426	299.601	309.867
LOC100220017	0.945312	0.999997	1.06695	0.0934871	1.06695	299.506	280.713
PRKAR1B	0.927696	0.999997	0.934101	-0.09835	-1.07055	299.267	320.38
BRINP1	0.992229	0.999997	1.01043	0.0149756	1.01043	298.874	295.787
NECTIN1	0.990698	0.999997	1.01764	0.0252241	1.01764	298.526	293.352
HSPH1	0.987868	0.999997	1.02293	0.032713	1.02293	298.483	291.791
HNRNPA2B1	0.98986	0.999997	1.01429	0.0204709	1.01429	298.442	294.237
UNC13A	0.915504	0.999997	0.908757	-0.138034	-1.1004	298.373	328.331
ASIC3	0.875927	0.999997	1.14883	0.200169	1.14883	297.458	258.922
LOC100222254	0.969765	0.999997	0.9667	-0.0488605	-1.03445	296.601	306.819
SCG3	0.903075	0.999997	0.905317	-0.143505	-1.10459	296.451	327.456
RBFOX2	0.963547	0.999997	0.960559	-0.058054	-1.04106	296.038	308.194
TMEM63B	0.888749	0.999997	1.1366	0.184723	1.1366	295.405	259.903
LOC100231812	0.94501	0.999997	0.941475	-0.0870054	-1.06216	294.834	313.162
MYL6	0.928771	0.999997	1.08769	0.121268	1.08769	294.824	271.056
GRK3	0.972911	0.999997	0.975281	-0.0361103	-1.02535	294.537	302.002
SMARCA1	0.967126	0.999997	0.981603	-0.026788	-1.01874	294.431	299.949
KLC1	0.973833	0.999997	0.976003	-0.0350424	-1.02459	294.426	301.665
RPS3A	0.988869	0.999997	1.00374	0.00538264	1.00374	294.25	293.155
ABAT	0.943459	0.999997	1.07041	0.0981681	1.07041	292.11	272.895
DBN1	0.914804	0.999997	1.10043	0.138071	1.10043	292.078	265.421
TPT1	0.954017	0.999997	1.05408	0.0759883	1.05408	291.818	276.845
HSP90B1	0.942812	0.999997	1.07618	0.105915	1.07618	291.679	271.032
MAPK8IP3	0.959862	0.999997	0.960348	-0.0583703	-1.04129	291.36	303.39
TEF	0.948397	0.999997	0.947845	-0.0772774	-1.05503	290.654	306.647
NFIA	0.880176	0.999997	1.0405	0.0572715	1.0405	290.234	278.938
MPPED1	0.966342	0.999997	1.04844	0.0682384	1.04844	289.964	276.568
RPL4	0.885496	0.999997	1.13407	0.181508	1.13407	289.948	255.671
PTPRT	0.904817	0.999997	0.905817	-0.142708	-1.10398	289.766	319.895
RAP1GAP2	0.900614	0.999997	0.922541	-0.116315	-1.08396	289.435	313.737
RAB1A	0.995414	0.999997	0.997641	-0.00340791	-1.00236	289.184	289.868
MTSS2	0.924082	0.999997	0.96608	-0.0497856	-1.03511	289.134	299.286
MAPRE3	0.916636	0.999997	1.10909	0.149377	1.10909	287.753	259.449
C2H6orf62	0.974382	0.999997	0.990713	-0.0134603	-1.00937	287.684	290.38
KIF3C	0.971374	0.999997	1.04502	0.0635339	1.04502	287.408	275.026
HAGH	0.975111	0.999997	1.03337	0.0473514	1.03337	287.156	277.884
LOC100190249	0.987398	0.999997	0.986324	-0.0198662	-1.01387	287.072	291.052
SERF2	0.69748	0.999997	1.13649	0.18459	1.13649	286.862	252.41
FLRT2	0.939011	0.999997	1.0789	0.109562	1.0789	286.317	265.378
ZNRF1	0.919182	0.999997	1.09395	0.129546	1.09395	285.543	261.02
GSK3B	0.952742	0.999997	0.988243	-0.0170622	-1.0119	285.526	288.923
BMERB1	0.995161	0.999997	1.01428	0.0204592	1.01428	283.886	279.889
RUFY3	0.945174	0.999997	1.06488	0.0906948	1.06488	283.855	266.56
KCNQ2	0.91211	0.999997	0.905158	-0.143758	-1.10478	283.842	313.583
TMEM59L	0.8815	0.999997	1.14396	0.194031	1.14396	283.338	247.683
EIF1	0.752248	0.999997	1.11228	0.153523	1.11228	283.289	254.691
LOC116806620	0.99585	0.999997	1.04592	0.0647777	1.04592	283.183	270.749
MAP2K1	0.958908	0.999997	1.04863	0.0685016	1.04863	282.833	269.717
SLC7A5	0.988626	0.999997	1.01905	0.027221	1.01905	282.795	277.51
RGS16	0.931567	0.999997	1.08555	0.118429	1.08555	282.751	260.467
RBFOX1	0.984484	0.999997	1.02124	0.030328	1.02124	282.663	276.783
TYRO3	0.963323	0.999997	0.977206	-0.0332649	-1.02333	282.555	289.146
NKAIN4	0.944507	0.999997	0.930208	-0.104374	-1.07503	282.159	303.329
ATRX	0.373242	0.999997	0.861111	-0.215729	-1.16129	281.926	327.398
GFPT1	0.921975	0.999997	1.09448	0.130239	1.09448	281.664	257.351
ATP6V1A	0.914588	0.999997	0.915423	-0.12749	-1.09239	280.933	306.889
MAP4	0.800227	0.999997	1.258	0.331136	1.258	279.478	222.16
TPI1	0.998802	0.999997	1.0051	0.00733814	1.0051	279.334	277.916
MDH1	0.977226	0.999997	1.02377	0.0338914	1.02377	278.125	271.668
ACVR2A	0.966553	0.999997	0.968168	-0.0466703	-1.03288	277.687	286.817
STMN4	0.888992	0.999997	1.13111	0.177734	1.13111	277.551	245.38
SF3B1	0.998423	0.999997	0.998032	-0.00284173	-1.00197	277.452	277.999
NCKIPSD	0.945177	0.999997	0.94565	-0.0806221	-1.05747	276.947	292.864
NSMF	0.971181	0.999997	1.03458	0.0490454	1.03458	276.605	267.36
HNRNPH1	0.992984	0.999997	1.00779	0.0111929	1.00779	276.22	274.086
SERBP1	0.975966	0.999997	1.02863	0.0407269	1.02863	276.159	268.472
MRAS	0.784837	0.999997	0.782199	-0.354393	-1.27845	276.15	353.043
JPH3	0.946747	0.999997	0.939902	-0.0894185	-1.06394	275.146	292.74
ATP6V1G1	0.922846	0.999997	1.09064	0.125178	1.09064	274.122	251.34
TMED4	0.88221	0.999997	1.15128	0.203234	1.15128	273.978	237.978
FOXG1	0.916694	0.999997	0.909658	-0.136605	-1.09931	273.894	301.096
ARL6IP1	0.960345	0.999997	1.04879	0.0687206	1.04879	271.478	258.85
LOC100225265	0.91206	0.999997	0.917671	-0.123952	-1.08972	271.462	295.817
PPFIA4	0.912205	0.999997	0.908264	-0.138816	-1.101	271.159	298.546
DLG4	0.921684	0.999997	0.924705	-0.112935	-1.08143	271.149	293.227
LOC100190483	0.63802	0.999997	1.48114	0.566709	1.48114	270.848	182.864
LOC121468908	0.952021	0.999997	1.04226	0.0597211	1.04226	270.611	259.637
CACNA1A	0.953121	0.999997	1.05647	0.079251	1.05647	270.564	256.102
BDH1	0.971935	0.999997	0.970206	-0.0436375	-1.03071	270.497	278.804
PEX5L	0.929066	0.999997	0.92042	-0.119635	-1.08646	270.467	293.852
SRGAP3	0.947233	0.999997	0.946139	-0.0798764	-1.05693	270.314	285.702
ATG9A	0.943043	0.999997	0.938618	-0.0913898	-1.0654	270.062	287.723
MYO5A	0.784042	0.999997	0.781166	-0.356299	-1.28014	270.056	345.709
PITPNM2	0.998448	0.999997	0.994603	-0.00780792	-1.00543	269.962	271.427
RPL6	0.946568	0.999997	1.06235	0.0872616	1.06235	269.571	253.749
NELL1	0.973221	0.999997	1.03879	0.0549029	1.03879	268.771	258.735
TANC2	0.98615	0.999997	0.982736	-0.0251237	-1.01757	268.715	273.436
CADM1	0.907455	0.999997	1.10897	0.149223	1.10897	268.68	242.278
PITPNC1	0.870888	0.999997	0.881471	-0.182016	-1.13447	268.488	304.591
SLC4A10	0.948195	0.999997	0.959258	-0.0600099	-1.04247	268.403	279.803
LOC100226286	0.93069	0.999997	1.07782	0.108119	1.07782	268.279	248.908
LOC121468064	0.963249	0.999997	1.04122	0.058281	1.04122	267.86	257.255
RAB7A	0.996724	0.999997	1.00805	0.0115619	1.00805	267.822	265.684
PPME1	0.993424	0.999997	0.994286	-0.00826718	-1.00575	267.811	269.35
PITPNA	0.985452	0.999997	0.979604	-0.02973	-1.02082	267.808	273.384
ATP2A3	0.992858	0.999997	1.02015	0.0287845	1.02015	267.293	262.013
NMNAT2	0.965495	0.999997	1.04359	0.0615609	1.04359	266.036	254.923
RAB6A	0.95504	0.999997	0.964381	-0.0523242	-1.03693	265.253	275.049
SRSF1	0.888243	0.999997	1.13362	0.180939	1.13362	265.246	233.981
CHD3	0.939238	0.999997	0.944226	-0.0827961	-1.05907	264.733	280.371
TOM1L2	0.961207	0.999997	1.05079	0.0714681	1.05079	264.547	251.761
TP53I11	0.90403	0.999997	1.11513	0.157211	1.11513	264.371	237.076
LOC115496992	0.953945	0.999997	1.05287	0.0743304	1.05287	264.293	251.021
SCN2B	0.923173	0.999997	1.08886	0.122824	1.08886	264.013	242.466
NRXN3	0.943942	0.999997	1.0656	0.0916636	1.0656	263.608	247.381
LOC100217927	0.944561	0.999997	0.93986	-0.0894817	-1.06399	263.036	279.867
LOC100227480	0.904742	0.999997	1.11612	0.15849	1.11612	262.572	235.254
CLASP2	0.905557	0.999997	1.10825	0.148284	1.10825	262.15	236.544
RTN3	0.987512	0.999997	0.984266	-0.0228792	-1.01599	262.055	266.244
PPP1CB	0.939966	0.999997	1.07576	0.105356	1.07576	261.984	243.534
CAMK4	0.9655	0.999997	1.03985	0.0563693	1.03985	261.959	251.921
NTRK3	0.942324	0.999997	0.932965	-0.100105	-1.07185	261.838	280.651
RASL10B	0.992073	0.999997	0.981446	-0.0270191	-1.0189	261.012	265.947
TMEM169	0.961011	0.999997	1.04855	0.0683963	1.04855	260.683	248.612
SLC22A23	0.891404	0.999997	0.886283	-0.17416	-1.12831	260.598	294.035
SYT7	0.908473	0.999997	1.10179	0.139846	1.10179	260.109	236.079
SEPTIN7	0.95674	0.999997	0.95558	-0.0655517	-1.04649	259.026	271.066
SLC25A3	0.961705	0.999997	0.965407	-0.0507915	-1.03583	258.402	267.662
GLUD1	0.81789	0.999997	1.2219	0.289122	1.2219	258.064	211.2
CIRBP	0.945481	0.999997	1.06435	0.0899721	1.06435	257.671	242.092
G3BP2	0.964727	0.999997	0.963028	-0.0543505	-1.03839	257.438	267.322
SNAP91	0.958909	0.999997	1.04872	0.0686267	1.04872	257.407	245.449
SRSF2	0.931048	0.999997	1.08312	0.115197	1.08312	257.094	237.364
CAMK2N2	0.954546	0.999997	1.05629	0.0790066	1.05629	257.073	243.373
RPS8	0.946083	0.999997	1.06368	0.0890611	1.06368	257.047	241.659
HPCAL4	0.923755	0.999997	1.08354	0.115754	1.08354	256.821	237.02
TNK2	0.971458	0.999997	1.0419	0.0592196	1.0419	256.23	245.925
C1QTNF4	0.974042	0.999997	1.05284	0.0742899	1.05284	255.481	242.659
PPP3CC	0.949167	0.999997	1.05865	0.0822259	1.05865	254.777	240.663
MMD	0.933508	0.999997	1.06581	0.091951	1.06581	254.375	238.668
EDIL3	0.927471	0.999997	1.10205	0.140189	1.10205	254.329	230.778
GNA11	0.885334	0.999997	0.890541	-0.167246	-1.12291	254.161	285.401
SGIP1	0.948489	0.999997	0.944825	-0.0818815	-1.0584	253.956	268.786
SDC3	0.924936	0.999997	0.93955	-0.0899574	-1.06434	253.714	270.038
MAP6	0.979821	0.999997	0.994775	-0.0075579	-1.00525	253.703	255.036
ADD1	0.980121	0.999997	1.02209	0.0315183	1.02209	253.521	248.043
FAXC	0.913117	0.999997	0.916071	-0.126469	-1.09162	252.984	276.162
PCDH1	0.929925	0.999997	0.936443	-0.0947361	-1.06787	252.773	269.929
ABCC5	0.991858	0.999997	1.0058	0.00833923	1.0058	252.748	251.291
OXR1	0.835177	0.999997	0.839078	-0.253123	-1.19178	252.417	300.827
SRPK2	0.967288	0.999997	0.964705	-0.0518409	-1.03659	252.39	261.624
CADM2	0.997574	0.999997	0.992466	-0.0109105	-1.00759	251.967	253.88
TBC1D9	0.950924	0.999997	0.951654	-0.0714903	-1.0508	250.688	263.423
STMN2	0.860395	0.999997	1.19113	0.252328	1.19113	249.707	209.639
LURAP1	0.889061	0.999997	0.893722	-0.162102	-1.11892	249.585	279.265
OTULIN	0.94091	0.999997	0.934792	-0.0972829	-1.06976	249.427	266.827
CNTN4	0.982795	0.999997	0.973805	-0.0382946	-1.0269	249.221	255.925
CSNK1A1	0.943968	0.999997	0.939762	-0.0896321	-1.0641	248.806	264.754
GRM4	0.989621	0.999997	0.991117	-0.0128724	-1.00896	248.582	250.81
YPEL1	0.961266	0.999997	1.0416	0.0587955	1.0416	247.471	237.588
MAP7D2	0.875935	0.999997	0.871167	-0.198979	-1.14789	246.988	283.514
MAPK10	0.883681	0.999997	0.896377	-0.157822	-1.1156	246.661	275.176
CYCS	0.92661	0.999997	1.08122	0.112656	1.08122	246.532	228.013
KCNT1	0.979839	0.999997	0.978213	-0.0317798	-1.02227	246.509	251.999
SMPD3	0.994224	0.999997	1.00004	5.14728e-05	1.00004	246.356	246.347
EML6	0.99188	0.999997	0.994366	-0.00815079	-1.00567	246.182	247.577
NFE2L1	0.939495	0.999997	0.939989	-0.0892842	-1.06384	246.038	261.745
ACHE	0.950089	0.999997	1.08896	0.122956	1.08896	245.725	225.65
ANKRD11	0.560007	0.999997	0.817415	-0.290859	-1.22337	245.718	300.603
SNX12	0.93958	0.999997	1.06452	0.0902087	1.06452	245.002	230.152
CDC42	0.970688	0.999997	1.0355	0.0503212	1.0355	244.801	236.41
PITPNM3	0.843901	0.999997	0.860387	-0.216942	-1.16227	244.716	284.425
LOC100224567	0.910267	0.999997	0.904216	-0.145261	-1.10593	244.632	270.546
ELAVL3	0.969559	0.999997	0.967922	-0.047038	-1.03314	244.466	252.568
CLVS2	0.96469	0.999997	0.964567	-0.0520461	-1.03673	244.229	253.2
LOC121469711	0.931342	0.999997	0.933161	-0.0998025	-1.07163	244.05	261.531
LOC115496608	0.926998	0.999997	1.13993	0.188946	1.13993	243.905	213.965
TRIO	0.947823	0.999997	0.947585	-0.0776734	-1.05531	243.72	257.202
SLC6A8	0.97228	0.999997	0.982028	-0.0261643	-1.0183	243.396	247.85
KLHDC2	0.881476	0.999997	1.05369	0.0754471	1.05369	243.377	230.976
ABCG4	0.8719	0.999997	0.952614	-0.0700371	-1.04974	243.327	255.431
PTPRA	0.990852	0.999997	0.991001	-0.0130414	-1.00908	243.276	245.485
GRAMD1B	0.87953	0.999997	0.872242	-0.197199	-1.14647	243.075	278.678
LOC100221324	0.953228	0.999997	1.04927	0.0693825	1.04927	242.261	230.886
SLC1A3	0.907297	0.999997	1.09867	0.135755	1.09867	241.853	220.133
ERP29	0.978926	0.999997	0.978398	-0.0315069	-1.02208	241.853	247.192
CBX7	0.958385	0.999997	0.986769	-0.0192164	-1.01341	241.832	245.075
SREBF2	0.951986	0.999997	1.05757	0.0807481	1.05757	241.763	228.603
NLGN3	0.968916	0.999997	0.968087	-0.046792	-1.03297	241.526	249.488
ATP6AP2	0.982844	0.999997	1.02334	0.0332855	1.02334	241.403	235.897
LOC100221185	0.896686	0.999997	0.890492	-0.167325	-1.12297	241.384	271.068
GGACT	0.930585	0.999997	0.933019	-0.100021	-1.07179	241.315	258.639
CD81	0.887287	0.999997	1.13371	0.18105	1.13371	241.168	212.725
ESAM	0.988166	0.999997	0.990482	-0.0137977	-1.00961	240.975	243.291
ZC3H11A	0.970755	0.999997	1.03087	0.0438673	1.03087	240.103	232.912
ARHGEF7	0.989923	0.999997	0.996629	-0.00487154	-1.00338	240.068	240.88
PGK1	0.913288	0.999997	1.10101	0.138825	1.10101	240.023	218.003
PCP4	0.98887	0.999997	1.03262	0.0463028	1.03262	239.562	231.995
AATK	0.912328	0.999997	0.90646	-0.141685	-1.10319	239.53	264.248
PPP3CB	0.953445	0.999997	1.05452	0.0765818	1.05452	239.436	227.058
ETNK1	0.893733	0.999997	0.888796	-0.170076	-1.12512	239.355	269.302
ACOT7	0.905335	0.999997	1.11747	0.16024	1.11747	239.283	214.129
KMT2C	0.869026	0.999997	0.868594	-0.203245	-1.15129	239.14	275.318
GRIN2A	0.852974	0.999997	0.853553	-0.228447	-1.17157	239.105	280.129
RACK1	0.822435	0.999997	1.21446	0.280317	1.21446	238.773	196.608
IP6K1	0.98157	0.999997	0.978668	-0.0311084	-1.0218	238.294	243.488
PTGES3	0.978853	0.999997	1.0322	0.0457207	1.0322	238.206	230.775
KCNC2	0.893313	0.999997	0.895304	-0.159551	-1.11694	237.733	265.533
GABRA2	0.90834	0.999997	0.902846	-0.147448	-1.10761	237.647	263.22
EPS15	0.877641	0.999997	0.878285	-0.187239	-1.13858	237.602	270.529
CTNNB1	0.983435	0.999997	0.98648	-0.0196379	-1.01371	237.44	240.694
LOC115493013	0.87569	0.999997	1.13156	0.178308	1.13156	237.266	209.681
ZBTB47	0.982294	0.999997	0.986828	-0.0191295	-1.01335	237.127	240.292
ABCA3	0.976012	0.999997	1.02663	0.0379221	1.02663	237.019	230.87
GABRB2	0.8282	0.999997	0.842179	-0.247801	-1.1874	236.566	280.898
SON	0.864355	0.999997	0.857799	-0.221289	-1.16577	236.455	275.653
NEFL	0.965102	0.999997	1.03013	0.0428269	1.03013	236.321	229.409
KCNAB1	0.934353	0.999997	1.08417	0.116594	1.08417	235.676	217.379
ARHGEF2	0.971623	0.999997	1.03687	0.0522402	1.03687	235.592	227.214
TNRC18	0.995351	0.999997	0.996642	-0.00485236	-1.00337	235.111	235.903
FAM131B	0.931648	0.999997	0.938457	-0.0916374	-1.06558	234.927	250.334
MORF4L1	0.832277	0.999997	0.941035	-0.08768	-1.06266	234.828	249.542
CDC37	0.931776	0.999997	0.931478	-0.102406	-1.07356	234.722	251.988
NCOR2	0.969655	0.999997	0.974588	-0.0371361	-1.02607	234.324	240.434
MAPK8IP1	0.70892	0.999997	1.09156	0.126397	1.09156	234.304	214.65
CISD1	0.972104	0.999997	0.97977	-0.029485	-1.02065	233.954	238.784
GAD2	0.975516	0.999997	0.983758	-0.0236243	-1.01651	233.725	237.583
PLD1	0.825747	0.999997	0.820907	-0.28471	-1.21816	233.342	284.249
NLGN4X	0.956725	0.999997	0.956522	-0.0641306	-1.04545	233.143	243.74
GPR158	0.935769	0.999997	0.939731	-0.0896808	-1.06413	233.064	248.011
RPLP1	0.41982	0.999997	1.20681	0.271193	1.20681	232.8	192.906
CHCHD2	0.955514	0.999997	1.05298	0.0744841	1.05298	231.764	220.102
DNAJC6	0.948168	0.999997	0.954554	-0.0671012	-1.04761	231.647	242.676
AGRN	0.957077	0.999997	1.03563	0.0505105	1.03563	231.578	223.61
DCTN1	0.955832	0.999997	0.954379	-0.0673653	-1.0478	231.274	242.33
EDF1	0.90568	0.999997	1.11163	0.152682	1.11163	231.252	208.029
ARF1	0.943536	0.999997	1.0226	0.0322443	1.0226	231.227	226.117
JADE2	0.900889	0.999997	0.938191	-0.0920464	-1.06588	231.083	246.307
CACNA1C	0.99071	0.999997	1.00529	0.00760874	1.00529	230.516	229.303
KCNJ10	0.79485	0.999997	1.26488	0.338997	1.26488	230.486	182.22
ITFG1	0.980663	0.999997	0.978386	-0.0315242	-1.02209	230.444	235.535
ABCA2	0.977328	0.999997	0.978468	-0.0314035	-1.02201	230.398	235.468
TPM3	0.880611	0.999997	1.13785	0.186306	1.13785	230.356	202.449
CTNNA2	0.933827	0.999997	1.0764	0.10622	1.0764	230.316	213.968
ITPR1	0.921496	0.999997	0.931657	-0.102129	-1.07336	229.648	246.494
CAP1	0.961075	0.999997	1.04294	0.0606494	1.04294	228.692	219.277
KIFAP3	0.979155	0.999997	0.977771	-0.032431	-1.02273	228.477	233.671
ATN1	0.975725	0.999997	1.03364	0.0477354	1.03364	227.912	220.494
LOC121468803	0.885631	0.999997	1.12643	0.171764	1.12643	227.341	201.824
WBP2	0.995312	0.999997	0.997564	-0.00351848	-1.00244	226.941	227.495
CADPS	0.98421	0.999997	0.987308	-0.0184278	-1.01286	226.831	229.747
KLC4	0.874703	0.999997	0.96751	-0.0476509	-1.03358	226.621	234.231
PRDX6	0.997097	0.999997	0.99583	-0.0060291	-1.00419	226.583	227.532
FMN2	0.788126	0.999997	0.784099	-0.350893	-1.27535	226.563	288.947
WSCD1	0.937117	0.999997	1.06796	0.094856	1.06796	226.458	212.048
ARRB1	0.988662	0.999997	0.98942	-0.015345	-1.01069	226.084	228.501
TIAM1	0.923687	0.999997	0.919617	-0.120895	-1.08741	225.707	245.436
HSPA9	0.964749	0.999997	1.04191	0.0592307	1.04191	224.564	215.531
UNC80	0.998002	0.999997	1.00204	0.00293644	1.00204	224.544	224.087
EPB41L1	0.970615	0.999997	0.969354	-0.0449048	-1.03162	224.408	231.503
DST	0.830132	0.999997	0.819072	-0.287939	-1.22089	223.39	272.735
RASL11B	0.905599	0.999997	1.11424	0.156064	1.11424	223.13	200.252
FASN	0.990936	0.999997	1.01469	0.0210343	1.01469	222.596	219.374
TTC9	0.990684	0.999997	1.00954	0.0136943	1.00954	222.297	220.197
NPTX1	0.896144	0.999997	1.12186	0.165894	1.12186	221.854	197.755
CACNB3	0.96079	0.999997	0.959688	-0.0593632	-1.04201	221.67	230.982
EXTL3	0.954307	0.999997	0.953274	-0.0690368	-1.04902	221.546	232.405
RBFOX3	0.83837	0.999997	0.944915	-0.0817429	-1.0583	221.459	234.369
LRRC73	0.950887	0.999997	1.05647	0.0792519	1.05647	221.107	209.288
CHL1	0.979989	0.999997	0.98168	-0.0266756	-1.01866	220.895	225.017
SMARCA4	0.906379	0.999997	1.11864	0.161751	1.11864	220.857	197.433
ADCYAP1	0.963564	0.999997	1.03757	0.0532143	1.03757	220.676	212.685
RPS6	0.593783	0.999997	1.65835	0.729752	1.65835	220.144	132.749
SPHKAP	0.968984	0.999997	0.969054	-0.0453508	-1.03193	219.875	226.896
RHOA	0.990281	0.999997	1.00982	0.0140994	1.00982	219.703	217.567
TMEM63C	0.989952	0.999997	1.01377	0.0197271	1.01377	218.319	215.354
TMSB4X	0.797256	0.999997	1.2533	0.325737	1.2533	218.318	174.194
EPHA5	0.945582	0.999997	1.06023	0.0843818	1.06023	218.013	205.627
CELF5	0.89948	0.999997	0.895528	-0.159189	-1.11666	217.17	242.505
WNK1	0.905921	0.999997	0.903032	-0.147151	-1.10738	217.139	240.455
EIF4H	0.92111	0.999997	0.919749	-0.120687	-1.08725	217.135	236.081
YBX1	0.905174	0.999997	1.14108	0.190397	1.14108	217.132	190.287
CANX	0.909332	0.999997	1.10666	0.146218	1.10666	217.122	196.195
RUSC2	0.949259	0.999997	1.06454	0.0902304	1.06454	216.941	203.788
MBP	0.764504	0.999997	1.15564	0.208695	1.15564	216.304	187.173
LOC101233722	0.94716	0.999997	0.939779	-0.0896072	-1.06408	216.231	230.087
HNRNPU	0.979048	0.999997	0.981491	-0.0269536	-1.01886	216.205	220.282
BTBD8	0.864349	0.999997	0.864597	-0.2099	-1.15661	215.398	249.131
CNTN1	0.999099	0.999997	1.00447	0.006438	1.00447	214.903	213.946
FBXO31	0.999684	0.999997	0.998474	-0.00220315	-1.00153	214.87	215.198
MEIS2	0.967582	0.999997	0.969675	-0.0444272	-1.03127	214.76	221.477
MYH10	0.978109	0.999997	0.966967	-0.0484609	-1.03416	214.243	221.562
SV2B	0.920697	0.999997	0.921866	-0.117371	-1.08476	214.027	232.168
RPSA	0.939391	0.999997	1.08502	0.117726	1.08502	213.982	197.214
SLC4A4	0.911381	0.999997	1.11842	0.161466	1.11842	213.659	191.036
PKIA	0.939696	0.999997	1.08002	0.11106	1.08002	213.039	197.254
WDR82	0.996919	0.999997	1.0068	0.00977243	1.0068	212.453	211.018
PHACTR3	0.936895	0.999997	0.93472	-0.0973934	-1.06984	212.273	227.098
PLXNA2	0.936894	0.999997	0.929196	-0.105946	-1.0762	212.133	228.297
COPS6	0.779716	0.999997	0.768545	-0.379798	-1.30116	211.989	275.832
WDFY3	0.91327	0.999997	0.907814	-0.139532	-1.10155	210.206	231.552
RPS9	0.89777	0.999997	1.12762	0.17328	1.12762	210.122	186.341
HS6ST1	0.958723	0.999997	1.05679	0.0796821	1.05679	209.836	198.561
CBX3	0.960241	0.999997	0.957101	-0.063257	-1.04482	209.772	219.174
FAM168B	0.976178	0.999997	0.976477	-0.0343422	-1.02409	209.714	214.766
ADD3	0.922921	0.999997	1.0964	0.132779	1.0964	209.66	191.226
BZW1	0.96519	0.999997	1.03981	0.0563191	1.03981	209.048	201.044
LOC100220909	0.841566	0.999997	0.838063	-0.254869	-1.19323	208.88	249.241
VDAC2	0.92864	0.999997	1.02597	0.0369828	1.02597	208.725	203.443
CTSD	0.978877	0.999997	1.02421	0.0345105	1.02421	208.616	203.685
ARNT2	0.986441	0.999997	0.993341	-0.00963926	-1.0067	208.298	209.695
ADGRL3	0.995572	0.999997	0.997558	-0.00352696	-1.00245	208.142	208.651
MATR3	0.919633	0.999997	1.09263	0.127804	1.09263	207.9	190.275
TNFAIP8L3	0.980369	0.999997	0.983627	-0.0238172	-1.01665	207.464	210.918
SLC17A6	0.918515	0.999997	1.10556	0.14478	1.10556	207.242	187.454
CHST10	0.862331	0.999997	0.943836	-0.0833916	-1.05951	206.733	219.035
LOC100228682	0.933887	0.999997	0.934071	-0.0983953	-1.07058	206.308	220.87
ANK3	0.968788	0.999997	0.974994	-0.0365342	-1.02565	206.076	211.361
TMEM198	0.922003	0.999997	0.922967	-0.115649	-1.08346	205.907	223.092
LOC100225943	0.530059	0.999997	0.862341	-0.21367	-1.15963	205.609	238.431
SSBP3	0.982467	0.999997	1.02409	0.0343425	1.02409	205.517	200.682
LOC100221700	0.823405	0.999997	0.825379	-0.276872	-1.21157	205.095	248.485
PINK1	0.112	0.999997	0.79408	-0.332643	-1.25932	205.018	258.183
TRAK1	0.887936	0.999997	0.883718	-0.178342	-1.13158	205.01	231.985
NFRKB	0.944952	0.999997	0.941515	-0.0869438	-1.06212	204.841	217.565
PVALB	0.945466	0.999997	0.973327	-0.0390033	-1.0274	204.741	210.352
CDS2	0.95537	0.999997	1.05638	0.0791338	1.05638	204.669	193.745
PCBP2	0.899742	0.999997	1.11546	0.157645	1.11546	204.269	183.124
DRP2	0.93359	0.999997	1.08745	0.120955	1.08745	203.703	187.321
PRPS1	0.981454	0.999997	1.02466	0.0351435	1.02466	203.207	198.316
GRM5	0.947562	0.999997	0.94214	-0.0859872	-1.06141	202.779	215.232
KIF5B	0.829819	0.999997	0.935957	-0.0954863	-1.06843	202.663	216.53
MAST3	0.990143	0.999997	0.985936	-0.0204345	-1.01426	202.557	205.447
KPNB1	0.967034	0.999997	0.96617	-0.0496516	-1.03501	202.499	209.589
GRIK1	0.883903	0.999997	1.15066	0.202465	1.15066	202.364	175.867
GNAI3	0.950654	0.999997	1.05161	0.0725982	1.05161	202.147	192.227
INPP4A	0.981005	0.999997	0.984163	-0.0230307	-1.01609	201.667	204.912
ILDR2	0.778749	0.999997	1.27728	0.353076	1.27728	201.627	157.857
NTRK2	0.853549	0.999997	1.16939	0.225752	1.16939	201.218	172.072
RIMBP2	0.926813	0.999997	0.930539	-0.103861	-1.07465	201.172	216.188
ACSL6	0.966188	0.999997	0.96233	-0.0553968	-1.03914	200.675	208.531
TTC28	0.945277	0.999997	0.990371	-0.0139596	-1.00972	200.437	202.386
PFKL	0.942624	0.999997	1.07182	0.100069	1.07182	200.432	187.001
CDC42BPB	0.990881	0.999997	0.988631	-0.0164955	-1.0115	200.425	202.73
DIPK1B	0.966731	0.999997	0.967055	-0.0483305	-1.03407	200.314	207.138
NEFH	0.831465	0.999997	0.814917	-0.295275	-1.22712	200.276	245.763
CAMSAP1	0.993523	0.999997	0.999742	-0.00037183	-1.00026	200.213	200.265
RPL9	0.966463	0.999997	1.03853	0.0545402	1.03853	199.874	192.459
ZC3H13	0.90639	0.999997	0.898455	-0.154481	-1.11302	199.845	222.432
NSG2	0.944907	0.999997	1.0665	0.0928799	1.0665	199.4	186.967
PRKAR1A	0.966067	0.999997	1.03813	0.0539854	1.03813	199.231	191.913
TAGLN3	0.962036	0.999997	1.04755	0.0670142	1.04755	199.149	190.11
CXCL14	0.704416	0.999997	1.1275	0.173128	1.1275	199.113	176.597
PPP2R2C	0.916164	0.999997	1.09289	0.128153	1.09289	199.094	182.171
CLMN	0.878266	0.999997	0.887129	-0.172784	-1.12723	198.882	224.186
RABL6	0.904319	0.999997	0.899103	-0.153442	-1.11222	198.656	220.949
GDF1	0.950688	0.999997	0.948477	-0.0763153	-1.05432	198.6	209.389
THRAP3	0.97224	0.999997	1.02926	0.0416061	1.02926	198.589	192.943
RABEP1	0.821456	0.999997	0.928652	-0.106791	-1.07683	198.388	213.63
TRPC1	0.989207	0.999997	0.979618	-0.0297082	-1.02081	197.436	201.544
AZIN1	0.957235	0.999997	1.04604	0.0649373	1.04604	197.408	188.719
VAMP2	0.843677	0.999997	1.18051	0.239411	1.18051	197.36	167.182
SOX4	0.98484	0.999997	1.04234	0.0598309	1.04234	197.202	189.191
ATP9A	0.999997	0.999997	0.997801	-0.00317656	-1.0022	197.045	197.48
ATP5F1C	0.922496	0.999997	1.08496	0.117647	1.08496	196.548	181.156
LOC101233512	0.960653	0.999997	0.957586	-0.062526	-1.04429	196.253	204.946
GPI	0.916876	0.999997	1.09879	0.135911	1.09879	195.987	178.367
MAGI2	0.914672	0.999997	0.909728	-0.136493	-1.09923	195.912	215.353
PPP1R12B	0.884174	0.999997	0.886699	-0.173484	-1.12778	195.863	220.89
KIDINS220	0.957256	0.999997	1.04696	0.0662034	1.04696	195.838	187.055
PALLD	0.982473	0.999997	1.02813	0.0400177	1.02813	195.801	190.444
ENOPH1	0.965075	0.999997	0.961236	-0.0570378	-1.04033	195.79	203.686
CD99L2	0.974323	0.999997	1.04656	0.0656605	1.04656	195.68	186.974
RIMS1	0.992084	0.999997	1.008	0.0114989	1.008	195.317	193.767
APBA1	0.960138	0.999997	1.04863	0.0685101	1.04863	195.003	185.959
TF	0.868214	0.999997	0.841318	-0.249276	-1.18861	194.882	231.639
UBE2O	0.969083	0.999997	1.03054	0.0434064	1.03054	194.824	189.05
AP3D1	0.964401	0.999997	0.960861	-0.0576011	-1.04073	194.621	202.548
CAPRIN1	0.976687	0.999997	0.971171	-0.0422034	-1.02969	194.348	200.117
GLG1	0.883312	0.999997	1.0328	0.0465675	1.0328	194.159	187.992
HECTD4	0.811511	0.999997	0.927481	-0.10861	-1.07819	193.96	209.126
ILF3	0.955818	0.999997	1.04885	0.0688118	1.04885	193.805	184.778
RGS12	0.98479	0.999997	1.01398	0.0200325	1.01398	193.504	190.835
LOC100223828	0.971092	0.999997	0.964917	-0.0515231	-1.03636	193.464	200.498
CSDE1	0.997959	0.999997	0.993699	-0.00911893	-1.00634	193.36	194.586
BCAN	0.846599	0.999997	1.17629	0.234239	1.17629	193.227	164.269
RPN1	0.891021	0.999997	1.12297	0.167324	1.12297	193.174	172.02
LOC115493072	0.69092	0.999997	1.2341	0.303462	1.2341	193.125	156.49
MDGA2	0.866718	0.999997	0.862651	-0.213151	-1.15922	193.117	223.864
HSPA12A	0.927475	0.999997	0.920782	-0.119069	-1.08603	193.047	209.656
PLEKHB2	0.874465	0.999997	0.868912	-0.202718	-1.15086	192.979	222.093
SYNJ1	0.888549	0.999997	0.889865	-0.168342	-1.12377	192.904	216.779
TNIP1	0.963606	0.999997	0.971821	-0.0412369	-1.029	192.412	197.991
FEM1A	0.989923	0.999997	0.98867	-0.016439	-1.01146	192.305	194.509
SULT4A1	0.834414	0.999997	1.19062	0.251715	1.19062	192.137	161.375
SLC8A2	0.936984	0.999997	1.07244	0.100898	1.07244	191.966	178.999
L1CAM	0.851528	0.999997	1.17922	0.237827	1.17922	191.639	162.514
SORBS1	0.918851	0.999997	0.92185	-0.117397	-1.08478	191.554	207.793
CLCN3	0.977249	0.999997	0.973444	-0.03883	-1.02728	191.412	196.634
ENOX2	0.969787	0.999997	1.04245	0.0599725	1.04245	191.351	183.56
ELMOD1	0.857586	0.999997	0.856736	-0.223077	-1.16722	191.351	223.349
MAPK14	0.940668	0.999997	0.931702	-0.102059	-1.0733	191.297	205.32
ARHGEF12	0.868625	0.999997	0.867437	-0.205169	-1.15282	190.934	220.113
DTNA	0.947784	0.999997	0.944067	-0.0830387	-1.05925	190.844	202.151
PALM	0.910377	0.999997	0.901565	-0.149497	-1.10918	190.823	211.657
PCLO	0.908739	0.999997	0.905471	-0.14326	-1.1044	190.81	210.73
MPP1	0.949339	0.999997	0.970232	-0.0435977	-1.03068	190.802	196.656
HID1	0.966634	0.999997	1.03361	0.0476968	1.03361	190.69	184.489
PRKACB	0.994649	0.999997	1.00105	0.00151991	1.00105	190.528	190.327
UBQLN4	0.946139	0.999997	0.949597	-0.0746132	-1.05308	190.521	200.634
SLC25A22	0.992851	0.999997	0.998189	-0.00261493	-1.00181	190.216	190.561
RPL21	0.907949	0.999997	1.11501	0.157056	1.11501	190.126	170.515
IGSF21	0.920232	0.999997	1.08466	0.117245	1.08466	190.003	175.173
WASF1	0.987156	0.999997	1.00975	0.0139977	1.00975	189.974	188.139
IGSF9B	0.759279	0.999997	0.855342	-0.225427	-1.16912	189.776	221.871
ARHGEF17	0.973531	0.999997	0.969572	-0.0445801	-1.03138	189.736	195.69
GAD1	0.983715	0.999997	1.02227	0.0317768	1.02227	189.462	185.335
CLIP2	0.996169	0.999997	1.00226	0.00325964	1.00226	189.056	188.63
EEF1D	0.86323	0.999997	1.17183	0.228759	1.17183	188.664	161
ARGLU1	0.907995	0.999997	1.10411	0.142886	1.10411	188.635	170.848
PHF20	0.975738	0.999997	1.03118	0.0442921	1.03118	188.245	182.553
ERI3	0.977647	0.999997	1.02762	0.0393107	1.02762	188.213	183.154
UPF1	0.924363	0.999997	0.927541	-0.108517	-1.07812	188.186	202.887
CTDSPL	0.860653	0.999997	0.854413	-0.226994	-1.17039	188.132	220.188
SYT9	0.822945	0.999997	0.826962	-0.274107	-1.20925	187.984	227.319
MCRIP1	0.919214	0.999997	1.08827	0.122033	1.08827	187.972	172.726
TMEFF2	0.994384	0.999997	1.00547	0.00786852	1.00547	187.954	186.931
NACC2	0.856023	0.999997	0.848001	-0.237862	-1.17924	187.787	221.447
LOC100225649	0.961646	0.999997	0.966252	-0.0495292	-1.03493	187.743	194.3
NOVA1	0.963359	0.999997	1.03784	0.0535851	1.03784	187.635	180.794
LZTS1	0.783919	0.999997	1.28398	0.360628	1.28398	187.426	145.972
SHANK2	0.979827	0.999997	0.981147	-0.0274595	-1.01922	187.243	190.841
CD47	0.967724	0.999997	0.961079	-0.0572724	-1.0405	187.116	194.694
WDR7	0.821219	0.999997	0.839617	-0.252196	-1.19102	187.096	222.835
RAB2A	0.919751	0.999997	1.09597	0.132205	1.09597	186.605	170.265
SLITRK1	0.929209	0.999997	1.08752	0.121046	1.08752	186.357	171.359
EVL	0.976662	0.999997	1.02656	0.0378148	1.02656	186.091	181.277
TRMT9B	0.991244	0.999997	1.00419	0.00603043	1.00419	186.021	185.245
RSRP1	0.97619	0.999997	0.976813	-0.0338454	-1.02374	185.95	190.364
OXCT1	0.837606	0.999997	1.19494	0.256933	1.19494	185.948	155.613
NECAP1	0.939548	0.999997	0.946607	-0.0791629	-1.0564	185.937	196.424
LRRC4C	0.981158	0.999997	0.980147	-0.0289302	-1.02026	185.884	189.649
KCNQ3	0.967103	0.999997	0.969989	-0.0439596	-1.03094	185.867	191.618
NAV1	0.995899	0.999997	1.00631	0.00907988	1.00631	185.29	184.128
TMEM164	0.962144	0.999997	0.963742	-0.0532811	-1.03762	184.759	191.71
DLG3	0.932184	0.999997	0.929315	-0.105761	-1.07606	184.49	198.523
SERPINI1	0.975658	0.999997	1.02158	0.0307961	1.02158	184.353	180.459
TMEM59	0.88571	0.999997	1.13802	0.186529	1.13802	184.347	161.989
HNRNPAB	0.926195	0.999997	1.0861	0.119161	1.0861	184.23	169.625
ICAM5	0.922799	0.999997	1.12755	0.17319	1.12755	184.224	163.384
RPS29	0.979162	0.999997	1.01573	0.0225166	1.01573	183.796	180.949
FBXL16	0.888216	0.999997	0.892206	-0.164552	-1.12082	183.749	205.95
CRY2	0.883187	0.999997	0.872291	-0.197118	-1.14641	183.702	210.597
FUNDC2	0.86568	0.999997	0.870242	-0.200511	-1.14911	183.624	211.004
MYO1B	0.995554	0.999997	1.02249	0.0320883	1.02249	183.583	179.544
COTL1	0.968928	0.999997	1.0361	0.0511642	1.0361	183.363	176.974
NRG1	0.890328	0.999997	1.1238	0.168391	1.1238	183.27	163.08
EIF3A	0.961698	0.999997	1.04691	0.0661306	1.04691	182.9	174.705
BTBD2	0.950799	0.999997	0.942348	-0.0856686	-1.06118	182.803	193.987
SYNE1	0.760484	0.999997	0.767623	-0.38153	-1.30272	182.669	237.967
ELAVL4	0.991457	0.999997	0.991843	-0.0118158	-1.00822	182.551	184.052
AQP4	0.794238	0.999997	1.22254	0.289879	1.22254	182.529	149.303
LOC100220716	0.780143	0.999997	0.910785	-0.134817	-1.09795	182.523	200.402
RNF220	0.954429	0.999997	1.05735	0.0804598	1.05735	182.507	172.607
LOC121470812	0.718139	0.999997	1.33075	0.412238	1.33075	182.447	137.101
RAB26	0.966805	0.999997	1.03271	0.0464421	1.03271	182.356	176.579
MAT2A	0.924705	0.999997	1.08902	0.123026	1.08902	182.309	167.407
CDIP1	0.887377	0.999997	0.95977	-0.0592395	-1.04192	182.121	189.754
LOC100220115	0.95985	0.999997	1.03816	0.0540269	1.03816	181.98	175.291
ARL8A	0.990973	0.999997	1.01302	0.0186627	1.01302	181.913	179.575
SEPTIN3	0.738907	0.999997	1.11047	0.151165	1.11047	181.868	163.776
MAP4K4	0.904303	0.999997	0.899681	-0.152515	-1.11151	181.821	202.095
MAPKBP1	0.949293	0.999997	0.945213	-0.0812886	-1.05796	181.703	192.235
CSPG5	0.667285	0.999997	1.44273	0.528801	1.44273	181.608	125.878
MTURN	0.92821	0.999997	0.93477	-0.0973172	-1.06978	181.515	194.181
GHITM	0.894861	0.999997	1.11901	0.16222	1.11901	181.329	162.044
GIT1	0.998056	0.999997	1.00052	0.000749946	1.00052	181.258	181.164
ATG13	0.985824	0.999997	0.985434	-0.0211689	-1.01478	181.228	183.907
TENM3	0.92759	0.999997	0.924525	-0.113216	-1.08164	181.193	195.985
OGDH	0.941282	0.999997	0.937482	-0.0931376	-1.06669	181.172	193.253
SCG2	0.790835	0.999997	1.24946	0.321305	1.24946	181.028	144.885
SNPH	0.913252	0.999997	1.10265	0.140978	1.10265	180.884	164.044
NSD1	0.616711	0.999997	0.925208	-0.11215	-1.08084	180.82	195.437
CDC42SE2	0.803244	0.999997	1.22302	0.290448	1.22302	180.767	147.804
ATP5F1A	0.221734	0.999997	1.49036	0.575662	1.49036	180.691	121.239
GUCY1B1	0.974259	0.999997	1.02109	0.0301033	1.02109	180.622	176.892
TRIM2	0.933127	0.999997	1.0732	0.101912	1.0732	180.596	168.279
TPBG	0.955783	0.999997	0.954793	-0.0667398	-1.04735	180.493	189.039
UBR4	0.938545	0.999997	0.940095	-0.0891219	-1.06372	180.162	191.642
ANKRD17	0.90569	0.999997	0.900801	-0.15072	-1.11012	180.136	199.974
DMXL2	0.945828	0.999997	0.940846	-0.0879697	-1.06287	180.079	191.402
ADGRB1	0.955185	0.999997	0.959255	-0.0600131	-1.04248	179.971	187.616
MRTFB	0.913382	0.999997	0.917115	-0.124825	-1.09038	179.754	195.999
RPS26	0.869187	0.999997	1.14077	0.19001	1.14077	179.692	157.518
SLIT1	0.965659	0.999997	0.957919	-0.0620244	-1.04393	179.463	187.346
SIKE1	0.945112	0.999997	1.06361	0.0889738	1.06361	179.369	168.641
KCNIP2	0.994011	0.999997	1.01247	0.0178729	1.01247	179.239	177.033
SH3GL2	0.886305	0.999997	1.13207	0.178959	1.13207	179.219	158.311
SYT13	0.896878	0.999997	1.12361	0.168136	1.12361	178.939	159.254
SAP30L	0.923028	0.999997	0.926265	-0.110503	-1.0796	178.915	193.157
SMARCD3	0.957795	0.999997	1.04408	0.0622334	1.04408	178.886	171.334
NR2F1	0.728391	0.999997	1.36544	0.449367	1.36544	178.664	130.847
SLC9A3R2	0.968979	0.999997	0.970823	-0.0427205	-1.03005	178.517	183.883
KALRN	0.915627	0.999997	0.908193	-0.13893	-1.10109	178.322	196.348
LARGE1	0.937834	0.999997	0.93512	-0.0967772	-1.06938	178.101	190.458
PAQR9	0.920149	0.999997	1.08423	0.116665	1.08423	177.953	164.129
LOC115492023	0.89549	0.999997	1.1175	0.160274	1.1175	177.886	159.182
LOC116808653	0.986439	0.999997	0.992434	-0.0109562	-1.00762	177.755	179.11
NRCAM	0.99137	0.999997	0.994952	-0.00730141	-1.00507	177.737	178.639
UQCRH	0.950746	0.999997	1.02346	0.0334496	1.02346	177.506	173.438
SETD7	0.873562	0.999997	0.888282	-0.170911	-1.12577	177.213	199.501
SLC38A1	0.997296	0.999997	1.00453	0.00652428	1.00453	177.029	176.231
DNER	0.912452	0.999997	1.1153	0.157427	1.1153	176.649	158.387
LRRTM2	0.893543	0.999997	0.90289	-0.147378	-1.10755	176.585	195.578
GOT1	0.973432	0.999997	1.0229	0.0326615	1.0229	176.579	172.627
PRPF8	0.978873	0.999997	1.01928	0.0275452	1.01928	176.38	173.044
CLIP1	0.941692	0.999997	0.935081	-0.0968366	-1.06943	176.368	188.613
NPDC1	0.986331	0.999997	0.997144	-0.00412678	-1.00286	176.362	176.867
CYRIA	0.94754	0.999997	0.951506	-0.0717151	-1.05097	175.984	184.953
PDE1A	0.908043	0.999997	0.924464	-0.113311	-1.08171	175.816	190.182
APC	0.883917	0.999997	1.04749	0.0669432	1.04749	175.674	167.709
AJM1	0.967587	0.999997	1.04007	0.0566752	1.04007	175.613	168.848
MAP7D1	0.892795	0.999997	1.13682	0.185008	1.13682	175.318	154.217
LOC115498551	0.918555	0.999997	1.09187	0.126803	1.09187	175.166	160.428
TAF1	0.614405	0.999997	0.852078	-0.230943	-1.1736	175.133	205.537
RCAN2	0.671024	0.999997	0.893391	-0.162637	-1.11933	175.127	196.025
SEC14L1	0.893876	0.999997	0.905781	-0.142765	-1.10402	174.992	193.195
FNBP1L	0.859904	0.999997	1.16084	0.215172	1.16084	174.958	150.717
HACD3	0.93286	0.999997	1.0764	0.106209	1.0764	174.889	162.477
MTMR2	0.876523	0.999997	1.13594	0.183889	1.13594	174.752	153.839
GABRG2	0.98693	0.999997	1.01246	0.0178672	1.01246	174.607	172.458
LOC100228852	0.902231	0.999997	0.900561	-0.151104	-1.11042	174.6	193.879
USP9X	0.94709	0.999997	0.946797	-0.0788734	-1.05619	174.55	184.358
INSR	0.946333	0.999997	0.942986	-0.0846911	-1.06046	174.454	185.002
SLC23A2	0.887799	0.999997	0.886646	-0.173569	-1.12785	174.245	196.522
ARHGAP21	0.957048	0.999997	0.958848	-0.0606254	-1.04292	173.613	181.064
SIPA1L1	0.882336	0.999997	0.885182	-0.175955	-1.12971	173.408	195.901
BIN1	0.970559	0.999997	1.03439	0.0487859	1.03439	173.407	167.641
SFPQ	0.94383	0.999997	1.06228	0.0871708	1.06228	173.309	163.147
CRAMP1	0.961359	0.999997	1.06314	0.0883263	1.06314	173.247	162.959
ANKS1A	0.996167	0.999997	0.996198	-0.00549623	-1.00382	173.054	173.715
PTPA	0.964008	0.999997	0.963434	-0.0537426	-1.03795	172.403	178.946
PPP2R5D	0.982739	0.999997	1.0189	0.0270132	1.0189	172.385	169.188
NDUFV1	0.845651	0.999997	1.17312	0.230356	1.17312	172.321	146.89
NARS1	0.870746	0.999997	1.15024	0.201935	1.15024	172.125	149.643
LOC100225651	0.954434	0.999997	1.05171	0.0727406	1.05171	171.945	163.49
SLC6A6	0.929159	0.999997	0.941034	-0.0876809	-1.06266	171.799	182.564
NBEA	0.837431	0.999997	0.843924	-0.244815	-1.18494	171.346	203.035
MLF2	0.935338	0.999997	1.07226	0.100661	1.07226	170.964	159.442
LOC100221272	0.896552	0.999997	0.92219	-0.116864	-1.08438	170.85	185.266
BCL2L1	0.904234	0.999997	0.902865	-0.147418	-1.10759	170.799	189.175
SUMO2	0.941396	0.999997	1.06506	0.0909372	1.06506	170.703	160.275
NF1	0.951151	0.999997	0.945077	-0.0814961	-1.05811	170.589	180.503
LOC121469126	0.96705	0.999997	0.903205	-0.146875	-1.10717	170.516	188.789
TCF12	0.948583	0.999997	0.94751	-0.0777867	-1.0554	170.483	179.928
EIF4G1	0.941726	0.999997	1.06401	0.0895059	1.06401	170.475	160.22
RPL7A	0.807291	0.999997	1.22674	0.294832	1.22674	170.42	138.921
CASKIN1	0.952301	0.999997	1.05357	0.0752855	1.05357	170.364	161.702
CCT7	0.972521	0.999997	1.02797	0.039797	1.02797	170.285	165.652
ARL8B	0.99212	0.999997	1.00628	0.00903062	1.00628	170.283	169.22
SEPTIN6	0.987121	0.999997	1.007	0.0100638	1.007	170.068	168.886
GRIK5	0.96647	0.999997	0.946501	-0.0793242	-1.05652	170.051	179.663
CACNA2D1	0.917747	0.999997	1.1025	0.140776	1.1025	170.018	154.212
HSPA4	0.923424	0.999997	0.925573	-0.111581	-1.08041	169.98	183.648
CUX1	0.975824	0.999997	0.968861	-0.0456379	-1.03214	169.86	175.319
MADD	0.985261	0.999997	1.01216	0.0174306	1.01216	169.845	167.806
NFYC	0.956441	0.999997	1.05211	0.0732902	1.05211	169.742	161.335
MYCBP2	0.92258	0.999997	0.922565	-0.116277	-1.08393	169.698	183.941
KCNC1	0.812078	0.999997	0.936791	-0.0942001	-1.06747	169.653	181.1
LOC100218848	0.940537	0.999997	0.942119	-0.086019	-1.06144	169.537	179.953
MMP15	0.96192	0.999997	0.957807	-0.0621924	-1.04405	169.443	176.907
BRI3BP	0.928697	0.999997	0.93097	-0.103193	-1.07415	169.322	181.877
STX1B	0.969684	0.999997	1.0467	0.0658415	1.0467	169.288	161.736
GPR162	0.857613	0.999997	0.855697	-0.224828	-1.16864	169.246	197.787
PIP5K1C	0.728166	0.999997	0.923105	-0.115433	-1.0833	169.156	183.246
AK5	0.967433	0.999997	1.04173	0.0589837	1.04173	169.139	162.363
INA	0.952435	0.999997	1.02687	0.0382522	1.02687	169.103	164.678
RGS5	0.814673	0.999997	0.808736	-0.306259	-1.2365	169.088	209.077
TMEM196	0.953922	0.999997	0.942719	-0.0850997	-1.06076	168.838	179.096
PAFAH1B2	0.961709	0.999997	1.04444	0.0627346	1.04444	168.648	161.471
MGAT5	0.992084	0.999997	0.99064	-0.0135665	-1.00945	168.622	170.215
ANKS1B	0.956681	0.999997	1.05696	0.0799274	1.05696	168.608	159.521
AHCYL2	0.963718	0.999997	0.979606	-0.0297267	-1.02082	168.507	172.015
IGFBP5	0.969006	0.999997	1.03876	0.0548637	1.03876	168.481	162.194
UBE2K	0.987085	0.999997	1.02079	0.0296876	1.02079	168.441	165.01
TSPAN5	0.928672	0.999997	1.07582	0.105435	1.07582	168.432	156.562
PCDH19	0.918329	0.999997	0.917415	-0.124354	-1.09002	168.352	183.507
ASAP1	0.894284	0.999997	0.891832	-0.165156	-1.12129	168.34	188.758
PI4KA	0.968593	0.999997	0.960058	-0.0588071	-1.0416	168.339	175.342
NUDC	0.965714	0.999997	1.03988	0.0564197	1.03988	168.231	161.779
PDXK	0.89174	0.999997	0.892095	-0.164731	-1.12096	168.139	188.476
DHCR24	0.961098	0.999997	1.0698	0.0973432	1.0698	168.129	157.159
GLYR1	0.837668	0.999997	1.18898	0.249723	1.18898	168.114	141.394
PAK1	0.927416	0.999997	0.928679	-0.106748	-1.0768	168.056	180.962
PPP2CA	0.983413	0.999997	0.984825	-0.0220614	-1.01541	167.952	170.54
KCNAB2	0.60368	0.999997	0.94479	-0.0819348	-1.05844	167.859	177.668
CTNNBIP1	0.986215	0.999997	1.02196	0.0313446	1.02196	167.662	164.059
SUN1	0.931332	0.999997	1.07817	0.108589	1.07817	167.586	155.436
KCNS2	0.977312	0.999997	1.01503	0.0215238	1.01503	167.213	164.737
NACA	0.982368	0.999997	0.981226	-0.0273427	-1.01913	167.17	170.368
MMD2	0.849824	0.999997	1.17903	0.237598	1.17903	167.015	141.655
ATP1B2	0.897974	0.999997	1.11467	0.156613	1.11467	166.889	149.721
RPUSD1	0.960717	0.999997	1.06877	0.0959492	1.06877	166.844	156.109
KBTBD11	0.885757	0.999997	0.878444	-0.186978	-1.13838	166.75	189.824
OSBPL1A	0.922884	0.999997	1.09069	0.125243	1.09069	166.669	152.811
RPL23	0.860845	0.999997	1.06409	0.0896165	1.06409	166.593	156.559
SCAF1	0.961792	0.999997	1.04341	0.0613049	1.04341	166.457	159.532
TMCC2	0.988879	0.999997	0.993565	-0.00931312	-1.00648	166.424	167.502
PCDH11X	0.971019	0.999997	0.958902	-0.060544	-1.04286	166.238	173.363
GDA	0.885772	0.999997	1.14103	0.190342	1.14103	166.107	145.576
DDAH1	0.997695	0.999997	1.00603	0.00867516	1.00603	166.04	165.044
CHD4	0.995796	0.999997	1.00487	0.00701334	1.00487	166.001	165.196
DESI1	0.88747	0.999997	0.887398	-0.172347	-1.12689	165.882	186.931
EEF1B2	0.964714	0.999997	1.04246	0.0599952	1.04246	165.648	158.9
HNRNPUL2	0.994566	0.999997	1.00681	0.00978814	1.00681	165.578	164.459
SNRPA	0.957391	0.999997	0.948107	-0.0768785	-1.05473	165.423	174.477
SLC35F1	0.999637	0.999997	0.997293	-0.00391136	-1.00271	165.255	165.704
MFGE8	0.997315	0.999997	1.017	0.024319	1.017	165.185	162.423
MEF2C	0.965581	0.999997	0.975675	-0.0355273	-1.02493	165.067	169.182
LOC121469303	0.901609	0.999997	1.09867	0.135757	1.09867	164.954	150.14
SLC32A1	0.99012	0.999997	1.01512	0.021656	1.01512	164.949	162.491
SH3GLB2	0.81416	0.999997	1.22479	0.292534	1.22479	164.929	134.659
LANCL1	0.96112	0.999997	1.04548	0.0641626	1.04548	164.773	157.606
SORL1	0.918691	0.999997	0.912744	-0.131718	-1.0956	164.141	179.833
LOC100223646	0.988594	0.999997	0.99388	-0.00885613	-1.00616	164.038	165.048
MICAL3	0.959004	0.999997	1.05489	0.0770984	1.05489	163.764	155.242
ARHGEF4	0.880783	0.999997	0.860929	-0.216034	-1.16154	163.722	190.169
TMSB15B	0.713723	0.999997	1.35598	0.43934	1.35598	163.608	120.656
EPB41L3	0.776772	0.999997	0.921047	-0.118654	-1.08572	163.429	177.439
ZYG11B	0.996442	0.999997	0.999756	-0.000351967	-1.00024	163.381	163.421
TRA2A	0.854106	0.999997	1.16785	0.223854	1.16785	163.149	139.701
SLC15A2	0.972267	0.999997	1.02985	0.0424392	1.02985	163.12	158.391
FAM171B	0.948135	0.999997	1.06972	0.0972295	1.06972	162.946	152.326
LOC121468955	0.927087	0.999997	0.968939	-0.0455215	-1.03206	162.905	168.128
MCF2	0.929736	0.999997	1.06339	0.0886647	1.06339	162.828	153.122
GRM2	0.883153	0.999997	0.920457	-0.119578	-1.08642	162.79	176.857
KCNH5	0.93036	0.999997	1.08958	0.123779	1.08958	162.646	149.273
KCNK12	0.93246	0.999997	0.940826	-0.0880001	-1.0629	162.615	172.843
OSBP2	0.949743	0.999997	0.94784	-0.0772843	-1.05503	162.591	171.538
MAN2A2	0.893745	0.999997	0.891564	-0.16559	-1.12162	162.518	182.285
RAP1GDS1	0.910677	0.999997	1.09889	0.136046	1.09889	162.511	147.886
TMBIM6	0.862953	0.999997	1.16008	0.214225	1.16008	162.398	139.989
TNKS	0.898269	0.999997	0.899307	-0.153115	-1.11197	162.144	180.299
ERBB4	0.987577	0.999997	1.01818	0.0259936	1.01818	162.025	159.132
KCNA1	0.944848	0.999997	1.06322	0.0884361	1.06322	162.018	152.385
STARD7	0.93723	0.999997	0.932192	-0.1013	-1.07274	161.524	173.273
GDPD5	0.851943	0.999997	1.18032	0.239182	1.18032	161.437	136.773
ENTPD6	0.916835	0.999997	1.09249	0.127616	1.09249	161.326	147.668
STK32C	0.924122	0.999997	1.07859	0.109141	1.07859	161.207	149.461
KCNMA1	0.935246	0.999997	0.940927	-0.0878454	-1.06278	161.197	171.318
LOC100228959	0.772967	0.999997	0.776427	-0.365078	-1.28795	160.981	207.336
NFYA	0.90799	0.999997	1.14226	0.191897	1.14226	160.825	140.795
SATB1	0.904044	0.999997	0.914758	-0.128539	-1.09319	160.7	175.675
HEATR5B	0.664674	0.999997	0.873599	-0.194957	-1.14469	160.592	183.828
NKTR	0.817653	0.999997	0.823848	-0.279551	-1.21382	160.431	194.734
CTTN	0.998994	0.999997	1.00038	0.000543996	1.00038	160.362	160.302
RPS18	0.790337	0.999997	1.25325	0.325677	1.25325	160.345	127.943
FAM219A	0.985029	0.999997	1.02252	0.0321334	1.02252	160.18	156.652
SLC4A8	0.858522	0.999997	1.16381	0.218858	1.16381	159.739	137.255
RALGDS	0.911415	0.999997	1.09855	0.135606	1.09855	159.645	145.323
RPS3	0.968912	0.999997	1.03763	0.053299	1.03763	159.644	153.854
RAB11FIP3	0.962693	0.999997	0.963831	-0.0531472	-1.03753	159.636	165.626
RPL26L1	0.979382	0.999997	1.0121	0.017352	1.0121	159.375	157.469
NCL	0.906158	0.999997	1.10655	0.14607	1.10655	159.231	143.898
DENND2A	0.820617	0.999997	1.16424	0.219392	1.16424	159.229	136.766
GNB4	0.891775	0.999997	1.14292	0.192727	1.14292	159.185	139.279
MEIS1	0.932469	0.999997	0.935897	-0.0955787	-1.06849	159.153	170.054
MAPK8IP2	0.998542	0.999997	1.00117	0.00168183	1.00117	159.091	158.906
LOC100224972	0.98591	0.999997	0.996246	-0.00542668	-1.00377	158.999	159.599
CACNA1B	0.982797	0.999997	0.978049	-0.0320215	-1.02244	158.953	162.521
RUSC1	0.905877	0.999997	0.9098	-0.136379	-1.09914	158.942	174.7
LOC100222881	0.947159	0.999997	1.06227	0.0871543	1.06227	158.94	149.622
BSG	0.916346	0.999997	1.09892	0.13608	1.09892	158.909	144.605
LOC100225249	0.680747	0.999997	1.45835	0.544335	1.45835	158.841	108.919
EMC1	0.80281	0.999997	1.22263	0.289986	1.22263	158.824	129.904
ELMO2	0.981673	0.999997	1.0212	0.0302678	1.0212	158.621	155.328
GNAZ	0.949916	0.999997	1.06831	0.0953262	1.06831	158.576	148.437
STAU1	0.982926	0.999997	1.02206	0.031479	1.02206	158.575	155.152
B4GALNT4	0.982243	0.999997	1.02058	0.0293838	1.02058	158.274	155.083
SPAG9	0.905547	0.999997	0.907702	-0.139709	-1.10168	158.228	174.317
RPS5	0.811447	0.999997	1.21455	0.280417	1.21455	158.162	130.223
NAPG	0.844255	0.999997	0.987136	-0.0186786	-1.01303	157.858	159.915
FABP5	0.910438	0.999997	1.10082	0.138578	1.10082	157.801	143.348
PTPN11	0.912935	0.999997	0.91742	-0.124346	-1.09001	157.43	171.601
SLC16A2	0.952576	0.999997	1.05145	0.0723827	1.05145	157.376	149.675
CSDC2	0.991382	0.999997	1.01834	0.0262147	1.01834	157.311	154.478
EIF4B	0.904621	0.999997	0.909005	-0.137641	-1.1001	157.24	172.981
RYR2	0.73982	0.999997	0.748714	-0.417514	-1.33562	157.208	209.97
LOC100228000	0.996607	0.999997	0.999331	-0.000965888	-1.00067	157.2	157.305
CLTCL1	0.977739	0.999997	0.975066	-0.036428	-1.02557	157.131	161.149
ADAM22	0.897978	0.999997	0.893768	-0.162028	-1.11886	157.079	175.749
DLGAP1	0.926982	0.999997	0.932784	-0.100385	-1.07206	156.997	168.311
LUC7L	0.983545	0.999997	1.01849	0.0264296	1.01849	156.963	154.114
UNC5A	0.944794	0.999997	1.07357	0.102414	1.07357	156.956	146.2
DVL1	0.9871	0.999997	1.03254	0.0461911	1.03254	156.906	151.962
GJA1	0.924192	0.999997	1.07586	0.105487	1.07586	156.89	145.828
CELF6	0.990424	0.999997	1.01121	0.0160773	1.01121	156.801	155.063
FBXO45	0.944098	0.999997	1.06424	0.0898273	1.06424	156.542	147.093
DGKI	0.767184	0.999997	0.778865	-0.360555	-1.28392	156.489	200.919
LOC100218923	0.982927	0.999997	1.0128	0.0183447	1.0128	156.128	154.155
DUSP8	0.975502	0.999997	0.974837	-0.0367666	-1.02581	156.096	160.126
CORO2B	0.951438	0.999997	0.954126	-0.0677478	-1.04808	156.002	163.502
PTK7	0.913669	0.999997	1.10298	0.141405	1.10298	155.954	141.393
ANKRD13D	0.990838	0.999997	1.00829	0.0119048	1.00829	155.907	154.625
LOC100223914	0.98229	0.999997	1.02049	0.0292652	1.02049	155.637	152.511
UBA1	0.993838	0.999997	1.01301	0.0186532	1.01301	155.571	153.572
OMG	0.945748	0.999997	0.947818	-0.0773175	-1.05505	155.565	164.129
EHBP1	0.892899	0.999997	0.893665	-0.162194	-1.11899	155.454	173.951
BRSK2	0.943428	0.999997	0.9417	-0.0866599	-1.06191	155.446	165.069
CHST2	0.965584	0.999997	0.966439	-0.0492497	-1.03473	155.382	160.778
SLC6A9	0.990237	0.999997	0.991325	-0.0125705	-1.00875	155.231	156.59
ALDH5A1	0.862019	0.999997	1.16002	0.214156	1.16002	155.139	133.737
NRSN1	0.95909	0.999997	0.959822	-0.0591607	-1.04186	155.074	161.566
RPL3	0.89396	0.999997	0.869139	-0.202341	-1.15056	155.051	178.396
LOC121469997	0.748297	0.999997	0.761903	-0.39232	-1.3125	154.997	203.434
TRAPPC3	0.875315	0.999997	1.12882	0.174821	1.12882	154.94	137.258
SCHIP1	0.969353	0.999997	1.03242	0.0460239	1.03242	154.92	150.056
MINPP1	0.981309	0.999997	1.01259	0.0180475	1.01259	154.865	152.94
CDH4	0.768576	0.999997	1.28727	0.36431	1.28727	154.781	120.24
MPC1	0.968011	0.999997	1.03658	0.0518381	1.03658	154.645	149.187
SET	0.976043	0.999997	0.974435	-0.0373623	-1.02624	154.625	158.682
GAS7	0.969948	0.999997	0.974289	-0.0375789	-1.02639	154.314	158.387
RABGAP1L	0.890541	0.999997	0.886806	-0.173309	-1.12764	154.074	173.74
PTP4A2	0.955844	0.999997	0.949221	-0.0751847	-1.0535	153.801	162.029
GABRD	0.909627	0.999997	0.902166	-0.148536	-1.10844	153.737	170.409
MSL1	0.923	0.999997	0.916163	-0.126323	-1.09151	153.608	167.664
FKBP5	0.888823	0.999997	1.17524	0.232961	1.17524	153.464	130.581
ACTR2	0.942896	0.999997	1.06277	0.0878344	1.06277	153.453	144.389
SIK2	0.962195	0.999997	0.962284	-0.0554654	-1.03919	153.32	159.33
FAU	0.927551	0.999997	1.08412	0.116527	1.08412	153.112	141.232
TNR	0.960146	0.999997	1.0264	0.0375988	1.0264	152.875	148.942
RAB35	0.988379	0.999997	0.988299	-0.0169803	-1.01184	152.803	154.612
CRTC1	0.803638	0.999997	0.819435	-0.287299	-1.22035	152.745	186.403
RPS17	0.87971	0.999997	1.14013	0.189195	1.14013	152.603	133.848
LPIN2	0.954283	0.999997	1.0248	0.0353397	1.0248	152.519	148.828
ITM2B	0.855053	0.999997	1.16842	0.224562	1.16842	152.4	130.432
ARHGDIA	0.943314	0.999997	1.05762	0.0808151	1.05762	152.381	144.079
TAOK1	0.951218	0.999997	0.945235	-0.0812546	-1.05794	152.165	160.981
SGSM2	0.922026	0.999997	1.11199	0.153142	1.11199	152.083	136.766
DDX6	0.989219	0.999997	1.0144	0.0206267	1.0144	151.862	149.706
AKT3	0.907909	0.999997	0.900498	-0.151206	-1.1105	151.783	168.555
FABP7	0.886163	0.999997	1.15594	0.209065	1.15594	151.775	131.3
WNT7A	0.993649	0.999997	0.962539	-0.0550828	-1.03892	151.673	157.576
TADA3	0.995102	0.999997	1.0111	0.015931	1.0111	151.536	149.872
HNRNPA1	0.84439	0.999997	1.18863	0.2493	1.18863	151.345	127.327
EHMT2	0.731524	0.999997	1.33297	0.414648	1.33297	151.339	113.535
RPL13	0.80698	0.999997	1.22905	0.297546	1.22905	150.973	122.837
MARK3	0.908491	0.999997	0.907531	-0.139982	-1.10189	150.903	166.279
HTR1B	0.863003	0.999997	0.858387	-0.2203	-1.16498	150.896	175.79
WLS	0.959196	0.999997	1.04553	0.0642407	1.04553	150.725	144.161
LOC115498214	0.774602	0.999997	1.24078	0.311253	1.24078	150.355	121.177
TOP1	0.93809	0.999997	0.928377	-0.107217	-1.07715	150.102	161.682
PNISR	0.954802	0.999997	0.955746	-0.065301	-1.0463	149.999	156.944
RUNX1T1	0.951819	0.999997	0.959753	-0.0592653	-1.04194	149.776	156.057
DHX30	0.980844	0.999997	1.02612	0.0371995	1.02612	149.615	145.807
CTTNBP2	0.907412	0.999997	0.891899	-0.165047	-1.1212	149.613	167.746
PPP1R2	0.941353	0.999997	0.938392	-0.0917372	-1.06565	149.606	159.428
DNAJB4	0.980958	0.999997	0.977467	-0.0328797	-1.02305	149.119	152.557
PHYHIPL	0.96493	0.999997	1.03891	0.0550717	1.03891	149.108	143.523
MAP3K13	0.921668	0.999997	0.930334	-0.104179	-1.07488	148.854	160.001
SUN2	0.991797	0.999997	1.01842	0.026327	1.01842	148.764	146.073
UBE2A	0.905883	0.999997	0.907306	-0.140339	-1.10216	148.753	163.95
HS6ST2	0.884427	0.999997	1.13189	0.178737	1.13189	148.48	131.178
PSD3	0.959075	0.999997	0.975003	-0.0365209	-1.02564	148.453	152.259
SRRM1	0.959369	0.999997	1.0489	0.0688727	1.0489	148.332	141.417
GRIA4	0.965507	0.999997	0.969911	-0.044076	-1.03102	148.317	152.918
DCTN4	0.941038	0.999997	1.0674	0.0941042	1.0674	148.279	138.915
RPS4X	0.992514	0.999997	1.00585	0.00842126	1.00585	148.201	147.338
EPHA7	0.827964	0.999997	0.840766	-0.250224	-1.18939	148.192	176.258
ATP6V1E1	0.979173	0.999997	0.981556	-0.026857	-1.01879	148.117	150.9
LOC121468504	0.984237	0.999997	0.981117	-0.027503	-1.01925	147.973	150.821
SEMA6B	0.943756	0.999997	1.065	0.0908527	1.065	147.91	138.883
ARPC2	0.941225	0.999997	1.06958	0.09704	1.06958	147.889	138.269
HNRNPH3	0.945407	0.999997	1.05269	0.0740779	1.05269	147.697	140.305
PTPRZ1	0.897435	0.999997	1.11789	0.160776	1.11789	147.677	132.103
KIAA0100	0.998372	0.999997	1.0011	0.00158121	1.0011	147.625	147.463
RAPGEF2	0.940444	0.999997	0.940412	-0.0886348	-1.06336	147.357	156.694
LOC100220107	0.955054	0.999997	1.06808	0.0950213	1.06808	147.216	137.832
AHDC1	0.953559	0.999997	0.955732	-0.0653216	-1.04632	147.181	153.998
KMT2E	0.971107	0.999997	0.980082	-0.0290255	-1.02032	147.044	150.032
KDM5C	0.838042	0.999997	1.06612	0.0923751	1.06612	147.035	137.915
DAGLA	0.966992	0.999997	0.985072	-0.0216993	-1.01515	146.944	149.17
PANK3	0.93586	0.999997	0.943273	-0.0842531	-1.06014	146.88	155.713
ATXN1	0.946378	0.999997	0.94995	-0.0740771	-1.05269	146.837	154.573
ARFGEF3	0.890357	0.999997	1.12848	0.174385	1.12848	146.751	130.043
SYBU	0.980063	0.999997	0.979757	-0.0295041	-1.02066	146.683	149.714
NEO1	0.944428	0.999997	1.05863	0.0821931	1.05863	146.681	138.558
LOC100227840	0.97023	0.999997	1.04663	0.0657515	1.04663	146.665	140.131
ANKRD44	0.990572	0.999997	0.996772	-0.00466414	-1.00324	146.429	146.903
NLGN2	0.99562	0.999997	0.99021	-0.014193	-1.00989	146.264	147.71
QKI	0.991914	0.999997	1.01496	0.0214226	1.01496	146.248	144.092
HDGF	0.957051	0.999997	1.04619	0.0651434	1.04619	146.23	139.774
LOC121470797	0.780939	0.999997	0.788323	-0.343142	-1.26852	146.023	185.232
CACNA2D2	0.94004	0.999997	0.938344	-0.0918114	-1.06571	146.01	155.604
MKRN1	0.952771	0.999997	1.06444	0.0900883	1.06444	145.845	137.016
SPIRE1	0.90263	0.999997	0.904264	-0.145184	-1.10587	145.725	161.153
CTNND2	0.931905	0.999997	0.931888	-0.101771	-1.07309	145.707	156.356
ANAPC7	0.959935	0.999997	1.04959	0.0698253	1.04959	145.622	138.742
AHCYL1	0.943272	0.999997	0.945866	-0.0802924	-1.05723	145.567	153.899
NETO2	0.906179	0.999997	0.971926	-0.0410823	-1.02889	145.549	149.753
DNAJC18	0.983692	0.999997	0.987625	-0.0179648	-1.01253	145.46	147.282
KCNJ9	0.794369	0.999997	1.23961	0.30989	1.23961	145.336	117.243
HECA	0.830189	0.999997	0.838726	-0.253728	-1.19228	145.249	173.178
IDH3B	0.877172	0.999997	1.13181	0.178627	1.13181	145.135	128.233
TBC1D30	0.958128	0.999997	1.05795	0.0812654	1.05795	144.832	136.899
LOC100227536	0.971297	0.999997	1.03273	0.0464646	1.03273	144.747	140.16
SLC24A2	0.997072	0.999997	1.00116	0.00167376	1.00116	144.317	144.15
UBE2D3	0.983524	0.999997	0.986511	-0.0195928	-1.01367	144.285	146.258
RAPGEF5	0.883739	0.999997	0.88734	-0.172442	-1.12696	144.071	162.362
LOC105758753	0.656909	0.999997	0.892098	-0.164726	-1.12095	144.069	161.495
TCERG1	0.890154	0.999997	0.892538	-0.164015	-1.1204	143.997	161.334
KIF3A	0.924414	0.999997	1.02587	0.0368447	1.02587	143.9	140.272
PRPF39	0.98461	0.999997	1.01713	0.0245052	1.01713	143.827	141.405
PTPN4	0.943605	0.999997	0.944648	-0.0821519	-1.0586	143.792	152.217
RNF41	0.912548	0.999997	0.903597	-0.146248	-1.10669	143.753	159.09
CAMTA2	0.869888	0.999997	1.14301	0.192836	1.14301	143.743	125.759
IFI6	0.305874	0.999997	8.81756	3.14038	8.81756	143.677	16.2945
C2CD5	0.935298	0.999997	0.933117	-0.0998694	-1.07168	143.641	153.937
SLC2A13	0.980347	0.999997	0.986577	-0.0194961	-1.01361	143.624	145.578
GABBR2	0.978508	0.999997	0.985702	-0.0207765	-1.01451	143.42	145.5
WNK2	0.963671	0.999997	0.965194	-0.0511092	-1.03606	143.419	148.591
CNTNAP1	0.964157	0.999997	0.960564	-0.0580464	-1.04106	143.403	149.291
PRSS12	0.994157	0.999997	1.01831	0.0261753	1.01831	143.311	140.734
KIF21A	0.837709	0.999997	0.841323	-0.249268	-1.1886	143.185	170.19
SPIN1	0.698233	0.999997	1.41178	0.497519	1.41178	143.165	101.407
RTN4RL2	0.906439	0.999997	1.10654	0.146054	1.10654	143.125	129.345
RTF1	0.958806	0.999997	0.958182	-0.0616281	-1.04364	142.658	148.884
PTK2	0.961505	0.999997	1.04654	0.0656244	1.04654	142.635	136.292
MYT1L	0.978523	0.999997	0.986772	-0.0192109	-1.01341	142.455	144.365
CYGB	0.84876	0.999997	0.849038	-0.236099	-1.1778	142.215	167.502
CDH13	0.965192	0.999997	1.04055	0.0573439	1.04055	142.189	136.648
SORBS2	0.991575	0.999997	1.00022	0.00031211	1.00022	142.167	142.136
PTPN13	0.941049	0.999997	0.924096	-0.113886	-1.08214	142.078	153.748
TMEM106B	0.974401	0.999997	0.982645	-0.0252576	-1.01766	142.019	144.527
PTPRD	0.927554	0.999997	1.11308	0.154557	1.11308	141.877	127.464
BCLAF1	0.970143	0.999997	1.03285	0.0466355	1.03285	141.83	137.319
HCFC1	0.824194	0.999997	1.2173	0.283683	1.2173	141.655	116.369
LAMP2	0.599352	0.999997	1.17395	0.23137	1.17395	141.573	120.596
RAB11FIP2	0.904712	0.999997	0.925366	-0.111904	-1.08065	141.551	152.968
RPS2	0.915469	0.999997	1.08366	0.115908	1.08366	141.415	130.498
PYGB	0.821667	0.999997	1.20597	0.270197	1.20597	141.305	117.171
SLC38A2	0.836122	0.999997	0.837955	-0.255055	-1.19338	141.076	168.357
KLHL2	0.977718	0.999997	0.983846	-0.0234959	-1.01642	140.805	143.117
CPEB4	0.893189	0.999997	0.895373	-0.159439	-1.11685	140.669	157.106
PPFIA2	0.963722	0.999997	0.964513	-0.0521278	-1.03679	140.638	145.813
ZNHIT1	0.803051	0.999997	1.30195	0.380678	1.30195	140.618	108.005
LOC100232098	0.959427	0.999997	1.02509	0.0357503	1.02509	140.384	136.948
HSPD1	0.973935	0.999997	1.02843	0.0404376	1.02843	140.383	136.503
BCL9L	0.956913	0.999997	0.952841	-0.069692	-1.04949	140.278	147.221
LOC121468399	0.824341	0.999997	1.20168	0.265058	1.20168	140.199	116.669
MAGI1	0.987538	0.999997	0.984048	-0.023199	-1.01621	140.161	142.433
HSD17B12	0.88982	0.999997	1.11393	0.155664	1.11393	140.067	125.741
VPS28	0.960404	0.999997	0.949252	-0.0751373	-1.05346	140.012	147.497
MTSS1	0.879957	0.999997	1.13114	0.177778	1.13114	139.665	123.472
LOC100232323	0.955818	0.999997	1.0412	0.0582508	1.0412	139.568	134.045
CHD5	0.994732	0.999997	1.01512	0.0216539	1.01512	139.544	137.465
IMMT	0.927592	0.999997	1.07711	0.107163	1.07711	139.538	129.549
DYNC1I1	0.96741	0.999997	1.03046	0.0432932	1.03046	139.521	135.397
CACNG5	0.917753	0.999997	1.08394	0.116289	1.08394	139.484	128.682
LASP1	0.986262	0.999997	0.985959	-0.0204007	-1.01424	139.476	141.462
CDH2	0.948017	0.999997	0.952478	-0.0702421	-1.04989	139.436	146.393
H3F3A	0.996221	0.999997	0.986466	-0.0196588	-1.01372	139.397	141.309
SUPT6H	0.925774	0.999997	0.92199	-0.117177	-1.08461	139.371	151.163
IQSEC3	0.95191	0.999997	0.954386	-0.0673556	-1.04779	139.326	145.985
MDH2	0.934073	0.999997	1.07013	0.097789	1.07013	139.302	130.172
RHOBTB2	0.959317	0.999997	1.04898	0.0689839	1.04898	139.236	132.735
CDKL5	0.976275	0.999997	0.976539	-0.0342501	-1.02402	139.225	142.57
CTBP1	0.990008	0.999997	0.99135	-0.0125341	-1.00873	139.204	140.419
ANKRD34A	0.778389	0.999997	1.27724	0.353034	1.27724	139.041	108.86
SOD1	0.925293	0.999997	1.08874	0.122664	1.08874	138.997	127.667
NRDC	0.844048	0.999997	0.852275	-0.230609	-1.17333	138.985	163.076
SLC7A14	0.915089	0.999997	0.922149	-0.116928	-1.08442	138.689	150.398
SBNO1	0.877406	0.999997	0.87457	-0.193355	-1.14342	138.671	158.56
TPRG1L	0.960238	0.999997	1.04502	0.0635284	1.04502	138.629	132.657
RPL13A	0.876358	0.999997	1.14011	0.189176	1.14011	138.611	121.577
PSMD2	0.927847	0.999997	1.08567	0.118586	1.08567	138.558	127.624
CACNG4	0.948614	0.999997	0.941806	-0.0864977	-1.06179	138.51	147.069
PCDH9	0.849886	0.999997	0.846532	-0.240363	-1.18129	138.422	163.516
IPO13	0.893427	0.999997	1.11291	0.15434	1.11291	138.388	124.348
GNAI2	0.99631	0.999997	0.992278	-0.0111835	-1.00778	138.214	139.289
SEPTIN12	0.938207	0.999997	1.06446	0.0901154	1.06446	138.134	129.77
TMEM184B	0.979267	0.999997	1.02359	0.033635	1.02359	138.129	134.946
STUM	0.956526	0.999997	0.975873	-0.0352344	-1.02472	138.082	141.495
MTCH1	0.805586	0.999997	1.24173	0.312357	1.24173	137.912	111.064
RBBP6	0.991361	0.999997	1.01034	0.0148366	1.01034	137.902	136.491
GPATCH11	0.97365	0.999997	1.03097	0.0440062	1.03097	137.501	133.37
LOC100223058	0.885957	0.999997	1.12685	0.172301	1.12685	137.122	121.686
MIGA2	0.996635	0.999997	1.01184	0.0169862	1.01184	137.073	135.469
GM2A	0.88394	0.999997	1.12714	0.172661	1.12714	136.935	121.489
USP22	0.876802	0.999997	0.883228	-0.179143	-1.13221	136.876	154.973
COPS8	0.93707	0.999997	1.07076	0.0986327	1.07076	136.785	127.746
PPP1R9A	0.945799	0.999997	0.935979	-0.0954512	-1.0684	136.714	146.065
SREK1	0.87054	0.999997	1.21608	0.282242	1.21608	136.621	112.345
PURB	0.932585	0.999997	1.07432	0.103418	1.07432	136.588	127.14
TMEM179	0.992942	0.999997	0.995516	-0.00648411	-1.0045	136.562	137.177
RPLP0	0.983014	0.999997	0.980261	-0.0287623	-1.02014	136.523	139.272
LRIG1	0.869674	0.999997	0.869541	-0.201674	-1.15003	136.299	156.748
PCDH10	0.925213	0.999997	0.929003	-0.106245	-1.07642	136.036	146.432
SELENOT	0.959063	0.999997	0.957423	-0.0627722	-1.04447	135.949	141.994
GPATCH8	0.982523	0.999997	0.980029	-0.029104	-1.02038	135.928	138.697
SERP1	0.948177	0.999997	1.01804	0.0257998	1.01804	135.781	133.374
ULK2	0.964929	0.999997	0.989173	-0.0157045	-1.01095	135.712	137.197
ITSN1	0.925302	0.999997	1.07607	0.105774	1.07607	135.589	126.003
SH3PXD2A	0.97372	0.999997	1.03285	0.0466373	1.03285	135.571	131.259
AMD1	0.895475	0.999997	0.907843	-0.139485	-1.10151	135.332	149.07
DGCR2	0.979652	0.999997	1.02076	0.0296403	1.02076	135.297	132.545
ARCN1	0.922184	0.999997	1.08798	0.121651	1.08798	135.229	124.294
DDX23	0.68001	0.999997	0.888263	-0.170942	-1.12579	135.222	152.232
LOC121468713	0.90003	0.999997	1.11111	0.151996	1.11111	135.022	121.521
ERGIC2	0.972429	0.999997	1.02747	0.0390991	1.02747	135.018	131.408
GNG7	0.984524	0.999997	1.01578	0.0225897	1.01578	134.978	132.881
RPL19	0.958986	0.999997	0.950025	-0.0739622	-1.0526	134.978	142.078
CCT3	0.903985	0.999997	1.10524	0.144355	1.10524	134.916	122.07
PCMT1	0.958232	0.999997	1.04061	0.0574234	1.04061	134.905	129.641
PDIA3	0.975205	0.999997	1.02722	0.0387403	1.02722	134.79	131.219
RPL8	0.838065	0.999997	1.1815	0.240624	1.1815	134.759	114.058
SYN3	0.922978	0.999997	1.12866	0.174611	1.12866	134.751	119.39
GLRB	0.951208	0.999997	0.951344	-0.0719614	-1.05114	134.683	141.571
PCNX1	0.973937	0.999997	1.02581	0.0367666	1.02581	134.579	131.192
USP46	0.882893	0.999997	0.889124	-0.169543	-1.1247	134.567	151.348
JPT1	0.825972	0.999997	1.20105	0.264297	1.20105	134.561	112.036
SESTD1	0.880434	0.999997	0.879112	-0.185881	-1.13751	134.309	152.778
ARC	0.752106	0.999997	0.749191	-0.416595	-1.33477	134.283	179.237
PNN	0.969608	0.999997	1.03517	0.0498682	1.03517	134.264	129.702
BNIP3L	0.960849	0.999997	1.0438	0.0618434	1.0438	134.176	128.546
NUDT16L1	0.914644	0.999997	1.08503	0.117737	1.08503	134.166	123.652
HMGB1	0.880713	0.999997	1.0439	0.0619883	1.0439	134.132	128.491
FBRSL1	0.971603	0.999997	1.03209	0.0455697	1.03209	134.117	129.947
SEC24C	0.985082	0.999997	0.983242	-0.0243818	-1.01704	134.108	136.394
ENPP5	0.898395	0.999997	1.14241	0.192081	1.14241	133.988	117.285
SPEN	0.851293	0.999997	0.851496	-0.231928	-1.1744	133.983	157.351
ASH1L	0.981746	0.999997	0.98231	-0.0257501	-1.01801	133.974	136.387
BMPR2	0.852048	0.999997	0.855041	-0.225935	-1.16953	133.693	156.359
SSTR1	0.871002	0.999997	1.15531	0.208275	1.15531	133.666	115.698
KIAA0513	0.962937	0.999997	1.02946	0.0418808	1.02946	133.29	129.476
DCAF6	0.852879	0.999997	1.16949	0.225882	1.16949	133.273	113.958
AJAP1	0.909095	0.999997	0.915919	-0.126708	-1.0918	133.158	145.382
CAPZA1	0.975241	0.999997	1.02129	0.0303996	1.02129	133.154	130.377
CAMK1D	0.868071	0.999997	0.870089	-0.200766	-1.14931	133.079	152.949
C5H11orf58	0.896968	0.999997	1.11252	0.153827	1.11252	133.061	119.603
ATP5PB	0.934219	0.999997	1.08391	0.116248	1.08391	132.962	122.669
PAIP2B	0.846782	0.999997	0.850371	-0.233836	-1.17596	132.96	156.355
XPR1	0.919641	0.999997	0.923423	-0.114937	-1.08293	132.932	143.956
CS	0.949839	0.999997	1.05185	0.0729285	1.05185	132.739	126.196
SAP18	0.935977	0.999997	1.07195	0.100242	1.07195	132.723	123.815
FAM174B	0.815737	0.999997	0.820531	-0.28537	-1.21872	132.637	161.648
LOC100228479	0.94273	0.999997	0.940671	-0.0882384	-1.06307	132.623	140.988
MOB1B	0.99706	0.999997	1.00207	0.0029834	1.00207	132.591	132.317
PRRG3	0.885096	0.999997	0.879848	-0.184674	-1.13656	132.576	150.68
LOC100229022	0.971164	0.999997	1.02774	0.0394755	1.02774	132.536	128.959
GUCY1A1	0.929893	0.999997	1.07694	0.106938	1.07694	132.499	123.033
SH3BP5L	0.746274	0.999997	0.913028	-0.131269	-1.09526	132.422	145.036
STUB1	0.974256	0.999997	1.02519	0.0358911	1.02519	132.399	129.146
MAST2	0.951902	0.999997	0.960682	-0.0578696	-1.04093	131.987	137.389
KIAA1549	0.86044	0.999997	0.870797	-0.199591	-1.14837	131.861	151.426
CDH22	0.891627	0.999997	0.894702	-0.160522	-1.11769	131.8	147.311
OSBPL2	0.956323	0.999997	1.0383	0.0542286	1.0383	131.663	126.806
NT5C2	0.969127	0.999997	0.961859	-0.0561023	-1.03965	131.602	136.82
HBAD	0.767346	0.999997	0.851806	-0.231403	-1.17398	131.56	154.449
DIRAS2	0.891686	0.999997	1.14082	0.190071	1.14082	131.543	115.305
CACNG2	0.848422	0.999997	0.856146	-0.224072	-1.16803	131.538	153.64
CHORDC1	0.966553	0.999997	0.967916	-0.0470456	-1.03315	131.461	135.818
ENTPD2	0.84704	0.999997	1.17701	0.235129	1.17701	131.41	111.647
RHOB	0.799633	0.999997	1.20068	0.263857	1.20068	131.311	109.363
NPTX2	0.75228	0.999997	1.32344	0.404296	1.32344	131.305	99.2145
GRM7	0.912117	0.999997	1.08766	0.121233	1.08766	131.304	120.721
IPMK	0.964313	0.999997	0.964905	-0.0515412	-1.03637	131.225	135.998
IDH3A	0.948611	0.999997	0.946808	-0.0788558	-1.05618	131.159	138.528
SMG7	0.904349	0.999997	0.907992	-0.139248	-1.10133	131.14	144.428
EEF1G	0.881394	0.999997	1.13869	0.187369	1.13869	131.019	115.061
TAX1BP1	0.965174	0.999997	1.03862	0.0546626	1.03862	130.963	126.094
TBC1D13	0.998967	0.999997	0.995691	-0.00622946	-1.00433	130.896	131.462
GBF1	0.976914	0.999997	1.01858	0.0265531	1.01858	130.753	128.369
NME2	0.897278	0.999997	1.10998	0.150534	1.10998	130.743	117.789
CCT4	0.990924	0.999997	0.994103	-0.00853275	-1.00593	130.732	131.508
LOC100222565	0.889174	0.999997	0.862142	-0.214003	-1.1599	130.693	151.591
AP3B2	0.997215	0.999997	1.01117	0.0160276	1.01117	130.685	129.242
NCOA4	0.962962	0.999997	0.965424	-0.0507655	-1.03581	130.675	135.355
LOC100224555	0.962772	0.999997	0.959146	-0.0601775	-1.04259	130.624	136.188
RGS6	0.911943	0.999997	0.921699	-0.117633	-1.08495	130.573	141.665
SFMBT2	0.957994	0.999997	0.966844	-0.0486446	-1.03429	130.477	134.951
LOC100221380	0.957401	0.999997	1.04931	0.0694473	1.04931	130.398	124.269
NAV3	0.991402	0.999997	1.00492	0.00708262	1.00492	130.353	129.715
MAP2K6	0.926112	0.999997	0.92482	-0.112756	-1.08129	130.243	140.831
ZEB2	0.970955	0.999997	0.977496	-0.0328375	-1.02302	130.194	133.191
LOC100229648	0.985384	0.999997	0.992654	-0.0106376	-1.0074	130.16	131.123
BRD3OS	0.935001	0.999997	0.941005	-0.0877259	-1.06269	129.992	138.142
CARMIL1	0.997782	0.999997	1.00252	0.00362744	1.00252	129.919	129.593
EI24	0.915806	0.999997	0.913729	-0.130162	-1.09442	129.915	142.181
SH3BGRL2	0.947873	0.999997	0.974677	-0.037004	-1.02598	129.625	132.993
DLG1	0.861609	0.999997	0.861778	-0.214611	-1.16039	129.576	150.359
EIF5A	0.896415	0.999997	1.1113	0.152254	1.1113	129.514	116.542
LAMP3	0.919727	0.999997	0.930396	-0.104083	-1.07481	129.483	139.169
UCHL1	0.745905	0.999997	1.28344	0.360019	1.28344	129.423	100.841
CREBBP	0.913365	0.999997	0.91149	-0.133701	-1.0971	129.219	141.766
PIK3R2	0.905636	0.999997	0.9106	-0.13511	-1.09818	129.114	141.79
DNAJA2	0.986032	0.999997	1.02203	0.0314441	1.02203	129.114	126.33
SCAI	0.834893	0.999997	0.863047	-0.212489	-1.15869	129.108	149.596
PEA15	0.821939	0.999997	1.18295	0.242386	1.18295	129.108	109.141
WWC1	0.914178	0.999997	0.914142	-0.12951	-1.09392	128.875	140.979
LRP1B	0.825618	0.999997	1.06402	0.0895204	1.06402	128.833	121.081
GNAL	0.944419	0.999997	0.944884	-0.081791	-1.05833	128.815	136.328
CELSR3	0.985265	0.999997	0.984788	-0.0221152	-1.01545	128.81	130.799
ARIH1	0.964235	0.999997	1.03786	0.0536138	1.03786	128.707	124.011
PCDH7	0.940496	0.999997	1.05736	0.0804692	1.05736	128.531	121.558
NFS1	0.96817	0.999997	1.03784	0.053584	1.03784	128.466	123.782
SSR1	0.918377	0.999997	1.08611	0.11917	1.08611	128.455	118.271
FADS1	0.927492	0.999997	0.927309	-0.108878	-1.07839	128.44	138.508
SLC1A4	0.865739	0.999997	1.16671	0.222447	1.16671	128.431	110.08
LOC121469998	0.973646	0.999997	1.02593	0.0369298	1.02593	128.43	125.184
U2AF2	0.990038	0.999997	0.984363	-0.022738	-1.01589	128.232	130.27
SELENOS	0.813069	0.999997	1.19642	0.25873	1.19642	128.204	107.156
LOC100231796	0.88228	0.999997	0.881597	-0.181809	-1.1343	128.197	145.414
INPP5J	0.987556	0.999997	0.990346	-0.0139953	-1.00975	128.055	129.303
PLPP3	0.985554	0.999997	1.00834	0.0119868	1.00834	127.998	126.939
AP2S1	0.94638	0.999997	0.939476	-0.0900724	-1.06442	127.994	136.24
HYOU1	0.833274	0.999997	1.0772	0.107282	1.0772	127.965	118.795
PCF11	0.917868	0.999997	1.08378	0.116071	1.08378	127.912	118.024
RNASEK	0.851446	0.999997	1.15264	0.204947	1.15264	127.877	110.943
UBE2L3	0.944764	0.999997	1.05729	0.0803646	1.05729	127.867	120.939
OSBPL6	0.995403	0.999997	1.00033	0.000472089	1.00033	127.656	127.614
LMO7	0.923253	0.999997	0.924876	-0.112668	-1.08123	127.58	137.943
LOC101234225	0.872777	0.999997	0.867999	-0.204235	-1.15208	127.554	146.951
DLGAP2	0.799299	0.999997	0.800783	-0.320516	-1.24878	127.516	159.239
EFR3A	0.947537	0.999997	0.956341	-0.0644036	-1.04565	127.446	133.265
DLST	0.991687	0.999997	0.990857	-0.0132519	-1.00923	127.391	128.567
CFDP1	0.94149	0.999997	0.949494	-0.07477	-1.05319	127.37	134.145
TMED10	0.993305	0.999997	1.01429	0.0204642	1.01429	127.317	125.524
PIK3R1	0.926541	0.999997	1.07591	0.105551	1.07591	127.299	118.318
PDIA6	0.861153	0.999997	1.14657	0.197323	1.14657	127.294	111.021
STX12	0.981114	0.999997	1.02184	0.0311633	1.02184	127.224	124.505
PRDM10	0.943697	0.999997	0.942784	-0.0850008	-1.06069	127.219	134.939
HDGFL3	0.896341	0.999997	1.10944	0.14983	1.10944	127.209	114.661
SRSF3	0.917811	0.999997	0.919869	-0.120499	-1.08711	127.209	138.29
CAMK2D	0.9943	0.999997	1.00108	0.00155897	1.00108	127.093	126.955
CHD6	0.897118	0.999997	0.894503	-0.160841	-1.11794	127.08	142.068
LOC100217869	0.971666	0.999997	0.980491	-0.0284243	-1.0199	127.062	129.59
PPM1A	0.881581	0.999997	0.884794	-0.176586	-1.13021	126.95	143.48
ZDHHC14	0.95658	0.999997	0.956726	-0.0638215	-1.04523	126.615	132.342
LOC100190025	0.964138	0.999997	1.04684	0.0660399	1.04684	126.585	120.921
AREL1	0.971472	0.999997	0.975935	-0.0351436	-1.02466	126.42	129.538
GRIK3	0.962776	0.999997	1.03968	0.0561386	1.03968	126.316	121.495
LOC105758604	0.892123	0.999997	1.11104	0.151913	1.11104	126.072	113.471
YPEL2	0.91622	0.999997	0.931127	-0.10295	-1.07397	126.023	135.344
ARF4	0.953951	0.999997	1.0519	0.0729956	1.0519	126.014	119.797
NWD2	0.812609	0.999997	0.826617	-0.274708	-1.20975	126.009	152.44
RETREG2	0.900924	0.999997	1.11162	0.15266	1.11162	125.959	113.312
PSME3IP1	0.961555	0.999997	1.04112	0.0581311	1.04112	125.938	120.964
UHMK1	0.922174	0.999997	0.923145	-0.115371	-1.08325	125.907	136.389
DIP2C	0.966516	0.999997	0.964293	-0.0524566	-1.03703	125.875	130.536
SPRYD3	0.96741	0.999997	0.969133	-0.0452338	-1.03185	125.729	129.733
BICD1	0.936855	0.999997	0.939312	-0.0903243	-1.06461	125.687	133.807
DNAJC8	0.940487	0.999997	1.05689	0.0798317	1.05689	125.686	118.92
LOC115497997	0.969056	0.999997	0.967215	-0.0480914	-1.0339	125.667	129.927
UQCR11	0.937751	0.999997	1.03559	0.0504575	1.03559	125.581	121.265
ACVR1B	0.93993	0.999997	0.959041	-0.0603362	-1.04271	125.519	130.88
DIP2B	0.903031	0.999997	0.903626	-0.146203	-1.10665	125.476	138.858
ZNF362	0.990731	0.999997	1.00853	0.0122582	1.00853	125.47	124.408
SDHA	0.863951	0.999997	0.86996	-0.200979	-1.14948	125.385	144.127
NEFM	0.796946	0.999997	0.799206	-0.323361	-1.25124	125.289	156.767
FBXO11	0.999577	0.999997	0.997208	-0.00403386	-1.0028	125.035	125.385
LOC101234123	0.786632	0.999997	1.26592	0.34019	1.26592	124.921	98.6801
ADCY6	0.958781	0.999997	0.956418	-0.064287	-1.04557	124.797	130.483
ZFYVE9	0.950609	0.999997	0.949747	-0.0743847	-1.05291	124.784	131.387
VAT1L	0.999518	0.999997	0.995882	-0.00595327	-1.00414	124.749	125.264
NDUFA10	0.970953	0.999997	0.971295	-0.0420191	-1.02955	124.652	128.336
LOC100231722	0.950573	0.999997	0.951114	-0.0723093	-1.0514	124.648	131.054
SETBP1	0.810533	0.999997	1.26067	0.334185	1.26067	124.562	98.8067
C9H3orf70	0.781639	0.999997	1.27178	0.346846	1.27178	124.43	97.8394
SLC6A11	0.838127	0.999997	1.17842	0.236851	1.17842	124.394	105.56
STK25	0.905466	0.999997	1.10414	0.142923	1.10414	124.369	112.639
ACSL4	0.986829	0.999997	0.995402	-0.00664894	-1.00462	124.355	124.929
PPM1K	0.755808	0.999997	0.787321	-0.344975	-1.27013	124.353	157.944
CCDC177	0.74895	0.999997	0.76256	-0.391077	-1.31137	124.322	163.032
IGF1R	0.94882	0.999997	1.03953	0.0559349	1.03953	124.228	119.504
ZNF335	0.904256	0.999997	0.905328	-0.143488	-1.10457	124.157	137.14
TNRC6C	0.864847	0.999997	0.863724	-0.211357	-1.15778	124.066	143.641
TUSC2	0.878122	0.999997	0.881654	-0.181716	-1.13423	123.983	140.626
PPP1R7	0.923586	0.999997	0.920868	-0.118934	-1.08593	123.948	134.599
AMER2	0.949795	0.999997	0.947703	-0.0774926	-1.05518	123.894	130.731
B3GALT2	0.977826	0.999997	1.02926	0.0416015	1.02926	123.891	120.369
LOC100223675	0.875559	0.999997	1.1634	0.218349	1.1634	123.778	106.393
AP1G1	0.830469	0.999997	1.19505	0.257076	1.19505	123.769	103.568
B3GAT1	0.91893	0.999997	0.934367	-0.0979394	-1.07024	123.759	132.453
JMJD6	0.893219	0.999997	0.964135	-0.0526931	-1.0372	123.676	128.276
ANKH	0.961333	0.999997	0.959716	-0.0593201	-1.04197	123.607	128.796
EFNB1	0.921739	0.999997	0.919992	-0.120306	-1.08697	123.578	134.325
ARNTL2	0.885033	0.999997	1.10487	0.143878	1.10487	123.555	111.827
SPRED2	0.882265	0.999997	0.885086	-0.176111	-1.12983	123.409	139.432
CHD2	0.904275	0.999997	0.899124	-0.153408	-1.11219	123.402	137.247
ZNF638	0.809633	0.999997	1.21814	0.284679	1.21814	123.327	101.242
WSCD2	0.953247	0.999997	0.953371	-0.0688899	-1.04891	123.29	129.32
CFL2	0.914394	0.999997	1.10062	0.138322	1.10062	123.163	111.903
THUMPD3	0.900898	0.999997	1.10897	0.149219	1.10897	123.121	111.023
TMEM178B	0.905907	0.999997	1.10246	0.140723	1.10246	123.12	111.678
RBMX	0.981265	0.999997	1.02174	0.031028	1.02174	123.116	120.496
CDC42BPA	0.852484	0.999997	0.864614	-0.209872	-1.15659	123.027	142.291
RASSF5	0.977125	0.999997	0.983125	-0.0245529	-1.01716	123.003	125.114
ACTR3B	0.955115	0.999997	0.940859	-0.0879491	-1.06286	122.876	130.599
OSBPL8	0.988738	0.999997	0.993428	-0.00951215	-1.00662	122.707	123.519
CEP170B	0.925171	0.999997	0.93483	-0.0972235	-1.06971	122.673	131.225
PPP4R3B	0.947696	0.999997	0.949606	-0.0745991	-1.05307	122.652	129.161
KIAA1191	0.937537	0.999997	0.937923	-0.0924592	-1.06619	122.594	130.708
UBE2D2	0.995121	0.999997	1.00339	0.00488885	1.00339	122.385	121.971
RASGRF2	0.995807	0.999997	0.989661	-0.0149937	-1.01045	122.378	123.657
RNF20	0.86411	0.999997	1.22157	0.288735	1.22157	122.325	100.137
HMGB3	0.88189	0.999997	1.13068	0.177191	1.13068	122.308	108.172
NDUFS1	0.977063	0.999997	1.02274	0.0324401	1.02274	122.294	119.575
HNRNPR	0.997964	0.999997	1.00262	0.00377688	1.00262	122.171	121.851
BROX	0.988923	0.999997	0.994772	-0.00756281	-1.00526	122.169	122.811
SIDT1	0.852559	0.999997	1.17296	0.230148	1.17296	122.166	104.152
CLCN4	0.89569	0.999997	0.904616	-0.144622	-1.10544	122.017	134.883
DCTN2	0.936614	0.999997	1.06868	0.0958298	1.06868	121.911	114.076
ZNF706	0.885106	0.999997	1.04705	0.066327	1.04705	121.894	116.417
KIF5A	0.98056	0.999997	1.02902	0.0412686	1.02902	121.844	118.408
CAP2	0.977903	0.999997	1.0241	0.0343518	1.0241	121.695	118.831
RCAN1	0.904179	0.999997	0.920142	-0.120072	-1.08679	121.616	132.17
HDAC4	0.932346	0.999997	0.9351	-0.0968069	-1.0694	121.6	130.039
PSMA4	0.983809	0.999997	1.01055	0.0151471	1.01055	121.478	120.209
VTN	0.775788	0.999997	1.24642	0.317794	1.24642	121.387	97.3885
DECR2	0.977763	0.999997	0.968912	-0.0455623	-1.03209	121.163	125.051
MTMR9	0.959908	0.999997	1.04492	0.0633917	1.04492	121.155	115.947
ARPC1A	0.961119	0.999997	1.05005	0.0704596	1.05005	121.058	115.288
GAPVD1	0.913348	0.999997	1.06281	0.087885	1.06281	120.875	113.731
VPS26B	0.916505	0.999997	0.907404	-0.140183	-1.10205	120.86	133.193
SLC45A4	0.867645	0.999997	0.866646	-0.206485	-1.15387	120.793	139.38
MTCL1	0.977698	0.999997	1.02936	0.0417428	1.02936	120.791	117.346
TMEM30A	0.907392	0.999997	1.09691	0.13344	1.09691	120.786	110.115
LOC100221738	0.888317	0.999997	0.89068	-0.167021	-1.12274	120.714	135.53
LRRFIP1	0.901035	0.999997	0.90368	-0.146116	-1.10659	120.707	133.573
TMEM163	0.935644	0.999997	0.95635	-0.0643901	-1.04564	120.662	126.169
ROBO2	0.992693	0.999997	1.01883	0.0269087	1.01883	120.603	118.374
ZC3H7B	0.966291	0.999997	1.03672	0.0520241	1.03672	120.511	116.243
SLC8A1	0.997551	0.999997	1.01173	0.0168176	1.01173	120.499	119.102
DOP1B	0.950099	0.999997	0.944649	-0.0821502	-1.05859	120.491	127.551
FAM32A	0.980522	0.999997	1.02905	0.0413164	1.02905	120.472	117.071
ARMH4	0.878621	0.999997	0.878081	-0.187575	-1.13885	120.346	137.056
RPL23A	0.832495	0.999997	1.19278	0.254323	1.19278	120.345	100.895
TAOK3	0.992627	0.999997	1.01867	0.0266812	1.01867	120.344	118.139
TPD52L2	0.910407	0.999997	0.91079	-0.13481	-1.09795	120.33	132.116
ORMDL3	0.982871	0.999997	0.993698	-0.00912018	-1.00634	120.255	121.017
DSCAM	0.791722	0.999997	0.821692	-0.28333	-1.217	120.153	146.226
CRIP2	0.677854	0.999997	1.1269	0.172362	1.1269	120.124	106.596
DENND5B	0.963711	0.999997	0.967807	-0.0472087	-1.03326	120.081	124.075
BNIP3	0.988323	0.999997	0.989301	-0.0155192	-1.01082	120.047	121.345
BZW2	0.985887	0.999997	1.00146	0.002101	1.00146	119.981	119.806
DOCK9	0.899834	0.999997	1.10372	0.142373	1.10372	119.869	108.604
COX7C	0.82376	0.999997	1.25184	0.324054	1.25184	119.854	95.7424
LOC100190143	0.886802	0.999997	1.09715	0.133764	1.09715	119.661	109.065
RPS20	0.982821	0.999997	1.02093	0.0298802	1.02093	119.656	117.203
CAPZB	0.995709	0.999997	0.996164	-0.005545	-1.00385	119.536	119.996
SORCS1	0.935409	0.999997	0.958294	-0.0614596	-1.04352	119.402	124.599
HARS1	0.936317	0.999997	0.982374	-0.0256559	-1.01794	119.361	121.503
EIF5B	0.990867	0.999997	1.00472	0.00680043	1.00472	119.356	118.795
NUDT3	0.812066	0.999997	1.22732	0.295507	1.22732	119.271	97.1803
SEMA4G	0.977881	0.999997	0.987824	-0.0176746	-1.01233	119.26	120.731
CACNA1G	0.871966	0.999997	0.873575	-0.194996	-1.14472	119.182	136.431
LOC100229947	0.902841	0.999997	1.10327	0.141782	1.10327	119.118	107.969
COPA	0.885506	0.999997	0.88267	-0.180054	-1.13293	119.017	134.838
PITPNM1	0.89594	0.999997	1.11531	0.157447	1.11531	118.999	106.696
MICU3	0.869071	0.999997	1.14861	0.199892	1.14861	118.934	103.546
DOK4	0.885526	0.999997	0.897289	-0.156355	-1.11447	118.927	132.541
TUB	0.875464	0.999997	1.13043	0.176875	1.13043	118.778	105.073
LRRTM4	0.970372	0.999997	0.969898	-0.0440952	-1.03104	118.645	122.327
AMPH	0.916418	0.999997	1.09637	0.132734	1.09637	118.617	108.191
CSMD2	0.945573	0.999997	0.945435	-0.0809496	-1.05771	118.595	125.439
CLASP1	0.976139	0.999997	1.02267	0.0323398	1.02267	118.562	115.934
FZR1	0.886507	0.999997	1.12156	0.165505	1.12156	118.492	105.649
ARFGAP1	0.913446	0.999997	0.914372	-0.129147	-1.09365	118.438	129.529
LOC121469336	0.905038	0.999997	0.895517	-0.159207	-1.11667	118.366	132.176
B4GALT2	0.965353	0.999997	1.03405	0.0483119	1.03405	118.36	114.462
HNRNPD	0.94104	0.999997	0.938604	-0.0914117	-1.06541	118.217	125.95
ABI1	0.98826	0.999997	0.992706	-0.0105622	-1.00735	117.97	118.837
FNIP2	0.904672	0.999997	0.912787	-0.13165	-1.09555	117.804	129.06
UBR7	0.963465	0.999997	1.06573	0.0918398	1.06573	117.735	110.474
SAMD8	0.985585	0.999997	1.02043	0.0291779	1.02043	117.683	115.327
RCN2	0.931868	0.999997	1.0893	0.123395	1.0893	117.589	107.95
ATRNL1	0.905367	0.999997	0.918702	-0.122331	-1.08849	117.535	127.936
LOC100229929	0.873101	0.999997	0.89401	-0.161637	-1.11856	117.508	131.439
EVI5	0.936019	0.999997	1.06432	0.0899344	1.06432	117.38	110.286
FAM13A	0.767192	0.999997	0.782375	-0.354069	-1.27816	117.376	150.025
SHTN1	0.942024	0.999997	1.07056	0.0983677	1.07056	117.329	109.595
LOC115495250	0.94369	0.999997	0.974785	-0.0368444	-1.02587	117.149	120.179
IGFBP2	0.976158	0.999997	1.03928	0.055581	1.03928	117.118	112.691
CEP250	0.848591	0.999997	1.07896	0.109647	1.07896	117.062	108.495
YEATS2	0.964851	0.999997	1.03445	0.0488643	1.03445	117.044	113.146
AMOT	0.788094	0.999997	0.817816	-0.290152	-1.22277	116.963	143.019
MARK2	0.901048	0.999997	0.902308	-0.148308	-1.10827	116.931	129.591
LOC100223923	0.993461	0.999997	0.992717	-0.0105463	-1.00734	116.92	117.778
FOXJ2	0.975965	0.999997	0.97915	-0.0303979	-1.02129	116.882	119.371
C12H3orf18	0.894685	0.999997	0.892237	-0.164502	-1.12078	116.88	130.997
APBA2	0.846437	0.999997	0.864244	-0.210489	-1.15708	116.85	135.205
LOC100227890	0.878294	0.999997	0.880083	-0.184288	-1.13626	116.748	132.656
NDST1	0.890082	0.999997	0.895926	-0.158548	-1.11616	116.713	130.271
ADGRB3	0.907052	0.999997	0.905009	-0.143996	-1.10496	116.639	128.882
DLGAP3	0.924352	0.999997	0.923511	-0.114799	-1.08282	116.457	126.102
LOC121468727	0.833449	0.999997	1.19053	0.251609	1.19053	116.397	97.769
PPP1R11	0.960183	0.999997	0.942906	-0.0848135	-1.06055	116.38	123.427
LOC100228572	0.841829	0.999997	0.854424	-0.226976	-1.17038	116.371	136.199
ELFN2	0.934482	0.999997	0.936334	-0.0949054	-1.068	116.336	124.247
ABHD6	0.970806	0.999997	0.979513	-0.0298637	-1.02092	116.322	118.755
LAMP1	0.607028	0.999997	1.15152	0.203544	1.15152	116.311	101.006
FNBP1	0.942068	0.999997	1.05566	0.0781521	1.05566	116.241	110.111
GOLM2	0.921268	0.999997	0.920666	-0.11925	-1.08617	116.152	126.161
RPL39	0.912208	0.999997	1.09555	0.131659	1.09555	116.028	105.908
EIF4G3	0.863389	0.999997	0.871791	-0.197945	-1.14706	116.016	133.077
ID4	0.968408	0.999997	1.03002	0.0426711	1.03002	115.976	112.596
PAIP2	0.923535	0.999997	0.92407	-0.113926	-1.08217	115.974	125.503
FOXO3	0.85782	0.999997	0.867251	-0.205478	-1.15307	115.781	133.504
FZD3	0.812268	0.999997	0.928073	-0.10769	-1.0775	115.723	124.692
NEBL	0.929648	0.999997	0.929338	-0.105724	-1.07603	115.7	124.497
PARP6	0.884014	0.999997	0.883837	-0.178147	-1.13143	115.627	130.824
MN1	0.870891	0.999997	0.887986	-0.171392	-1.12614	115.602	130.185
ZFP91	0.981079	0.999997	0.987161	-0.0186428	-1.01301	115.542	117.044
NDUFA13	0.948975	0.999997	1.05058	0.0711914	1.05058	115.5	109.939
FAM171A2	0.797775	0.999997	1.23288	0.302037	1.23288	115.355	93.5655
VDAC3	0.969043	0.999997	0.976562	-0.0342164	-1.024	115.28	118.047
SHC3	0.906189	0.999997	1.1972	0.259664	1.1972	115.176	96.2045
DNAJB14	0.959206	0.999997	0.962823	-0.0546577	-1.03861	115.05	119.492
HEXIM1	0.962236	0.999997	1.03779	0.0535175	1.03779	114.957	110.771
LOC100227575	0.978651	0.999997	1.03276	0.04651	1.03276	114.888	111.244
PNRC1	0.916355	0.999997	0.916088	-0.126441	-1.0916	114.724	125.232
HMBOX1	0.957345	0.999997	1.04494	0.0634232	1.04494	114.658	109.727
TRIB2	0.971955	0.999997	1.0441	0.0622554	1.0441	114.622	109.781
KCTD5	0.906974	0.999997	1.09638	0.132746	1.09638	114.577	104.505
RAN	0.988068	0.999997	1.01989	0.0284161	1.01989	114.549	112.315
PRKCA	0.933373	0.999997	1.08854	0.122389	1.08854	114.381	105.078
PPM1E	0.846279	0.999997	0.859182	-0.218964	-1.1639	114.363	133.107
ZRANB2	0.865912	0.999997	1.15466	0.207466	1.15466	114.282	98.975
KIF2A	0.834099	0.999997	1.19263	0.25415	1.19263	114.259	95.8043
MORC2	0.996438	0.999997	1.00236	0.00340757	1.00236	114.227	113.957
SDHB	0.916374	0.999997	1.0864	0.119551	1.0864	114.222	105.138
EPN3	0.96043	0.999997	1.04965	0.0699148	1.04965	114.114	108.716
C13H5orf24	0.971086	0.999997	1.03544	0.0502452	1.03544	114.072	110.168
UBAP2L	0.885407	0.999997	1.12377	0.168342	1.12377	114.068	101.505
KIAA0232	0.86325	0.999997	0.866984	-0.205923	-1.15342	113.972	131.458
DAPK1	0.690247	0.999997	1.50204	0.586928	1.50204	113.96	75.87
PGBD5	0.95808	0.999997	1.04831	0.0680599	1.04831	113.935	108.685
LOC115495502	0.936418	0.999997	0.931668	-0.102113	-1.07334	113.91	122.264
RPL36A	0.852082	0.999997	1.16526	0.220646	1.16526	113.888	97.7368
TRPM2	0.717106	0.999997	0.694505	-0.525944	-1.43987	113.74	163.772
ELOC	0.998005	0.999997	1.00021	0.000304356	1.00021	113.708	113.684
MAP7	0.806828	0.999997	0.850249	-0.234044	-1.17613	113.658	133.677
CHMP4B	0.958794	0.999997	1.03857	0.0545952	1.03857	113.523	109.307
SF3A1	0.960186	0.999997	1.04158	0.058778	1.04158	113.456	108.926
LOC100220976	0.877901	0.999997	1.13509	0.182806	1.13509	113.449	99.9471
UNC119	0.902238	0.999997	0.912398	-0.132264	-1.09601	113.388	124.275
LOC100219255	0.984561	0.999997	0.993048	-0.0100652	-1.007	113.368	114.162
CCDC126	0.991021	0.999997	1.0036	0.00519116	1.0036	113.348	112.941
CAMSAP2	0.969899	0.999997	0.968811	-0.0457125	-1.03219	113.311	116.958
CTCF	0.898677	0.999997	0.898819	-0.153897	-1.11257	113.278	126.03
SYT4	0.748221	0.999997	1.30776	0.387094	1.30776	113.272	86.6154
ANKRD13C	0.983823	0.999997	0.985606	-0.0209168	-1.0146	113.236	114.89
CLSTN2	0.869186	0.999997	0.878779	-0.186428	-1.13794	113.217	128.835
CHMP7	0.998168	0.999997	0.996235	-0.0054421	-1.00378	113.2	113.628
SST	0.856618	0.999997	1.15626	0.209467	1.15626	113.117	97.8297
GIGYF2	0.943596	0.999997	0.945313	-0.0811361	-1.05785	113.021	119.56
BAALC	0.972329	0.999997	0.976253	-0.0346733	-1.02432	112.966	115.714
ENTPD3	0.922303	0.999997	0.918921	-0.121987	-1.08823	112.789	122.741
SNTB1	0.992893	0.999997	0.983415	-0.0241278	-1.01686	112.777	114.679
HEPACAM	0.912792	0.999997	0.905502	-0.14321	-1.10436	112.732	124.497
CAPZA2	0.99473	0.999997	1.00529	0.00760918	1.00529	112.679	112.086
NCOA6	0.924246	0.999997	0.924423	-0.113374	-1.08176	112.639	121.848
LARP1	0.842891	0.999997	0.842985	-0.246421	-1.18626	112.538	133.499
NOL4	0.920876	0.999997	1.09117	0.125877	1.09117	112.519	103.118
NLGN1	0.9071	0.999997	1.09683	0.133339	1.09683	112.347	102.429
LOC100226342	0.891284	0.999997	0.898063	-0.155111	-1.11351	112.213	124.95
CISH	0.974497	0.999997	1.03521	0.0499251	1.03521	112.189	108.373
ATXN7L3	0.994469	0.999997	0.995109	-0.00707396	-1.00492	112.131	112.682
SARS1	0.880767	0.999997	1.1333	0.180528	1.1333	112.107	98.9207
WDR1	0.875386	0.999997	0.889173	-0.169464	-1.12464	112.085	126.055
SLITRK3	0.975391	0.999997	1.02371	0.0338125	1.02371	112.046	109.45
BCAR1	0.877398	0.999997	0.876813	-0.189659	-1.14049	111.955	127.684
TSC1	0.937494	0.999997	0.94312	-0.0844866	-1.06031	111.888	118.637
KCTD20	0.968452	0.999997	0.968654	-0.0459469	-1.03236	111.876	115.496
POGZ	0.93469	0.999997	0.933019	-0.100022	-1.07179	111.777	119.802
RPL11	0.946468	0.999997	0.947466	-0.0778536	-1.05545	111.688	117.88
HMG20A	0.965451	0.999997	1.0441	0.062261	1.0441	111.666	106.949
ROGDI	0.986449	0.999997	0.987864	-0.0176156	-1.01229	111.625	112.996
AKAP9	0.922849	0.999997	0.923444	-0.114904	-1.0829	111.538	120.785
NDUFA4	0.968305	0.999997	1.04093	0.0578748	1.04093	111.523	107.137
GRIN3A	0.850863	0.999997	1.18796	0.248486	1.18796	111.379	93.7561
PTDSS2	0.985401	0.999997	0.985422	-0.0211859	-1.01479	111.359	113.006
PPIP5K1	0.995493	0.999997	1.00078	0.00111893	1.00078	111.267	111.181
HP1BP3	0.971848	0.999997	1.03373	0.0478588	1.03373	111.235	107.606
ITPK1	0.988518	0.999997	0.987137	-0.0186771	-1.01303	111.234	112.683
SPEG	0.982397	0.999997	1.01553	0.0222387	1.01553	111.213	109.512
ACTR10	0.989667	0.999997	1.01701	0.0243385	1.01701	111.213	109.352
CYP19A1	0.738456	0.999997	1.25622	0.329091	1.25622	111.182	88.5051
LOC100218598	0.937613	0.999997	0.936899	-0.0940352	-1.06735	111.172	118.66
ADAM23	0.926727	0.999997	1.07698	0.106996	1.07698	111.086	103.145
JOSD1	0.865917	0.999997	0.87555	-0.191739	-1.14214	111.002	126.78
TECPR1	0.993301	0.999997	1.01821	0.0260404	1.01821	110.871	108.888
CNNM1	0.962499	0.999997	0.956171	-0.0646594	-1.04584	110.831	115.911
FBXW11	0.896616	0.999997	0.886953	-0.17307	-1.12746	110.817	124.941
RNF2	0.977543	0.999997	1.02264	0.0323053	1.02264	110.808	108.354
GPC1	0.847358	0.999997	1.17578	0.23362	1.17578	110.72	94.1673
PBX1	0.889666	0.999997	0.888878	-0.169943	-1.12501	110.708	124.548
SCP2	0.926991	0.999997	1.0785	0.109023	1.0785	110.699	102.642
PHC2	0.995508	0.999997	1.00577	0.00830106	1.00577	110.644	110.01
DAXX	0.959323	0.999997	0.962323	-0.0554076	-1.03915	110.633	114.965
PDAP1	0.994919	0.999997	0.991161	-0.0128084	-1.00892	110.614	111.601
LRPAP1	0.778944	0.999997	1.26487	0.338985	1.26487	110.614	87.4511
MPP2	0.915367	0.999997	1.0874	0.120881	1.0874	110.585	101.697
RAB30	0.705359	0.999997	0.906624	-0.141423	-1.10299	110.56	121.947
CASK	0.954775	0.999997	1.05039	0.0709267	1.05039	110.324	105.032
NAT8L	0.991834	0.999997	1.02118	0.030241	1.02118	110.306	108.018
MARCHF1	0.987062	0.999997	1.00078	0.00112217	1.00078	110.212	110.127
PAK6	0.955859	0.999997	0.954724	-0.0668443	-1.04742	110.155	115.379
MTMR3	0.960747	0.999997	1.05078	0.0714622	1.05078	110.074	104.755
TMEM255A	0.935385	0.999997	0.947912	-0.0771756	-1.05495	109.961	116.003
SPRY3	0.798004	0.999997	0.830177	-0.268509	-1.20456	109.848	132.319
PACC1	0.939458	0.999997	1.06824	0.0952292	1.06824	109.836	102.82
FUBP1	0.970947	0.999997	1.02918	0.0415009	1.02918	109.674	106.564
PI4KB	0.912883	0.999997	0.910284	-0.135611	-1.09856	109.671	120.48
POLR2A	0.93529	0.999997	1.07051	0.0982988	1.07051	109.556	102.34
ATP5MC3	0.89479	0.999997	1.11278	0.154174	1.11278	109.53	98.4291
ZMYND8	0.996409	0.999997	0.999157	-0.00121695	-1.00084	109.514	109.606
PSD	0.990492	0.999997	1.00878	0.0126101	1.00878	109.511	108.558
AMIGO1	0.992151	0.999997	0.996651	-0.00483943	-1.00336	109.497	109.865
RC3H2	0.945685	0.999997	0.939224	-0.0904592	-1.06471	109.484	116.568
UGP2	0.839361	0.999997	1.18027	0.239115	1.18027	109.475	92.7543
TAB3	0.993301	0.999997	1.00933	0.0133997	1.00933	109.458	108.446
MSI2	0.962818	0.999997	1.03292	0.0467264	1.03292	109.412	105.925
TMEM8B	0.872606	0.999997	1.19053	0.251599	1.19053	109.343	91.8446
FBXL15	0.885451	0.999997	0.889307	-0.169247	-1.12447	109.293	122.897
EGR3	0.86722	0.999997	0.874638	-0.193242	-1.14333	109.289	124.953
TTL	0.978096	0.999997	0.995057	-0.00714837	-1.00497	109.253	109.796
CAB39L	0.824176	0.999997	0.82594	-0.27589	-1.21074	109.235	132.256
CLPX	0.96081	0.999997	0.958768	-0.0607464	-1.04301	109.215	113.911
LUZP2	0.957083	0.999997	1.04131	0.0583982	1.04131	108.915	104.594
SP1	0.988838	0.999997	1.03473	0.049248	1.03473	108.905	105.25
LOC105760670	0.994045	0.999997	1.00553	0.00794994	1.00553	108.855	108.257
SCD	0.924874	0.999997	1.07195	0.100239	1.07195	108.77	101.469
HMGCR	0.714977	0.999997	1.35765	0.441113	1.35765	108.75	80.1016
SC5D	0.993631	0.999997	1.03955	0.0559585	1.03955	108.715	104.579
SHROOM2	0.989411	0.999997	1.01337	0.0191545	1.01337	108.713	107.279
RAB22A	0.877252	0.999997	0.889975	-0.168163	-1.12363	108.698	122.136
NFIC	0.963627	0.999997	0.966629	-0.0489657	-1.03452	108.471	112.216
ARHGEF6	0.840329	0.999997	0.844474	-0.243875	-1.18417	108.461	128.436
LOC100220086	0.987403	0.999997	1.00611	0.00878366	1.00611	108.45	107.791
MAN1A2	0.864704	0.999997	0.876692	-0.189857	-1.14065	108.448	123.702
TNPO3	0.891816	0.999997	0.895905	-0.158582	-1.11619	108.348	120.937
SMARCE1	0.935652	0.999997	1.07121	0.0992435	1.07121	108.232	101.037
SAMD4A	0.862375	0.999997	0.866807	-0.206218	-1.15366	108.227	124.857
LUC7L3	0.983404	0.999997	1.01358	0.0194623	1.01358	108.055	106.607
MMP24	0.948064	0.999997	1.05701	0.0799953	1.05701	108.004	102.178
RALB	0.930139	0.999997	0.928924	-0.106368	-1.07651	107.945	116.205
IER5L	0.73883	0.999997	1.31465	0.394673	1.31465	107.681	81.9089
KMT2D	0.902392	0.999997	0.902737	-0.147622	-1.10774	107.663	119.263
LOC100225003	0.916173	0.999997	1.08461	0.117173	1.08461	107.457	99.0742
NR1D2	0.897664	0.999997	1.10511	0.144185	1.10511	107.321	97.1137
UBA52	0.949546	0.999997	1.05218	0.0733776	1.05218	107.188	101.873
MAP1LC3A	0.962357	0.999997	1.02971	0.0422317	1.02971	107.127	104.036
ST8SIA2	0.884089	0.999997	1.15007	0.201722	1.15007	107.065	93.094
TMEM94	0.935049	0.999997	0.935937	-0.0955164	-1.06845	107.021	114.347
ELF2	0.867084	0.999997	0.873016	-0.19592	-1.14545	106.926	122.478
NAP1L1	0.943688	0.999997	0.943902	-0.0832916	-1.05943	106.892	113.245
MFSD6	0.947953	0.999997	0.941564	-0.0868691	-1.06206	106.865	113.497
TMEM240	0.995439	0.999997	1.00906	0.013011	1.00906	106.748	105.79
NUDT4	0.965248	0.999997	1.04403	0.0621592	1.04403	106.688	102.189
TNPO2	0.98152	0.999997	1.04723	0.0665819	1.04723	106.679	101.868
PPP1R1B	0.981092	0.999997	0.994381	-0.00812971	-1.00565	106.676	107.279
GARS1	0.984339	0.999997	1.01939	0.0276995	1.01939	106.66	104.632
IGSF3	0.892583	0.999997	0.910391	-0.135442	-1.09843	106.593	117.084
CFAP97	0.979437	0.999997	1.02797	0.0397986	1.02797	106.588	103.688
ZNF512B	0.924934	0.999997	1.08636	0.119503	1.08636	106.578	98.1057
EFHD2	0.897618	0.999997	1.1649	0.220201	1.1649	106.556	91.473
TMEM65	0.869429	0.999997	1.14537	0.195808	1.14537	106.547	93.0244
SNX27	0.990337	0.999997	1.00628	0.00902645	1.00628	106.535	105.87
CCSER2	0.968978	0.999997	1.02837	0.0403533	1.02837	106.498	103.561
BCL2L13	0.941331	0.999997	0.930633	-0.103715	-1.07454	106.451	114.386
ARHGAP1	0.771807	0.999997	1.29011	0.367496	1.29011	106.394	82.469
PPIG	0.957976	0.999997	0.944851	-0.0818413	-1.05837	106.391	112.601
SOX2	0.940735	0.999997	1.06253	0.0875006	1.06253	106.327	100.07
PDIK1L	0.981867	0.999997	0.97749	-0.0328464	-1.02303	106.305	108.754
BHLHE40	0.769423	0.999997	0.783435	-0.352115	-1.27643	106.287	135.668
CCDC92	0.873455	0.999997	0.894259	-0.161235	-1.11824	106.282	118.849
KPNA4	0.900922	0.999997	0.898744	-0.154018	-1.11266	106.276	118.25
SLITRK4	0.965412	0.999997	0.961336	-0.0568871	-1.04022	106.208	110.48
DENND11	0.889865	0.999997	0.898813	-0.153908	-1.11258	106.147	118.097
TPCN1	0.983881	0.999997	1.0149	0.0213308	1.0149	106.122	104.565
PPTC7	0.947976	0.999997	1.05757	0.0807554	1.05757	106.051	100.277
EGR1	0.821377	0.999997	0.815363	-0.294485	-1.22645	106.046	130.06
LOC100225248	0.972444	0.999997	1.04503	0.0635395	1.04503	106.026	101.458
SLC25A11	0.957652	0.999997	0.958316	-0.0614262	-1.0435	106.008	110.619
GALNT13	0.886798	0.999997	0.876234	-0.190613	-1.14125	105.861	120.813
IK	0.983606	0.999997	1.0117	0.0167793	1.0117	105.839	104.616
PITPNB	0.940862	0.999997	1.05976	0.0837368	1.05976	105.808	99.8413
BCL11A	0.959104	0.999997	0.976777	-0.0338982	-1.02377	105.801	108.317
DNM1L	0.637173	0.999997	0.855731	-0.224771	-1.16859	105.776	123.609
NEXMIF	0.970229	0.999997	0.971865	-0.0411728	-1.02895	105.551	108.606
RALGAPB	0.968335	0.999997	0.963182	-0.05412	-1.03823	105.532	109.566
ZNF609	0.825163	0.999997	0.831076	-0.266947	-1.20326	105.521	126.969
CHKA	0.964356	0.999997	1.04025	0.0569355	1.04025	105.503	101.42
VASH1	0.943214	0.999997	1.08482	0.117449	1.08482	105.494	97.2464
DDB1	0.889996	0.999997	0.892769	-0.163642	-1.12011	105.488	118.159
ABHD3	0.929737	0.999997	0.931167	-0.102888	-1.07392	105.416	113.208
NPM1	0.993082	0.999997	0.991613	-0.0121502	-1.00846	105.397	106.288
RPS23	0.702417	0.999997	1.41997	0.505862	1.41997	105.304	74.1589
LOC115495271	0.995914	0.999997	1.00471	0.00678483	1.00471	105.284	104.79
VPS37B	0.839233	0.999997	1.19052	0.25159	1.19052	105.177	88.3456
R3HCC1	0.853435	0.999997	1.18918	0.249968	1.18918	105.128	88.4035
EIF3K	0.759381	0.999997	1.28136	0.357677	1.28136	105.127	82.043
KHDRBS3	0.887068	0.999997	0.891084	-0.166367	-1.12223	105.086	117.931
AP4B1	0.970659	0.999997	0.949405	-0.0749042	-1.05329	105.043	110.64
HMGCS1	0.175696	0.999997	1.41845	0.504319	1.41845	104.977	74.0081
CDK5R2	0.893285	0.999997	1.12193	0.165981	1.12193	104.971	93.5632
LOC100220775	0.988612	0.999997	1.00339	0.00488775	1.00339	104.941	104.587
PTPRG	0.968026	0.999997	1.0373	0.0528352	1.0373	104.863	101.093
GDPD1	0.969219	0.999997	0.962789	-0.0547087	-1.03865	104.847	108.9
GGT7	0.92883	0.999997	0.941943	-0.0862888	-1.06164	104.829	111.29
GLRA3	0.887354	0.999997	0.901337	-0.149861	-1.10946	104.755	116.221
TBC1D10A	0.995064	0.999997	0.999225	-0.00111888	-1.00078	104.709	104.791
EPN2	0.86947	0.999997	0.869454	-0.201819	-1.15015	104.691	120.41
BAIAP2	0.991851	0.999997	1.01082	0.0155234	1.01082	104.633	103.513
TUBGCP4	0.966668	0.999997	0.968445	-0.0462573	-1.03258	104.632	108.041
FGF14	0.966169	0.999997	1.04553	0.064228	1.04553	104.605	100.05
TLN2	0.993308	0.999997	1.00344	0.00494845	1.00344	104.588	104.229
UBP1	0.890277	0.999997	0.897074	-0.156701	-1.11474	104.568	116.566
ATP5ME	0.571503	0.999997	1.71363	0.777057	1.71363	104.499	60.9811
LDAF1	0.972652	0.999997	1.02887	0.0410615	1.02887	104.442	101.511
LAPTM4A	0.989037	0.999997	1.02789	0.0396912	1.02789	104.233	101.404
ATP5F1D	0.818883	0.999997	1.20094	0.264158	1.20094	104.189	86.757
SGSM1	0.956122	0.999997	1.06875	0.0959197	1.06875	104.104	97.4076
CABIN1	0.912883	0.999997	0.928962	-0.106308	-1.07647	104.014	111.968
ABCA5	0.991434	0.999997	1.01393	0.0199648	1.01393	103.986	102.557
MAP3K7	0.950577	0.999997	0.951172	-0.0722218	-1.05133	103.981	109.319
EIF2B5	0.965982	0.999997	0.968078	-0.0468041	-1.03297	103.886	107.312
ALKBH5	0.803058	0.999997	0.824156	-0.279011	-1.21336	103.783	125.926
PLEKHM2	0.96759	0.999997	1.03973	0.0562099	1.03973	103.729	99.7654
ATF2	0.992779	0.999997	1.01379	0.0197518	1.01379	103.54	102.132
SRRM3	0.998161	0.999997	0.99643	-0.0051603	-1.00358	103.509	103.88
HRAS	0.962496	0.999997	0.966707	-0.0488488	-1.03444	103.487	107.051
AKT1	0.942645	0.999997	0.945481	-0.0808789	-1.05766	103.429	109.393
FDFT1	0.912639	0.999997	1.1073	0.147051	1.1073	103.376	93.3579
AGPAT3	0.988929	0.999997	1.01305	0.0187105	1.01305	103.363	102.032
EIF3G	0.913543	0.999997	1.07597	0.105638	1.07597	103.297	96.0031
SENP6	0.979656	0.999997	1.0214	0.0305492	1.0214	103.276	101.112
BORCS5	0.958776	0.999997	0.966892	-0.0485727	-1.03424	103.256	106.792
FAM120A	0.958505	0.999997	0.959045	-0.06033	-1.0427	103.223	107.631
LOC100219837	0.932774	0.999997	0.936139	-0.0952058	-1.06822	103.21	110.25
HDGFL2	0.99745	0.999997	1.00703	0.0101002	1.00703	103.194	102.474
DAPK3	0.905972	0.999997	0.909502	-0.136851	-1.0995	103.183	113.45
TOMM70	0.967479	0.999997	1.04361	0.0615861	1.04361	103.147	98.8368
ZNF831	0.958619	0.999997	1.04379	0.061832	1.04379	103.095	98.7702
C5H11orf49	0.752893	0.999997	1.02113	0.0301685	1.02113	103.085	100.952
CA10	0.913144	0.999997	0.906948	-0.140908	-1.1026	103.076	113.652
PDE4B	0.869602	0.999997	0.875992	-0.19101	-1.14156	103.065	117.656
MAT2B	0.888367	0.999997	0.895002	-0.160037	-1.11732	103.05	115.139
NTSR1	0.958536	0.999997	0.973253	-0.0391128	-1.02748	103.042	105.874
RPS19	0.889304	0.999997	1.12738	0.172977	1.12738	102.997	91.3592
IRS2	0.820719	0.999997	0.80135	-0.319495	-1.24789	102.927	128.442
CDV3	0.928694	0.999997	1.07314	0.101836	1.07314	102.794	95.7884
UBE2Q1	0.959009	0.999997	0.957927	-0.0620127	-1.04392	102.789	107.304
TMEM121	0.923394	0.999997	0.922396	-0.116542	-1.08413	102.731	111.374
IDH1	0.949976	0.999997	1.00788	0.0113217	1.00788	102.728	101.925
ZDHHC17	0.881187	0.999997	0.891029	-0.166456	-1.1223	102.666	115.222
GABRA5	0.933786	0.999997	1.06603	0.0922429	1.06603	102.606	96.2514
RPL24	0.933675	0.999997	0.933701	-0.0989675	-1.07101	102.527	109.807
GAS2L1	0.875703	0.999997	1.13171	0.178499	1.13171	102.427	90.5065
HIPK1	0.80234	0.999997	0.817854	-0.290085	-1.22271	102.397	125.201
FAM13B	0.854262	0.999997	0.873743	-0.194719	-1.1445	102.32	117.105
SLC49A4	0.923927	0.999997	1.08423	0.116669	1.08423	102.318	94.3692
JCAD	0.815862	0.999997	0.829972	-0.268866	-1.20486	102.309	123.268
FAAP100	0.979386	0.999997	1.0193	0.0275826	1.0193	102.238	100.302
PSD2	0.919712	0.999997	0.917601	-0.124061	-1.0898	102.221	111.4
CACYBP	0.958991	0.999997	1.04179	0.0590667	1.04179	102.209	98.1085
LOC100229402	0.861407	0.999997	1.1538	0.206397	1.1538	102.181	88.5603
MAPK1IP1L	0.994419	0.999997	0.993139	-0.00993283	-1.00691	102.174	102.88
HSF2	0.966857	0.999997	1.03993	0.0564895	1.03993	102.17	98.2463
IRF2BP2	0.980108	0.999997	1.02298	0.0327822	1.02298	102.161	99.8656
FEM1B	0.930079	0.999997	0.927739	-0.10821	-1.07789	102.153	110.11
MFF	0.960635	0.999997	1.04081	0.0577004	1.04081	102.147	98.1424
CAMKK1	0.877291	0.999997	0.928023	-0.107768	-1.07756	102.141	110.063
VAMP7	0.820147	0.999997	0.836357	-0.257809	-1.19566	102.092	122.067
B4GALT5	0.988629	0.999997	1.02171	0.0309923	1.02171	101.916	99.7501
HOMER1	0.974383	0.999997	1.02178	0.0310797	1.02178	101.916	99.7441
MGAT3	0.98237	0.999997	0.979434	-0.0299799	-1.021	101.821	103.959
U2AF1	0.963518	0.999997	1.03627	0.051397	1.03627	101.728	98.1681
ZHX3	0.874806	0.999997	0.881216	-0.182432	-1.1348	101.711	115.421
KIRREL3	0.948599	0.999997	0.962358	-0.0553548	-1.03911	101.68	105.658
HDAC5	0.998948	0.999997	1.00704	0.0101148	1.00704	101.579	100.87
LSM14B	0.966097	0.999997	1.03259	0.0462676	1.03259	101.568	98.3621
VPS33A	0.870193	0.999997	0.879536	-0.185185	-1.13696	101.451	115.346
LOC100232386	0.985527	0.999997	1.01443	0.0206668	1.01443	101.396	99.9538
CRTAC1	0.857559	0.999997	1.16563	0.221115	1.16563	101.367	86.9633
FRY	0.804433	0.999997	0.923933	-0.114141	-1.08233	101.35	109.695
PRCC	0.992718	0.999997	1.0092	0.013212	1.0092	101.347	100.423
CELSR2	0.98089	0.999997	1.03004	0.042707	1.03004	101.327	98.371
SESN3	0.916103	0.999997	0.927888	-0.107977	-1.07772	101.307	109.18
TMEM131	0.992923	0.999997	1.01882	0.0269033	1.01882	101.286	99.415
GNB5	0.88696	0.999997	0.89568	-0.158944	-1.11647	101.264	113.058
ATP6V1D	0.969624	0.999997	1.02878	0.0409363	1.02878	101.083	98.2552
WIPI2	0.978212	0.999997	1.0076	0.0109181	1.0076	101.041	100.279
LOC100226815	0.984346	0.999997	0.975968	-0.0350941	-1.02462	101.038	103.526
OSBPL5	0.933365	0.999997	1.07267	0.101208	1.07267	101.035	94.1901
ZMAT3	0.879607	0.999997	0.887306	-0.172497	-1.12701	101.028	113.859
LOC100222782	0.880989	0.999997	1.1269	0.172362	1.1269	100.985	89.6128
LPGAT1	0.816491	0.999997	0.833986	-0.261906	-1.19906	100.977	121.078
GUCY1A2	0.936116	0.999997	0.945881	-0.08027	-1.05722	100.917	106.691
RPS24	0.982287	0.999997	0.987894	-0.0175716	-1.01225	100.917	102.154
LHFPL4	0.958126	0.999997	1.03403	0.0482717	1.03403	100.893	97.5727
SNRNP200	0.980023	0.999997	1.02393	0.034124	1.02393	100.888	98.53
SLC9A5	0.85509	0.999997	0.862145	-0.213998	-1.1599	100.866	116.995
LGALSL	0.975074	0.999997	1.0313	0.0444632	1.0313	100.795	97.7358
LOC115494036	0.798171	0.999997	0.924346	-0.113495	-1.08185	100.775	109.023
SMARCC2	0.844855	0.999997	1.16397	0.21905	1.16397	100.754	86.5606
TKT	0.843464	0.999997	1.1727	0.229831	1.1727	100.752	85.9149
ETV5	0.807527	0.999997	0.817639	-0.290464	-1.22303	100.722	123.186
CPNE7	0.896651	0.999997	1.13229	0.179239	1.13229	100.712	88.9458
TMEM132B	0.867664	0.999997	0.874808	-0.192961	-1.14311	100.602	114.999
MBTD1	0.97784	0.999997	0.986931	-0.0189788	-1.01324	100.485	101.816
F3	0.797261	0.999997	1.22907	0.297562	1.22907	100.451	81.7295
ARID1B	0.883103	0.999997	0.886259	-0.174199	-1.12834	100.405	113.29
ATL1	0.960703	0.999997	0.960818	-0.0576654	-1.04078	100.393	104.487
RHPN1	0.906496	0.999997	0.917279	-0.124568	-1.09018	100.343	109.392
ABTB1	0.980314	0.999997	0.983434	-0.0240995	-1.01684	100.322	102.012
RBM25	0.965731	0.999997	1.02656	0.0378142	1.02656	100.272	97.6781
KLHL13	0.858442	0.999997	1.14652	0.197264	1.14652	100.249	87.4376
LOC115494833	0.947583	0.999997	1.06517	0.0910825	1.06517	100.112	93.987
PGRMC1	0.899377	0.999997	1.10506	0.144123	1.10506	100.078	90.5636
SDHD	0.93149	0.999997	1.06628	0.0925922	1.06628	100.067	93.8465
SH3BP5	0.941206	0.999997	0.941696	-0.0866669	-1.06191	100.062	106.257
OPTN	0.792909	0.999997	1.23673	0.306533	1.23673	99.9454	80.8141
ZNF821	0.986952	0.999997	0.990859	-0.013249	-1.00923	99.8749	100.796
PPM1H	0.959844	0.999997	0.963063	-0.0542977	-1.03835	99.8115	103.64
SYNRG	0.980829	0.999997	0.977483	-0.0328564	-1.02304	99.7818	102.08
CACNA1D	0.943942	0.999997	1.06039	0.0845929	1.06039	99.7297	94.0502
FSD1	0.948116	0.999997	1.04979	0.0700946	1.04979	99.7216	94.9923
RPL18	0.811434	0.999997	1.19504	0.257055	1.19504	99.6881	83.4184
VDAC1	0.996969	0.999997	1.00162	0.00233661	1.00162	99.6518	99.4906
NCEH1	0.977824	0.999997	1.01554	0.0222475	1.01554	99.6477	98.1229
CRYM	0.940177	0.999997	0.947794	-0.0773546	-1.05508	99.6255	105.113
LRP11	0.931922	0.999997	1.07212	0.10046	1.07212	99.625	92.9237
ACTN4	0.952104	0.999997	0.966317	-0.0494313	-1.03486	99.6063	103.078
STAU2	0.869656	0.999997	1.14515	0.195538	1.14515	99.5915	86.9679
NCAM2	0.987101	0.999997	0.984909	-0.0219378	-1.01532	99.5376	101.063
CCDC32	0.982483	0.999997	0.975489	-0.0358021	-1.02513	99.511	102.011
QSOX1	0.978746	0.999997	1.00848	0.0121862	1.00848	99.5002	98.6633
ST6GALNAC6	0.820669	0.999997	0.837674	-0.25554	-1.19378	99.4721	118.748
SAT1	0.801055	0.999997	1.24395	0.314927	1.24395	99.4063	79.9119
ATG4C	0.919982	0.999997	0.920034	-0.120241	-1.08692	99.3669	108.003
PRMT8	0.960407	0.999997	0.960367	-0.058343	-1.04127	99.361	103.462
ZFYVE1	0.890897	0.999997	1.11442	0.156295	1.11442	99.3316	89.1329
TNRC6A	0.990738	0.999997	0.98913	-0.0157674	-1.01099	99.2728	100.364
RBBP4	0.88377	0.999997	0.89056	-0.167214	-1.12289	99.1842	111.373
PACSIN2	0.857196	0.999997	1.14584	0.196409	1.14584	99.1428	86.524
UBA2	0.976398	0.999997	1.02463	0.0350965	1.02463	99.1146	96.7325
ZDHHC2	0.974554	0.999997	0.98852	-0.0166584	-1.01161	99.0708	100.221
TNRC6B	0.862016	0.999997	0.853099	-0.229215	-1.1722	98.9881	116.034
TOB1	0.98602	0.999997	1.02518	0.0358782	1.02518	98.9569	96.5263
GNAS	0.910258	0.999997	1.09593	0.132158	1.09593	98.9429	90.2819
SEMA3A	0.961938	0.999997	0.964394	-0.052305	-1.03692	98.9319	102.585
AFDN	0.96127	0.999997	0.964099	-0.0527463	-1.03724	98.9051	102.588
PHF14	0.99964	0.999997	1.01022	0.01467	1.01022	98.8916	97.8911
GRB2	0.963578	0.999997	0.94852	-0.0762498	-1.05427	98.8871	104.254
COPS4	0.992932	0.999997	1.0071	0.0102074	1.0071	98.8735	98.1764
RTN4RL1	0.86479	0.999997	1.17277	0.229919	1.17277	98.8592	84.2955
RAPH1	0.975852	0.999997	1.02882	0.0409885	1.02882	98.7439	95.9779
TMX3	0.770796	0.999997	1.11124	0.152174	1.11124	98.7323	88.8485
ASH2L	0.883623	0.999997	1.13397	0.181384	1.13397	98.6393	86.9858
PFKFB2	0.923938	0.999997	1.08167	0.113265	1.08167	98.6297	91.1824
LENG8	0.840727	0.999997	0.835042	-0.260079	-1.19754	98.6158	118.097
RPS25	0.876128	0.999997	1.13274	0.179821	1.13274	98.6086	87.0529
GDAP1L1	0.864156	0.999997	1.14833	0.199541	1.14833	98.6024	85.8657
NDUFS2	0.896694	0.999997	1.09986	0.137316	1.09986	98.4406	89.5031
RGS14	0.99873	0.999997	1.00066	0.00095643	1.00066	98.3736	98.3085
FRMD4A	0.98588	0.999997	1.01313	0.0188207	1.01313	98.3551	97.0803
SUSD6	0.870829	0.999997	0.882062	-0.181048	-1.13371	98.3438	111.493
ZSWIM5	0.939928	0.999997	0.942564	-0.0853378	-1.06094	98.3308	104.323
MYO18A	0.980635	0.999997	0.980635	-0.028212	-1.01975	98.3047	100.246
LRRTM1	0.906837	0.999997	0.908211	-0.138901	-1.10107	98.2941	108.228
ZNF207	0.914636	0.999997	1.09138	0.126156	1.09138	98.218	89.9942
EXOC5	0.989894	0.999997	0.991963	-0.011642	-1.0081	98.2104	99.0061
TCEA2	0.911012	0.999997	1.08949	0.123656	1.08949	98.0859	90.029
MXI1	0.99481	0.999997	0.995213	-0.00692276	-1.00481	98.0779	98.5496
CDK14	0.914187	0.999997	1.03803	0.0538475	1.03803	98.0579	94.4654
TMED7	0.788663	0.999997	1.23992	0.310241	1.23992	98.0363	79.0669
ERC1	0.918248	0.999997	0.93293	-0.100159	-1.07189	98.0258	105.073
TRIM37	0.840449	0.999997	0.863765	-0.211289	-1.15772	98.0221	113.482
UBASH3B	0.919719	0.999997	0.915597	-0.127215	-1.09218	98.0113	107.046
INTS13	0.959296	0.999997	0.963031	-0.0543452	-1.03839	98.0084	101.771
NTS	0.893556	0.999997	1.11397	0.155713	1.11397	97.9538	87.932
JUN	0.939226	0.999997	1.07953	0.1104	1.07953	97.9383	90.7232
ARHGEF11	0.832331	0.999997	1.18856	0.24921	1.18856	97.824	82.3049
PSMC4	0.867511	0.999997	1.14918	0.200599	1.14918	97.8178	85.12
B4GALT6	0.930411	0.999997	1.06151	0.0861138	1.06151	97.7699	92.1048
M6PR	0.991779	0.999997	1.00958	0.0137494	1.00958	97.6917	96.7651
GET4	0.994942	0.999997	1.00673	0.0096698	1.00673	97.6374	96.9851
MTMR6	0.922303	0.999997	0.925853	-0.111145	-1.08009	97.5952	105.411
RND1	0.980851	0.999997	1.00397	0.0057119	1.00397	97.584	97.1984
GABRA4	0.839035	0.999997	0.847063	-0.239459	-1.18055	97.5344	115.144
DBI	0.728825	0.999997	1.33322	0.414913	1.33322	97.5323	73.1555
LOC100229864	0.756564	0.999997	1.29507	0.373026	1.29507	97.4569	75.2524
SIN3B	0.988895	0.999997	1.02831	0.0402819	1.02831	97.4325	94.7497
CRELD1	0.885668	0.999997	1.11835	0.161378	1.11835	97.3597	87.0562
SLC45A1	0.943872	0.999997	1.05204	0.0731852	1.05204	97.3332	92.5188
KCNJ3	0.912615	0.999997	0.913688	-0.130227	-1.09447	97.1915	106.373
PHF19	0.831341	0.999997	0.83218	-0.265033	-1.20166	97.13	116.718
GDAP1	0.882686	0.999997	1.12335	0.167803	1.12335	97.1186	86.4548
[truncated: 10,810 more rows]

## Sheet: P23_male-female
Gene ID	P-value (P23M vs P23F)	FDR step up (P23M vs P23F)	Ratio (P23M vs P23F)	Log2(Ratio) (P23M vs P23F)	Fold change (P23M vs P23F)	LSMean (P23M)	LSMean (P23F)
COX1	0.241017	0.999979	1.13255	0.179579	1.13255	41803.4	36910.8
COX3	0.402624	0.999979	0.910611	-0.135093	-1.09816	27244	29918.4
ND5	0.950235	0.999979	0.998032	-0.00284249	-1.00197	16666.3	16699.2
ATP6	0.675765	0.999979	0.953456	-0.068762	-1.04882	16038.9	16821.9
LOC116807671	0.391504	0.999979	1.29076	0.368221	1.29076	14151.2	10963.4
COX2	0.708198	0.999979	0.955089	-0.0662929	-1.04702	14070.4	14732
ND4	0.905544	0.999979	1.02103	0.030032	1.02103	13910.7	13624.1
ND1	0.570937	0.999979	0.95962	-0.0594646	-1.04208	12003.5	12508.6
CYTB	0.904465	0.999979	0.996573	-0.00495266	-1.00344	11165.4	11203.8
ND2	0.730176	0.999979	0.971979	-0.0410031	-1.02883	9403.53	9674.63
LOC116807842	0.408612	0.999979	0.889605	-0.168762	-1.12409	7728.72	8687.81
rna-NC_007897.1:71..1049	0.737132	0.999979	1.01359	0.0194699	1.01359	5526.81	5452.72
ND3	0.263788	0.999979	0.896393	-0.157797	-1.11558	3609.39	4026.57
rna-NC_007897.1:1120..2713	0.752525	0.999979	1.25892	0.332189	1.25892	3437.73	2730.69
CAMK2A	0.966305	0.999979	0.944207	-0.082825	-1.05909	2423.15	2566.34
CAMK2N1	0.923447	0.999979	0.885372	-0.175644	-1.12947	2274.19	2568.63
LOC121469353	0.887148	0.999979	1.09697	0.133519	1.09697	2080.2	1896.32
GPM6B	0.942036	0.999979	0.99109	-0.0129113	-1.00899	2046.13	2064.53
GLUL	0.973107	0.999979	1.03267	0.0463765	1.03267	1878.43	1819.01
GRIN1	0.994671	0.999979	0.997982	-0.00291453	-1.00202	1827.61	1831.3
ATP1A3	0.965846	0.999979	0.956136	-0.0647121	-1.04588	1823.45	1907.1
CLSTN1	0.981934	0.999979	0.976051	-0.0349717	-1.02454	1779.71	1823.38
STMN3	0.96865	0.999979	1.03621	0.0513158	1.03621	1752.18	1690.96
SLC1A2	0.976526	0.999979	1.00479	0.00688704	1.00479	1730.61	1722.36
OLFM1	0.997847	0.999979	0.990892	-0.0131999	-1.00919	1670.71	1686.06
ARPP21	0.586007	0.999979	0.848579	-0.236879	-1.17844	1667.84	1965.45
GABBR1	0.921127	0.999979	0.897494	-0.156025	-1.11421	1623.82	1809.28
LOC116807673	0.371605	0.999979	1.29792	0.376205	1.29792	1586.8	1222.57
LOC116807674	0.371605	0.999979	1.29792	0.376205	1.29792	1586.8	1222.57
LOC116807675	0.371605	0.999979	1.29792	0.376205	1.29792	1586.8	1222.57
LOC121469079	0.371605	0.999979	1.29792	0.376205	1.29792	1586.8	1222.57
LOC121469080	0.371605	0.999979	1.29792	0.376205	1.29792	1586.8	1222.57
LOC121469081	0.371605	0.999979	1.29792	0.376205	1.29792	1586.8	1222.57
LOC121469082	0.371605	0.999979	1.29792	0.376205	1.29792	1586.8	1222.57
KIF1A	0.992971	0.999979	0.993883	-0.00885254	-1.00615	1507.25	1516.52
NDRG4	0.982517	0.999979	1.02118	0.0302428	1.02118	1494.82	1463.81
THY1	0.940369	0.999979	0.923211	-0.115268	-1.08318	1460.45	1581.93
HSP90AA1	0.747142	0.999979	0.905499	-0.143214	-1.10436	1428.12	1577.16
CALM2	0.99233	0.999979	0.988712	-0.0163773	-1.01142	1412.73	1428.86
GAPDH	0.940845	0.999979	1.08121	0.112642	1.08121	1405.84	1300.25
HSPA8	0.648001	0.999979	0.829515	-0.26966	-1.20552	1402.48	1690.73
NCS1	0.939614	0.999979	0.914112	-0.129557	-1.09396	1401.23	1532.88
LOC100223534	0.977925	0.999979	0.976484	-0.034332	-1.02408	1395.61	1429.22
SYT1	0.918192	0.999979	0.950851	-0.0727086	-1.05169	1383.34	1454.84
ATP8	0.925809	0.999979	0.906126	-0.142217	-1.1036	1373.04	1515.28
SELENOW	0.988406	0.999979	0.999159	-0.00121384	-1.00084	1302.76	1303.85
TSPAN7	0.951922	0.999979	0.94088	-0.0879177	-1.06284	1294.29	1375.62
CALM1	0.999458	0.999979	0.997684	-0.00334506	-1.00232	1280.01	1282.99
CHN1	0.999106	0.999979	1.0034	0.00489464	1.0034	1243.28	1239.07
CKB	0.820726	0.999979	0.975286	-0.0361024	-1.02534	1224.33	1255.36
LOC100220100	0.980637	0.999979	0.974503	-0.0372615	-1.02616	1210.38	1242.05
ACTG1	0.969835	0.999979	1.03942	0.0557845	1.03942	1199.42	1153.92
NGEF	0.972118	0.999979	0.961811	-0.056175	-1.03971	1175.9	1222.59
EEF1A2	0.89917	0.999979	1.05728	0.0803593	1.05728	1169.12	1105.78
EEF2	0.960231	0.999979	1.05081	0.0715034	1.05081	1155.32	1099.46
ACTB	0.983909	0.999979	1.02012	0.0287434	1.02012	1154.73	1131.95
SPTBN4	0.75569	0.999979	0.943152	-0.0844384	-1.06027	1151.54	1220.95
RTN4	0.96597	0.999979	1.04144	0.0585795	1.04144	1087.22	1043.96
EEF1A1	0.919093	0.999979	1.1105	0.151207	1.1105	1072.16	965.475
ND4L	0.886048	0.999979	1.08223	0.114005	1.08223	1068.45	987.269
LOC115491411	0.92755	0.999979	1.04289	0.0605909	1.04289	1056.53	1013.07
NRGN	0.934868	0.999979	0.922443	-0.116469	-1.08408	1053.81	1142.41
MLLT11	0.893029	0.999979	1.13984	0.188826	1.13984	1046.2	917.849
NCALD	0.930434	0.999979	1.07548	0.104979	1.07548	997.085	927.108
LOC115493080	0.909831	0.999979	1.11939	0.162709	1.11939	991.237	885.517
CAMK2B	0.946113	0.999979	0.931796	-0.101913	-1.0732	980.605	1052.38
NRXN1	0.904497	0.999979	1.04651	0.0655805	1.04651	980.478	936.907
SPTBN1	0.989208	0.999979	0.988128	-0.0172306	-1.01201	977.256	988.998
SNAP25	0.943346	0.999979	0.919141	-0.121642	-1.08797	969.421	1054.7
STMN1	0.77048	0.999979	1.05544	0.0778464	1.05544	928.854	880.062
TRARG1	0.968214	0.999979	1.03277	0.0465164	1.03277	919.451	890.278
LOC100229710	0.909029	0.999979	0.872296	-0.19711	-1.1464	913.547	1047.29
MGLL	0.936548	0.999979	1.08576	0.118711	1.08576	908.319	836.571
OAZ1	0.799708	0.999979	1.11221	0.153432	1.11221	907.243	815.711
LOC115490530	0.833717	0.999979	1.25625	0.329123	1.25625	893.388	711.155
MAP1A	0.927403	0.999979	1.03763	0.0532974	1.03763	882.488	850.481
FTH1	0.85504	0.999979	0.840363	-0.250916	-1.18996	875.069	1041.3
NELL2	0.993318	0.999979	1.0068	0.00977062	1.0068	867.655	861.799
LOC100225858	0.921006	0.999979	1.04004	0.0566407	1.04004	862.944	829.721
ND6	0.904311	0.999979	1.20893	0.27373	1.20893	855.99	708.056
FBXO34	0.878423	0.999979	0.904779	-0.144363	-1.10524	855.114	945.108
PRKCB	0.599458	0.999979	0.874412	-0.193614	-1.14363	845.251	966.65
LINGO1	0.923739	0.999979	0.958524	-0.0611142	-1.04327	839.554	875.882
ALDOC	0.985057	0.999979	0.971488	-0.0417324	-1.02935	838.985	863.609
OGT	0.889297	0.999979	0.867739	-0.204668	-1.15242	827.868	954.052
VSNL1	0.945861	0.999979	0.932935	-0.100151	-1.07189	827.504	886.99
SYT11	0.984711	0.999979	1.01591	0.0227673	1.01591	825.443	812.519
CHGB	0.96388	0.999979	1.04348	0.0613976	1.04348	825.369	790.98
AP2M1	0.982309	0.999979	1.01903	0.0272035	1.01903	824.98	809.569
YWHAH	0.995879	0.999979	1.00593	0.00853619	1.00593	817.394	812.571
EIF4A2	0.971174	0.999979	0.973982	-0.0380325	-1.02671	808.035	829.62
ANK2	0.997198	0.999979	1.00257	0.00371002	1.00257	807.839	805.764
STX1A	0.958847	0.999979	0.945693	-0.0805559	-1.05743	804.491	850.689
SERINC1	0.939296	0.999979	0.927255	-0.108962	-1.07845	797.005	859.532
YWHAE	0.973549	0.999979	1.0309	0.0439109	1.0309	794.189	770.38
ITM2C	0.877501	0.999979	1.16071	0.215005	1.16071	793.734	683.836
LOC100190467	0.969274	0.999979	0.977053	-0.0334918	-1.02349	788.964	807.493
NPTXR	0.893926	0.999979	0.970355	-0.0434149	-1.03055	786.273	810.294
DPYSL2	0.951343	0.999979	1.06164	0.0862952	1.06164	770.665	725.919
PTPRN2	0.973173	0.999979	1.02325	0.0331593	1.02325	741.113	724.273
LOC100229124	0.929238	0.999979	1.09051	0.125005	1.09051	739.689	678.295
GNAO1	0.966283	0.999979	1.04248	0.0600216	1.04248	737.922	707.851
TNFRSF21	0.921569	0.999979	1.09148	0.126288	1.09148	733.352	671.887
ATP1B1	0.904236	0.999979	0.975608	-0.0356267	-1.025	721.685	739.729
CCNI	0.979832	0.999979	1.02133	0.030448	1.02133	718.94	703.926
RTN1	0.973207	0.999979	1.03323	0.0471549	1.03323	717.983	694.895
MAP1B	0.77121	0.999979	1.30871	0.388148	1.30871	714.26	545.773
EIF4G2	0.966098	0.999979	1.04141	0.0585352	1.04141	710.734	682.475
APOA1	0.811367	0.999979	0.820513	-0.285402	-1.21875	702.147	855.742
GABARAPL1	0.970122	0.999979	1.03281	0.0465797	1.03281	696.484	674.356
DDX3X	0.203893	0.999979	0.836949	-0.256789	-1.19482	694.02	829.226
NSF	0.995999	0.999979	0.994057	-0.00859972	-1.00598	693.56	697.707
RIMS4	0.92182	0.999979	1.09377	0.129313	1.09377	689.75	630.616
KIF5C	0.972485	0.999979	1.03296	0.0467839	1.03296	688.829	666.85
MAPT	0.982864	0.999979	0.981092	-0.0275399	-1.01927	688.704	701.977
NPTN	0.897943	0.999979	0.946627	-0.0791313	-1.05638	684.141	722.714
CAMKV	0.914494	0.999979	0.900848	-0.150645	-1.11007	680.888	755.83
ATP2A2	0.929153	0.999979	0.918855	-0.122091	-1.08831	680.67	740.78
DSTN	0.992235	0.999979	1.00993	0.0142614	1.00993	678.601	671.926
ARHGEF9	0.758663	0.999979	0.865581	-0.208259	-1.15529	672.049	776.414
SEPTIN5	0.946135	0.999979	1.06592	0.0920941	1.06592	668.847	627.486
SPTAN1	0.994404	0.999979	1.00759	0.0109091	1.00759	668.159	663.125
PCSK2	0.932888	0.999979	1.08068	0.111937	1.08068	662.699	613.225
ATP6V0C	0.971442	0.999979	1.03632	0.0514745	1.03632	659.261	636.154
MAP2	0.974263	0.999979	1.02798	0.0398159	1.02798	658.081	640.168
RAB3A	0.910497	0.999979	0.892859	-0.163496	-1.12	657.094	735.944
LANCL2	0.976084	0.999979	1.01853	0.0264881	1.01853	656.923	644.971
CDK5R1	0.950253	0.999979	0.939517	-0.090009	-1.06438	651.423	693.359
SYNGR3	0.935632	0.999979	0.925347	-0.111933	-1.08068	645.538	697.617
SLC12A5	0.969137	0.999979	0.964194	-0.0526047	-1.03714	639.062	662.794
PHF24	0.910047	0.999979	0.889188	-0.169439	-1.12462	636.135	715.411
ARL6IP5	0.992275	0.999979	0.98672	-0.0192867	-1.01346	635.602	644.157
MACF1	0.931192	0.999979	0.925141	-0.112255	-1.08092	633.394	684.646
SYNPR	0.996334	0.999979	1.00341	0.00490597	1.00341	628.784	626.65
DNM1	0.993678	0.999979	0.999785	-0.000309734	-1.00021	627.755	627.89
GDI2	0.947931	0.999979	1.06527	0.0912189	1.06527	627.386	588.945
RAB41	0.977108	0.999979	0.971228	-0.0421178	-1.02962	625.73	644.267
SYNGAP1	0.98409	0.999979	0.971124	-0.0422725	-1.02973	625.481	644.079
YWHAZ	0.98303	0.999979	1.02241	0.0319801	1.02241	625.062	611.359
HBAA	0.8737	0.999979	1.23639	0.306132	1.23639	624.475	505.08
GNB1	0.958907	0.999979	1.05093	0.0716655	1.05093	623.344	593.136
TUBB4B	0.969212	0.999979	0.991575	-0.0122062	-1.0085	622.932	628.225
SCD5	0.880817	0.999979	0.862214	-0.213882	-1.1598	617.01	715.611
LOC121469084	0.7208	0.999979	1.10255	0.140851	1.10255	614.263	557.127
P2RY1	0.994129	0.999979	1.00586	0.00843603	1.00586	609.722	606.167
ATP6V1B2	0.973065	0.999979	1.0328	0.0465565	1.0328	609.193	589.848
FBXO41	0.925064	0.999979	0.906551	-0.141541	-1.10308	607.172	669.76
CAMKK2	0.980051	0.999979	1.02255	0.0321779	1.02255	604.725	591.386
NSG1	0.957596	0.999979	0.948452	-0.0763535	-1.05435	603.522	636.323
AKAP5	0.846531	0.999979	1.03747	0.0530671	1.03747	602.117	580.371
CPE	0.982415	0.999979	0.978673	-0.0311011	-1.02179	601.005	614.102
CAMTA1	0.968699	0.999979	1.02681	0.0381639	1.02681	600.617	584.937
LRP1	0.918212	0.999979	0.904397	-0.144972	-1.10571	599.84	663.249
GAP43	0.983203	0.999979	1.01459	0.0208954	1.01459	590.673	582.18
YWHAB	0.99402	0.999979	0.990347	-0.0139939	-1.00975	589.148	594.891
DYNC1H1	0.937238	0.999979	1.07859	0.109142	1.07859	588.749	545.853
PDE2A	0.954612	0.999979	0.933919	-0.0986306	-1.07076	588.687	630.341
LOC100190505	0.720694	0.999979	1.14197	0.191529	1.14197	586.721	513.778
LOC100144431	0.956509	0.999979	1.05297	0.0744647	1.05297	586.424	556.924
ATP2B2	0.97178	0.999979	1.03387	0.0480532	1.03387	582.399	563.32
SPARC	0.960759	0.999979	1.028	0.0398387	1.028	580.178	564.376
NR2F2	0.949942	0.999979	0.936204	-0.0951053	-1.06814	580.08	619.609
RAB11B	0.983406	0.999979	1.01535	0.0219774	1.01535	579.176	570.42
PKM	0.932776	0.999979	0.913784	-0.130075	-1.09435	578.551	633.137
RGS4	0.958172	0.999979	0.947837	-0.0772892	-1.05503	578.267	610.091
APLP2	0.962248	0.999979	0.95482	-0.0666996	-1.04732	575.273	602.494
TMEM121B	0.874275	0.999979	1.14408	0.194187	1.14408	567.268	495.83
TTYH3	0.858264	0.999979	1.17779	0.236081	1.17779	566.323	480.835
SCN8A	0.974708	0.999979	0.968865	-0.0456331	-1.03214	565.841	584.025
BSN	0.957326	0.999979	0.938867	-0.091008	-1.06511	562.359	598.977
PLP1	0.951737	0.999979	1.02207	0.0314981	1.02207	561.913	549.778
CEND1	0.953143	0.999979	0.944641	-0.0821619	-1.0586	561.179	594.066
ATP2B4	0.901812	0.999979	0.883028	-0.179469	-1.13247	546.149	618.496
ASTN1	0.936991	0.999979	1.07082	0.0987165	1.07082	544.012	508.033
SLC6A17	0.962363	0.999979	0.965299	-0.0509527	-1.03595	543.923	563.476
PABPC1	0.901188	0.999979	1.12041	0.164021	1.12041	543.276	484.892
APC2	0.985686	0.999979	1.01102	0.0158073	1.01102	542.77	536.855
ABI2	0.900855	0.999979	1.12033	0.163921	1.12033	541.765	483.577
NAPB	0.98553	0.999979	0.981457	-0.0270028	-1.01889	538.215	548.383
PPIA	0.996928	0.999979	0.996255	-0.00541303	-1.00376	533.559	535.565
ADD2	0.844196	0.999979	0.82762	-0.27296	-1.20828	533.257	644.326
CPLX2	0.903674	0.999979	0.876085	-0.190857	-1.14144	531.477	606.65
SLC25A6	0.996703	0.999979	0.997212	-0.00402751	-1.0028	530.062	531.544
SYNGR1	0.98367	0.999979	1.01151	0.0165146	1.01151	527.445	521.442
PLEC	0.907305	0.999979	0.879982	-0.184455	-1.13639	520.438	591.419
NISCH	0.978861	0.999979	0.982322	-0.0257322	-1.018	519.821	529.176
PTPRS	0.942989	0.999979	0.931991	-0.101613	-1.07297	515.9	553.546
GNG3	0.976419	0.999979	1.02352	0.0335423	1.02352	514.485	502.661
SPOCK1	0.976631	0.999979	1.02977	0.0423213	1.02977	511.864	497.066
CACNA1E	0.902207	0.999979	0.887039	-0.17293	-1.12735	508.847	573.647
ATP5F1B	0.993426	0.999979	1.00645	0.00928266	1.00645	507.914	504.656
SEZ6	0.953304	0.999979	0.942171	-0.0859389	-1.06138	507.794	538.962
CLSTN3	0.996034	0.999979	0.996536	-0.00500637	-1.00348	507.361	509.125
AAK1	0.984028	0.999979	1.01712	0.0244891	1.01712	504.206	495.719
PGAM1	0.964105	0.999979	0.959945	-0.0589765	-1.04173	503.222	524.219
ATP1B3	0.99892	0.999979	0.998709	-0.00186417	-1.00129	502.85	503.5
LOC115491595	0.916686	0.999979	0.903263	-0.146782	-1.1071	496.783	549.987
UBE2QL1	0.992247	0.999979	1.00895	0.012853	1.00895	493.027	488.655
AGAP2	0.98769	0.999979	1.01591	0.0227672	1.01591	492.817	485.101
CBX6	0.976363	0.999979	1.02671	0.038023	1.02671	492.587	479.774
STXBP1	0.963395	0.999979	0.954684	-0.0669051	-1.04747	490.287	513.559
C1H11orf87	0.982535	0.999979	0.973035	-0.0394369	-1.02771	489.095	502.649
TNIK	0.921803	0.999979	0.910812	-0.134774	-1.09792	487.23	534.941
SYT16	0.981589	0.999979	0.969319	-0.0449564	-1.03165	486.652	502.056
MAPRE2	0.991729	0.999979	1.01178	0.0169025	1.01178	485.27	479.618
DDX5	0.982773	0.999979	0.980324	-0.02867	-1.02007	483.077	492.773
ARHGAP32	0.974768	0.999979	1.02054	0.0293308	1.02054	481.386	471.698
ARF3	0.970804	0.999979	0.964594	-0.0520067	-1.03671	480.039	497.66
LOC105760330	0.961518	0.999979	0.975583	-0.0356634	-1.02503	475.445	487.344
HLF	0.967135	0.999979	0.952454	-0.070279	-1.04992	475.157	498.877
BASP1	0.907499	0.999979	1.10533	0.144483	1.10533	473.051	427.971
RPH3A	0.922037	0.999979	0.909505	-0.136846	-1.0995	470.38	517.182
PTN	0.876115	0.999979	1.12224	0.166387	1.12224	469.909	418.723
PPP3R1	0.98941	0.999979	0.990487	-0.0137907	-1.0096	469.303	473.811
LOC115498155	0.959238	0.999979	0.940705	-0.0881855	-1.06303	463.331	492.536
RASGEF1A	0.967937	0.999979	0.946224	-0.0797465	-1.05683	460.13	486.28
ABR	0.918625	0.999979	1.09474	0.130589	1.09474	459.823	420.029
ATCAY	0.96992	0.999979	0.960683	-0.0578671	-1.04093	459.49	478.295
PTMA	0.82086	0.999979	0.816222	-0.292967	-1.22516	459.408	562.847
UBB	0.924244	0.999979	0.92012	-0.120106	-1.08681	459.384	499.265
ATP2B1	0.923463	0.999979	0.918981	-0.121894	-1.08816	458.027	498.407
RNF208	0.957694	0.999979	1.07288	0.101486	1.07288	456.753	425.727
ATF4	0.902212	0.999979	1.0558	0.0783327	1.0558	456.391	432.272
MAPK6	0.975366	0.999979	0.961292	-0.0569531	-1.04027	456.194	474.563
ADAM11	0.904338	0.999979	0.892637	-0.163855	-1.12028	454.164	508.79
TMEM151B	0.992852	0.999979	1.01116	0.0160115	1.01116	450.523	445.55
DOCK3	0.893222	0.999979	0.872173	-0.197314	-1.14656	448.218	513.909
SRSF6	0.88717	0.999979	0.891801	-0.165206	-1.12133	447.881	502.221
ATP1A1	0.952069	0.999979	0.930507	-0.103912	-1.07468	447.545	480.969
FAIM2	0.987308	0.999979	0.989419	-0.0153458	-1.01069	445.127	449.887
PLCB1	0.957931	0.999979	0.939062	-0.0907084	-1.06489	444.739	473.599
LOC101233925	0.930928	0.999979	1.0982	0.135135	1.0982	443.681	404.01
AP2A2	0.95757	0.999979	1.05303	0.0745439	1.05303	443.024	420.714
ATP6V0D1	0.966988	0.999979	0.960922	-0.0575095	-1.04067	441.739	459.704
DNAAF9	0.737041	0.999979	1.24617	0.317503	1.24617	441.248	354.082
DLG2	0.991697	0.999979	0.995723	-0.00618308	-1.00429	439.516	441.404
R3HDM1	0.928895	0.999979	0.926899	-0.109515	-1.07887	436.737	471.181
FKBP4	0.909492	0.999979	0.916575	-0.125675	-1.09102	436.219	475.923
GRIN2B	0.944166	0.999979	1.06807	0.0950097	1.06807	435.652	407.886
GRM3	0.982365	0.999979	0.978439	-0.0314456	-1.02204	433.768	443.326
YWHAQ	0.945214	0.999979	0.938572	-0.0914614	-1.06545	431.864	460.129
LOC100229373	0.840242	0.999979	1.05747	0.0806208	1.05747	431.048	407.621
CHP1	0.924291	0.999979	1.09856	0.135608	1.09856	430.378	391.767
LOC100190585	0.818432	0.999979	1.26005	0.333478	1.26005	429.925	341.198
KCNA2	0.849444	0.999979	0.834382	-0.26122	-1.19849	425.045	509.413
CACNB4	0.960798	0.999979	1.05352	0.0752187	1.05352	422.62	401.15
PPP2R2B	0.971132	0.999979	1.03198	0.0454108	1.03198	421.983	408.907
ATP6V0A1	0.952482	0.999979	1.05337	0.0750124	1.05337	421.167	399.828
ARPP19	0.800852	0.999979	0.955266	-0.0660251	-1.04683	421.027	440.743
GNG2	0.929507	0.999979	1.07122	0.0992607	1.07122	417.844	390.062
SPOCK2	0.922237	0.999979	0.922587	-0.116243	-1.08391	415.023	449.847
CRMP1	0.966529	0.999979	1.03566	0.050548	1.03566	410.907	396.759
PPP3CA	0.878108	0.999979	0.961143	-0.0571777	-1.04043	410.897	427.509
LOC100220051	0.989871	0.999979	0.989412	-0.0153573	-1.0107	406.764	411.117
NEUROD6	0.997988	0.999979	1.01401	0.0200755	1.01401	403.528	397.951
CDK17	0.965479	0.999979	0.96064	-0.0579316	-1.04097	402.686	419.185
MAPK1	0.98007	0.999979	1.02306	0.0328942	1.02306	401.955	392.893
NRN1	0.997706	0.999979	0.984704	-0.0222385	-1.01553	401.821	408.063
PGM2L1	0.9785	0.999979	1.01747	0.0249867	1.01747	400.224	393.352
ZBTB18	0.973245	0.999979	0.963964	-0.0529494	-1.03738	399.929	414.88
PODXL2	0.987391	0.999979	1.01997	0.0285241	1.01997	399.488	391.668
PLPPR4	0.96452	0.999979	0.958695	-0.0608568	-1.04309	398.617	415.792
TBR1	0.926125	0.999979	0.975735	-0.0354383	-1.02487	397.793	407.685
PTP4A1	0.889134	0.999979	1.13066	0.177162	1.13066	396.973	351.1
PRRC2B	0.97107	0.999979	1.03592	0.0509158	1.03592	396.935	383.17
ANP32E	0.98988	0.999979	1.01176	0.0168699	1.01176	396.678	392.067
TUBB3	0.911394	0.999979	1.10268	0.141008	1.10268	396.281	359.381
LOC100220416	0.529457	0.999979	0.83882	-0.253567	-1.19215	394.452	470.247
SNCB	0.974344	0.999979	0.972318	-0.0404992	-1.02847	393.306	404.503
ARPC5	0.997282	0.999979	1.00528	0.00760063	1.00528	392.89	390.825
STXBP5L	0.982316	0.999979	0.974616	-0.0370943	-1.02605	391.677	401.878
SCN3B	0.977422	0.999979	1.0258	0.0367489	1.0258	390.387	380.569
EPHA3	0.952641	0.999979	1.04813	0.0678189	1.04813	389.655	371.762
LOC115496993	0.81101	0.999979	0.968413	-0.0463062	-1.03262	389.161	401.854
SLC6A1	0.963946	0.999979	1.04604	0.0649331	1.04604	388.7	371.593
GRINA	0.924542	0.999979	0.914968	-0.128207	-1.09293	388.54	424.648
HPCAL1	0.984986	0.999979	0.964738	-0.0517908	-1.03655	388.088	402.273
HNRNPDL	0.976504	0.999979	0.976597	-0.0341649	-1.02396	386.696	395.963
PACSIN1	0.939185	0.999979	0.919154	-0.121621	-1.08796	385.651	419.572
MEF2A	0.885506	0.999979	1.13725	0.185554	1.13725	385.592	339.055
DCLK1	0.993001	0.999979	1.00274	0.00394814	1.00274	384.602	383.551
PFN2	0.991659	0.999979	0.988766	-0.0162992	-1.01136	384.435	388.803
SNCA	0.964269	0.999979	0.961421	-0.0567602	-1.04013	384.297	399.718
CACNG3	0.915292	0.999979	0.896599	-0.157465	-1.11533	383.78	428.04
PPFIBP1	0.954588	0.999979	0.946064	-0.0799898	-1.05701	383.333	405.187
SCAMP5	0.867207	0.999979	0.963288	-0.0539602	-1.03811	383.148	397.75
SPON1	0.906954	0.999979	1.10898	0.149227	1.10898	382.258	344.694
TSC22D1	0.998665	0.999979	1.0036	0.00518328	1.0036	380.712	379.347
NCAM1	0.941017	0.999979	1.06237	0.0872896	1.06237	380.396	358.063
IQSEC1	0.956779	0.999979	0.94537	-0.0810484	-1.05779	380.059	402.021
CNKSR2	0.581577	0.999979	0.901267	-0.149974	-1.10955	378.724	420.213
PPP2R1A	0.985146	0.999979	1.01694	0.0242406	1.01694	378.218	371.916
SYN2	0.986953	0.999979	1.00691	0.00993187	1.00691	376.914	374.328
RAB39B	0.990057	0.999979	0.985176	-0.021547	-1.01505	376.89	382.561
AP2B1	0.992171	0.999979	1.00787	0.0113094	1.00787	376.742	373.801
SOGA3	0.947823	0.999979	0.943292	-0.0842233	-1.06012	375.081	397.629
PLXNA1	0.900691	0.999979	1.12569	0.170815	1.12569	375.057	333.179
RASGRF1	0.915525	0.999979	0.899781	-0.152354	-1.11138	373.744	415.373
GRIA1	0.944935	0.999979	0.937787	-0.0926684	-1.06634	373.615	398.401
LMO3	0.941847	0.999979	1.0652	0.0911195	1.0652	372.123	349.347
ADAP1	0.567246	0.999979	0.941586	-0.0868358	-1.06204	371.824	394.892
TMOD2	0.98083	0.999979	0.975965	-0.0350986	-1.02463	370.974	380.11
MARCKS	0.958732	0.999979	0.956859	-0.0636215	-1.04509	370.305	387
ADGRB2	0.962565	0.999979	0.959043	-0.060333	-1.04271	369.892	385.689
TACC1	0.928515	0.999979	0.914658	-0.128696	-1.0933	369.144	403.587
NKAIN4	0.775773	0.999979	1.30696	0.386219	1.30696	368.772	282.159
TSPAN3	0.965906	0.999979	0.961219	-0.0570624	-1.04035	368.767	383.645
DYNLL2	0.969605	0.999979	0.967155	-0.0481813	-1.03396	367.801	380.291
PPP2CB	0.956888	0.999979	1.04861	0.0684768	1.04861	367.129	350.11
GPM6A	0.991237	0.999979	0.989543	-0.0151654	-1.01057	366.656	370.53
ATP6V1F	0.937466	0.999979	1.05972	0.0836862	1.05972	365.906	345.285
LOC100190699	0.999146	0.999979	1.00489	0.00703074	1.00489	364.988	363.214
SEZ6L	0.990178	0.999979	0.985729	-0.0207367	-1.01448	364.436	369.712
HSPA4L	0.754477	0.999979	0.945424	-0.0809662	-1.05773	362.593	383.524
RPL10	0.853297	0.999979	1.16979	0.226252	1.16979	362.357	309.762
YWHAG	0.917834	0.999979	1.09321	0.12857	1.09321	361.316	330.509
CRACD	0.991884	0.999979	1.0102	0.0146453	1.0102	360.514	356.873
FAM163B	0.961936	0.999979	1.04021	0.0568749	1.04021	359.442	345.547
DYRK4	0.938818	0.999979	0.927055	-0.109273	-1.07868	357.619	385.758
ELMO1	0.941612	0.999979	1.07013	0.097788	1.07013	356.31	332.959
ITM2A	0.98832	0.999979	1.01268	0.018177	1.01268	355.7	351.247
CIT	0.923637	0.999979	0.973566	-0.0386495	-1.02715	354.772	364.405
GPR37L1	0.772651	0.999979	1.11618	0.158571	1.11618	354.758	317.832
RAB14	0.954589	0.999979	1.05161	0.072604	1.05161	353.409	336.063
LOC115498117	0.930884	0.999979	0.919295	-0.1214	-1.08779	352.401	383.338
AGAP3	0.944806	0.999979	0.935403	-0.09634	-1.06906	352.183	376.504
NECTIN1	0.853004	0.999979	1.17403	0.231472	1.17403	350.479	298.526
TMEM158	0.965367	0.999979	1.04401	0.0621377	1.04401	350.153	335.392
TLE5	0.919691	0.999979	0.909931	-0.136171	-1.09898	346.581	380.887
RPL5	0.988834	0.999979	0.995653	-0.00628572	-1.00437	344.942	346.449
CYFIP2	0.966349	0.999979	1.03723	0.0527399	1.03723	344.913	332.532
SV2A	0.966192	0.999979	0.958801	-0.0606966	-1.04297	343.93	358.708
SKP1	0.833212	0.999979	1.04884	0.0687917	1.04884	341.34	325.446
KIAA1549L	0.994436	0.999979	0.990624	-0.0135904	-1.00946	339.806	343.022
LBHD2	0.991832	0.999979	0.992246	-0.0112304	-1.00781	338.868	341.516
DNAJC5	0.99385	0.999979	0.976531	-0.0342622	-1.02403	338.178	346.305
LOC100227273	0.845307	0.999979	1.06816	0.0951282	1.06816	336.881	315.384
CORO1C	0.937594	0.999979	1.07151	0.0996388	1.07151	336.112	313.682
PAFAH1B1	0.990305	0.999979	1.00343	0.0049347	1.00343	335.191	334.046
EHD3	0.983679	0.999979	1.02394	0.034126	1.02394	334.824	326.997
GRIA3	0.929386	0.999979	0.917072	-0.124893	-1.09043	332.881	362.982
LOC100226456	0.956137	0.999979	1.05126	0.0721252	1.05126	331.114	314.967
DLGAP4	0.918129	0.999979	0.910872	-0.13468	-1.09785	330.311	362.632
BACE1	0.93162	0.999979	0.928932	-0.106355	-1.0765	329.735	354.961
DDX17	0.968361	0.999979	0.992708	-0.0105582	-1.00735	329.487	331.907
MTPN	0.965626	0.999979	0.958356	-0.0613669	-1.04345	328.865	343.155
PLPP4	0.983201	0.999979	1.02982	0.042398	1.02982	328.805	319.283
VAPB	0.978237	0.999979	1.02219	0.0316565	1.02219	328.523	321.393
SGTB	0.943009	0.999979	1.0207	0.0295554	1.0207	328.131	321.477
GOT2	0.959187	0.999979	1.04292	0.0606336	1.04292	327.278	313.808
ENO1	0.949431	0.999979	1.05465	0.0767703	1.05465	327.152	310.198
ACTR1A	0.922716	0.999979	1.0369	0.0522715	1.0369	326.757	315.13
DNAJC7	0.962559	0.999979	0.956097	-0.0647715	-1.04592	326.288	341.271
PRRC2C	0.880599	0.999979	0.944884	-0.0817906	-1.05833	324.832	343.78
PHACTR1	0.988376	0.999979	1.01343	0.0192436	1.01343	324.096	319.802
FMNL1	0.866917	0.999979	0.86962	-0.201543	-1.14993	323.866	372.423
LOC100225836	0.978013	0.999979	0.975944	-0.0351302	-1.02465	323.471	331.445
MEF2D	0.955623	0.999979	0.941667	-0.0867119	-1.06195	322.933	342.938
HAGH	0.904224	0.999979	1.12369	0.168249	1.12369	322.676	287.156
CLTB	0.986718	0.999979	1.01592	0.0227872	1.01592	321.594	316.554
GRIA2	0.959068	0.999979	0.95233	-0.0704659	-1.05006	321.39	337.477
RGS8	0.991419	0.999979	0.980064	-0.0290524	-1.02034	319.823	326.328
SCG3	0.925064	0.999979	1.0778	0.108089	1.0778	319.515	296.451
MPPED1	0.905601	0.999979	1.10008	0.137608	1.10008	318.984	289.964
TRIM9	0.897005	0.999979	0.908964	-0.137705	-1.10015	318.727	350.649
CTSB	0.891428	0.999979	0.883255	-0.179098	-1.13218	318.1	360.145
LOC121468064	0.846005	0.999979	1.18497	0.244845	1.18497	317.405	267.86
LOC100222254	0.943137	0.999979	1.06937	0.0967583	1.06937	317.176	296.601
RAB10	0.956023	0.999979	1.04711	0.0664167	1.04711	316.925	302.665
LDHB	0.929925	0.999979	0.92433	-0.113521	-1.08187	316.614	342.534
RPS6	0.615733	0.999979	1.43443	0.520481	1.43443	315.782	220.144
PRR7	0.922818	0.999979	0.916582	-0.125664	-1.09101	315.775	344.514
FEZ1	0.966824	0.999979	0.96312	-0.0542132	-1.03829	314.777	326.83
ACO2	0.994156	0.999979	0.995773	-0.00611169	-1.00425	314.536	315.872
SLC7A5	0.902055	0.999979	1.11214	0.153343	1.11214	314.509	282.795
RAP2A	0.998469	0.999979	0.99992	-0.000115393	-1.00008	313.903	313.928
RPS3A	0.946212	0.999979	1.06527	0.0912207	1.06527	313.457	294.25
MEGF9	0.909511	0.999979	0.890354	-0.167549	-1.12315	313.394	351.988
ABAT	0.943559	0.999979	1.07183	0.100071	1.07183	313.091	292.11
AGT	0.99307	0.999979	0.993093	-0.00999906	-1.00695	311.995	314.165
STMN4	0.891806	0.999979	1.12392	0.168543	1.12392	311.946	277.551
SCOC	0.990779	0.999979	0.989419	-0.0153466	-1.01069	311.381	314.71
ATP6V1A	0.902418	0.999979	1.10778	0.147676	1.10778	311.213	280.933
BRINP1	0.965732	0.999979	1.04026	0.0569382	1.04026	310.905	298.874
MDH1	0.901979	0.999979	1.11465	0.156596	1.11465	310.014	278.125
C1QTNF4	0.807819	0.999979	1.21186	0.277217	1.21186	309.607	255.481
KLC1	0.954997	0.999979	1.05112	0.0719275	1.05112	309.477	294.426
TPT1	0.953978	0.999979	1.05797	0.0812941	1.05797	308.734	291.818
NCAN	0.980813	0.999979	0.979823	-0.0294063	-1.02059	308.538	314.892
KIF1B	0.993915	0.999979	1.00533	0.00766821	1.00533	307.942	306.31
RPL4	0.951452	0.999979	1.06096	0.0853729	1.06096	307.624	289.948
CHGA	0.875965	0.999979	0.877689	-0.188218	-1.13936	306.592	349.317
RNF10	0.992147	0.999979	0.989113	-0.0157921	-1.01101	305.953	309.32
KCNQ2	0.935299	0.999979	1.07781	0.1081	1.07781	305.928	283.842
HERC2	0.942396	0.999979	0.938211	-0.0920163	-1.06586	305.171	325.269
LURAP1	0.826171	0.999979	1.21999	0.286867	1.21999	304.491	249.585
ACVR2A	0.917575	0.999979	1.0935	0.128951	1.0935	303.65	277.687
NDRG3	0.9983	0.999979	1.00345	0.00496727	1.00345	302.969	301.927
HIVEP2	0.934954	0.999979	0.929557	-0.105384	-1.07578	302.954	325.913
PRKAR1B	0.977335	0.999979	1.01197	0.0171616	1.01197	302.848	299.267
PEBP1	0.762873	0.999979	0.90148	-0.149633	-1.10929	302.594	335.664
MRAS	0.912286	0.999979	1.09391	0.1295	1.09391	302.084	276.15
PTPRN	0.693872	0.999979	0.862538	-0.21334	-1.15937	301.294	349.311
HNRNPA3	0.999273	0.999979	0.997855	-0.00309727	-1.00215	300.987	301.634
DBN1	0.97438	0.999979	1.02878	0.0409301	1.02878	300.483	292.078
LOC100190507	0.386731	0.999979	0.854672	-0.226558	-1.17004	299.615	350.562
VSTM2L	0.916641	0.999979	0.91018	-0.135776	-1.09868	299.479	329.033
RAC1	0.962643	0.999979	0.960095	-0.0587516	-1.04156	299.278	311.717
EPAS1	0.984172	0.999979	0.990968	-0.01309	-1.00911	298.157	300.874
ST8SIA3	0.98509	0.999979	0.981473	-0.0269795	-1.01888	297.565	303.182
KCNG1	0.983544	0.999979	0.981912	-0.0263337	-1.01842	297.174	302.649
ATP6V1G1	0.939934	0.999979	1.08164	0.113217	1.08164	296.501	274.122
TIMP2	0.958188	0.999979	0.951343	-0.0719618	-1.05115	296.491	311.655
MAP6	0.837263	0.999979	1.1684	0.224531	1.1684	296.426	253.703
SERBP1	0.934513	0.999979	1.0731	0.101784	1.0731	296.346	276.159
CALR	0.869574	0.999979	0.878912	-0.18621	-1.13777	296.295	337.116
TRIO	0.827337	0.999979	1.21177	0.277117	1.21177	295.333	243.72
BMERB1	0.95655	0.999979	1.04014	0.056772	1.04014	295.28	283.886
RAB1A	0.978948	0.999979	1.02106	0.0300646	1.02106	295.274	289.184
EIF5	0.97198	0.999979	0.970815	-0.0427312	-1.03006	295.149	304.022
GSK3B	0.914983	0.999979	1.03082	0.043794	1.03082	294.327	285.526
ASIC3	0.979949	0.999979	0.984295	-0.0228376	-1.01596	292.786	297.458
ACAP3	0.976084	0.999979	0.969583	-0.044564	-1.03137	291.964	301.124
ENO2	0.859031	0.999979	0.845779	-0.241648	-1.18234	291.908	345.135
HSPH1	0.944645	0.999979	0.977027	-0.0335299	-1.02351	291.626	298.483
NCKIPSD	0.951738	0.999979	1.05072	0.0713801	1.05072	290.994	276.947
MAP1LC3B	0.97281	0.999979	0.96998	-0.0439734	-1.03095	290.607	299.601
NFIA	0.996703	0.999979	1.00068	0.00098012	1.00068	290.431	290.234
CLTC	0.968711	0.999979	0.964373	-0.0523362	-1.03694	289.797	300.503
TENM2	0.910692	0.999979	0.901728	-0.149236	-1.10898	289.778	321.358
PTPRT	0.991179	0.999979	0.996625	-0.00487756	-1.00339	288.788	289.766
PITPNC1	0.924821	0.999979	1.07188	0.100138	1.07188	287.786	268.488
NHSL2	0.925735	0.999979	0.912093	-0.132747	-1.09638	287.352	315.047
GRK3	0.984769	0.999979	0.975297	-0.0360863	-1.02533	287.261	294.537
RBFOX2	0.972714	0.999979	0.969223	-0.0450988	-1.03175	286.927	296.038
FGF12	0.902591	0.999979	0.895254	-0.159632	-1.117	286.716	320.262
GGACT	0.858671	0.999979	1.18575	0.245798	1.18575	286.139	241.315
RUFY3	0.991546	0.999979	1.00793	0.0113926	1.00793	286.105	283.855
CELF2	0.916873	0.999979	0.908906	-0.137798	-1.10022	285.495	314.108
SRSF4	0.948892	0.999979	0.950639	-0.073031	-1.05192	285.439	300.26
MAPK10	0.856904	0.999979	1.15205	0.204205	1.15205	284.167	246.661
ESAM	0.850163	0.999979	1.17911	0.237694	1.17911	284.136	240.975
SRGAP3	0.958528	0.999979	1.04798	0.0676071	1.04798	283.283	270.314
MYL6	0.96397	0.999979	0.960536	-0.0580882	-1.04109	283.19	294.824
WNK3	0.927634	0.999979	0.904226	-0.145245	-1.10592	283.174	313.167
SLC25A3	0.912469	0.999979	1.09367	0.129183	1.09367	282.608	258.402
HNRNPA2B1	0.949803	0.999979	0.945127	-0.08142	-1.05806	282.065	298.442
UNC13A	0.947885	0.999979	0.944038	-0.0830836	-1.05928	281.675	298.373
TPI1	0.988621	0.999979	1.00695	0.00999059	1.00695	281.275	279.334
CPLX1	0.936537	0.999979	0.922564	-0.116278	-1.08394	281.154	304.752
LOC100229925	0.930373	0.999979	0.923539	-0.114755	-1.08279	279.915	303.09
ATP2B3	0.883999	0.999979	0.874469	-0.193522	-1.14355	279.855	320.029
C2H6orf62	0.986135	0.999979	0.97059	-0.0430668	-1.0303	279.223	287.684
HNRNPH1	0.992298	0.999979	1.01042	0.0149553	1.01042	279.099	276.22
PITPNA	0.963945	0.999979	1.04139	0.0585124	1.04139	278.893	267.808
SMARCA1	0.96605	0.999979	0.947046	-0.0784934	-1.05591	278.839	294.431
TP53I11	0.951352	0.999979	1.05229	0.0735282	1.05229	278.194	264.371
FOXG1	0.993767	0.999979	1.01479	0.0211823	1.01479	277.945	273.894
TEF	0.960217	0.999979	0.955325	-0.0659364	-1.04676	277.669	290.654
CIRBP	0.937135	0.999979	1.0761	0.10581	1.0761	277.279	257.671
KCTD2	0.921973	0.999979	0.914978	-0.128191	-1.09292	276.258	301.928
CTXN1	0.859164	0.999979	0.854384	-0.227044	-1.17043	274.6	321.401
RPL6	0.992158	0.999979	1.01666	0.0238327	1.01666	274.061	269.571
ATRX	0.794417	0.999979	0.971734	-0.0413663	-1.02909	273.957	281.926
SLC22A23	0.955361	0.999979	1.05021	0.0706799	1.05021	273.683	260.598
MAP2K1	0.966444	0.999979	0.965556	-0.0505679	-1.03567	273.091	282.833
EML6	0.913718	0.999979	1.10863	0.148783	1.10863	272.926	246.182
ATG9A	0.990912	0.999979	1.00977	0.0140242	1.00977	272.701	270.062
EIF1	0.912312	0.999979	0.962422	-0.0552584	-1.03905	272.643	283.289
TOM1L2	0.968007	0.999979	1.02996	0.0425869	1.02996	272.473	264.547
LOC100217927	0.969625	0.999979	1.03483	0.0493898	1.03483	272.196	263.036
CLASP2	0.968637	0.999979	1.03795	0.0537415	1.03795	272.099	262.15
SDC3	0.92246	0.999979	1.07225	0.100636	1.07225	272.044	253.714
RAB7A	0.984937	0.999979	1.01531	0.0219139	1.01531	271.921	267.822
LOC100231812	0.92556	0.999979	0.922063	-0.117063	-1.08452	271.856	294.834
PPFIA4	0.998146	0.999979	1.00174	0.00250992	1.00174	271.631	271.159
TMEM63B	0.916477	0.999979	0.919423	-0.121199	-1.08764	271.603	295.405
RAP1GAP2	0.975046	0.999979	0.936046	-0.0953492	-1.06832	270.924	289.435
CADM1	0.993232	0.999979	1.0075	0.0107838	1.0075	270.696	268.68
CNTN4	0.928575	0.999979	1.08141	0.112916	1.08141	269.51	249.221
ARL6IP1	0.989514	0.999979	0.991479	-0.0123465	-1.00859	269.165	271.478
ZNRF1	0.951651	0.999979	0.942246	-0.0858245	-1.06129	269.052	285.543
TYRO3	0.967773	0.999979	0.951731	-0.0713742	-1.05072	268.916	282.555
STMN2	0.911474	0.999979	1.07665	0.106555	1.07665	268.848	249.707
SRSF11	0.894778	0.999979	0.887515	-0.172156	-1.12674	268.595	302.637
RPS8	0.964578	0.999979	1.04367	0.0616652	1.04367	268.272	257.047
MAPK8IP3	0.924644	0.999979	0.919089	-0.121723	-1.08803	267.786	291.36
RASL10B	0.973206	0.999979	1.0259	0.0368891	1.0259	267.772	261.012
ATP6AP2	0.903707	0.999979	1.10819	0.148208	1.10819	267.521	241.403
RAB6A	0.982739	0.999979	1.00505	0.00726667	1.00505	266.592	265.253
YBX1	0.785082	0.999979	1.22767	0.295918	1.22767	266.566	217.132
LOC100190483	0.970754	0.999979	0.984021	-0.0232393	-1.01624	266.52	270.848
SRSF5	0.880166	0.999979	0.885055	-0.176161	-1.12987	265.695	300.201
LOC100227480	0.987107	0.999979	1.01139	0.0163337	1.01139	265.561	262.572
LOC100226286	0.981688	0.999979	0.989533	-0.0151805	-1.01058	265.471	268.279
CACNA1A	0.983148	0.999979	0.979289	-0.0301933	-1.02115	264.96	270.564
NELL1	0.9939	0.999979	0.985673	-0.0208194	-1.01454	264.921	268.771
KCNT1	0.937258	0.999979	1.07323	0.101959	1.07323	264.561	246.509
RBFOX1	0.940698	0.999979	0.935283	-0.0965244	-1.06919	264.37	282.663
ADD1	0.969	0.999979	1.04077	0.0576451	1.04077	263.856	253.521
NMNAT2	0.993656	0.999979	0.991496	-0.0123211	-1.00858	263.773	266.036
SMPD3	0.937488	0.999979	1.0698	0.0973454	1.0698	263.552	246.356
GLS	0.879832	0.999979	0.875884	-0.191188	-1.1417	263.551	300.897
TANC2	0.980392	0.999979	0.979669	-0.0296331	-1.02075	263.252	268.715
TBC1D9	0.955507	0.999979	1.04783	0.0674107	1.04783	262.679	250.688
RPSA	0.832236	0.999979	1.22665	0.294724	1.22665	262.481	213.982
PINK1	0.0989298	0.999979	1.27804	0.353933	1.27804	262.022	205.018
BTBD3	0.875516	0.999979	0.868611	-0.203218	-1.15126	261.861	301.471
NRXN3	0.99321	0.999979	0.990502	-0.0137681	-1.00959	261.105	263.608
CSNK1A1	0.959321	0.999979	1.04709	0.0663839	1.04709	260.522	248.806
CAMK4	0.981415	0.999979	0.99263	-0.0106719	-1.00742	260.028	261.959
SLC4A10	0.980184	0.999979	0.967115	-0.04824	-1.034	259.576	268.403
ANKRD11	0.876933	0.999979	1.05631	0.0790325	1.05631	259.554	245.718
SF3B1	0.933376	0.999979	0.935152	-0.0967272	-1.06934	259.46	277.452
MAP4	0.937465	0.999979	0.928358	-0.107247	-1.07717	259.455	279.478
GLUD1	0.993795	0.999979	1.00248	0.0035773	1.00248	258.705	258.064
HSPA5	0.817991	0.999979	0.830213	-0.268447	-1.20451	258.149	310.943
RGS16	0.921822	0.999979	0.912424	-0.132224	-1.09598	257.989	282.751
JPH3	0.943317	0.999979	0.937394	-0.0932719	-1.06679	257.921	275.146
SERF2	0.738423	0.999979	0.897743	-0.155626	-1.1139	257.529	286.862
NTRK2	0.766437	0.999979	1.27948	0.355555	1.27948	257.455	201.218
LOC115496992	0.971605	0.999979	0.974073	-0.0378987	-1.02662	257.441	264.293
NLGN4X	0.909461	0.999979	1.10316	0.141637	1.10316	257.193	233.143
KCNJ10	0.903575	0.999979	1.1152	0.157307	1.1152	257.039	230.486
TMEM59L	0.917875	0.999979	0.90682	-0.141111	-1.10275	256.937	283.338
RTN3	0.976157	0.999979	0.98014	-0.0289399	-1.02026	256.851	262.055
BDH1	0.955513	0.999979	0.948151	-0.076812	-1.05468	256.472	270.497
KIF3C	0.902536	0.999979	0.89132	-0.165985	-1.12193	256.172	287.408
FAXC	0.97999	0.999979	1.01212	0.0173738	1.01212	256.049	252.984
MTSS2	0.725317	0.999979	0.885126	-0.176046	-1.12978	255.92	289.134
CDC42	0.956938	0.999979	1.04522	0.0638048	1.04522	255.871	244.801
LOC100220017	0.845996	0.999979	0.85403	-0.227642	-1.17092	255.787	299.506
GRIN2A	0.948547	0.999979	1.06914	0.0964494	1.06914	255.636	239.105
CTNNB1	0.928285	0.999979	1.07589	0.105533	1.07589	255.46	237.44
GNA11	0.985369	0.999979	1.00456	0.00656809	1.00456	255.321	254.161
LOC121468908	0.926254	0.999979	0.943358	-0.0841231	-1.06004	255.283	270.611
EXTL3	0.86918	0.999979	1.15085	0.202705	1.15085	254.967	221.546
EDIL3	0.986879	0.999979	1.00201	0.00289344	1.00201	254.84	254.329
SGIP1	0.992879	0.999979	1.00325	0.00468269	1.00325	254.782	253.956
ATP2A3	0.979167	0.999979	0.952699	-0.0699078	-1.04965	254.649	267.293
PPME1	0.954795	0.999979	0.950165	-0.0737497	-1.05245	254.464	267.811
PPP1CB	0.979095	0.999979	0.970334	-0.0434461	-1.03057	254.212	261.984
PITPNM2	0.945684	0.999979	0.941452	-0.0870399	-1.06219	254.157	269.962
TF	0.823844	0.999979	1.29937	0.377814	1.29937	253.224	194.882
DLG4	0.931472	0.999979	0.932465	-0.100879	-1.07243	252.837	271.149
ACOT7	0.949269	0.999979	1.05574	0.0782569	1.05574	252.621	239.283
HSP90B1	0.811822	0.999979	0.864202	-0.210559	-1.15714	252.07	291.679
ATP5F1A	0.220702	0.999979	1.39317	0.478374	1.39317	251.733	180.691
OTULIN	0.996195	0.999979	1.0075	0.0107775	1.0075	251.298	249.427
SRPK2	0.9965	0.999979	0.995021	-0.00720179	-1.005	251.134	252.39
EPS15	0.950457	0.999979	1.05683	0.0797496	1.05683	251.106	237.602
GPR158	0.930963	0.999979	1.07679	0.106739	1.07679	250.961	233.064
FLRT2	0.873021	0.999979	0.876455	-0.190248	-1.14096	250.944	286.317
LRRC73	0.883779	0.999979	1.13278	0.179865	1.13278	250.465	221.107
CD81	0.96562	0.999979	1.03831	0.0542404	1.03831	250.408	241.168
NEFL	0.949788	0.999979	1.05834	0.0818026	1.05834	250.108	236.321
MMD	0.961288	0.999979	0.981982	-0.0262322	-1.01835	249.791	254.375
G3BP2	0.97318	0.999979	0.970023	-0.043909	-1.0309	249.721	257.438
MAP7D2	0.983923	0.999979	1.011	0.015782	1.011	249.705	246.988
SEPTIN7	0.961404	0.999979	0.959536	-0.0595914	-1.04217	248.544	259.026
MAPRE3	0.877336	0.999979	0.863536	-0.211672	-1.15803	248.485	287.753
LOC100221700	0.826554	0.999979	1.2101	0.275129	1.2101	248.185	205.095
CADM2	0.981972	0.999979	0.983769	-0.023609	-1.0165	247.878	251.967
LOC121469711	0.988857	0.999979	1.01561	0.0223433	1.01561	247.859	244.05
MYO5A	0.916949	0.999979	0.917274	-0.124575	-1.09019	247.715	270.056
YPEL1	0.988419	0.999979	1.00002	2.55264e-05	1.00002	247.475	247.471
LOC100221185	0.989135	0.999979	1.02178	0.031089	1.02178	246.642	241.384
LOC116806620	0.902953	0.999979	0.870458	-0.200153	-1.14882	246.498	283.183
KIFAP3	0.931919	0.999979	1.07798	0.108328	1.07798	246.293	228.477
ETNK1	0.97333	0.999979	1.02824	0.0401792	1.02824	246.115	239.355
LOC100190249	0.860892	0.999979	0.853651	-0.228282	-1.17144	245.059	287.072
HS6ST1	0.843465	0.999979	1.16733	0.223218	1.16733	244.949	209.836
LOC100225265	0.917074	0.999979	0.902111	-0.148623	-1.10851	244.889	271.462
KMT2C	0.986612	0.999979	1.02363	0.0336938	1.02363	244.791	239.14
ELAVL3	0.998241	0.999979	1.00112	0.00161968	1.00112	244.74	244.466
SCN2B	0.935586	0.999979	0.925559	-0.111604	-1.08043	244.359	264.013
LOC100221324	0.993145	0.999979	1.00859	0.0123338	1.00859	244.341	242.261
ABCA3	0.97322	0.999979	1.02883	0.0410005	1.02883	243.852	237.019
CHD3	0.936561	0.999979	0.920855	-0.118955	-1.08595	243.781	264.733
SON	0.972031	0.999979	1.03093	0.04395	1.03093	243.769	236.455
NTRK3	0.937469	0.999979	0.930035	-0.104643	-1.07523	243.518	261.838
ABCG4	0.979507	0.999979	1.00048	0.000692217	1.00048	243.444	243.327
ITFG1	0.95035	0.999979	1.05599	0.078602	1.05599	243.348	230.444
NLGN3	0.998458	0.999979	1.00627	0.00902163	1.00627	243.041	241.526
PEX5L	0.898307	0.999979	0.892048	-0.164806	-1.12102	241.27	270.467
OXR1	0.961168	0.999979	0.950283	-0.0735714	-1.05232	239.868	252.417
PLD1	0.979425	0.999979	1.02559	0.0364482	1.02559	239.312	233.342
RACK1	0.999713	0.999979	1.00127	0.00182631	1.00127	239.075	238.773
CTNNA2	0.961277	0.999979	1.03763	0.0532956	1.03763	238.984	230.316
MORF4L1	0.982534	0.999979	1.01687	0.0241406	1.01687	238.79	234.828
NSMF	0.863375	0.999979	0.86015	-0.21734	-1.16259	237.922	276.605
CAP1	0.964174	0.999979	1.0399	0.0564512	1.0399	237.817	228.692
TPM3	0.968659	0.999979	1.03201	0.0454629	1.03201	237.731	230.356
SNAP91	0.929763	0.999979	0.920981	-0.118757	-1.0858	237.067	257.407
TMED4	0.883231	0.999979	0.864725	-0.209686	-1.15644	236.916	273.978
CADPS	0.955968	0.999979	1.04436	0.0626131	1.04436	236.893	226.831
RPLP1	0.966112	0.999979	1.01757	0.0251218	1.01757	236.889	232.8
GABRA2	0.987714	0.999979	0.99647	-0.00510227	-1.00354	236.808	237.647
CHCHD2	0.981801	0.999979	1.02065	0.0294917	1.02065	236.55	231.764
CNTN1	0.910103	0.999979	1.09687	0.133397	1.09687	235.721	214.903
AATK	0.987038	0.999979	0.982662	-0.0252323	-1.01764	235.377	239.53
ZC3H11A	0.978773	0.999979	0.979512	-0.029865	-1.02092	235.183	240.103
PTPRA	0.971443	0.999979	0.965501	-0.0506503	-1.03573	234.883	243.276
SLC1A3	0.973691	0.999979	0.970676	-0.0429376	-1.03021	234.761	241.853
CACNB3	0.945507	0.999979	1.05875	0.0823594	1.05875	234.693	221.67
TNRC18	0.99278	0.999979	0.997362	-0.00381031	-1.00264	234.491	235.111
GFPT1	0.838111	0.999979	0.832378	-0.26469	-1.20138	234.451	281.664
SLC6A8	0.974857	0.999979	0.962553	-0.0550621	-1.0389	234.281	243.396
KLHDC2	0.906502	0.999979	0.962012	-0.0558739	-1.03949	234.131	243.377
PPP3CC	0.917314	0.999979	0.918395	-0.122814	-1.08886	233.986	254.777
PGK1	0.971474	0.999979	0.97444	-0.0373544	-1.02623	233.888	240.023
NCOR2	0.994623	0.999979	0.997986	-0.00290796	-1.00202	233.852	234.324
SNX12	0.954646	0.999979	0.953638	-0.0684861	-1.04862	233.643	245.002
SMARCA4	0.936126	0.999979	1.0567	0.0795598	1.0567	233.379	220.857
FBXO31	0.920542	0.999979	1.08516	0.117906	1.08516	233.168	214.87
PCP4	0.996294	0.999979	0.972434	-0.0403271	-1.02835	232.958	239.562
CISD1	0.998312	0.999979	0.995648	-0.0062922	-1.00437	232.936	233.954
GABRB2	0.994071	0.999979	0.983239	-0.0243859	-1.01705	232.601	236.566
EPB41L1	0.967338	0.999979	1.03599	0.0510055	1.03599	232.484	224.408
TMEM169	0.907459	0.999979	0.890709	-0.166974	-1.1227	232.192	260.683
FMN2	0.981176	0.999979	1.02402	0.0342473	1.02402	232.006	226.563
TNK2	0.919771	0.999979	0.904449	-0.144889	-1.10565	231.747	256.23
SRSF1	0.863045	0.999979	0.873484	-0.195146	-1.14484	231.688	265.246
EIF4H	0.941506	0.999979	1.0619	0.0866499	1.0619	230.576	217.135
CYCS	0.934094	0.999979	0.934756	-0.0973386	-1.0698	230.447	246.532
VDAC2	0.634166	0.999979	1.10376	0.142431	1.10376	230.383	208.725
CDC37	0.987943	0.999979	0.981339	-0.027176	-1.01902	230.342	234.722
SSBP3	0.89713	0.999979	1.11757	0.160368	1.11757	229.68	205.517
PCDH1	0.926658	0.999979	0.907906	-0.139385	-1.10144	229.494	252.773
HPCAL4	0.894668	0.999979	0.893229	-0.162899	-1.11953	229.4	256.821
CHL1	0.966558	0.999979	1.03799	0.053791	1.03799	229.287	220.895
GAD2	0.989317	0.999979	0.980602	-0.0282609	-1.01978	229.191	233.725
LOC101233722	0.946554	0.999979	1.0589	0.0825675	1.0589	228.967	216.231
PITPNM3	0.9511	0.999979	0.932731	-0.100467	-1.07212	228.254	244.716
MAPK8IP1	0.970873	0.999979	0.973435	-0.0388437	-1.02729	228.08	234.304
CAMK2N2	0.894349	0.999979	0.886997	-0.172999	-1.1274	228.023	257.073
DNAJC6	0.994484	0.999979	0.984092	-0.0231343	-1.01616	227.962	231.647
RHOA	0.968028	0.999979	1.03637	0.0515325	1.03637	227.693	219.703
LOC100224567	0.93642	0.999979	0.930017	-0.104671	-1.07525	227.512	244.632
KLC4	0.977111	0.999979	1.0017	0.00244481	1.0017	227.006	226.621
PPP3CB	0.953028	0.999979	0.947673	-0.0775391	-1.05522	226.907	239.436
AGRN	0.977056	0.999979	0.976061	-0.0349572	-1.02453	226.034	231.578
WBP2	0.990104	0.999979	0.994196	-0.00839836	-1.00584	225.624	226.941
DCTN1	0.976234	0.999979	0.975085	-0.0364006	-1.02555	225.512	231.274
ERP29	0.928615	0.999979	0.931892	-0.101765	-1.07309	225.38	241.853
BZW1	0.929252	0.999979	1.0775	0.107687	1.0775	225.249	209.048
ARRB1	0.99666	0.999979	0.994932	-0.00732958	-1.00509	224.938	226.084
NEFH	0.908885	0.999979	1.12294	0.167286	1.12294	224.899	200.276
WDFY3	0.948301	0.999979	1.06477	0.0905384	1.06477	223.82	210.206
SPHKAP	0.990872	0.999979	1.01758	0.0251389	1.01758	223.74	219.875
RUSC2	0.968417	0.999979	1.02914	0.0414429	1.02914	223.263	216.941
ARF1	0.900815	0.999979	0.964253	-0.052517	-1.03707	222.962	231.227
FASN	0.99459	0.999979	1.00038	0.00054945	1.00038	222.681	222.596
FAM131B	0.958768	0.999979	0.945729	-0.0805016	-1.05739	222.178	234.927
SRSF2	0.870692	0.999979	0.86352	-0.211699	-1.15805	222.006	257.094
ARHGEF7	0.922959	0.999979	0.92346	-0.114878	-1.08288	221.693	240.068
TMSB4X	0.981828	0.999979	1.01509	0.0216103	1.01509	221.613	218.318
GRM4	0.895632	0.999979	0.890693	-0.167	-1.12272	221.411	248.582
SLC4A4	0.957653	0.999979	1.0345	0.0489325	1.0345	221.03	213.659
GRAMD1B	0.909805	0.999979	0.908494	-0.138451	-1.10072	220.832	243.075
ATN1	0.97536	0.999979	0.967759	-0.0472799	-1.03331	220.564	227.912
COPS6	0.970594	0.999979	1.03964	0.0560902	1.03964	220.393	211.989
SYT7	0.852594	0.999979	0.846722	-0.24004	-1.18103	220.24	260.109
ABCC5	0.864774	0.999979	0.867447	-0.205153	-1.15281	219.245	252.748
EPHA5	0.996706	0.999979	1.00385	0.00553721	1.00385	218.851	218.013
CD99L2	0.899919	0.999979	1.11403	0.15579	1.11403	217.994	195.68
CHST10	0.871789	0.999979	1.05356	0.0752669	1.05356	217.805	206.733
NSG2	0.913623	0.999979	1.08977	0.124025	1.08977	217.3	199.4
PHF20	0.866106	0.999979	1.15398	0.206614	1.15398	217.23	188.245
WNK1	0.990541	0.999979	0.99878	-0.00176118	-1.00122	216.874	217.139
CBX3	0.967499	0.999979	1.03304	0.046894	1.03304	216.702	209.772
WDR82	0.992466	0.999979	1.01921	0.0274505	1.01921	216.534	212.453
SREBF2	0.905433	0.999979	0.894815	-0.160339	-1.11755	216.333	241.763
RGS5	0.779502	0.999979	1.27677	0.352495	1.27677	215.886	169.088
PHACTR3	0.986156	0.999979	1.01697	0.0242773	1.01697	215.875	212.273
RASL11B	0.969256	0.999979	0.966836	-0.0486567	-1.0343	215.73	223.13
CANX	0.987534	0.999979	0.992148	-0.0113722	-1.00791	215.417	217.122
TNFAIP8L3	0.964575	0.999979	1.03525	0.0499759	1.03525	214.777	207.464
HSPA12A	0.898442	0.999979	1.11235	0.153609	1.11235	214.736	193.047
GNAI3	0.944278	0.999979	1.06215	0.086981	1.06215	214.71	202.147
ADD3	0.969389	0.999979	1.02364	0.033706	1.02364	214.616	209.66
EDF1	0.928885	0.999979	0.924993	-0.112485	-1.08109	213.907	231.252
NFE2L1	0.871878	0.999979	0.86938	-0.201942	-1.15025	213.9	246.038
CLVS2	0.883027	0.999979	0.874442	-0.193565	-1.14359	213.564	244.229
ATP9A	0.925184	0.999979	1.08351	0.115708	1.08351	213.5	197.045
MYH10	0.998869	0.999979	0.996506	-0.0050495	-1.00351	213.494	214.243
CBX7	0.916667	0.999979	0.880966	-0.182841	-1.13512	213.046	241.832
APC	0.506729	0.999979	1.21225	0.277681	1.21225	212.96	175.674
KCNH5	0.747016	0.999979	1.30813	0.387502	1.30813	212.761	162.646
PLXNA2	0.980273	0.999979	1.00112	0.0016171	1.00112	212.371	212.133
GDF1	0.938	0.999979	1.06894	0.0961867	1.06894	212.293	198.6
CACNA1C	0.81095	0.999979	0.920594	-0.119363	-1.08626	212.211	230.516
HSPA9	0.950372	0.999979	0.944815	-0.0818959	-1.05841	212.172	224.564
CLMN	0.944588	0.999979	1.06615	0.0924155	1.06615	212.038	198.882
LOC100220909	0.997122	0.999979	1.01442	0.0206529	1.01442	211.892	208.88
ZC3H13	0.948095	0.999979	1.05986	0.0838678	1.05986	211.807	199.845
ACSL6	0.950738	0.999979	1.0533	0.0749203	1.0533	211.372	200.675
MEIS2	0.98565	0.999979	0.983315	-0.0242741	-1.01697	211.177	214.76
TTC9	0.944611	0.999979	0.946884	-0.078741	-1.0561	210.49	222.297
SYT9	0.892039	0.999979	1.11881	0.161969	1.11881	210.319	187.984
TRAK1	0.999888	0.999979	1.0244	0.0347797	1.0244	210.012	205.01
KIDINS220	0.942578	0.999979	1.07172	0.0999344	1.07172	209.885	195.838
ABCA2	0.916235	0.999979	0.91092	-0.134604	-1.09779	209.874	230.398
CTSD	0.998845	0.999979	1.00381	0.0054826	1.00381	209.411	208.616
PPP1R12B	0.936065	0.999979	1.0691	0.0963989	1.0691	209.397	195.863
LOC100225249	0.701501	0.999979	1.3176	0.397913	1.3176	209.289	158.841
ZBTB47	0.890438	0.999979	0.882211	-0.180804	-1.13352	209.196	237.127
TMEM164	0.885119	0.999979	1.13157	0.178331	1.13157	209.069	184.759
SOX4	0.953649	0.999979	1.05956	0.0834619	1.05956	208.946	197.202
DST	0.930196	0.999979	0.934805	-0.0972623	-1.06974	208.826	223.39
SYNJ1	0.922219	0.999979	1.0815	0.113031	1.0815	208.625	192.904
HNRNPU	0.970251	0.999979	0.963815	-0.0531719	-1.03754	208.381	216.205
ARHGEF2	0.889243	0.999979	0.88447	-0.177116	-1.13062	208.374	235.592
DTNA	0.920394	0.999979	1.08963	0.123832	1.08963	207.948	190.844
KCNC2	0.890748	0.999979	0.8735	-0.195121	-1.14482	207.66	237.733
IFI6	0.866112	0.999979	1.4452	0.531273	1.4452	207.643	143.677
KIF5B	0.929922	0.999979	1.02418	0.03447	1.02418	207.563	202.663
CDC42SE2	0.875317	0.999979	1.14653	0.197279	1.14653	207.255	180.767
WSCD1	0.914916	0.999979	0.914912	-0.128295	-1.093	207.189	226.458
IP6K1	0.859151	0.999979	0.866466	-0.206785	-1.15411	206.474	238.294
RABL6	0.967153	0.999979	1.03884	0.0549757	1.03884	206.372	198.656
NAV1	0.891892	0.999979	1.11344	0.155022	1.11344	206.309	185.29
AP3D1	0.947787	0.999979	1.05962	0.0835417	1.05962	206.223	194.621
FAM168B	0.986364	0.999979	0.982705	-0.0251692	-1.0176	206.087	209.714
ELMOD1	0.93375	0.999979	1.07582	0.105441	1.07582	205.86	191.351
SPIN1	0.643389	0.999979	1.43569	0.521747	1.43569	205.541	143.165
NECAP1	0.899304	0.999979	1.10502	0.144072	1.10502	205.464	185.937
ENOPH1	0.957034	0.999979	1.04929	0.0694097	1.04929	205.44	195.79
LOC100220716	0.719947	0.999979	1.12513	0.17009	1.12513	205.362	182.523
SV2B	0.967232	0.999979	0.95806	-0.0618123	-1.04378	205.051	214.027
RPS9	0.976121	0.999979	0.97504	-0.0364662	-1.0256	204.877	210.122
RPL9	0.97941	0.999979	1.02502	0.0356463	1.02502	204.874	199.874
MBP	0.978088	0.999979	0.947054	-0.0784807	-1.05591	204.852	216.304
NR2F1	0.863381	0.999979	1.14595	0.196539	1.14595	204.74	178.664
PTGES3	0.868133	0.999979	0.858105	-0.220773	-1.16536	204.406	238.206
ARNT2	0.987149	0.999979	0.980391	-0.0285709	-1.02	204.214	208.298
SLC17A6	0.995316	0.999979	0.983939	-0.0233596	-1.01632	203.913	207.242
MYO1B	0.87563	0.999979	1.11019	0.150807	1.11019	203.812	183.583
PKIA	0.965255	0.999979	0.953243	-0.0690837	-1.04905	203.078	213.039
RBFOX3	0.753327	0.999979	0.916663	-0.125537	-1.09091	203.003	221.459
LOC115496608	0.880913	0.999979	0.831668	-0.265921	-1.2024	202.848	243.905
CLIP2	0.708058	0.999979	1.07292	0.101548	1.07292	202.843	189.056
KCNAB1	0.860086	0.999979	0.859498	-0.218434	-1.16347	202.563	235.676
BTBD8	0.930551	0.999979	0.940078	-0.0891471	-1.06374	202.491	215.398
FUNDC2	0.909533	0.999979	1.10099	0.138808	1.10099	202.17	183.624
MATR3	0.970842	0.999979	0.96841	-0.0463096	-1.03262	201.333	207.9
PPP2R2C	0.996647	0.999979	1.01048	0.0150471	1.01048	201.181	199.094
LOC100228682	0.978984	0.999979	0.974376	-0.0374488	-1.0263	201.022	206.308
RABEP1	0.976119	0.999979	1.01184	0.0169832	1.01184	200.737	198.388
ACHE	0.833275	0.999979	0.816841	-0.291872	-1.22423	200.718	245.725
MAPKBP1	0.907328	0.999979	1.10446	0.143342	1.10446	200.684	181.703
BTBD2	0.915033	0.999979	1.09569	0.131834	1.09569	200.295	182.803
FAM219A	0.793627	0.999979	1.24996	0.321881	1.24996	200.219	160.18
RGS12	0.968854	0.999979	1.03436	0.04874	1.03436	200.153	193.504
LOC100223828	0.963942	0.999979	1.03291	0.0467214	1.03291	199.832	193.464
GPI	0.979866	0.999979	1.01924	0.0274979	1.01924	199.759	195.987
ANK3	0.966165	0.999979	0.969018	-0.0454053	-1.03197	199.691	206.076
SH3GL2	0.897141	0.999979	1.11394	0.155668	1.11394	199.638	179.219
UNC80	0.898149	0.999979	0.887082	-0.172861	-1.12729	199.189	224.544
APBA1	0.984311	0.999979	1.02092	0.0298723	1.02092	199.082	195.003
PALLD	0.978152	0.999979	1.01606	0.022985	1.01606	198.945	195.801
LOC115493013	0.846031	0.999979	0.835683	-0.258972	-1.19663	198.279	237.266
ILDR2	0.973768	0.999979	0.982389	-0.025633	-1.01793	198.077	201.627
TMEM198	0.961841	0.999979	0.961845	-0.0561236	-1.03967	198.05	205.907
RPS29	0.933737	0.999979	1.07706	0.107104	1.07706	197.96	183.796
CYRIA	0.892369	0.999979	1.12377	0.168341	1.12377	197.765	175.984
PRDX6	0.891973	0.999979	0.871468	-0.19848	-1.14749	197.46	226.583
UQCRH	0.732513	0.999979	1.11101	0.151878	1.11101	197.212	177.506
RPL3	0.779938	0.999979	1.2719	0.346989	1.2719	197.21	155.051
ATP5F1C	0.998154	0.999979	1.00173	0.00248792	1.00173	196.887	196.548
SEC14L1	0.881479	0.999979	1.1246	0.169409	1.1246	196.796	174.992
PALM	0.973816	0.999979	1.02799	0.0398317	1.02799	196.165	190.823
CLCN3	0.978767	0.999979	1.02376	0.0338801	1.02376	195.961	191.412
TMEM196	0.859109	0.999979	1.15972	0.213772	1.15972	195.804	168.838
NRG1	0.943565	0.999979	1.06788	0.0947461	1.06788	195.71	183.27
SLC25A22	0.980071	0.999979	1.02877	0.0409268	1.02877	195.689	190.216
MAGI2	0.989458	0.999979	0.9976	-0.00346732	-1.00241	195.442	195.912
ADCYAP1	0.889652	0.999979	0.885608	-0.175259	-1.12917	195.433	220.676
EIF3A	0.934709	0.999979	1.06833	0.0953522	1.06833	195.397	182.9
ARL8A	0.933343	0.999979	1.07048	0.0982577	1.07048	194.734	181.913
PRKACB	0.97534	0.999979	1.02115	0.0301896	1.02115	194.557	190.528
TAF1	0.745236	0.999979	1.10878	0.148971	1.10878	194.184	175.133
GOT1	0.93046	0.999979	1.09868	0.135772	1.09868	194.004	176.579
LOC100225943	0.823234	0.999979	0.942687	-0.0851486	-1.0608	193.825	205.609
PCLO	0.987112	0.999979	1.01564	0.0223878	1.01564	193.794	190.81
FBXL16	0.945935	0.999979	1.05432	0.0763192	1.05432	193.732	183.749
SLC38A1	0.918369	0.999979	1.09279	0.128021	1.09279	193.457	177.029
GRIK1	0.96585	0.999979	0.955597	-0.0655265	-1.04647	193.378	202.364
TENM3	0.937989	0.999979	1.06724	0.0938827	1.06724	193.376	181.193
MDGA2	0.998955	0.999979	0.999071	-0.00134149	-1.00093	192.937	193.117
PVALB	0.967321	0.999979	0.941893	-0.0863653	-1.06169	192.844	204.741
CAPRIN1	0.977675	0.999979	0.991269	-0.012651	-1.00881	192.651	194.348
LOC121469126	0.985646	0.999979	1.12807	0.173854	1.12807	192.353	170.516
SIKE1	0.931491	0.999979	1.07135	0.0994244	1.07135	192.166	179.369
CELF5	0.890964	0.999979	0.884516	-0.177039	-1.13056	192.09	217.17
INPP4A	0.960204	0.999979	0.951785	-0.0712922	-1.05066	191.943	201.667
AZIN1	0.970144	0.999979	0.971388	-0.0418801	-1.02945	191.759	197.408
TNIP1	0.994691	0.999979	0.996402	-0.00519955	-1.00361	191.719	192.412
ADGRL3	0.923232	0.999979	0.91773	-0.123859	-1.08965	191.018	208.142
SAP30L	0.932855	0.999979	1.06748	0.0942108	1.06748	190.988	178.915
SEPTIN3	0.875606	0.999979	1.04965	0.0699074	1.04965	190.898	181.868
DLG3	0.967052	0.999979	1.03472	0.0492348	1.03472	190.895	184.49
RPL21	0.99578	0.999979	1.00107	0.00154679	1.00107	190.33	190.126
WDR7	0.963768	0.999979	1.01708	0.0244289	1.01708	190.292	187.096
TIAM1	0.847442	0.999979	0.841731	-0.248568	-1.18803	189.984	225.707
TMEFF2	0.990837	0.999979	1.01043	0.0149672	1.01043	189.914	187.954
PLEKHB2	0.980965	0.999979	0.983241	-0.0243825	-1.01704	189.745	192.979
CDC42BPB	0.946304	0.999979	0.946283	-0.079656	-1.05677	189.659	200.425
SLIT1	0.938968	0.999979	1.05544	0.0778414	1.05544	189.412	179.463
UBE2O	0.96989	0.999979	0.966259	-0.0495187	-1.03492	188.251	194.824
LOC100218848	0.899237	0.999979	1.10876	0.148952	1.10876	187.976	169.537
FAM171B	0.865162	0.999979	1.15039	0.202127	1.15039	187.451	162.946
RIMS1	0.960438	0.999979	0.958638	-0.0609425	-1.04315	187.239	195.317
DIRAS2	0.667971	0.999979	1.42275	0.508683	1.42275	187.152	131.543
LOC100221272	0.891919	0.999979	1.09535	0.131391	1.09535	187.141	170.85
RAB26	0.974782	0.999979	1.02511	0.0357832	1.02511	186.936	182.356
CDS2	0.914228	0.999979	0.913264	-0.130897	-1.09497	186.916	204.669
KPNB1	0.924598	0.999979	0.92275	-0.115988	-1.08372	186.856	202.499
LOC100225649	0.999892	0.999979	0.994105	-0.00853033	-1.00593	186.636	187.743
CXCL14	0.813	0.999979	0.936516	-0.0946245	-1.06779	186.472	199.113
TSPAN5	0.902767	0.999979	1.1059	0.145216	1.1059	186.268	168.432
RIMBP2	0.936333	0.999979	0.925598	-0.111542	-1.08038	186.204	201.172
MMP15	0.913137	0.999979	1.09734	0.134015	1.09734	185.937	169.443
TMEM59	0.991281	0.999979	1.00803	0.0115443	1.00803	185.828	184.347
KCNQ3	0.998838	0.999979	0.998613	-0.00200179	-1.00139	185.61	185.867
LOC121469303	0.88748	0.999979	1.1251	0.17005	1.1251	185.589	164.954
ARHGEF12	0.974981	0.999979	0.969548	-0.0446159	-1.03141	185.12	190.934
EEF1D	0.998211	0.999979	0.980951	-0.0277476	-1.01942	185.07	188.664
GIT1	0.976888	0.999979	1.02075	0.0296273	1.02075	185.019	181.258
LARGE1	0.968091	0.999979	1.03563	0.0505038	1.03563	184.446	178.101
VAMP2	0.939198	0.999979	0.934529	-0.0976891	-1.07006	184.439	197.36
TPBG	0.979758	0.999979	1.02112	0.0301519	1.02112	184.305	180.493
COTL1	0.991263	0.999979	1.00446	0.00641958	1.00446	184.181	183.363
WASF1	0.97207	0.999979	0.969477	-0.0447217	-1.03148	184.175	189.974
ITPR1	0.806155	0.999979	0.801454	-0.319309	-1.24773	184.052	229.648
MMD2	0.920878	0.999979	1.10199	0.140106	1.10199	184.048	167.015
BCAN	0.953256	0.999979	0.952179	-0.0706953	-1.05022	183.987	193.227
ARHGEF4	0.89436	0.999979	1.12343	0.16791	1.12343	183.93	163.722
FEM1A	0.958871	0.999979	0.955253	-0.0660451	-1.04684	183.7	192.305
SHANK2	0.980382	0.999979	0.98044	-0.0284983	-1.01995	183.58	187.243
MAPK14	0.954432	0.999979	0.95943	-0.0597507	-1.04229	183.536	191.297
OXCT1	0.99542	0.999979	0.98641	-0.0197404	-1.01378	183.421	185.948
SLC23A2	0.952801	0.999979	1.05243	0.0737283	1.05243	183.381	174.245
GRM5	0.903252	0.999979	0.90415	-0.145366	-1.10601	183.343	202.779
KCNK12	0.880378	0.999979	1.12664	0.172023	1.12664	183.209	162.615
TMEM63C	0.844296	0.999979	0.839151	-0.252998	-1.19168	183.202	218.319
MINPP1	0.845118	0.999979	1.18185	0.241045	1.18185	183.027	154.865
ERI3	0.971523	0.999979	0.971821	-0.0412377	-1.029	182.91	188.213
DRP2	0.907975	0.999979	0.896896	-0.156987	-1.11496	182.7	203.703
SERPINI1	0.992069	0.999979	0.991019	-0.0130153	-1.00906	182.697	184.353
LRRC4C	0.980792	0.999979	0.980136	-0.0289458	-1.02027	182.192	185.884
PPP2CA	0.923155	0.999979	1.08448	0.117001	1.08448	182.14	167.952
ATG13	0.997872	0.999979	1.00435	0.00626239	1.00435	182.016	181.228
PRPS1	0.90158	0.999979	0.895707	-0.158901	-1.11644	182.014	203.207
MTURN	0.990434	0.999979	1.00251	0.00362255	1.00251	181.971	181.515
PTPRD	0.746293	0.999979	1.28113	0.357421	1.28113	181.764	141.877
ILF3	0.931853	0.999979	0.936892	-0.0940451	-1.06736	181.574	193.805
USP9X	0.963881	0.999979	1.04	0.0565844	1.04	181.532	174.55
RPL23	0.792122	0.999979	1.08925	0.123332	1.08925	181.461	166.593
NACA	0.923936	0.999979	1.08507	0.117795	1.08507	181.392	167.17
RPS26	0.995068	0.999979	1.00909	0.0130489	1.00909	181.325	179.692
LOC116808653	0.988703	0.999979	1.01864	0.0266421	1.01864	181.068	177.755
RPN1	0.933531	0.999979	0.937133	-0.0936737	-1.06708	181.03	193.174
SLC15A2	0.899527	0.999979	1.10974	0.150221	1.10974	181.02	163.12
UPF1	0.972396	0.999979	0.961843	-0.0561273	-1.03967	181.006	188.186
OSBPL1A	0.919449	0.999979	1.08565	0.118558	1.08565	180.945	166.669
GDA	0.92297	0.999979	1.08867	0.122562	1.08867	180.835	166.107
PCDH11X	0.917234	0.999979	1.08602	0.119052	1.08602	180.538	166.238
FABP5	0.872347	0.999979	1.1438	0.193829	1.1438	180.492	157.801
SEPTIN6	0.925122	0.999979	1.06103	0.0854654	1.06103	180.447	170.068
RPS4X	0.816308	0.999979	1.21741	0.28382	1.21741	180.421	148.201
GLG1	0.755198	0.999979	0.927939	-0.107897	-1.07766	180.168	194.159
L1CAM	0.948387	0.999979	0.939357	-0.0902551	-1.06456	180.018	191.639
PRKAR1A	0.90686	0.999979	0.902946	-0.147289	-1.10749	179.895	199.231
NFRKB	0.864223	0.999979	0.877575	-0.188406	-1.1395	179.763	204.841
NSD1	0.934158	0.999979	0.993931	-0.0087822	-1.00611	179.722	180.82
ARHGEF17	0.946651	0.999979	0.946755	-0.0789371	-1.05624	179.633	189.736
MAP4K4	0.984371	0.999979	0.985316	-0.0213411	-1.0149	179.151	181.821
SLC32A1	0.920927	0.999979	1.08407	0.116464	1.08407	178.817	164.949
PFKL	0.911011	0.999979	0.891877	-0.165083	-1.12123	178.761	200.432
CAMSAP1	0.899773	0.999979	0.892557	-0.163983	-1.12038	178.702	200.213
TRIM2	0.99105	0.999979	0.989363	-0.015428	-1.01075	178.675	180.596
KCNAB2	0.574653	0.999979	1.06234	0.0872447	1.06234	178.323	167.859
DIPK1B	0.887685	0.999979	0.889984	-0.168148	-1.12362	178.276	200.314
JADE2	0.833304	0.999979	0.770807	-0.375559	-1.29734	178.12	231.083
NOVA1	0.947919	0.999979	0.948448	-0.0763589	-1.05435	177.962	187.635
DDAH1	0.93389	0.999979	1.07133	0.0993971	1.07133	177.883	166.04
RPS3	0.897857	0.999979	1.11369	0.155345	1.11369	177.794	159.644
AJM1	0.98654	0.999979	1.01202	0.0172307	1.01202	177.723	175.613
LOC121468803	0.765588	0.999979	0.781399	-0.355869	-1.27976	177.644	227.341
TRPC1	0.886102	0.999979	0.899754	-0.152398	-1.11142	177.644	197.436
SORBS1	0.93588	0.999979	0.925744	-0.111315	-1.08021	177.33	191.554
PCBP2	0.86902	0.999979	0.867933	-0.204345	-1.15216	177.291	204.269
HECTD4	0.769671	0.999979	0.912906	-0.131461	-1.0954	177.067	193.96
NPTX1	0.788606	0.999979	0.797487	-0.326468	-1.25394	176.925	221.854
HNRNPAB	0.964411	0.999979	0.960029	-0.0588503	-1.04164	176.866	184.23
PIP5K1C	0.814892	0.999979	1.04354	0.06148	1.04354	176.52	169.156
SFPQ	0.990048	0.999979	1.01747	0.0249872	1.01747	176.336	173.309
PPP2R5D	0.98055	0.999979	1.02279	0.0325114	1.02279	176.314	172.385
CUX1	0.967939	0.999979	1.03777	0.0534921	1.03777	176.276	169.86
RPL7A	0.972436	0.999979	1.03424	0.0485763	1.03424	176.256	170.42
KCNS2	0.950162	0.999979	1.05395	0.0758053	1.05395	176.234	167.213
EEF1B2	0.95274	0.999979	1.06304	0.0881906	1.06304	176.089	165.648
PAFAH1B2	0.957519	0.999979	1.04401	0.062129	1.04401	176.069	168.648
RPL13A	0.791734	0.999979	1.2682	0.342785	1.2682	175.787	138.611
NEO1	0.82251	0.999979	1.1982	0.260874	1.1982	175.754	146.681
EIF4B	0.891229	0.999979	1.11735	0.160087	1.11735	175.693	157.24
AQP4	0.924295	0.999979	0.961846	-0.0561226	-1.03967	175.565	182.529
PAQR9	0.982082	0.999979	0.986436	-0.0197033	-1.01375	175.539	177.953
ARL8B	0.973342	0.999979	1.0304	0.0432093	1.0304	175.46	170.283
BRI3BP	0.973185	0.999979	1.03515	0.0498443	1.03515	175.274	169.322
FKBP5	0.841696	0.999979	1.14209	0.191671	1.14209	175.269	153.464
INA	0.89085	0.999979	1.03622	0.0513238	1.03622	175.227	169.103
MCRIP1	0.933188	0.999979	0.931704	-0.102057	-1.0733	175.134	187.972
SLITRK1	0.951283	0.999979	0.939552	-0.0899545	-1.06434	175.092	186.357
UBR4	0.965204	0.999979	0.970433	-0.0432999	-1.03047	174.835	180.162
EVL	0.943674	0.999979	0.939137	-0.0905928	-1.06481	174.765	186.091
CTDSPL	0.931332	0.999979	0.928164	-0.107548	-1.0774	174.617	188.132
NUDC	0.962831	0.999979	1.03708	0.0525238	1.03708	174.469	168.231
DHCR24	0.944072	0.999979	1.03577	0.0507046	1.03577	174.143	168.129
CSDE1	0.84875	0.999979	0.900285	-0.151547	-1.11076	174.079	193.36
HID1	0.913615	0.999979	0.912705	-0.131779	-1.09564	174.044	190.69
BCL2L1	0.98311	0.999979	1.01862	0.026613	1.01862	173.979	170.799
RAB2A	0.933911	0.999979	0.931522	-0.102339	-1.07351	173.827	186.605
ANKS1A	0.998103	0.999979	1.00343	0.00493424	1.00343	173.647	173.054
GJA1	0.907588	0.999979	1.10603	0.145391	1.10603	173.525	156.89
OGDH	0.961006	0.999979	0.956426	-0.0642749	-1.04556	173.277	181.172
MGAT5	0.981984	0.999979	1.02746	0.0390812	1.02746	173.252	168.622
LRRTM2	0.992612	0.999979	0.978565	-0.0312598	-1.0219	172.8	176.585
TMSB15B	0.951317	0.999979	1.05493	0.0771539	1.05493	172.596	163.608
DNER	0.986105	0.999979	0.975748	-0.0354194	-1.02485	172.365	176.649
ADGRB1	0.964274	0.999979	0.95713	-0.063213	-1.04479	172.256	179.971
RPS2	0.80756	0.999979	1.21807	0.284603	1.21807	172.254	141.415
CSDC2	0.924682	0.999979	1.09456	0.130356	1.09456	172.187	157.311
THRAP3	0.852381	0.999979	0.864892	-0.209409	-1.15621	171.758	198.589
FADS1	0.721083	0.999979	1.33438	0.416169	1.33438	171.388	128.44
AHCYL2	0.970199	0.999979	1.01679	0.0240223	1.01679	171.337	168.507
LOC100223914	0.912494	0.999979	1.10069	0.138408	1.10069	171.308	155.637
PDXK	0.987009	0.999979	1.01814	0.0259383	1.01814	171.189	168.139
RPS18	0.954064	0.999979	1.06748	0.0942041	1.06748	171.164	160.345
LOC100222881	0.933663	0.999979	1.07618	0.105915	1.07618	171.047	158.94
SLC6A6	0.998077	0.999979	0.994815	-0.00749953	-1.00521	170.908	171.799
LOC100223646	0.95864	0.999979	1.04183	0.0591225	1.04183	170.9	164.038
ANKRD17	0.946835	0.999979	0.947965	-0.0770944	-1.05489	170.763	180.136
GNB4	0.910057	0.999979	1.07242	0.100872	1.07242	170.713	159.185
MTMR2	0.980053	0.999979	0.976614	-0.0341389	-1.02395	170.665	174.752
LOC101233512	0.861343	0.999979	0.869314	-0.202051	-1.15033	170.606	196.253
CACNA2D2	0.853257	0.999979	1.16838	0.224504	1.16838	170.594	146.01
INSR	0.966007	0.999979	0.976848	-0.0337947	-1.0237	170.415	174.454
SULT4A1	0.895931	0.999979	0.886559	-0.173712	-1.12796	170.341	192.137
RNF220	0.941244	0.999979	0.933316	-0.0995626	-1.07145	170.337	182.507
ERBB4	0.949774	0.999979	1.0508	0.0714837	1.0508	170.256	162.025
CHD4	0.975393	0.999979	1.02563	0.0365112	1.02563	170.255	166.001
MPP1	0.908298	0.999979	0.891989	-0.164901	-1.12109	170.193	190.802
PSD3	0.862631	0.999979	1.14595	0.196547	1.14595	170.12	148.453
NACC2	0.902014	0.999979	0.905499	-0.143215	-1.10436	170.041	187.787
TADA3	0.893856	0.999979	1.12173	0.165731	1.12173	169.983	151.536
DESI1	0.983076	0.999979	1.02471	0.0352145	1.02471	169.981	165.882
UBQLN4	0.901574	0.999979	0.892018	-0.164856	-1.12105	169.948	190.521
LOC121468955	0.951688	0.999979	1.0416	0.0588016	1.0416	169.682	162.905
PI4KA	0.998755	0.999979	1.00795	0.0114306	1.00795	169.678	168.339
AK5	0.996719	0.999979	1.00271	0.00390507	1.00271	169.598	169.139
LOC100220115	0.931132	0.999979	0.931332	-0.102633	-1.07373	169.484	181.98
SREK1	0.734401	0.999979	1.24051	0.310936	1.24051	169.481	136.621
KALRN	0.945681	0.999979	0.950264	-0.0735994	-1.05234	169.453	178.322
LOC100225651	0.988146	0.999979	0.985401	-0.0212172	-1.01482	169.435	171.945
SETD7	0.937302	0.999979	0.955277	-0.0660084	-1.04682	169.287	177.213
STX1B	0.98336	0.999979	0.998774	-0.00176949	-1.00123	169.08	169.288
LOC100228959	0.958143	0.999979	1.0503	0.0708016	1.0503	169.079	160.981
LOC121469997	0.921066	0.999979	1.0905	0.124985	1.0905	169.024	154.997
ATP1B2	0.987204	0.999979	1.01253	0.0179631	1.01253	168.98	166.889
CDIP1	0.821485	0.999979	0.926802	-0.109666	-1.07898	168.79	182.121
TCF12	0.986381	0.999979	0.989082	-0.0158372	-1.01104	168.622	170.483
SLC35F1	0.976284	0.999979	1.01936	0.0276686	1.01936	168.455	165.255
IGSF21	0.888011	0.999979	0.886205	-0.174287	-1.12841	168.382	190.003
MAN2A2	0.966201	0.999979	1.0355	0.0503248	1.0355	168.288	162.518
SMARCD3	0.940231	0.999979	0.94022	-0.0889303	-1.06358	168.192	178.886
MAST3	0.823008	0.999979	0.829719	-0.269305	-1.20523	168.065	202.557
STK32C	0.962398	0.999979	1.04251	0.0600564	1.04251	168.059	161.207
SLC8A2	0.876209	0.999979	0.875033	-0.19259	-1.14281	167.977	191.966
MRTFB	0.942888	0.999979	0.934471	-0.0977779	-1.07012	167.975	179.754
NRCAM	0.932232	0.999979	0.944368	-0.0825789	-1.05891	167.849	177.737
GUCY1B1	0.926406	0.999979	0.928592	-0.106883	-1.0769	167.724	180.622
GAD1	0.891334	0.999979	0.88521	-0.175909	-1.12968	167.714	189.462
TAGLN3	0.848088	0.999979	0.841955	-0.248185	-1.18771	167.674	199.149
PCDH19	0.989903	0.999979	0.995737	-0.00616388	-1.00428	167.634	168.352
LOC121468504	0.88392	0.999979	1.1326	0.179635	1.1326	167.594	147.973
SYNE1	0.918393	0.999979	0.916794	-0.125331	-1.09076	167.47	182.669
RPLP0	0.809355	0.999979	1.22442	0.292095	1.22442	167.161	136.523
ELAVL4	0.915939	0.999979	0.915228	-0.127797	-1.09262	167.076	182.551
SNRPA	0.99408	0.999979	1.00756	0.0108654	1.00756	166.673	165.423
TNKS	0.981933	0.999979	1.02511	0.0357824	1.02511	166.216	162.144
DENND2A	0.968875	0.999979	1.04355	0.0614933	1.04355	166.163	159.229
ANKS1B	0.994615	0.999979	0.984587	-0.022409	-1.01565	166.009	168.608
XPR1	0.793479	0.999979	1.24394	0.314921	1.24394	165.36	132.932
NPDC1	0.846263	0.999979	0.937367	-0.093314	-1.06682	165.316	176.362
SLC9A3R2	0.928825	0.999979	0.925694	-0.111392	-1.08027	165.253	178.517
H3F3A	0.84831	0.999979	1.18533	0.245293	1.18533	165.232	139.397
PRPF8	0.939353	0.999979	0.935932	-0.095525	-1.06845	165.08	176.38
CLIP1	0.938604	0.999979	0.935179	-0.0966853	-1.06931	164.936	176.368
SCG2	0.897516	0.999979	0.910951	-0.134554	-1.09775	164.908	181.028
TMBIM6	0.985674	0.999979	1.01524	0.0218266	1.01524	164.874	162.398
SESTD1	0.806593	0.999979	1.22706	0.295208	1.22706	164.806	134.309
DMXL2	0.914078	0.999979	0.91344	-0.130618	-1.09476	164.492	180.079
KCNC1	0.898146	0.999979	0.969081	-0.045311	-1.03191	164.407	169.653
UBA1	0.942741	0.999979	1.0567	0.0795687	1.0567	164.392	155.571
SUMO2	0.962971	0.999979	0.962345	-0.0553738	-1.03913	164.275	170.703
RTF1	0.867287	0.999979	1.14952	0.201026	1.14952	163.988	142.658
SLC6A9	0.94559	0.999979	1.05572	0.0782238	1.05572	163.88	155.231
GRIK5	0.966554	0.999979	0.963032	-0.0543441	-1.03839	163.765	170.051
RPL26L1	0.977675	0.999979	1.02738	0.0389706	1.02738	163.738	159.375
MEF2C	0.998403	0.999979	0.99078	-0.0133636	-1.00931	163.545	165.067
CTTNBP2	0.921445	0.999979	1.09131	0.126056	1.09131	163.273	149.613
KBTBD11	0.965158	0.999979	0.978901	-0.0307653	-1.02155	163.231	166.75
CCT7	0.957019	0.999979	0.95712	-0.0632287	-1.0448	162.983	170.285
OMG	0.949381	0.999979	1.04739	0.0667971	1.04739	162.937	155.565
NBEA	0.957033	0.999979	0.950843	-0.0727214	-1.0517	162.923	171.346
UBE2K	0.969937	0.999979	0.966714	-0.0488394	-1.03443	162.834	168.441
BIN1	0.934843	0.999979	0.938765	-0.0911634	-1.06523	162.789	173.407
EHBP1	0.955977	0.999979	1.04708	0.0663667	1.04708	162.772	155.454
FNBP1L	0.921322	0.999979	0.929897	-0.104857	-1.07539	162.693	174.958
CRTC1	0.949842	0.999979	1.0628	0.0878674	1.0628	162.338	152.745
HBAD	0.807024	0.999979	1.23025	0.298957	1.23025	161.853	131.56
LOC100228852	0.929241	0.999979	0.926756	-0.109739	-1.07903	161.812	174.6
CLTCL1	0.977411	0.999979	1.02942	0.0418287	1.02942	161.753	157.131
EPB41L3	0.960364	0.999979	0.987907	-0.0175525	-1.01224	161.453	163.429
IGFBP5	0.966392	0.999979	0.956514	-0.0641415	-1.04546	161.154	168.481
NFYC	0.955412	0.999979	0.949083	-0.0753939	-1.05365	161.1	169.742
GABRG2	0.927571	0.999979	0.922391	-0.116549	-1.08414	161.056	174.607
MLF2	0.941055	0.999979	0.941496	-0.0869736	-1.06214	160.962	170.964
PTPN11	0.97463	0.999979	1.0212	0.0302645	1.0212	160.767	157.43
PTPRZ1	0.920576	0.999979	1.08745	0.120948	1.08745	160.591	147.677
KCNIP2	0.906474	0.999979	0.894581	-0.160716	-1.11784	160.344	179.239
RCAN2	0.747786	0.999979	0.914499	-0.128946	-1.09349	160.154	175.127
SORL1	0.975837	0.999979	0.975388	-0.0359524	-1.02523	160.101	164.141
NRDC	0.861121	0.999979	1.15138	0.203363	1.15138	160.025	138.985
DGKI	0.967028	0.999979	1.0224	0.0319602	1.0224	159.994	156.489
ITM2B	0.955872	0.999979	1.04939	0.0695495	1.04939	159.927	152.4
CDH13	0.880485	0.999979	1.1241	0.168776	1.1241	159.836	142.189
ATP6V1E1	0.926993	0.999979	1.07849	0.109017	1.07849	159.743	148.117
SLC16A2	0.987896	0.999979	1.01433	0.0205256	1.01433	159.631	157.376
PTPA	0.931267	0.999979	0.925836	-0.111171	-1.0801	159.617	172.403
SATB1	0.996516	0.999979	0.992876	-0.0103153	-1.00718	159.555	160.7
LOC105758753	0.671498	0.999979	1.10658	0.146104	1.10658	159.423	144.069
RPL19	0.843827	0.999979	1.18076	0.239712	1.18076	159.376	134.978
GLYR1	0.951282	0.999979	0.947172	-0.0783021	-1.05577	159.233	168.114
EIF4G1	0.932862	0.999979	0.933072	-0.099939	-1.07173	159.065	170.475
HNRNPUL2	0.969812	0.999979	0.960409	-0.0582785	-1.04122	159.023	165.578
SCAF1	0.95914	0.999979	0.954376	-0.0673709	-1.04781	158.863	166.457
CNTNAP1	0.903344	0.999979	1.10668	0.146237	1.10668	158.701	143.403
LOC115498551	0.905878	0.999979	0.905622	-0.143019	-1.10421	158.635	175.166
TRMT9B	0.856384	0.999979	0.851952	-0.231157	-1.17378	158.481	186.021
ARGLU1	0.839827	0.999979	0.84013	-0.251316	-1.19029	158.478	188.635
SH3GLB2	0.944155	0.999979	0.960305	-0.058436	-1.04134	158.382	164.929
NAPG	0.947562	0.999979	1.00319	0.00459033	1.00319	158.361	157.858
GAS7	0.967664	0.999979	1.02609	0.0371628	1.02609	158.341	154.314
AHCYL1	0.928202	0.999979	1.08755	0.121081	1.08755	158.312	145.567
PRSS12	0.891959	0.999979	1.10442	0.143288	1.10442	158.275	143.311
GPR162	0.940305	0.999979	0.933668	-0.0990188	-1.07104	158.019	169.246
CHST2	0.977204	0.999979	1.0167	0.023896	1.0167	157.977	155.382
TMCC2	0.951388	0.999979	0.94801	-0.0770256	-1.05484	157.772	166.424
ELMO2	0.993058	0.999979	0.993687	-0.00913665	-1.00635	157.619	158.621
LOC100220107	0.917973	0.999979	1.07062	0.098446	1.07062	157.612	147.216
CORO2B	0.999259	0.999979	1.00995	0.014287	1.00995	157.554	156.002
STAU1	0.996519	0.999979	0.993454	-0.00947421	-1.00659	157.537	158.575
LOC100228000	0.991661	0.999979	1.00213	0.00306627	1.00213	157.535	157.2
RABGAP1L	0.984136	0.999979	1.02126	0.0303435	1.02126	157.349	154.074
TNR	0.976071	0.999979	1.02921	0.0415328	1.02921	157.34	152.875
MICAL3	0.965034	0.999979	0.96066	-0.0579016	-1.04095	157.321	163.764
NEFM	0.796806	0.999979	1.25552	0.328285	1.25552	157.303	125.289
BSG	0.985612	0.999979	0.989762	-0.0148461	-1.01034	157.282	158.909
SUN1	0.944067	0.999979	0.938057	-0.0922519	-1.06603	157.206	167.586
STARD7	0.973927	0.999979	0.972506	-0.0402214	-1.02827	157.083	161.524
MFGE8	0.966486	0.999979	0.950162	-0.0737541	-1.05245	156.952	165.185
NDUFV1	0.910658	0.999979	0.910631	-0.135061	-1.09814	156.92	172.321
DDX6	0.962386	0.999979	1.03305	0.0469075	1.03305	156.881	151.862
FABP7	0.981705	0.999979	1.03256	0.0462294	1.03256	156.717	151.775
SLC24A2	0.928916	0.999979	1.08585	0.118822	1.08585	156.706	144.317
DUSP8	0.997521	0.999979	1.00373	0.00537605	1.00373	156.679	156.096
TTC28	0.421628	0.999979	0.780345	-0.357817	-1.28148	156.41	200.437
CTNNBIP1	0.940996	0.999979	0.932089	-0.10146	-1.07286	156.276	167.662
EPHA7	0.939	0.999979	1.05376	0.0755424	1.05376	156.158	148.192
MAT2A	0.859926	0.999979	0.856344	-0.223738	-1.16776	156.12	182.309
CACNA2D1	0.930395	0.999979	0.918092	-0.12329	-1.08922	156.092	170.018
SNPH	0.859386	0.999979	0.862386	-0.213595	-1.15957	155.992	180.884
FAU	0.98097	0.999979	1.0185	0.0264394	1.0185	155.944	153.112
UBE2D3	0.927298	0.999979	1.08066	0.111917	1.08066	155.924	144.285
ICAM5	0.883958	0.999979	0.846083	-0.241129	-1.18192	155.869	184.224
HEATR5B	0.918371	0.999979	0.969378	-0.044869	-1.03159	155.675	160.592
LOC100224972	0.991763	0.999979	0.978604	-0.0312034	-1.02186	155.597	158.999
LOC121470812	0.824845	0.999979	0.8518	-0.231413	-1.17398	155.408	182.447
LOC121470797	0.934766	0.999979	1.06393	0.08941	1.06393	155.359	146.023
PDE1A	0.902446	0.999979	0.882521	-0.180297	-1.13312	155.162	175.816
LRIG1	0.874615	0.999979	1.1381	0.186628	1.1381	155.122	136.299
LUC7L	0.984751	0.999979	0.988109	-0.0172578	-1.01203	155.097	156.963
BNIP3L	0.863801	0.999979	1.15432	0.207046	1.15432	154.882	134.176
DAGLA	0.939883	0.999979	1.05374	0.0755172	1.05374	154.84	146.944
WLS	0.971851	0.999979	1.02618	0.0372821	1.02618	154.671	150.725
KCNMA1	0.968559	0.999979	0.958954	-0.0604668	-1.0428	154.581	161.197
RSRP1	0.754656	0.999979	0.831117	-0.266877	-1.2032	154.546	185.95
CRY2	0.834734	0.999979	0.839754	-0.251962	-1.19083	154.264	183.702
CTTN	0.952771	0.999979	0.961827	-0.0561502	-1.03969	154.241	160.362
HSPA4	0.884338	0.999979	0.906647	-0.141387	-1.10297	154.112	169.98
SETBP1	0.76501	0.999979	1.2359	0.305557	1.2359	153.946	124.562
MYCBP2	0.908304	0.999979	0.906934	-0.14093	-1.10262	153.905	169.698
RNF20	0.72576	0.999979	1.25664	0.329572	1.25664	153.718	122.325
CSPG5	0.845786	0.999979	0.845322	-0.242428	-1.18298	153.518	181.608
SIPA1L1	0.8856	0.999979	0.884617	-0.176875	-1.13043	153.399	173.408
ARFGEF3	0.953421	0.999979	1.04499	0.0634848	1.04499	153.353	146.751
DYNC1I1	0.916058	0.999979	1.09742	0.134118	1.09742	153.114	139.521
GHITM	0.846493	0.999979	0.84433	-0.244121	-1.18437	153.101	181.329
CDH4	0.999023	0.999979	0.988918	-0.0160778	-1.01121	153.065	154.781
RAB11FIP3	0.95679	0.999979	0.957933	-0.0620039	-1.04391	152.92	159.636
HACD3	0.864036	0.999979	0.873446	-0.19521	-1.14489	152.756	174.889
NF1	0.898156	0.999979	0.895202	-0.159715	-1.11707	152.712	170.589
ARHGAP21	0.884118	0.999979	0.878027	-0.187662	-1.13892	152.437	173.613
STX12	0.819477	0.999979	1.19792	0.260533	1.19792	152.404	127.224
ARHGDIA	0.999788	0.999979	1.00009	0.000134885	1.00009	152.395	152.381
ZYG11B	0.930256	0.999979	0.931098	-0.102996	-1.074	152.124	163.381
ENTPD6	0.937506	0.999979	0.942299	-0.0857437	-1.06123	152.017	161.326
B4GALNT4	0.965336	0.999979	0.960458	-0.0582051	-1.04117	152.016	158.274
LANCL1	0.921551	0.999979	0.921832	-0.117424	-1.0848	151.893	164.773
TCERG1	0.947844	0.999979	1.05381	0.0756134	1.05381	151.745	143.997
CD47	0.796024	0.999979	0.810384	-0.303323	-1.23398	151.636	187.116
NARS1	0.880829	0.999979	0.880515	-0.18358	-1.1357	151.559	172.125
HS6ST2	0.976	0.999979	1.01991	0.0284401	1.01991	151.436	148.48
GRIN3A	0.687749	0.999979	1.3589	0.442438	1.3589	151.352	111.379
RAPGEF2	0.973342	0.999979	1.02709	0.0385628	1.02709	151.349	147.357
RPS23	0.605614	0.999979	1.43628	0.522335	1.43628	151.245	105.304
SET	0.978107	0.999979	0.978007	-0.0320826	-1.02249	151.224	154.625
TAOK1	0.990686	0.999979	0.993449	-0.00948241	-1.00659	151.168	152.165
ALDH5A1	0.979825	0.999979	0.974143	-0.0377938	-1.02654	151.127	155.139
CTNND2	0.965566	0.999979	1.03557	0.050423	1.03557	150.889	145.707
TPRG1L	0.939357	0.999979	1.08717	0.120581	1.08717	150.713	138.629
SPAG9	0.957592	0.999979	0.9517	-0.0714219	-1.05075	150.586	158.228
DLST	0.855323	0.999979	1.18195	0.241165	1.18195	150.57	127.391
TRAPPC3	0.966969	0.999979	0.971698	-0.0414204	-1.02913	150.555	154.94
RPL13	0.998063	0.999979	0.996969	-0.00438003	-1.00304	150.515	150.973
BCL9L	0.933601	0.999979	1.07252	0.101004	1.07252	150.451	140.278
ENOX2	0.785045	0.999979	0.785778	-0.347806	-1.27262	150.36	191.351
ADAM22	0.95455	0.999979	0.957037	-0.0633528	-1.04489	150.33	157.079
NKTR	0.941417	0.999979	0.936375	-0.0948421	-1.06795	150.223	160.431
RNF41	0.952552	0.999979	1.04385	0.0619129	1.04385	150.056	143.753
SUN2	0.986157	0.999979	1.00795	0.0114198	1.00795	149.946	148.764
MCF2	0.9123	0.999979	0.919773	-0.12065	-1.08722	149.765	162.828
SYBU	0.984295	0.999979	1.01818	0.0259908	1.01818	149.349	146.683
NCL	0.941369	0.999979	0.937331	-0.0933703	-1.06686	149.252	159.231
NETO2	0.930149	0.999979	1.02504	0.0356739	1.02504	149.193	145.549
ENTPD2	0.87974	0.999979	1.13529	0.183065	1.13529	149.189	131.41
UBE2A	0.996017	0.999979	1.00205	0.00295574	1.00205	149.058	148.753
GABRD	0.973444	0.999979	0.969434	-0.044785	-1.03153	149.038	153.737
MADD	0.881236	0.999979	0.877414	-0.188671	-1.13971	149.025	169.845
KIF3A	0.902086	0.999979	1.03485	0.049425	1.03485	148.916	143.9
PAK1	0.885973	0.999979	0.886097	-0.174463	-1.12854	148.914	168.056
COX7C	0.752563	0.999979	1.24244	0.31318	1.24244	148.912	119.854
MARK3	0.985184	0.999979	0.986337	-0.0198469	-1.01385	148.842	150.903
RGS6	0.869409	0.999979	1.13957	0.188494	1.13957	148.797	130.573
TMEM106B	0.946969	0.999979	1.04767	0.0671796	1.04767	148.788	142.019
BRSK2	0.953827	0.999979	0.956146	-0.0646974	-1.04587	148.629	155.446
RAP1GDS1	0.909085	0.999979	0.914475	-0.128985	-1.09352	148.612	162.511
HDAC4	0.814444	0.999979	1.2215	0.288653	1.2215	148.534	121.6
CRAMP1	0.853929	0.999979	0.85733	-0.222078	-1.16641	148.53	173.247
GNG7	0.92124	0.999979	1.0997	0.137111	1.0997	148.435	134.978
STUM	0.921585	0.999979	1.07336	0.102135	1.07336	148.211	138.082
PTP4A2	0.963783	0.999979	0.963311	-0.0539265	-1.03809	148.159	153.801
DOK4	0.789366	0.999979	1.24431	0.315341	1.24431	147.982	118.927
RAB35	0.966444	0.999979	0.967075	-0.0482997	-1.03405	147.772	152.803
GDPD5	0.919344	0.999979	0.914411	-0.129085	-1.0936	147.62	161.437
SIK2	0.96323	0.999979	0.962456	-0.0552079	-1.03901	147.564	153.32
MEIS1	0.923347	0.999979	0.925923	-0.111035	-1.08	147.363	159.153
TOP1	0.96534	0.999979	0.980348	-0.0286335	-1.02005	147.153	150.102
RPS5	0.929822	0.999979	0.928534	-0.106974	-1.07697	146.859	158.162
RUSC1	0.934579	0.999979	0.921969	-0.117209	-1.08463	146.54	158.942
LOC115492023	0.816589	0.999979	0.82298	-0.281071	-1.2151	146.397	177.886
ASAP1	0.863025	0.999979	0.867886	-0.204423	-1.15223	146.1	168.34
ARPC2	0.99369	0.999979	0.987698	-0.0178575	-1.01245	146.07	147.889
OSBP2	0.895127	0.999979	0.897738	-0.155634	-1.11391	145.964	162.591
SSTR1	0.910337	0.999979	1.09078	0.125366	1.09078	145.801	133.666
FAM13B	0.69026	0.999979	1.42468	0.510639	1.42468	145.773	102.32
CASKIN1	0.858938	0.999979	0.854638	-0.226614	-1.17009	145.6	170.364
KIF21A	0.988694	0.999979	1.0163	0.0233291	1.0163	145.519	143.185
KIF2A	0.758055	0.999979	1.27289	0.348109	1.27289	145.44	114.259
CACNA1B	0.913699	0.999979	0.913327	-0.130796	-1.0949	145.176	158.953
ACTR2	0.948689	0.999979	0.946025	-0.0800499	-1.05705	145.17	153.453
TMEM179	0.951465	0.999979	1.06127	0.0857961	1.06127	144.929	136.562
DCTN4	0.981582	0.999979	0.977197	-0.0332787	-1.02334	144.898	148.279
IDH3A	0.902614	0.999979	1.10472	0.143684	1.10472	144.894	131.159
LAMP2	0.93936	0.999979	1.02261	0.0322602	1.02261	144.775	141.573
HNRNPA1	0.963251	0.999979	0.956429	-0.0642695	-1.04556	144.751	151.345
BMPR2	0.9319	0.999979	1.08242	0.114262	1.08242	144.712	133.693
MAP7D1	0.829516	0.999979	0.823783	-0.279664	-1.21391	144.424	175.318
NRSN1	0.940783	0.999979	0.929573	-0.10536	-1.07576	144.153	155.074
SLC2A13	0.987271	0.999979	1.00091	0.00131018	1.00091	143.754	143.624
APBA2	0.78905	0.999979	1.22917	0.297682	1.22917	143.628	116.85
PYGB	0.987536	0.999979	1.01548	0.0221575	1.01548	143.492	141.305
IGSF3	0.702179	0.999979	1.34615	0.428834	1.34615	143.489	106.593
TBC1D30	0.996897	0.999979	0.990304	-0.0140571	-1.00979	143.428	144.832
RALGDS	0.900241	0.999979	0.898211	-0.154874	-1.11332	143.395	159.645
KMT2E	0.97634	0.999979	0.974865	-0.0367257	-1.02578	143.348	147.044
SLC4A8	0.903885	0.999979	0.897238	-0.156438	-1.11453	143.324	159.739
SHTN1	0.786057	0.999979	1.22122	0.288321	1.22122	143.284	117.329
MYT1L	0.991667	0.999979	1.00478	0.00688367	1.00478	143.137	142.455
IDH3B	0.981147	0.999979	0.986035	-0.0202899	-1.01416	143.108	145.135
LOC100223058	0.959705	0.999979	1.0436	0.0615666	1.0436	143.101	137.122
PPP1R11	0.845988	0.999979	1.22924	0.297765	1.22924	143.058	116.38
MAPK8IP2	0.896787	0.999979	0.898812	-0.153909	-1.11258	142.993	159.091
SYT13	0.7722	0.999979	0.798575	-0.324501	-1.25223	142.896	178.939
CELF6	0.911467	0.999979	0.910992	-0.13449	-1.0977	142.844	156.801
SAP18	0.933898	0.999979	1.07611	0.105821	1.07611	142.825	132.723
DLGAP1	0.923109	0.999979	0.909157	-0.137399	-1.09992	142.735	156.997
PRRG3	0.936063	0.999979	1.07642	0.106236	1.07642	142.707	132.576
LOC100232098	0.979197	0.999979	1.0161	0.0230486	1.0161	142.645	140.384
ARFGAP1	0.811055	0.999979	1.20426	0.268152	1.20426	142.631	118.438
CAPZA1	0.934201	0.999979	1.07082	0.0987221	1.07082	142.584	133.154
SCHIP1	0.919005	0.999979	0.919951	-0.120371	-1.08701	142.519	154.92
RPL17	0.485329	0.999979	1.73292	0.793206	1.73292	142.477	82.2176
PANK3	0.967505	0.999979	0.969688	-0.0444078	-1.03126	142.428	146.88
JPT1	0.945953	0.999979	1.05808	0.081448	1.05808	142.376	134.561
MAP3K13	0.969241	0.999979	0.955557	-0.0655859	-1.04651	142.239	148.854
CACNG5	0.971521	0.999979	1.01973	0.0281836	1.01973	142.235	139.484
RAPGEF5	0.985667	0.999979	0.986949	-0.0189533	-1.01322	142.19	144.071
PPP1R9A	0.969715	0.999979	1.03957	0.0559862	1.03957	142.124	136.714
AP3B2	0.919064	0.999979	1.08604	0.119083	1.08604	141.93	130.685
LOC100218923	0.900061	0.999979	0.908246	-0.138845	-1.10102	141.803	156.128
SGSM2	0.949389	0.999979	0.931906	-0.101743	-1.07307	141.727	152.083
IGSF9B	0.843096	0.999979	0.745705	-0.423323	-1.34101	141.517	189.776
HNRNPH3	0.948629	0.999979	0.957725	-0.0623164	-1.04414	141.454	147.697
CACNG4	0.98925	0.999979	1.02112	0.0301483	1.02112	141.435	138.51
QKI	0.972556	0.999979	0.966229	-0.0495629	-1.03495	141.309	146.248
WDR1	0.76671	0.999979	1.26056	0.33407	1.26056	141.29	112.085
GABBR2	0.936169	0.999979	0.984296	-0.0228351	-1.01595	141.167	143.42
HMGB3	0.864084	0.999979	1.15417	0.206854	1.15417	141.164	122.308
PIK3R1	0.900002	0.999979	1.10864	0.148794	1.10864	141.129	127.299
BICD1	0.881286	0.999979	1.12285	0.167171	1.12285	141.128	125.687
SFMBT2	0.918379	0.999979	1.08162	0.113194	1.08162	141.126	130.477
PNN	0.953628	0.999979	1.05064	0.0712649	1.05064	141.062	134.264
SLC1A4	0.894729	0.999979	1.09777	0.134577	1.09777	140.988	128.431
LMO7	0.904066	0.999979	1.10497	0.144006	1.10497	140.972	127.58
RPS17	0.924818	0.999979	0.922817	-0.115884	-1.08364	140.825	152.603
DNAJA2	0.912496	0.999979	1.08967	0.123894	1.08967	140.692	129.114
OSBPL2	0.948658	0.999979	1.06839	0.0954418	1.06839	140.668	131.663
LOC100232323	0.996928	0.999979	1.00739	0.0106257	1.00739	140.6	139.568
PSMD2	0.980265	0.999979	1.01416	0.0202789	1.01416	140.519	138.558
COPS8	0.979462	0.999979	1.0272	0.0387165	1.0272	140.506	136.785
DDX23	0.889268	0.999979	1.03821	0.0541038	1.03821	140.389	135.222
EMC1	0.882857	0.999979	0.880524	-0.183565	-1.13569	139.849	158.824
PNISR	0.934931	0.999979	0.93213	-0.101397	-1.07281	139.819	149.999
DNAJC18	0.960351	0.999979	0.95897	-0.060443	-1.04279	139.491	145.46
VPS26B	0.871926	0.999979	1.15341	0.205899	1.15341	139.401	120.86
IQSEC3	0.996085	0.999979	1.00008	0.000110694	1.00008	139.337	139.326
CDC42BPA	0.86895	0.999979	1.1319	0.178743	1.1319	139.253	123.027
IMMT	0.991565	0.999979	0.997433	-0.00370881	-1.00257	139.18	139.538
EHMT2	0.915096	0.999979	0.919583	-0.120949	-1.08745	139.168	151.339
SH3BP5L	0.859742	0.999979	1.0507	0.0713473	1.0507	139.136	132.422
SRRM1	0.937574	0.999979	0.93795	-0.0924175	-1.06616	139.128	148.332
HECA	0.943155	0.999979	0.957156	-0.0631733	-1.04476	139.026	145.249
PIK3R2	0.926957	0.999979	1.0766	0.106485	1.0766	139.004	129.114
CYGB	0.993191	0.999979	0.977048	-0.0334987	-1.02349	138.951	142.215
SUPT6H	0.994595	0.999979	0.995953	-0.00584975	-1.00406	138.807	139.371
LZTS1	0.759868	0.999979	0.739868	-0.434659	-1.35159	138.671	187.426
COPA	0.855921	0.999979	1.16503	0.220368	1.16503	138.659	119.017
MTSS1	0.989493	0.999979	0.990916	-0.0131657	-1.00917	138.396	139.665
HMGB1	0.863258	0.999979	1.03121	0.0443325	1.03121	138.318	134.132
ABHD6	0.832165	0.999979	1.18793	0.248451	1.18793	138.183	116.322
C2CD5	0.955927	0.999979	0.959573	-0.0595349	-1.04213	137.834	143.641
FBXO45	0.885698	0.999979	0.880473	-0.183649	-1.13575	137.831	156.542
GLRB	0.969966	0.999979	1.02182	0.0311408	1.02182	137.622	134.683
DHX30	0.928098	0.999979	0.919191	-0.121564	-1.08791	137.525	149.615
CDKL5	0.977408	0.999979	0.98647	-0.0196523	-1.01372	137.341	139.225
EFR3A	0.926595	0.999979	1.0776	0.107826	1.0776	137.337	127.446
LPIN2	0.731784	0.999979	0.899499	-0.152807	-1.11173	137.191	152.519
[truncated: 11,538 more rows]

## Sheet: P30_male-female
Gene ID	P-value (P30M vs P30F)	FDR step up (P30M vs P30F)	Ratio (P30M vs P30F)	Log2(Ratio) (P30M vs P30F)	Fold change (P30M vs P30F)	LSMean (P30M)	LSMean (P30F)
[truncated: 12,809 more rows]
