# Supplementary material for: Chromatin Profiling Reveals Distinct Male and Female Trajectories for Developmental Learning Potential
Source: Dev Neurobiol. 2025 Nov 10;86(1):e23017. doi: 10.1002/dneu.23017 (PMC12603347; doi:10.1002/dneu.23017)
Supplement: Supplementary file 10 — Supplementary Material:dneu23017‐sup‐0010‐TableS9.xlsx [file DNEU-86-0-s009.xlsx]

## Sheet: P23-P30_male
Supplementary Table 9. GO results based on significant (P < 0.05) genes from RNAseq analysis. N = total number of genes in the entire gene set, B = number of genes in the entire set that belong to the GO category , n = number of genes in the algorithmically defined "target list" from the top of the experimental gene list , b: Represents th, b = number of genes in the "target list" that belong to …
GOCOMPONENT_silence_M_P30-g-P23
GO Term	Description	P-value	FDR q-value	Enrichment	N	B	n	b	Genes
GO:0005576	extracellular region	5.29e-06	0.00833	1.6	5129	318	946	94	[A2M - alpha-2-macroglobulin, EVA1C - eva-1 homolog c (c. elegans), FBN2 - fibrillin 2, ANGPTL7 - angiopoietin-like 7, S100B - s100 calcium binding protein b, MDK - midkine (neurite growth-promoting factor 2), EPHB3 - eph receptor b3, CDC37L1 - cell division cycle 37-like 1, EPHB6 - eph receptor b6, IL6R - interleukin 6 receptor, CRB1 - crumbs homolog 1 (drosophila), AGA - aspartylglucosaminidase…
GO:0005615	extracellular space	0.000318	2.5E-1	1.61	5129	242	828	63	[ENOX1 - ecto-nox disulfide-thiol exchanger 1, LINGO2 - leucine rich repeat and ig domain containing 2, GNL1 - guanine nucleotide binding protein-like 1, ANGPTL7 - angiopoietin-like 7, S100B - s100 calcium binding protein b, SIPA1L3 - signal-induced proliferation-associated 1 like 3, MECP2 - methyl cpg binding protein 2 (rett syndrome), MUC1 - mucin 1, cell surface associated, AGA - aspartylgluco…
GO:0031514	motile cilium	0.000421	2.21E-1	3.14	5129	36	635	14	[DNALI1 - dynein, axonemal, light intermediate chain 1, CCDC65 - coiled-coil domain containing 65, SPEF1 - sperm flagellar 1, DRC1 - dynein regulatory complex subunit 1 homolog (chlamydomonas), ARL13B - adp-ribosylation factor-like 13b, INTU - inturned planar cell polarity protein, FBXL13 - f-box and leucine-rich repeat protein 13, DYNC2H1 - dynein, cytoplasmic 2, heavy chain 1, DNAH1 - dynein, a…
GO:0031616	spindle pole centrosome	0.000658	2.59E-1	14.21	5129	3	361	3	[NDE1 - nude neurodevelopment protein 1, DLGAP5 - discs, large (drosophila) homolog-associated protein 5, TBCCD1 - tbcc domain containing 1]
GO:0044459	plasma membrane part	0.000909	2.86E-1	1.38	5129	796	552	118	[ENOX1 - ecto-nox disulfide-thiol exchanger 1, LRP2 - low density lipoprotein receptor-related protein 2, SPEF1 - sperm flagellar 1, RNF31 - ring finger protein 31, KCNK5 - potassium channel, subfamily k, member 5, ABCB11 - atp-binding cassette, sub-family b (mdr/tap), member 11, GP1BB - glycoprotein ib (platelet), beta polypeptide, CD38 - cd38 molecule, HMCN2 - hemicentin 2, AIF1L - allograft in…
GOFUNCTION_silence_M_P30-g-P23
GO Term	Description	P-value	FDR q-value	Enrichment	N	B	n	b	Genes
GO:0033293	monocarboxylic acid binding	1.75E-4	5.24E-1	5.4	5129	14	543	8	[HNF4A - hepatocyte nuclear factor 4, alpha, STX3 - syntaxin 3, DBT - dihydrolipoamide branched chain transacylase e2, NAPEPLD - n-acyl phosphatidylethanolamine phospholipase d, ID3 - inhibitor of dna binding 3, dominant negative helix-loop-helix protein, IGF2R - insulin-like growth factor 2 receptor, HLCS - holocarboxylase synthetase (biotin-(proprionyl-coa-carboxylase (atp-hydrolysing)) ligase)…
GO:1901680	sulfur-containing amino acid secondary active transmembrane transporter activity	3.9E-4	5.82E-1	2564.5	5129	1	2	1	[SLC7A11 - solute carrier family 7 (anionic amino acid transporter light chain, xc- system), member 11]
GO:0005294	neutral L-amino acid secondary active transmembrane transporter activity	3.9E-4	3.88E-1	2564.5	5129	1	2	1	[SLC7A11 - solute carrier family 7 (anionic amino acid transporter light chain, xc- system), member 11]
GO:0015328	cystine secondary active transmembrane transporter activity	3.9E-4	2.91E-1	2564.5	5129	1	2	1	[SLC7A11 - solute carrier family 7 (anionic amino acid transporter light chain, xc- system), member 11]
GO:0015327	cystine:glutamate antiporter activity	3.9E-4	2.33E-1	2564.5	5129	1	2	1	[SLC7A11 - solute carrier family 7 (anionic amino acid transporter light chain, xc- system), member 11]
GO:0016175	superoxide-generating NADPH oxidase activity	5.18E-4	2.58E-1	15.45	5129	3	332	3	[NCF1 - neutrophil cytosolic factor 1, NCF4 - neutrophil cytosolic factor 4, 40kda, NOX1 - nadph oxidase 1]
GO:0000099	sulfur amino acid transmembrane transporter activity	9.33E-4	3.98E-1	42.39	5129	2	121	2	[SLC3A1 - solute carrier family 3 (amino acid transporter heavy chain), member 1, SLC7A11 - solute carrier family 7 (anionic amino acid transporter light chain, xc- system), member 11]
GOPROCESS_silence_M_P30-g-P23
GO Term	Description	P-value	FDR q-value	Enrichment	N	B	n	b	Genes
GO:0006952	defense response	3.71E-6	4.27E-2	2.54	5129	196	340	33	[IKBKB - inhibitor of kappa light polypeptide gene enhancer in b-cells, kinase beta, CIITA - class ii, major histocompatibility complex, transactivator, NFKB1 - nuclear factor of kappa light polypeptide gene enhancer in b-cells 1, NCF1 - neutrophil cytosolic factor 1, IRF8 - interferon regulatory factor 8, PLD3 - phospholipase d family, member 3, DROSHA - drosha, ribonuclease type iii, EPHA2 - ep…
GO:0002694	regulation of leukocyte activation	7.83E-6	4.5E-2	3.11	5129	130	304	24	[BANK1 - b-cell scaffold protein with ankyrin repeats 1, CD74 - cd74 molecule, major histocompatibility complex, class ii invariant chain, DROSHA - drosha, ribonuclease type iii, FES - feline sarcoma oncogene, CEBPA - ccaat/enhancer binding protein (c/ebp), alpha, PRDM1 - pr domain containing 1, with znf domain, GRAP2 - grb2-related adaptor protein 2, LRRK2 - leucine-rich repeat kinase 2, GLI2 - …
GO:0002920	regulation of humoral immune response	1.18E-5	4.53E-2	4.9	5129	10	942	9	[CLU - clusterin, PTPN6 - protein tyrosine phosphatase, non-receptor type 6, A2M - alpha-2-macroglobulin, CPN1 - carboxypeptidase n, polypeptide 1, PTPRC - protein tyrosine phosphatase, receptor type, c, C1QB - complement component 1, q subcomponent, b chain, C1QC - complement component 1, q subcomponent, c chain, C8G - complement component 8, gamma polypeptide, FOXJ1 - forkhead box j1]
GO:0006955	immune response	1.67E-5	4.79E-2	1.9	5129	149	944	52	[IKBKB - inhibitor of kappa light polypeptide gene enhancer in b-cells, kinase beta, NCF1 - neutrophil cytosolic factor 1, IRF8 - interferon regulatory factor 8, GNL1 - guanine nucleotide binding protein-like 1, IL2RG - interleukin 2 receptor, gamma, OCIAD2 - ocia domain containing 2, S100B - s100 calcium binding protein b, PRDM1 - pr domain containing 1, with znf domain, WAS - wiskott-aldrich sy…
GO:0050865	regulation of cell activation	2.12E-5	4.87E-2	2.86	5129	139	322	25	[DROSHA - drosha, ribonuclease type iii, PRDM1 - pr domain containing 1, with znf domain, GRAP2 - grb2-related adaptor protein 2, LRRK2 - leucine-rich repeat kinase 2, GLI2 - gli family zinc finger 2, NFAM1 - nfat activating protein with itam motif 1, CD38 - cd38 molecule, PRKG1 - protein kinase, cgmp-dependent, type i, PIBF1 - progesterone immunomodulatory binding factor 1, ZC3H12A - zinc finger…
GO:0042742	defense response to bacterium	3.01E-5	5.77E-2	3.62	5129	25	793	14	[IRF8 - interferon regulatory factor 8, IL12B - interleukin 12b (natural killer cell stimulatory factor 2, cytotoxic lymphocyte maturation factor 2, p40), ADAMTS5 - adam metallopeptidase with thrombospondin type 1 motif, 5, DROSHA - drosha, ribonuclease type iii, RBPJ - recombination signal binding protein for immunoglobulin kappa j region, EPHA2 - eph receptor a2, OCIAD2 - ocia domain containing…
GO:0019336	phenol-containing compound catabolic process	8.02E-5	1.32E-1	170.97	5129	3	20	2	[DIO3 - deiodinase, iodothyronine, type iii, MOXD1 - monooxygenase, dbh-like 1]
GO:0072376	protein activation cascade	1.79E-4	2.57E-1	4.08	5129	12	942	9	[CLU - clusterin, A2M - alpha-2-macroglobulin, GP1BB - glycoprotein ib (platelet), beta polypeptide, F13A1 - coagulation factor xiii, a1 polypeptide, APOH - apolipoprotein h (beta-2-glycoprotein i), C1QB - complement component 1, q subcomponent, b chain, C1QC - complement component 1, q subcomponent, c chain, FBLN1 - fibulin 1, C8G - complement component 8, gamma polypeptide]
GO:0002682	regulation of immune system process	1.9E-4	2.42E-1	2.02	5129	398	242	38	[DROSHA - drosha, ribonuclease type iii, OCIAD2 - ocia domain containing 2, WAS - wiskott-aldrich syndrome, PRDM1 - pr domain containing 1, with znf domain, GRAP2 - grb2-related adaptor protein 2, SLC7A11 - solute carrier family 7 (anionic amino acid transporter light chain, xc- system), member 11, GLI2 - gli family zinc finger 2, LRRK2 - leucine-rich repeat kinase 2, IFIH1 - interferon induced w…
GO:0039534	negative regulation of MDA-5 signaling pathway	1.95E-4	2.24E-1	5129	5129	1	1	1	[DHX58 - dexh (asp-glu-x-his) box polypeptide 58]
GO:0043304	regulation of mast cell degranulation	2.38E-4	2.48E-1	36.04	5129	7	61	3	[FES - feline sarcoma oncogene, RAC2 - ras-related c3 botulinum toxin substrate 2 (rho family, small gtp binding protein rac2), VAMP8 - vesicle-associated membrane protein 8]
GO:0033006	regulation of mast cell activation involved in immune response	2.38E-4	2.28E-1	36.04	5129	7	61	3	[FES - feline sarcoma oncogene, RAC2 - ras-related c3 botulinum toxin substrate 2 (rho family, small gtp binding protein rac2), VAMP8 - vesicle-associated membrane protein 8]
GO:0003006	developmental process involved in reproduction	3.32E-4	2.94E-1	1.66	5129	180	946	55	[LRP2 - low density lipoprotein receptor-related protein 2, NANOS3 - nanos homolog 3 (drosophila), NCOA1 - nuclear receptor coactivator 1, MDK - midkine (neurite growth-promoting factor 2), SYCP2 - synaptonemal complex protein 2, SALL1 - sal-like 1 (drosophila), RFX2 - regulatory factor x, 2 (influences hla class ii expression), CELF4 - cugbp, elav-like family member 4, UBE2B - ubiquitin-conjugat…
GO:0009617	response to bacterium	3.57E-4	2.93E-1	3.25	5129	39	567	14	[BANK1 - b-cell scaffold protein with ankyrin repeats 1, IRF8 - interferon regulatory factor 8, IL12B - interleukin 12b (natural killer cell stimulatory factor 2, cytotoxic lymphocyte maturation factor 2, p40), ADAMTS5 - adam metallopeptidase with thrombospondin type 1 motif, 5, DROSHA - drosha, ribonuclease type iii, RBPJ - recombination signal binding protein for immunoglobulin kappa j region, …
GO:0031335	regulation of sulfur amino acid metabolic process	3.9E-4	2.99E-1	2564.5	5129	1	2	1	[SLC7A11 - solute carrier family 7 (anionic amino acid transporter light chain, xc- system), member 11]
GO:1901494	regulation of cysteine metabolic process	3.9E-4	2.8E-1	2564.5	5129	1	2	1	[SLC7A11 - solute carrier family 7 (anionic amino acid transporter light chain, xc- system), member 11]
GO:0035442	dipeptide transmembrane transport	3.9E-4	2.64E-1	2564.5	5129	1	2	1	[SLC7A11 - solute carrier family 7 (anionic amino acid transporter light chain, xc- system), member 11]
GO:0042938	dipeptide transport	3.9E-4	2.49E-1	2564.5	5129	1	2	1	[SLC7A11 - solute carrier family 7 (anionic amino acid transporter light chain, xc- system), member 11]
GO:0140205	oligopeptide import across plasma membrane	3.9E-4	2.36E-1	2564.5	5129	1	2	1	[SLC7A11 - solute carrier family 7 (anionic amino acid transporter light chain, xc- system), member 11]
GO:0140206	dipeptide import across plasma membrane	3.9E-4	2.24E-1	2564.5	5129	1	2	1	[SLC7A11 - solute carrier family 7 (anionic amino acid transporter light chain, xc- system), member 11]
GO:0031392	regulation of prostaglandin biosynthetic process	3.98E-4	2.18E-1	16.87	5129	3	304	3	[CD74 - cd74 molecule, major histocompatibility complex, class ii invariant chain, PIBF1 - progesterone immunomodulatory binding factor 1, AVPR1A - arginine vasopressin receptor 1a]
GO:0022414	reproductive process	4.13E-4	2.16E-1	1.78	5129	354	390	48	[GABRB1 - gamma-aminobutyric acid (gaba) a receptor, beta 1, LRP2 - low density lipoprotein receptor-related protein 2, ATRX - alpha thalassemia/mental retardation syndrome x-linked, SPDYA - speedy/ringo cell cycle regulator family member a, NR6A1 - nuclear receptor subfamily 6, group a, member 1, IGF2R - insulin-like growth factor 2 receptor, TRPC3 - transient receptor potential cation channel, …
GO:0043300	regulation of leukocyte degranulation	4.2E-4	2.1E-1	31.53	5129	8	61	3	[FES - feline sarcoma oncogene, RAC2 - ras-related c3 botulinum toxin substrate 2 (rho family, small gtp binding protein rac2), VAMP8 - vesicle-associated membrane protein 8]
GO:0033003	regulation of mast cell activation	4.2E-4	2.01E-1	31.53	5129	8	61	3	[FES - feline sarcoma oncogene, RAC2 - ras-related c3 botulinum toxin substrate 2 (rho family, small gtp binding protein rac2), VAMP8 - vesicle-associated membrane protein 8]
GO:0002886	regulation of myeloid leukocyte mediated immunity	4.2E-4	1.93E-1	31.53	5129	8	61	3	[FES - feline sarcoma oncogene, RAC2 - ras-related c3 botulinum toxin substrate 2 (rho family, small gtp binding protein rac2), VAMP8 - vesicle-associated membrane protein 8]
GO:0000280	nuclear division	5.32E-4	2.35E-1	4.57	5129	14	641	8	[RAD51C - rad51 paralog c, KIAA0430 - kiaa0430, SYCP2 - synaptonemal complex protein 2, SPDYA - speedy/ringo cell cycle regulator family member a, KLHDC8B - kelch domain containing 8b, ING2 - inhibitor of growth family, member 2, USP16 - ubiquitin specific peptidase 16, FANCA - fanconi anemia, complementation group a]
GO:0061197	fungiform papilla morphogenesis	5.85E-4	2.49E-1	1709.67	5129	1	3	1	[SIX4 - six homeobox 4]
GO:0072107	positive regulation of ureteric bud formation	5.85E-4	2.4E-1	1709.67	5129	1	3	1	[SIX4 - six homeobox 4]
GO:0072106	regulation of ureteric bud formation	5.85E-4	2.32E-1	1709.67	5129	1	3	1	[SIX4 - six homeobox 4]
GO:0098528	skeletal muscle fiber differentiation	5.85E-4	2.24E-1	1709.67	5129	1	3	1	[SIX4 - six homeobox 4]
GO:0030910	olfactory placode formation	5.85E-4	2.17E-1	1709.67	5129	1	3	1	[SIX4 - six homeobox 4]
GO:2001015	negative regulation of skeletal muscle cell differentiation	5.85E-4	2.1E-1	1709.67	5129	1	3	1	[SIX4 - six homeobox 4]
GO:1902725	negative regulation of satellite cell differentiation	5.85E-4	2.04E-1	1709.67	5129	1	3	1	[SIX4 - six homeobox 4]
GO:0046661	male sex differentiation	5.85E-4	1.98E-1	1709.67	5129	1	3	1	[SIX4 - six homeobox 4]
GO:0006954	inflammatory response	6.36E-4	2.09E-1	3.02	5129	80	340	16	[IKBKB - inhibitor of kappa light polypeptide gene enhancer in b-cells, kinase beta, CIITA - class ii, major histocompatibility complex, transactivator, SGMS1 - sphingomyelin synthase 1, NFKB1 - nuclear factor of kappa light polypeptide gene enhancer in b-cells 1, NOX1 - nadph oxidase 1, PLD3 - phospholipase d family, member 3, RBPJ - recombination signal binding protein for immunoglobulin kappa …
GO:0043030	regulation of macrophage activation	6.98E-4	2.23E-1	5.91	5129	20	304	7	[SHPK - sedoheptulokinase, CD74 - cd74 molecule, major histocompatibility complex, class ii invariant chain, CEBPA - ccaat/enhancer binding protein (c/ebp), alpha, ZC3H12A - zinc finger ccch-type containing 12a, MFHAS1 - malignant fibrous histiocytoma amplified sequence 1, LRRK2 - leucine-rich repeat kinase 2, NR1H3 - nuclear receptor subfamily 1, group h, member 3]
GO:0039533	regulation of MDA-5 signaling pathway	7.66E-4	2.38E-1	2564.5	5129	2	1	1	[DHX58 - dexh (asp-glu-x-his) box polypeptide 58]
GO:1900245	positive regulation of MDA-5 signaling pathway	7.66E-4	2.32E-1	2564.5	5129	2	1	1	[DHX58 - dexh (asp-glu-x-his) box polypeptide 58]
GO:0033082	regulation of extrathymic T cell differentiation	7.8E-4	2.3E-1	1282.25	5129	1	4	1	[PRDM1 - pr domain containing 1, with znf domain]
GO:0032760	positive regulation of tumor necrosis factor production	7.82E-4	2.25E-1	4.52	5129	16	567	8	[CLU - clusterin, CD2 - cd2 molecule, IL12B - interleukin 12b (natural killer cell stimulatory factor 2, cytotoxic lymphocyte maturation factor 2, p40), SYK - spleen tyrosine kinase, PTPRC - protein tyrosine phosphatase, receptor type, c, NOD1 - nucleotide-binding oligomerization domain containing 1, TNFRSF8 - tumor necrosis factor receptor superfamily, member 8, IFIH1 - interferon induced with h…
GO:0018958	phenol-containing compound metabolic process	9.43E-4	2.64E-1	28.92	5129	19	28	3	[DIO3 - deiodinase, iodothyronine, type iii, MOXD1 - monooxygenase, dbh-like 1, IYD - iodotyrosine deiodinase]
GO:2000257	regulation of protein activation cascade	9.55E-4	2.61E-1	4.67	5129	7	942	6	[CLU - clusterin, A2M - alpha-2-macroglobulin, CPN1 - carboxypeptidase n, polypeptide 1, C1QB - complement component 1, q subcomponent, b chain, C1QC - complement component 1, q subcomponent, c chain, C8G - complement component 8, gamma polypeptide]
GO:0030449	regulation of complement activation	9.55E-4	2.55E-1	4.67	5129	7	942	6	[CLU - clusterin, A2M - alpha-2-macroglobulin, CPN1 - carboxypeptidase n, polypeptide 1, C1QB - complement component 1, q subcomponent, b chain, C1QC - complement component 1, q subcomponent, c chain, C8G - complement component 8, gamma polypeptide]
GO:0014902	myotube differentiation	9.62E-4	2.51E-1	7.62	5129	9	374	5	[SIX4 - six homeobox 4, PLD3 - phospholipase d family, member 3, AVPR1A - arginine vasopressin receptor 1a, SHH - sonic hedgehog, BARX2 - barx homeobox 2]
GO:0050727	regulation of inflammatory response	9.87E-4	2.52E-1	2.82	5129	99	312	17	[CLU - clusterin, NFKB1 - nuclear factor of kappa light polypeptide gene enhancer in b-cells 1, PLD3 - phospholipase d family, member 3, DROSHA - drosha, ribonuclease type iii, CPN1 - carboxypeptidase n, polypeptide 1, CEBPA - ccaat/enhancer binding protein (c/ebp), alpha, LRRK2 - leucine-rich repeat kinase 2, FANCA - fanconi anemia, complementation group a, SHPK - sedoheptulokinase, PLD4 - phosp…
GO:0038110	interleukin-2-mediated signaling pathway	9.97E-4	2.49E-1	12.39	5129	3	414	3	[SYK - spleen tyrosine kinase, IL2RB - interleukin 2 receptor, beta, IL2RG - interleukin 2 receptor, gamma]
GOCOMPONENT_silence_M_P23-g-P30
GO Term	Description	P-value	FDR q-value	Enrichment	N	B	n	b	Genes
GO:0044429	mitochondrial part	1.71E-6	3.12E-3	1.6	10180	751	972	115	[MPG - n-methylpurine-dna glycosylase, MPC2 - mitochondrial pyruvate carrier 2, NUDT2 - nudix (nucleoside diphosphate linked moiety x)-type motif 2, NDUFB7 - nadh dehydrogenase (ubiquinone) 1 beta subcomplex, 7, 18kda, NDUFB10 - nadh dehydrogenase (ubiquinone) 1 beta subcomplex, 10, 22kda, MRPS2 - mitochondrial ribosomal protein s2, PITRM1 - pitrilysin metallopeptidase 1, ECHS1 - enoyl coa hydrat…
GO:0005576	extracellular region	3E-5	2.73E-2	1.57	10180	703	912	99	[ANXA5 - annexin a5, NPNT - nephronectin, FBLN2 - fibulin 2, MASP1 - mannan-binding lectin serine peptidase 1 (c4/c2 activating component of ra-reactive factor), FKBPL - fk506 binding protein like, PCSK6 - proprotein convertase subtilisin/kexin type 6, LTBP2 - latent transforming growth factor beta binding protein 2, LOXL3 - lysyl oxidase-like 3, GPC1 - glypican 1, FUCA2 - fucosidase, alpha-l- 2,…
GO:0031012	extracellular matrix	6.93E-5	4.21E-2	2.64	10180	299	323	25	[ANXA5 - annexin a5, NPNT - nephronectin, ANGPTL1 - angiopoietin-like 1, FBLN2 - fibulin 2, ALPL - alkaline phosphatase, liver/bone/kidney, MYOC - myocilin, trabecular meshwork inducible glucocorticoid response, ACAN - aggrecan, MUC4 - mucin 4, cell surface associated, COL21A1 - collagen, type xxi, alpha 1, WNT5B - wingless-type mmtv integration site family, member 5b, ANGPTL4 - angiopoietin-like…
GO:0062023	collagen-containing extracellular matrix	8E-5	3.65E-2	2.66	10180	219	419	24	[ANXA5 - annexin a5, NPNT - nephronectin, ANGPTL1 - angiopoietin-like 1, TGFB3 - transforming growth factor, beta 3, FBLN2 - fibulin 2, COLQ - collagen-like tail subunit (single strand of homotrimer) of asymmetric acetylcholinesterase, TGM4 - transglutaminase 4, LAMA3 - laminin, alpha 3, LAMB1 - laminin, beta 1, TGM2 - transglutaminase 2, NTN3 - netrin 3, PCSK6 - proprotein convertase subtilisin/…
GO:0005615	extracellular space	3.05E-4	1.11E-1	2.02	10180	576	323	37	[ANGPTL1 - angiopoietin-like 1, CHRD - chordin, LEP - leptin, C1R - complement component 1, r subcomponent, MYOC - myocilin, trabecular meshwork inducible glucocorticoid response, COL21A1 - collagen, type xxi, alpha 1, MUC4 - mucin 4, cell surface associated, WNT5B - wingless-type mmtv integration site family, member 5b, TFPI - tissue factor pathway inhibitor (lipoprotein-associated coagulation i…
GO:0031261	DNA replication preinitiation complex	4.08E-4	1.24E-1	8.74	10180	9	647	5	[MCM7 - minichromosome maintenance complex component 7, GINS3 - gins complex subunit 3 (psf3 homolog), GINS1 - gins complex subunit 1 (psf1 homolog), ORC3 - origin recognition complex, subunit 3, MCM6 - minichromosome maintenance complex component 6]
GO:0042720	mitochondrial inner membrane peptidase complex	4.8E-4	1.25E-1	58.84	10180	2	173	2	[IMMP1L - imp1 inner mitochondrial membrane peptidase-like (s. cerevisiae), IMMP2L - imp2 inner mitochondrial membrane peptidase-like (s. cerevisiae)]
GO:0098798	mitochondrial protein complex	5.1E-4	1.16E-1	1.91	10180	207	952	37	[MRPL9 - mitochondrial ribosomal protein l9, NSUN4 - nop2/sun domain family, member 4, MRPS34 - mitochondrial ribosomal protein s34, TIMM10 - translocase of inner mitochondrial membrane 10 homolog (yeast), MRPS18B - mitochondrial ribosomal protein s18b, MTG1 - mitochondrial ribosome-associated gtpase 1, NDUFB7 - nadh dehydrogenase (ubiquinone) 1 beta subcomplex, 7, 18kda, COX6A1 - cytochrome c ox…
GO:0098800	inner mitochondrial membrane protein complex	9.05E-4	1.83E-1	4.88	10180	89	211	9	[COX1 - cytochrome c oxidase subunit i, ND4 - nadh dehydrogenase, subunit 4 (complex i), ND5 - nadh dehydrogenase, subunit 5 (complex i), IMMP1L - imp1 inner mitochondrial membrane peptidase-like (s. cerevisiae), IMMP2L - imp2 inner mitochondrial membrane peptidase-like (s. cerevisiae), NDUFB7 - nadh dehydrogenase (ubiquinone) 1 beta subcomplex, 7, 18kda, NDUFB10 - nadh dehydrogenase (ubiquinone)…
GO:0070761	pre-snoRNP complex	9.33E-4	1.7E-1	9.41	10180	6	721	4	[NOP58 - nop58 ribonucleoprotein, NUFIP1 - nuclear fragile x mental retardation protein interacting protein 1, ZNHIT6 - zinc finger, hit-type containing 6, ZNHIT3 - zinc finger, hit-type containing 3]
GOFUNCTION_silence_M_P23-g-P30
GO Term	Description	P-value	FDR q-value	Enrichment	N	B	n	b	Genes
GO:0140101	catalytic activity, acting on a tRNA	3.86E-5	1.53E-1	2.84	10180	93	885	23	[TRIT1 - trna isopentenyltransferase 1, YARS2 - tyrosyl-trna synthetase 2, mitochondrial, THUMPD2 - thump domain containing 2, DALRD3 - dalr anticodon binding domain containing 3, RPP30 - ribonuclease p/mrp 30kda subunit, PTRHD1 - peptidyl-trna hydrolase domain containing 1, FARS2 - phenylalanyl-trna synthetase 2, mitochondrial, ALKBH8 - alkb, alkylation repair homolog 8 (e. coli), RARS2 - arginy…
GO:0005171	hepatocyte growth factor receptor binding	4.91E-4	9.72E-1	2036	10180	1	5	1	[GLMN - glomulin, fkbp associated protein]
GO:0008173	RNA methyltransferase activity	5.79E-4	7.64E-1	3.01	10180	52	977	15	[MRM1 - mitochondrial rrna methyltransferase 1 homolog (s. cerevisiae), EMG1 - emg1 n1-specific pseudouridine methyltransferase, NSUN4 - nop2/sun domain family, member 4, THUMPD2 - thump domain containing 2, ALKBH8 - alkb, alkylation repair homolog 8 (e. coli), TRMT12 - trna methyltransferase 12 homolog (s. cerevisiae), METTL14 - methyltransferase like 14, TRMT10B - trna methyltransferase 10 homo…
GO:0008175	tRNA methyltransferase activity	6.59E-4	6.52E-1	3.97	10180	29	885	10	[TRMT12 - trna methyltransferase 12 homolog (s. cerevisiae), TRMT61B - trna methyltransferase 61 homolog b (s. cerevisiae), TRMT10B - trna methyltransferase 10 homolog b (s. cerevisiae), THUMPD2 - thump domain containing 2, TRMT44 - trna methyltransferase 44 homolog (s. cerevisiae), TRMT11 - trna methyltransferase 11 homolog (s. cerevisiae), ALKBH8 - alkb, alkylation repair homolog 8 (e. coli), T…
GO:0004045	aminoacyl-tRNA hydrolase activity	8.55E-4	6.77E-1	3393.33	10180	3	1	1	[PTRHD1 - peptidyl-trna hydrolase domain containing 1]
GO:0004720	protein-lysine 6-oxidase activity	9.55E-4	6.3E-1	14.24	10180	3	715	3	[LOX - lysyl oxidase, LOXL1 - lysyl oxidase-like 1, LOXL3 - lysyl oxidase-like 3]
GOPROCESS_silence_M_P23-g-P30
GO Term	Description	P-value	FDR q-value	Enrichment	N	B	n	b	Genes
GO:0034470	ncRNA processing	3.94E-7	5.45E-3	2.01	10180	316	1009	63	[CLP1 - cleavage and polyadenylation factor i subunit 1, NAT10 - n-acetyltransferase 10 (gcn5-related), FARS2 - phenylalanyl-trna synthetase 2, mitochondrial, GTF2H5 - general transcription factor iih, polypeptide 5, BOP1 - block of proliferation 1, ZNHIT3 - zinc finger, hit-type containing 3, MKI67IP - mki67 (fha domain) interacting nucleolar phosphoprotein, TRMT10B - trna methyltransferase 10 h…
GO:0008033	tRNA processing	1.96E-6	1.35E-2	2.78	10180	109	1009	30	[CLP1 - cleavage and polyadenylation factor i subunit 1, NAT10 - n-acetyltransferase 10 (gcn5-related), FARS2 - phenylalanyl-trna synthetase 2, mitochondrial, TRPT1 - trna phosphotransferase 1, TRMT10B - trna methyltransferase 10 homolog b (s. cerevisiae), TRMT61B - trna methyltransferase 61 homolog b (s. cerevisiae), POP5 - processing of precursor 5, ribonuclease p/mrp subunit (s. cerevisiae), E…
GO:0034660	ncRNA metabolic process	2.23E-6	1.03E-2	1.79	10180	433	1009	77	[CLP1 - cleavage and polyadenylation factor i subunit 1, NAT10 - n-acetyltransferase 10 (gcn5-related), GTF2H5 - general transcription factor iih, polypeptide 5, FARS2 - phenylalanyl-trna synthetase 2, mitochondrial, BOP1 - block of proliferation 1, TDRD9 - tudor domain containing 9, ZNHIT3 - zinc finger, hit-type containing 3, MKI67IP - mki67 (fha domain) interacting nucleolar phosphoprotein, RA…
GO:0006399	tRNA metabolic process	4.07E-6	1.41E-2	2.44	10180	154	920	34	[CLP1 - cleavage and polyadenylation factor i subunit 1, DALRD3 - dalr anticodon binding domain containing 3, NAT10 - n-acetyltransferase 10 (gcn5-related), FARS2 - phenylalanyl-trna synthetase 2, mitochondrial, TRPT1 - trna phosphotransferase 1, RARS2 - arginyl-trna synthetase 2, mitochondrial, TRMT10B - trna methyltransferase 10 homolog b (s. cerevisiae), TRMT61B - trna methyltransferase 61 hom…
GO:0015990	electron transport coupled proton transport	2.16E-5	5.97E-2	71.02	10180	5	86	3	[COX1 - cytochrome c oxidase subunit i, ND4 - nadh dehydrogenase, subunit 4 (complex i), ND5 - nadh dehydrogenase, subunit 5 (complex i)]
GO:0015988	energy coupled proton transmembrane transport, against electrochemical gradient	2.16E-5	4.98E-2	71.02	10180	5	86	3	[COX1 - cytochrome c oxidase subunit i, ND4 - nadh dehydrogenase, subunit 4 (complex i), ND5 - nadh dehydrogenase, subunit 5 (complex i)]
GO:0097190	apoptotic signaling pathway	5.87E-5	1.16E-1	3.77	10180	166	244	15	[TRADD - tnfrsf1a-associated via death domain, TNFRSF25 - tumor necrosis factor receptor superfamily, member 25, CUL4A - cullin 4a, HIC1 - hypermethylated in cancer 1, DDIT4 - dna-damage-inducible transcript 4, IFI6 - interferon, alpha-inducible protein 6, BRCA2 - breast cancer 2, early onset, DIABLO - diablo, iap-binding mitochondrial protein, RNF186 - ring finger protein 186, AEN - apoptosis en…
GO:0090305	nucleic acid phosphodiester bond hydrolysis	7.64E-5	1.32E-1	2.67	10180	213	430	24	[RCL1 - rna terminal phosphate cyclase-like 1, POLD1 - polymerase (dna directed), delta 1, catalytic subunit, C12orf10 - chromosome 12 open reading frame 10, POLD2 - polymerase (dna directed), delta 2, accessory subunit, CUL4A - cullin 4a, GTF2H5 - general transcription factor iih, polypeptide 5, BOP1 - block of proliferation 1, DNASE2B - deoxyribonuclease ii beta, PIWIL2 - piwi-like rna-mediated…
GO:0009451	RNA modification	9.07E-5	1.39E-1	2.38	10180	123	1009	29	[EMG1 - emg1 n1-specific pseudouridine methyltransferase, NSUN4 - nop2/sun domain family, member 4, NAT10 - n-acetyltransferase 10 (gcn5-related), RBM15B - rna binding motif protein 15b, METTL14 - methyltransferase like 14, TRMT10B - trna methyltransferase 10 homolog b (s. cerevisiae), TRMT61B - trna methyltransferase 61 homolog b (s. cerevisiae), ELP5 - elongator acetyltransferase complex subuni…
GO:0006974	cellular response to DNA damage stimulus	1.38E-4	1.9E-1	2.29	10180	558	247	31	[MPG - n-methylpurine-dna glycosylase, XRCC3 - x-ray repair complementing defective repair in chinese hamster cells 3, POLD2 - polymerase (dna directed), delta 2, accessory subunit, RAD52 - rad52 homolog (s. cerevisiae), GTF2H5 - general transcription factor iih, polypeptide 5, HIC1 - hypermethylated in cancer 1, NEIL1 - nei endonuclease viii-like 1 (e. coli), TFAP4 - transcription factor ap-4 (a…
GO:0001510	RNA methylation	1.51E-4	1.9E-1	2.98	10180	63	977	18	[MRM1 - mitochondrial rrna methyltransferase 1 homolog (s. cerevisiae), EMG1 - emg1 n1-specific pseudouridine methyltransferase, NSUN4 - nop2/sun domain family, member 4, THUMPD2 - thump domain containing 2, ALKBH8 - alkb, alkylation repair homolog 8 (e. coli), RBM15B - rna binding motif protein 15b, TRMT12 - trna methyltransferase 12 homolog (s. cerevisiae), METTL14 - methyltransferase like 14, …
GO:0022900	electron transport chain	1.75E-4	2.02E-1	4.84	10180	101	229	11	[COX1 - cytochrome c oxidase subunit i, ND4 - nadh dehydrogenase, subunit 4 (complex i), COX2 - cytochrome c oxidase subunit ii, ND5 - nadh dehydrogenase, subunit 5 (complex i), SRD5A1 - steroid-5-alpha-reductase, alpha polypeptide 1 (3-oxo-5 alpha-steroid delta 4-dehydrogenase alpha 1), POLG2 - polymerase (dna directed), gamma 2, accessory subunit, IMMP2L - imp2 inner mitochondrial membrane pept…
GO:0006400	tRNA modification	3.02E-4	3.2E-1	2.77	10180	76	920	19	[TRIT1 - trna isopentenyltransferase 1, THUMPD2 - thump domain containing 2, NAT10 - n-acetyltransferase 10 (gcn5-related), ALKBH8 - alkb, alkylation repair homolog 8 (e. coli), THUMPD1 - thump domain containing 1, TRMT12 - trna methyltransferase 12 homolog (s. cerevisiae), TRMT10B - trna methyltransferase 10 homolog b (s. cerevisiae), TRMT61B - trna methyltransferase 61 homolog b (s. cerevisiae)…
GO:0043414	macromolecule methylation	3.04E-4	3E-1	2.01	10180	171	1006	34	[EMG1 - emg1 n1-specific pseudouridine methyltransferase, LCMT1 - leucine carboxyl methyltransferase 1, NSUN4 - nop2/sun domain family, member 4, MECOM - mds1 and evi1 complex locus, METTL21A - methyltransferase like 21a, PRMT7 - protein arginine methyltransferase 7, RBM15B - rna binding motif protein 15b, TDRD9 - tudor domain containing 9, CAMKMT - calmodulin-lysine n-methyltransferase, METTL14 …
GO:0022904	respiratory electron transport chain	3.32E-4	3.06E-1	5.48	10180	74	226	9	[COX1 - cytochrome c oxidase subunit i, ND4 - nadh dehydrogenase, subunit 4 (complex i), COX2 - cytochrome c oxidase subunit ii, ND5 - nadh dehydrogenase, subunit 5 (complex i), POLG2 - polymerase (dna directed), gamma 2, accessory subunit, IMMP2L - imp2 inner mitochondrial membrane peptidase-like (s. cerevisiae), NDUFB7 - nadh dehydrogenase (ubiquinone) 1 beta subcomplex, 7, 18kda, NDUFB10 - nad…
GO:0032259	methylation	3.35E-4	2.89E-1	1.96	10180	201	928	36	[EMG1 - emg1 n1-specific pseudouridine methyltransferase, NSUN4 - nop2/sun domain family, member 4, LCMT1 - leucine carboxyl methyltransferase 1, MECOM - mds1 and evi1 complex locus, METTL21A - methyltransferase like 21a, PRMT7 - protein arginine methyltransferase 7, RBM15B - rna binding motif protein 15b, TDRD9 - tudor domain containing 9, CAMKMT - calmodulin-lysine n-methyltransferase, TRMT10B …
GO:0000963	mitochondrial RNA processing	3.38E-4	2.74E-1	5.07	10180	17	945	8	[TRIT1 - trna isopentenyltransferase 1, TRMT61B - trna methyltransferase 61 homolog b (s. cerevisiae), TRMT10B - trna methyltransferase 10 homolog b (s. cerevisiae), SUPV3L1 - suppressor of var1, 3-like 1 (s. cerevisiae), TRMT5 - trna methyltransferase 5, FASTKD5 - fast kinase domains 5, TRNT1 - trna nucleotidyl transferase, cca-adding, 1, TRMT10A - trna methyltransferase 10 homolog a (s. cerevis…
GO:0140053	mitochondrial gene expression	3.38E-4	2.59E-1	5.07	10180	17	945	8	[TRIT1 - trna isopentenyltransferase 1, TRMT61B - trna methyltransferase 61 homolog b (s. cerevisiae), TRMT10B - trna methyltransferase 10 homolog b (s. cerevisiae), SUPV3L1 - suppressor of var1, 3-like 1 (s. cerevisiae), TRMT5 - trna methyltransferase 5, FASTKD5 - fast kinase domains 5, TRNT1 - trna nucleotidyl transferase, cca-adding, 1, TRMT10A - trna methyltransferase 10 homolog a (s. cerevis…
GO:0032650	regulation of interleukin-1 alpha production	3.65E-4	2.65E-1	17.43	10180	3	584	3	[PANX1 - pannexin 1, CX3CL1 - chemokine (c-x3-c motif) ligand 1, IL16 - interleukin 16]
GO:0048254	snoRNA localization	3.99E-4	2.75E-1	21.63	10180	4	353	3	[NOP58 - nop58 ribonucleoprotein, ZNHIT6 - zinc finger, hit-type containing 6, ZNHIT3 - zinc finger, hit-type containing 3]
GO:0097193	intrinsic apoptotic signaling pathway	4.39E-4	2.89E-1	4.37	10180	105	244	11	[AEN - apoptosis enhancing nuclease, CUL4A - cullin 4a, DDIT3 - dna-damage-inducible transcript 3, TNFRSF1A - tumor necrosis factor receptor superfamily, member 1a, CDKN1A - cyclin-dependent kinase inhibitor 1a (p21, cip1), HIC1 - hypermethylated in cancer 1, DDIT4 - dna-damage-inducible transcript 4, IFI6 - interferon, alpha-inducible protein 6, BRCA2 - breast cancer 2, early onset, DIABLO - dia…
GO:2000819	regulation of nucleotide-excision repair	4.99E-4	3.13E-1	82.1	10180	4	62	2	[RAD52 - rad52 homolog (s. cerevisiae), CUL4A - cullin 4a]
GO:0002069	columnar/cuboidal epithelial cell maturation	5.8E-4	3.48E-1	74.85	10180	4	68	2	[CDKN1A - cyclin-dependent kinase inhibitor 1a (p21, cip1), NKX6-1 - nk6 homeobox 1]
GO:0006091	generation of precursor metabolites and energy	5.8E-4	3.34E-1	3.12	10180	214	229	15	[COX1 - cytochrome c oxidase subunit i, COX2 - cytochrome c oxidase subunit ii, SRD5A1 - steroid-5-alpha-reductase, alpha polypeptide 1 (3-oxo-5 alpha-steroid delta 4-dehydrogenase alpha 1), IMMP2L - imp2 inner mitochondrial membrane peptidase-like (s. cerevisiae), LEP - leptin, NDUFB7 - nadh dehydrogenase (ubiquinone) 1 beta subcomplex, 7, 18kda, ND1 - nadh dehydrogenase, subunit 1 (complex i), …
GO:0042129	regulation of T cell proliferation	7.34E-4	4.05E-1	5.58	10180	64	228	8	[SDC4 - syndecan 4, LEP - leptin, ERBB2 - v-erb-b2 avian erythroblastic leukemia viral oncogene homolog 2, MAPK8IP1 - mitogen-activated protein kinase 8 interacting protein 1, CD276 - cd276 molecule, GLMN - glomulin, fkbp associated protein, CBLB - cbl proto-oncogene b, e3 ubiquitin protein ligase, HES1 - hairy and enhancer of split 1, (drosophila)]
GO:0030488	tRNA methylation	8.5E-4	4.52E-1	3.62	10180	35	885	11	[TRMT12 - trna methyltransferase 12 homolog (s. cerevisiae), TRMT61B - trna methyltransferase 61 homolog b (s. cerevisiae), TRMT10B - trna methyltransferase 10 homolog b (s. cerevisiae), THUMPD2 - thump domain containing 2, TRMT44 - trna methyltransferase 44 homolog (s. cerevisiae), TRMT11 - trna methyltransferase 11 homolog (s. cerevisiae), ALKBH8 - alkb, alkylation repair homolog 8 (e. coli), T…
GO:0006364	rRNA processing	8.71E-4	4.46E-1	1.88	10180	188	1007	35	[EMG1 - emg1 n1-specific pseudouridine methyltransferase, NSUN4 - nop2/sun domain family, member 4, NAT10 - n-acetyltransferase 10 (gcn5-related), ESF1 - esf1, nucleolar pre-rrna processing protein, homolog (s. cerevisiae), GTF2H5 - general transcription factor iih, polypeptide 5, RPS9 - ribosomal protein s9, BOP1 - block of proliferation 1, ZNHIT3 - zinc finger, hit-type containing 3, MKI67IP - …
GO:0060675	ureteric bud morphogenesis	8.84E-4	4.36E-1	44.65	10180	2	228	2	[WNT11 - wingless-type mmtv integration site family, member 11, HES1 - hairy and enhancer of split 1, (drosophila)]
GO:0036088	D-serine catabolic process	8.84E-4	4.21E-1	1131.11	10180	1	9	1	[DAO - d-amino-acid oxidase]
GO:0055130	D-alanine catabolic process	8.84E-4	4.07E-1	1131.11	10180	1	9	1	[DAO - d-amino-acid oxidase]
GO:0046144	D-alanine family amino acid metabolic process	8.84E-4	3.94E-1	1131.11	10180	1	9	1	[DAO - d-amino-acid oxidase]
GO:0046436	D-alanine metabolic process	8.84E-4	3.82E-1	1131.11	10180	1	9	1	[DAO - d-amino-acid oxidase]
GO:0032103	positive regulation of response to external stimulus	9.28E-4	3.88E-1	3.44	10180	158	225	12	[PRKD1 - protein kinase d1, TRADD - tnfrsf1a-associated via death domain, NFKBIA - nuclear factor of kappa light polypeptide gene enhancer in b-cells inhibitor, alpha, SCARF1 - scavenger receptor class f, member 1, NPY - neuropeptide y, TNFRSF1A - tumor necrosis factor receptor superfamily, member 1a, IL16 - interleukin 16, LPL - lipoprotein lipase, EDN2 - endothelin 2, TGM2 - transglutaminase 2,…
GO:1905647	proline import across plasma membrane	9.37E-4	3.81E-1	42.42	10180	2	240	2	[SLC36A4 - solute carrier family 36 (proton/amino acid symporter), member 4, SLC6A20 - solute carrier family 6 (proline imino transporter), member 20]
GO:1904271	L-proline import across plasma membrane	9.37E-4	3.7E-1	42.42	10180	2	240	2	[SLC36A4 - solute carrier family 36 (proton/amino acid symporter), member 4, SLC6A20 - solute carrier family 6 (proline imino transporter), member 20]
GO:1904555	L-proline transmembrane transport	9.37E-4	3.6E-1	42.42	10180	2	240	2	[SLC36A4 - solute carrier family 36 (proton/amino acid symporter), member 4, SLC6A20 - solute carrier family 6 (proline imino transporter), member 20]
GO:0018057	peptidyl-lysine oxidation	9.55E-4	3.57E-1	14.24	10180	3	715	3	[LOX - lysyl oxidase, LOXL1 - lysyl oxidase-like 1, LOXL3 - lysyl oxidase-like 3]
GO:1990505	mitotic DNA replication maintenance of fidelity	9.56E-4	3.47E-1	41.72	10180	2	244	2	[BRCA2 - breast cancer 2, early onset, RAD51 - rad51 recombinase]
GO:1990426	mitotic recombination-dependent replication fork processing	9.56E-4	3.38E-1	41.72	10180	2	244	2	[BRCA2 - breast cancer 2, early onset, RAD51 - rad51 recombinase]
GO:1902298	cell cycle DNA replication maintenance of fidelity	9.56E-4	3.3E-1	41.72	10180	2	244	2	[BRCA2 - breast cancer 2, early onset, RAD51 - rad51 recombinase]
GO:0015942	formate metabolic process	9.84E-4	3.32E-1	14	10180	3	727	3	[AMDHD1 - amidohydrolase domain containing 1, MTHFD1L - methylenetetrahydrofolate dehydrogenase (nadp+ dependent) 1-like, HAL - histidine ammonia-lyase]
GOPROCESS_silence_M_P23xP30_
GO Term	Description	P-value	FDR q-value	Enrichment	N	B	n	b	Genes
GO:0050807	regulation of synapse organization	1.14E-4	6.38E-1	122	549	3	3	2	[SIX4 - six homeobox 4, SLC7A11 - solute carrier family 7 (anionic amino acid transporter light chain, xc- system), member 11]
GO:0032206	positive regulation of telomere maintenance	6.98E-4	1E0	36.6	549	2	15	2	[ATRX - alpha thalassemia/mental retardation syndrome x-linked, SLX1B - slx1 structure-specific endonuclease subunit homolog b (s. cerevisiae)]
GO:0032204	regulation of telomere maintenance	6.98E-4	1E0	36.6	549	2	15	2	[ATRX - alpha thalassemia/mental retardation syndrome x-linked, SLX1B - slx1 structure-specific endonuclease subunit homolog b (s. cerevisiae)]

## Sheet: P23-P30_female
GOCOMPONENT_silence_F_P23-g-P30
GO Term	Description	P-value	FDR q-value	Enrichment	N	B	n	b	Genes
GO:0033061	DNA recombinase mediator complex	3.55E-4	5.72E-1	6.31	5215	5	826	5	[RAD51C - rad51 paralog c, XRCC3 - x-ray repair complementing defective repair in chinese hamster cells 3, RAD51B - rad51 paralog b, RAD51D - rad51 paralog d, SWI5 - swi5 recombination repair homolog (yeast)]
GO:0005615	extracellular space	8.09E-4	6.51E-1	1.44	5215	348	936	90	[CFH - complement factor h, GSN - gelsolin, SERPINC1 - serpin peptidase inhibitor, clade c (antithrombin), member 1, MASP1 - mannan-binding lectin serine peptidase 1 (c4/c2 activating component of ra-reactive factor), SEMA3D - sema domain, immunoglobulin domain (ig), short basic domain, secreted, (semaphorin) 3d, ANGPTL7 - angiopoietin-like 7, S100A11 - s100 calcium binding protein a11, CCBE1 - c…
GOFUNCTION_silence_F_P23-g-P30
GO Term	Description	P-value	FDR q-value	Enrichment	N	B	n	b	Genes
GO:0035650	AP-1 adaptor complex binding	4.13E-5	1.31E-1	153.38	5215	2	34	2	[RAB32 - rab32, member ras oncogene family, RAB38 - rab38, member ras oncogene family]
GO:0035651	AP-3 adaptor complex binding	4.13E-5	6.55E-2	153.38	5215	2	34	2	[RAB32 - rab32, member ras oncogene family, RAB38 - rab38, member ras oncogene family]
GO:0036461	BLOC-2 complex binding	4.13E-5	4.37E-2	153.38	5215	2	34	2	[RAB32 - rab32, member ras oncogene family, RAB38 - rab38, member ras oncogene family]
GO:0004888	transmembrane signaling receptor activity	1.54E-4	1.22E-1	2.19	5215	188	392	31	[P2RX4 - purinergic receptor p2x, ligand-gated ion channel, 4, IL1R1 - interleukin 1 receptor, type i, TEK - tek tyrosine kinase, endothelial, IL2RB - interleukin 2 receptor, beta, GABRR1 - gamma-aminobutyric acid (gaba) a receptor, rho 1, LTBP1 - latent transforming growth factor beta binding protein 1, IL6R - interleukin 6 receptor, SCARB2 - scavenger receptor class b, member 2, GFRAL - gdnf fa…
GO:0000170	sphingosine hydroxylase activity	1.92E-4	1.22E-1	5215	5215	1	1	1	[DEGS2 - delta(4)-desaturase, sphingolipid 2]
GO:0042284	sphingolipid delta-4 desaturase activity	1.92E-4	1.02E-1	5215	5215	1	1	1	[DEGS2 - delta(4)-desaturase, sphingolipid 2]
GO:0019955	cytokine binding	3.29E-4	1.49E-1	4.08	5215	34	414	11	[LTBP1 - latent transforming growth factor beta binding protein 1, IL6R - interleukin 6 receptor, IL1R1 - interleukin 1 receptor, type i, IL12B - interleukin 12b (natural killer cell stimulatory factor 2, cytotoxic lymphocyte maturation factor 2, p40), CSF1R - colony stimulating factor 1 receptor, IL13RA1 - interleukin 13 receptor, alpha 1, IL2RB - interleukin 2 receptor, beta, CD109 - cd109 mole…
GO:0004896	cytokine receptor activity	4.71E-4	1.87E-1	3.34	5215	25	749	12	[IL6R - interleukin 6 receptor, IL1R1 - interleukin 1 receptor, type i, GFRAL - gdnf family receptor alpha like, IL12B - interleukin 12b (natural killer cell stimulatory factor 2, cytotoxic lymphocyte maturation factor 2, p40), IL13RA1 - interleukin 13 receptor, alpha 1, IL2RB - interleukin 2 receptor, beta, GHR - growth hormone receptor, IL2RG - interleukin 2 receptor, gamma, IL21R - interleukin…
GO:0004897	ciliary neurotrophic factor receptor activity	6.17E-4	2.18E-1	11.22	5215	6	310	4	[IL6R - interleukin 6 receptor, IL13RA1 - interleukin 13 receptor, alpha 1, PRLR - prolactin receptor, OSMR - oncostatin m receptor]
GOPROCESS_silence_F_P23-g-P30
GO Term	Description	P-value	FDR q-value	Enrichment	N	B	n	b	Genes
GO:0002825	regulation of T-helper 1 type immune response	9.47E-6	1.09E-1	76.69	5215	4	51	3	[IL1R1 - interleukin 1 receptor, type i, IL12B - interleukin 12b (natural killer cell stimulatory factor 2, cytotoxic lymphocyte maturation factor 2, p40), SLC11A1 - solute carrier family 11 (proton-coupled divalent metal ion transporter), member 1]
GO:0002827	positive regulation of T-helper 1 type immune response	9.47E-6	5.46E-2	76.69	5215	4	51	3	[IL1R1 - interleukin 1 receptor, type i, IL12B - interleukin 12b (natural killer cell stimulatory factor 2, cytotoxic lymphocyte maturation factor 2, p40), SLC11A1 - solute carrier family 11 (proton-coupled divalent metal ion transporter), member 1]
GO:0006312	mitotic recombination	4.16E-5	1.6E-1	4.91	5215	12	796	9	[RAD51C - rad51 paralog c, XRCC3 - x-ray repair complementing defective repair in chinese hamster cells 3, RAD51D - rad51 paralog d, TPRKB - tp53rk binding protein, SMC5 - structural maintenance of chromosomes 5, DMC1 - dna meiotic recombinase 1, RAD54B - rad54 homolog b (s. cerevisiae), MSH3 - muts homolog 3 (e. coli), RAD51 - rad51 recombinase]
GO:0001562	response to protozoan	6.61E-5	1.91E-1	193.15	5215	3	18	2	[IL12B - interleukin 12b (natural killer cell stimulatory factor 2, cytotoxic lymphocyte maturation factor 2, p40), SLC11A1 - solute carrier family 11 (proton-coupled divalent metal ion transporter), member 1]
GO:0042832	defense response to protozoan	6.61E-5	1.53E-1	193.15	5215	3	18	2	[IL12B - interleukin 12b (natural killer cell stimulatory factor 2, cytotoxic lymphocyte maturation factor 2, p40), SLC11A1 - solute carrier family 11 (proton-coupled divalent metal ion transporter), member 1]
GO:0050829	defense response to Gram-negative bacterium	1.52E-4	2.92E-1	21.46	5215	12	81	4	[MPEG1 - macrophage expressed 1, IL12B - interleukin 12b (natural killer cell stimulatory factor 2, cytotoxic lymphocyte maturation factor 2, p40), SLC11A1 - solute carrier family 11 (proton-coupled divalent metal ion transporter), member 1, HMGB2 - high mobility group box 2]
GO:0060022	hard palate development	1.73E-4	2.84E-1	75.58	5215	2	69	2	[FOXE1 - forkhead box e1 (thyroid transcription factor 2), FZD2 - frizzled family receptor 2]
GO:0006667	sphinganine metabolic process	1.92E-4	2.77E-1	5215	5215	1	1	1	[DEGS2 - delta(4)-desaturase, sphingolipid 2]
GO:0065004	protein-DNA complex assembly	3.54E-4	4.54E-1	2.85	5215	49	635	17	[RAD51C - rad51 paralog c, MLF1IP - mlf1 interacting protein, POLR1E - polymerase (rna) i polypeptide e, 53kda, CCNH - cyclin h, MIS18BP1 - mis18 binding protein 1, GTF2B - general transcription factor iib, TAF1C - tata box binding protein (tbp)-associated factor, rna polymerase i, c, 110kda, PIH1D1 - pih1 domain containing 1, STRA13 - stimulated by retinoic acid 13, XPA - xeroderma pigmentosum, …
GO:1903232	melanosome assembly	3.96E-4	4.57E-1	22.48	5215	4	174	3	[RAB32 - rab32, member ras oncogene family, HPS1 - hermansky-pudlak syndrome 1, RAB38 - rab38, member ras oncogene family]
GO:0032303	regulation of icosanoid secretion	4.17E-4	4.37E-1	12.6	5215	6	276	4	[P2RX4 - purinergic receptor p2x, ligand-gated ion channel, 4, SYK - spleen tyrosine kinase, PLA2G10 - phospholipase a2, group x, PTGES - prostaglandin e synthase]
GO:0030148	sphingolipid biosynthetic process	4.53E-4	4.36E-1	144.86	5215	36	2	2	[DEGS2 - delta(4)-desaturase, sphingolipid 2, CERKL - ceramide kinase-like]
GO:0098743	cell aggregation	6.46E-4	5.74E-1	25.69	5215	7	87	3	[MPZ - myelin protein zero, COL2A1 - collagen, type ii, alpha 1, ROR2 - receptor tyrosine kinase-like orphan receptor 2]
GO:0035519	protein K29-linked ubiquitination	6.65E-4	5.48E-1	60.99	5215	3	57	2	[UBE2T - ubiquitin-conjugating enzyme e2t (putative), RNF186 - ring finger protein 186]
GO:1901160	primary amino compound metabolic process	8.75E-4	6.73E-1	17.23	5215	4	227	3	[RNF180 - ring finger protein 180, HTR1A - 5-hydroxytryptamine (serotonin) receptor 1a, g protein-coupled, AGMAT - agmatine ureohydrolase (agmatinase)]
GO:0002069	columnar/cuboidal epithelial cell maturation	9.39E-4	6.78E-1	12.63	5215	3	413	3	[CDKN1A - cyclin-dependent kinase inhibitor 1a (p21, cip1), RFX3 - regulatory factor x, 3 (influences hla class ii expression), NKX6-1 - nk6 homeobox 1]
GOCOMPONENT_silence_F_P30-g-P23
GO Term	Description	P-value	FDR q-value	Enrichment	N	B	n	b	Genes
GO:0005576	extracellular region	5.24E-7	8.09E-4	2.44	4966	256	326	41	[COL26A1 - collagen, type xxvi, alpha 1, PKDCC - protein kinase domain containing, cytoplasmic, FGR - feline gardner-rasheed sarcoma viral oncogene homolog, SOD3 - superoxide dismutase 3, extracellular, PAMR1 - peptidase domain containing associated with muscle regeneration 1, KDR - kinase insert domain receptor (a type iii receptor tyrosine kinase), GPX7 - glutathione peroxidase 7, PTGFR - prost…
GO:0005615	extracellular space	3.06E-5	2.36E-2	2.4	4966	228	281	31	[NYX - nyctalopin, CRISPLD1 - cysteine-rich secretory protein lccl domain containing 1, GNL1 - guanine nucleotide binding protein-like 1, WFDC1 - wap four-disulfide core domain 1, CBLN2 - cerebellin 2 precursor, SOD3 - superoxide dismutase 3, extracellular, MYOC - myocilin, trabecular meshwork inducible glucocorticoid response, BMP2 - bone morphogenetic protein 2, WNT1 - wingless-type mmtv integr…
GO:0097413	Lewy body	1.91E-4	9.82E-2	101.35	4966	2	49	2	[PARK2 - parkinson protein 2, e3 ubiquitin protein ligase (parkin), PINK1 - pten induced putative kinase 1]
GO:0032588	trans-Golgi network membrane	4.71E-4	1.82E-1	141.89	4966	35	2	2	[LGR6 - leucine-rich repeat containing g protein-coupled receptor 6, ATP7B - atpase, cu++ transporting, beta polypeptide]
GO:0062023	collagen-containing extracellular matrix	6.78E-4	2.09E-1	3.33	4966	79	264	14	[COL26A1 - collagen, type xxvi, alpha 1, ANXA7 - annexin a7, ADAMTS2 - adam metallopeptidase with thrombospondin type 1 motif, 2, NID2 - nidogen 2 (osteonidogen), GREM1 - gremlin 1, dan family bmp antagonist, APOH - apolipoprotein h (beta-2-glycoprotein i), SOD3 - superoxide dismutase 3, extracellular, MYOC - myocilin, trabecular meshwork inducible glucocorticoid response, THBS4 - thrombospondin …
GO:0031012	extracellular matrix	9.45E-4	2.43E-1	2.86	4966	112	264	17	[COL26A1 - collagen, type xxvi, alpha 1, ANXA7 - annexin a7, NYX - nyctalopin, ADAMTS2 - adam metallopeptidase with thrombospondin type 1 motif, 2, WNT11 - wingless-type mmtv integration site family, member 11, NID2 - nidogen 2 (osteonidogen), GREM1 - gremlin 1, dan family bmp antagonist, APOH - apolipoprotein h (beta-2-glycoprotein i), SOD3 - superoxide dismutase 3, extracellular, MYOC - myocili…
GOFUNCTION_silence_F_P30-g-P23
GO Term	Description	P-value	FDR q-value	Enrichment	N	B	n	b	Genes
GO:0048018	receptor ligand activity	1.2E-5	3.57E-2	4.06	4966	60	326	16	[WNT16 - wingless-type mmtv integration site family, member 16, WNT11 - wingless-type mmtv integration site family, member 11, GREM1 - gremlin 1, dan family bmp antagonist, IL18 - interleukin 18 (interferon-gamma-inducing factor), FGF5 - fibroblast growth factor 5, GPNMB - glycoprotein (transmembrane) nmb, OSGIN1 - oxidative stress induced growth inhibitor 1, THBS4 - thrombospondin 4, TRH - thyro…
GO:0016502	nucleotide receptor activity	2.98E-5	4.43E-2	17.55	4966	4	283	4	[P2RY12 - purinergic receptor p2y, g-protein coupled, 12, P2RY2 - purinergic receptor p2y, g-protein coupled, 2, P2RY6 - pyrimidinergic receptor p2y, g-protein coupled, 6, GPR34 - g protein-coupled receptor 34]
GO:0001608	G protein-coupled nucleotide receptor activity	2.98E-5	2.95E-2	17.55	4966	4	283	4	[P2RY12 - purinergic receptor p2y, g-protein coupled, 12, P2RY2 - purinergic receptor p2y, g-protein coupled, 2, P2RY6 - pyrimidinergic receptor p2y, g-protein coupled, 6, GPR34 - g protein-coupled receptor 34]
GO:0001614	purinergic nucleotide receptor activity	2.98E-5	2.21E-2	17.55	4966	4	283	4	[P2RY12 - purinergic receptor p2y, g-protein coupled, 12, P2RY2 - purinergic receptor p2y, g-protein coupled, 2, P2RY6 - pyrimidinergic receptor p2y, g-protein coupled, 6, GPR34 - g protein-coupled receptor 34]
GO:0045028	G protein-coupled purinergic nucleotide receptor activity	2.98E-5	1.77E-2	17.55	4966	4	283	4	[P2RY12 - purinergic receptor p2y, g-protein coupled, 12, P2RY2 - purinergic receptor p2y, g-protein coupled, 2, P2RY6 - pyrimidinergic receptor p2y, g-protein coupled, 6, GPR34 - g protein-coupled receptor 34]
GO:0030545	receptor regulator activity	4.75E-5	2.35E-2	3.69	4966	66	326	16	[WNT16 - wingless-type mmtv integration site family, member 16, WNT11 - wingless-type mmtv integration site family, member 11, GREM1 - gremlin 1, dan family bmp antagonist, IL18 - interleukin 18 (interferon-gamma-inducing factor), FGF5 - fibroblast growth factor 5, GPNMB - glycoprotein (transmembrane) nmb, OSGIN1 - oxidative stress induced growth inhibitor 1, THBS4 - thrombospondin 4, TRH - thyro…
GO:0005125	cytokine activity	1.46E-4	6.19E-2	10.27	4966	25	116	6	[WNT16 - wingless-type mmtv integration site family, member 16, WNT11 - wingless-type mmtv integration site family, member 11, BMP2 - bone morphogenetic protein 2, WNT1 - wingless-type mmtv integration site family, member 1, IL18 - interleukin 18 (interferon-gamma-inducing factor), CMTM7 - cklf-like marvel transmembrane domain containing 7]
GO:0035586	purinergic receptor activity	1.8E-4	6.67E-2	14.04	4966	5	283	4	[P2RY12 - purinergic receptor p2y, g-protein coupled, 12, P2RY2 - purinergic receptor p2y, g-protein coupled, 2, P2RY6 - pyrimidinergic receptor p2y, g-protein coupled, 6, GPR34 - g protein-coupled receptor 34]
GO:0008201	heparin binding	3.72E-4	1.23E-1	9.03	4966	30	110	6	[GPNMB - glycoprotein (transmembrane) nmb, THBS4 - thrombospondin 4, APOH - apolipoprotein h (beta-2-glycoprotein i), SOD3 - superoxide dismutase 3, extracellular, LGR6 - leucine-rich repeat containing g protein-coupled receptor 6, FGFR4 - fibroblast growth factor receptor 4]
GOPROCESS_silence_F_P30-g-P23
GO Term	Description	P-value	FDR q-value	Enrichment	N	B	n	b	Genes
GO:0035590	purinergic nucleotide receptor signaling pathway	2.98E-5	3.46E-1	17.55	4966	4	283	4	[P2RY2 - purinergic receptor p2y, g-protein coupled, 2, P2RY12 - purinergic receptor p2y, g-protein coupled, 12, P2RY6 - pyrimidinergic receptor p2y, g-protein coupled, 6, GPR34 - g protein-coupled receptor 34]
GO:0035589	G protein-coupled purinergic nucleotide receptor signaling pathway	2.98E-5	1.73E-1	17.55	4966	4	283	4	[P2RY2 - purinergic receptor p2y, g-protein coupled, 2, P2RY12 - purinergic receptor p2y, g-protein coupled, 12, P2RY6 - pyrimidinergic receptor p2y, g-protein coupled, 6, GPR34 - g protein-coupled receptor 34]
GO:0040015	negative regulation of multicellular organism growth	5.02E-5	1.94E-1	33.55	4966	3	148	3	[ADRB1 - adrenoceptor beta 1, ADRB2 - adrenoceptor beta 2, surface, SOCS2 - suppressor of cytokine signaling 2]
GO:0031954	positive regulation of protein autophosphorylation	1.13E-4	3.29E-1	8.44	4966	10	353	6	[GPNMB - glycoprotein (transmembrane) nmb, TNKS1BP1 - tankyrase 1 binding protein 1, 182kda, GREM1 - gremlin 1, dan family bmp antagonist, DDX3X - dead (asp-glu-ala-asp) box helicase 3, x-linked, TOM1L1 - target of myb1 (chicken)-like 1, MRE11A - mre11 meiotic recombination 11 homolog a (s. cerevisiae)]
GO:0003012	muscle system process	1.58E-4	3.67E-1	2.29	4966	63	896	26	[RCSD1 - rcsd domain containing 1, SYNM - synemin, intermediate filament protein, MYOC - myocilin, trabecular meshwork inducible glucocorticoid response, MYOM2 - myomesin 2, EDN2 - endothelin 2, PPP3CA - protein phosphatase 3, catalytic subunit, alpha isozyme, EDNRA - endothelin receptor type a, TMOD4 - tropomodulin 4 (muscle), HTR1D - 5-hydroxytryptamine (serotonin) receptor 1d, g protein-couple…
GO:0006954	inflammatory response	1.83E-4	3.54E-1	5.29	4966	69	136	10	[WDR83 - wd repeat domain 83, REL - v-rel avian reticuloendotheliosis viral oncogene homolog, OGG1 - 8-oxoguanine dna glycosylase, BMP2 - bone morphogenetic protein 2, RIPK2 - receptor-interacting serine-threonine kinase 2, TNFRSF1B - tumor necrosis factor receptor superfamily, member 1b, ASS1 - argininosuccinate synthase 1, CD40 - cd40 molecule, tnf receptor superfamily member 5, IL18 - interleu…
GO:0008630	intrinsic apoptotic signaling pathway in response to DNA damage	1.84E-4	3.05E-1	3.14	4966	26	852	14	[CHEK2 - checkpoint kinase 2, RPS27L - ribosomal protein s27-like, ERCC6 - excision repair cross-complementing rodent repair deficiency, complementation group 6, BOK - bcl2-related ovarian killer, TMEM109 - transmembrane protein 109, AEN - apoptosis enhancing nuclease, MLH1 - mutl homolog 1, colon cancer, nonpolyposis type 2 (e. coli), PRKDC - protein kinase, dna-activated, catalytic polypeptide,…
GO:0006936	muscle contraction	2.81E-4	4.08E-1	2.39	4966	51	896	22	[TMOD4 - tropomodulin 4 (muscle), HTR1D - 5-hydroxytryptamine (serotonin) receptor 1d, g protein-coupled, KLHL41 - kelch-like family member 41, HTR2A - 5-hydroxytryptamine (serotonin) receptor 2a, g protein-coupled, HTR2B - 5-hydroxytryptamine (serotonin) receptor 2b, g protein-coupled, MYBPC3 - myosin binding protein c, cardiac, DES - desmin, RCSD1 - rcsd domain containing 1, ACTA2 - actin, alph…
GO:1901842	negative regulation of high voltage-gated calcium channel activity	3.48E-4	4.49E-1	75.24	4966	2	66	2	[GEM - gtp binding protein overexpressed in skeletal muscle, REM1 - ras (rad and gem)-like gtp-binding 1]
GO:0051208	sequestering of calcium ion	4.03E-4	4.68E-1	2483	4966	1	2	1	[ATP7B - atpase, cu++ transporting, beta polypeptide]
GO:1990748	cellular detoxification	5.07E-4	5.35E-1	3.22	4966	22	840	12	[NOS3 - nitric oxide synthase 3 (endothelial cell), TXNRD2 - thioredoxin reductase 2, GPX7 - glutathione peroxidase 7, GSR - glutathione reductase, ABCG2 - atp-binding cassette, sub-family g (white), member 2, NXN - nucleoredoxin, AKR1A1 - aldo-keto reductase family 1, member a1 (aldehyde reductase), PTGS1 - prostaglandin-endoperoxide synthase 1 (prostaglandin g/h synthase and cyclooxygenase), SO…
GO:0099074	mitochondrion to lysosome transport	5.4E-4	5.22E-1	67.56	4966	3	49	2	[PARK2 - parkinson protein 2, e3 ubiquitin protein ligase (parkin), PINK1 - pten induced putative kinase 1]
GO:0099075	mitochondrion-derived vesicle mediated transport	5.4E-4	4.82E-1	67.56	4966	3	49	2	[PARK2 - parkinson protein 2, e3 ubiquitin protein ligase (parkin), PINK1 - pten induced putative kinase 1]
GO:0035587	purinergic receptor signaling pathway	5.46E-4	4.53E-1	11.7	4966	6	283	4	[P2RY2 - purinergic receptor p2y, g-protein coupled, 2, P2RY12 - purinergic receptor p2y, g-protein coupled, 12, P2RY6 - pyrimidinergic receptor p2y, g-protein coupled, 6, GPR34 - g protein-coupled receptor 34]
GO:0035588	G protein-coupled purinergic receptor signaling pathway	5.46E-4	4.23E-1	11.7	4966	6	283	4	[P2RY2 - purinergic receptor p2y, g-protein coupled, 2, P2RY12 - purinergic receptor p2y, g-protein coupled, 12, P2RY6 - pyrimidinergic receptor p2y, g-protein coupled, 6, GPR34 - g protein-coupled receptor 34]
GO:0050670	regulation of lymphocyte proliferation	7.25E-4	5.26E-1	6.57	4966	46	115	7	[GPNMB - glycoprotein (transmembrane) nmb, RIPK2 - receptor-interacting serine-threonine kinase 2, RAC2 - ras-related c3 botulinum toxin substrate 2 (rho family, small gtp binding protein rac2), TNFRSF1B - tumor necrosis factor receptor superfamily, member 1b, CD40 - cd40 molecule, tnf receptor superfamily member 5, IL18 - interleukin 18 (interferon-gamma-inducing factor), LYN - v-yes-1 yamaguchi…
GO:0014068	positive regulation of phosphatidylinositol 3-kinase signaling	7.93E-4	5.41E-1	6.16	4966	30	188	7	[WNT16 - wingless-type mmtv integration site family, member 16, FGR - feline gardner-rasheed sarcoma viral oncogene homolog, PRR5L - proline rich 5 like, MYOC - myocilin, trabecular meshwork inducible glucocorticoid response, PIK3R5 - phosphoinositide-3-kinase, regulatory subunit 5, IL18 - interleukin 18 (interferon-gamma-inducing factor), LYN - v-yes-1 yamaguchi sarcoma viral related oncogene ho…
GO:1990523	bone regeneration	7.96E-4	5.14E-1	2483	4966	2	1	1	[LGR6 - leucine-rich repeat containing g protein-coupled receptor 6]
GO:0032944	regulation of mononuclear cell proliferation	8.26E-4	5.05E-1	6.43	4966	47	115	7	[GPNMB - glycoprotein (transmembrane) nmb, RIPK2 - receptor-interacting serine-threonine kinase 2, RAC2 - ras-related c3 botulinum toxin substrate 2 (rho family, small gtp binding protein rac2), TNFRSF1B - tumor necrosis factor receptor superfamily, member 1b, CD40 - cd40 molecule, tnf receptor superfamily member 5, IL18 - interleukin 18 (interferon-gamma-inducing factor), LYN - v-yes-1 yamaguchi…
GO:1903046	meiotic cell cycle process	8.89E-4	5.16E-1	2.45	4966	40	913	18	[BUB1 - bub1 mitotic checkpoint serine/threonine kinase, ERCC4 - excision repair cross-complementing rodent repair deficiency, complementation group 4, ATRX - alpha thalassemia/mental retardation syndrome x-linked, MRE11A - mre11 meiotic recombination 11 homolog a (s. cerevisiae), TDRD9 - tudor domain containing 9, SLX4 - slx4 structure-specific endonuclease subunit, CCDC155 - coiled-coil domain …
GOCOMPONENT_silence_F_P23xP30
GO Term	Description	P-value	FDR q-value	Enrichment	N	B	n	b	Genes
GO:0032588	trans-Golgi network membrane	9.61E-5	7.04E-2	130.67	588	3	3	2	[LGR6 - leucine-rich repeat containing g protein-coupled receptor 6, ATP7B - atpase, cu++ transporting, beta polypeptide]
GOPROCESS_silence_F_P23xP30
GO Term	Description	P-value	FDR q-value	Enrichment	N	B	n	b	Genes
GO:0030148	sphingolipid biosynthetic process	4.79E-4	1E0	73.5	588	4	4	2	[DEGS2 - delta(4)-desaturase, sphingolipid 2, CERKL - ceramide kinase-like]

## Sheet: P23_male-female
GOPROCESS_P23-silence_p0.5
GO Term	Description	P-value	FDR q-value	Enrichment	N	B	n	b	Genes
GO:0048704	embryonic skeletal system morphogenesis	2.23E-4	1E0	87.71	614	2	7	2	[PCGF2 - polycomb group ring finger 2, SIX4 - six homeobox 4]
GO:0048562	embryonic organ morphogenesis	5.45E-4	1E0	58.48	614	3	7	2	[PCGF2 - polycomb group ring finger 2, SIX4 - six homeobox 4]
GO:0048705	skeletal system morphogenesis	5.45E-4	9.93E-1	58.48	614	3	7	2	[PCGF2 - polycomb group ring finger 2, SIX4 - six homeobox 4]
GOFUNCTION_P23-silence_p0.5
GO Term	Description	P-value	FDR q-value	Enrichment	N	B	n	b	Genes
GO:1990841	promoter-specific chromatin binding	5.45E-4	6.34E-1	14.28	614	3	43	3	[PCGF2 - polycomb group ring finger 2, KLF4 - kruppel-like factor 4 (gut), PRDM1 - pr domain containing 1, with znf domain]
GOCOMPONENT_P23-silence_M-g-F_p
GO Term	Description	P-value	FDR q-value	Enrichment	N	B	n	b	Genes
GO:0031012	extracellular matrix	4.32E-4	6.71E-1	1.72	5019	147	993	50	[COL26A1 - collagen, type xxvi, alpha 1, NPNT - nephronectin, FBLN2 - fibulin 2, CCBE1 - collagen and calcium binding egf domains 1, LTBP2 - latent transforming growth factor beta binding protein 2, ADAMTS19 - adam metallopeptidase with thrombospondin type 1 motif, 19, MUC2 - mucin 2, oligomeric mucus/gel-forming, ACAN - aggrecan, COL21A1 - collagen, type xxi, alpha 1, MUC4 - mucin 4, cell surfac…
GOFUNCTION_P23-silence_M-g-F_p0
GO Term	Description	P-value	FDR q-value	Enrichment	N	B	n	b	Genes
GO:0005102	signaling receptor binding	1.46E-4	4.52E-1	2.77	5019	405	94	21	[WNT16 - wingless-type mmtv integration site family, member 16, TRADD - tnfrsf1a-associated via death domain, TNFSF11 - tumor necrosis factor (ligand) superfamily, member 11, SYTL2 - synaptotagmin-like 2, PNOC - prepronociceptin, TRAF3IP2 - traf3 interacting protein 2, LEP - leptin, NCOA1 - nuclear receptor coactivator 1, KDR - kinase insert domain receptor (a type iii receptor tyrosine kinase), …
GO:0048018	receptor ligand activity	3.02E-4	4.69E-1	2.22	5019	78	783	27	[SEMA3C - sema domain, immunoglobulin domain (ig), short basic domain, secreted, (semaphorin) 3c, FAM19A3 - family with sequence similarity 19 (chemokine (c-c motif)-like), member a3, LEP - leptin, JAG2 - jagged 2, WNT4 - wingless-type mmtv integration site family, member 4, BMP2 - bone morphogenetic protein 2, EDA - ectodysplasin a, CX3CL1 - chemokine (c-x3-c motif) ligand 1, EDN2 - endothelin 2…
GO:0045515	interleukin-18 receptor binding	3.98E-4	4.13E-1	2509.5	5019	1	2	1	[IL18 - interleukin 18 (interferon-gamma-inducing factor)]
GO:0030553	cGMP binding	5.75E-4	4.46E-1	6.79	5019	6	616	5	[PDE10A - phosphodiesterase 10a, PRKG2 - protein kinase, cgmp-dependent, type ii, PDE11A - phosphodiesterase 11a, CNGB1 - cyclic nucleotide gated channel beta 1, CNGA3 - cyclic nucleotide gated channel alpha 3]
GO:0001515	opioid peptide activity	5.98E-4	3.71E-1	1673	5019	1	3	1	[PNOC - prepronociceptin]
GO:0043682	copper-transporting ATPase activity	7.84E-4	4.06E-1	2509.5	5019	2	1	1	[ATP7B - atpase, cu++ transporting, beta polypeptide]
GO:0005375	copper ion transmembrane transporter activity	7.84E-4	3.48E-1	2509.5	5019	2	1	1	[ATP7B - atpase, cu++ transporting, beta polypeptide]
GOPROCESS_P23-silence_M-g-F_p0.
GO Term	Description	P-value	FDR q-value	Enrichment	N	B	n	b	Genes
GO:0014068	positive regulation of phosphatidylinositol 3-kinase signaling	1.53E-5	1.78E-1	15.92	5019	31	61	6	[WNT16 - wingless-type mmtv integration site family, member 16, MYOC - myocilin, trabecular meshwork inducible glucocorticoid response, LEP - leptin, KDR - kinase insert domain receptor (a type iii receptor tyrosine kinase), IL18 - interleukin 18 (interferon-gamma-inducing factor), LYN - v-yes-1 yamaguchi sarcoma viral related oncogene homolog]
GO:0070371	ERK1 and ERK2 cascade	6.15E-5	3.58E-1	26.45	5019	11	69	4	[TNFSF11 - tumor necrosis factor (ligand) superfamily, member 11, HTR2B - 5-hydroxytryptamine (serotonin) receptor 2b, g protein-coupled, KDR - kinase insert domain receptor (a type iii receptor tyrosine kinase), OXTR - oxytocin receptor]
GO:0016072	rRNA metabolic process	1.07E-4	4.15E-1	2.51	5019	113	461	26	[RPS6 - ribosomal protein s6, NPM3 - nucleophosmin/nucleoplasmin 3, ESF1 - esf1, nucleolar pre-rrna processing protein, homolog (s. cerevisiae), ERN2 - endoplasmic reticulum to nucleus signaling 2, GTF2H5 - general transcription factor iih, polypeptide 5, BOP1 - block of proliferation 1, MKI67IP - mki67 (fha domain) interacting nucleolar phosphoprotein, WDR36 - wd repeat domain 36, NOL6 - nucleol…
GO:1901136	carbohydrate derivative catabolic process	1.17E-4	3.39E-1	2.28	5019	65	913	27	[NEU3 - sialidase 3 (membrane sialidase), GBA2 - glucosidase, beta (bile acid) 2, FBXO44 - f-box protein 44, ADAL - adenosine deaminase-like, DPYD - dihydropyrimidine dehydrogenase, NAGK - n-acetylglucosamine kinase, HINT1 - histidine triad nucleotide binding protein 1, GNPDA1 - glucosamine-6-phosphate deaminase 1, PDE10A - phosphodiesterase 10a, MANBA - mannosidase, beta a, lysosomal, GALC - gal…
GO:0050727	regulation of inflammatory response	1.19E-4	2.78E-1	2.12	5019	83	911	32	[TRADD - tnfrsf1a-associated via death domain, FAM19A3 - family with sequence similarity 19 (chemokine (c-c motif)-like), member a3, KLF4 - kruppel-like factor 4 (gut), SNX4 - sorting nexin 4, WFDC1 - wap four-disulfide core domain 1, LEP - leptin, C1QB - complement component 1, q subcomponent, b chain, JAK2 - janus kinase 2, IL17RC - interleukin 17 receptor c, IL6ST - interleukin 6 signal transd…
GO:0014066	regulation of phosphatidylinositol 3-kinase signaling	1.75E-4	3.4E-1	10.73	5019	46	61	6	[WNT16 - wingless-type mmtv integration site family, member 16, MYOC - myocilin, trabecular meshwork inducible glucocorticoid response, LEP - leptin, KDR - kinase insert domain receptor (a type iii receptor tyrosine kinase), IL18 - interleukin 18 (interferon-gamma-inducing factor), LYN - v-yes-1 yamaguchi sarcoma viral related oncogene homolog]
GO:0042572	retinol metabolic process	2.14E-4	3.55E-1	10.68	5019	4	470	4	[DGAT2 - diacylglycerol o-acyltransferase 2, LRAT - lecithin retinol acyltransferase (phosphatidylcholine--retinol o-acyltransferase), RETSAT - retinol saturase (all-trans-retinol 13,14-reductase), SDR16C5 - short chain dehydrogenase/reductase family 16c, member 5]
GO:0044058	regulation of digestive system process	2.56E-4	3.71E-1	35.26	5019	7	61	3	[OPRK1 - opioid receptor, kappa 1, LEP - leptin, OXTR - oxytocin receptor]
GO:0032817	regulation of natural killer cell proliferation	2.91E-4	3.75E-1	82.28	5019	2	61	2	[LEP - leptin, IL18 - interleukin 18 (interferon-gamma-inducing factor)]
GO:0051446	positive regulation of meiotic cell cycle	3.09E-4	3.59E-1	5.69	5019	7	756	6	[WNT4 - wingless-type mmtv integration site family, member 4, CDC25A - cell division cycle 25a, RAD51AP1 - rad51 associated protein 1, PIWIL2 - piwi-like rna-mediated gene silencing 2, WNT5A - wingless-type mmtv integration site family, member 5a, TOPAZ1 - testis and ovary specific paz domain containing 1]
GO:0050729	positive regulation of inflammatory response	3.17E-4	3.35E-1	2.84	5019	35	809	16	[PIK3CG - phosphatidylinositol-4,5-bisphosphate 3-kinase, catalytic subunit gamma, TRADD - tnfrsf1a-associated via death domain, TNFSF11 - tumor necrosis factor (ligand) superfamily, member 11, FAM19A3 - family with sequence similarity 19 (chemokine (c-c motif)-like), member a3, SNX4 - sorting nexin 4, IL16 - interleukin 16, TGM2 - transglutaminase 2, JAK2 - janus kinase 2, IL18 - interleukin 18 …
GO:0042402	cellular biogenic amine catabolic process	3.22E-4	3.12E-1	5.63	5019	7	764	6	[SARDH - sarcosine dehydrogenase, AFMID - arylformamidase, ALDH7A1 - aldehyde dehydrogenase 7 family, member a1, SLC44A1 - solute carrier family 44 (choline transporter), member 1, AADAT - aminoadipate aminotransferase, ACMSD - aminocarboxymuconate semialdehyde decarboxylase]
GO:0009310	amine catabolic process	3.22E-4	2.88E-1	5.63	5019	7	764	6	[SARDH - sarcosine dehydrogenase, AFMID - arylformamidase, ALDH7A1 - aldehyde dehydrogenase 7 family, member a1, SLC44A1 - solute carrier family 44 (choline transporter), member 1, AADAT - aminoadipate aminotransferase, ACMSD - aminocarboxymuconate semialdehyde decarboxylase]
GO:0051140	regulation of NK T cell proliferation	3.98E-4	3.31E-1	2509.5	5019	1	2	1	[IL18 - interleukin 18 (interferon-gamma-inducing factor)]
GO:0051135	positive regulation of NK T cell activation	3.98E-4	3.09E-1	2509.5	5019	1	2	1	[IL18 - interleukin 18 (interferon-gamma-inducing factor)]
GO:0051133	regulation of NK T cell activation	3.98E-4	2.9E-1	2509.5	5019	1	2	1	[IL18 - interleukin 18 (interferon-gamma-inducing factor)]
GO:0051142	positive regulation of NK T cell proliferation	3.98E-4	2.72E-1	2509.5	5019	1	2	1	[IL18 - interleukin 18 (interferon-gamma-inducing factor)]
GO:0042092	type 2 immune response	3.98E-4	2.57E-1	2509.5	5019	1	2	1	[IL18 - interleukin 18 (interferon-gamma-inducing factor)]
GO:0032819	positive regulation of natural killer cell proliferation	3.98E-4	2.44E-1	2509.5	5019	1	2	1	[IL18 - interleukin 18 (interferon-gamma-inducing factor)]
GO:0032609	interferon-gamma production	3.98E-4	2.32E-1	2509.5	5019	1	2	1	[IL18 - interleukin 18 (interferon-gamma-inducing factor)]
GO:0032602	chemokine production	3.98E-4	2.21E-1	2509.5	5019	1	2	1	[IL18 - interleukin 18 (interferon-gamma-inducing factor)]
GO:0032616	interleukin-13 production	3.98E-4	2.11E-1	2509.5	5019	1	2	1	[IL18 - interleukin 18 (interferon-gamma-inducing factor)]
GO:0014897	striated muscle hypertrophy	4.51E-4	2.28E-1	30.85	5019	8	61	3	[MYOC - myocilin, trabecular meshwork inducible glucocorticoid response, HTR2B - 5-hydroxytryptamine (serotonin) receptor 2b, g protein-coupled, LEP - leptin]
GO:0002830	positive regulation of type 2 immune response	5.05E-4	2.45E-1	89.62	5019	4	28	2	[GATA3 - gata binding protein 3, IL18 - interleukin 18 (interferon-gamma-inducing factor)]
GO:0048878	chemical homeostasis	5.28E-4	2.46E-1	13.43	5019	299	5	4	[HTR2B - 5-hydroxytryptamine (serotonin) receptor 2b, g protein-coupled, TLCD1 - tlc domain containing 1, IL18 - interleukin 18 (interferon-gamma-inducing factor), ATP7B - atpase, cu++ transporting, beta polypeptide]
GO:0060042	retina morphogenesis in camera-type eye	5.83E-4	2.61E-1	5.71	5019	5	879	5	[MAN2A1 - mannosidase, alpha, class 2a, member 1, DLL1 - delta-like 1 (drosophila), LRP5 - low density lipoprotein receptor-related protein 5, PROX1 - prospero homeobox 1, PROM1 - prominin 1]
GO:0014896	muscle hypertrophy	6.81E-4	2.93E-1	27.43	5019	9	61	3	[MYOC - myocilin, trabecular meshwork inducible glucocorticoid response, HTR2B - 5-hydroxytryptamine (serotonin) receptor 2b, g protein-coupled, LEP - leptin]
GO:0050878	regulation of body fluid levels	7.26E-4	3.01E-1	2.14	5019	108	608	28	[ABCA12 - atp-binding cassette, sub-family a (abc1), member 12, NCOA1 - nuclear receptor coactivator 1, MYO5B - myosin vb, JAK2 - janus kinase 2, SLC22A4 - solute carrier family 22 (organic cation/zwitterion transporter), member 4, NPR3 - natriuretic peptide receptor c/guanylate cyclase c (atrionatriuretic peptide receptor c), H3F3B - h3 histone, family 3b (h3.3b), SLC4A1 - solute carrier family …
GO:0051208	sequestering of calcium ion	7.84E-4	3.14E-1	2509.5	5019	2	1	1	[ATP7B - atpase, cu++ transporting, beta polypeptide]
GO:0060003	copper ion export	7.84E-4	3.04E-1	2509.5	5019	2	1	1	[ATP7B - atpase, cu++ transporting, beta polypeptide]
GO:0035434	copper ion transmembrane transport	7.84E-4	2.94E-1	2509.5	5019	2	1	1	[ATP7B - atpase, cu++ transporting, beta polypeptide]
GO:0007267	cell-cell signaling	9.86E-4	3.58E-1	28.52	5019	132	4	3	[PNOC - prepronociceptin, HTR2B - 5-hydroxytryptamine (serotonin) receptor 2b, g protein-coupled, IL18 - interleukin 18 (interferon-gamma-inducing factor)]
GOCOMPONENT_P23-silence_F-g-M_p
GO Term	Description	P-value	FDR q-value	Enrichment	N	B	n	b	Genes
GO:0005615	extracellular space	4.65E-6	7.39E-3	2.55	5167	290	231	33	[ANGPTL7 - angiopoietin-like 7, DCN - decorin, IGFBP1 - insulin-like growth factor binding protein 1, FGF20 - fibroblast growth factor 20, CCL20 - chemokine (c-c motif) ligand 20, MUC1 - mucin 1, cell surface associated, HMCN2 - hemicentin 2, LOXL3 - lysyl oxidase-like 3, SCUBE2 - signal peptide, cub domain, egf-like 2, MOXD1 - monooxygenase, dbh-like 1, CES2 - carboxylesterase 2, COL2A1 - collag…
GO:0005581	collagen trimer	8.03E-6	6.38E-3	5.24	5167	29	408	12	[SFTPD - surfactant protein d, C1QL3 - complement component 1, q subcomponent-like 3, COL12A1 - collagen, type xii, alpha 1, COL4A6 - collagen, type iv, alpha 6, COL16A1 - collagen, type xvi, alpha 1, DCN - decorin, COL6A3 - collagen, type vi, alpha 3, COL7A1 - collagen, type vii, alpha 1, EMILIN2 - elastin microfibril interfacer 2, COL2A1 - collagen, type ii, alpha 1, C1QTNF6 - c1q and tumor nec…
GO:0005576	extracellular region	2.8E-4	1.48E-1	2.08	5167	359	235	34	[MPEG1 - macrophage expressed 1, ANGPTL7 - angiopoietin-like 7, THSD1 - thrombospondin, type i, domain containing 1, DCN - decorin, PRRG4 - proline rich gla (g-carboxyglutamic acid) 4 (transmembrane), IGFBP1 - insulin-like growth factor binding protein 1, EMID1 - emi domain containing 1, FGF20 - fibroblast growth factor 20, CCL20 - chemokine (c-c motif) ligand 20, LOXL3 - lysyl oxidase-like 3, SC…
GO:0034678	integrin alpha8-beta1 complex	3.87E-4	1.54E-1	2583.5	5167	1	2	1	[ITGA8 - integrin, alpha 8]
GO:0042581	specific granule	8.66E-4	2.75E-1	53.82	5167	3	64	2	[STX3 - syntaxin 3, STXBP3 - syntaxin binding protein 3]
GOFUNCTION_P23-silence_F-g-M_p0
GO Term	Description	P-value	FDR q-value	Enrichment	N	B	n	b	Genes
GO:0005201	extracellular matrix structural constituent	2.68E-4	8.23E-1	4.86	5167	46	231	10	[COL4A6 - collagen, type iv, alpha 6, TGFBI - transforming growth factor, beta-induced, 68kda, HMCN2 - hemicentin 2, COL16A1 - collagen, type xvi, alpha 1, EMILIN3 - elastin microfibril interfacer 3, OPTC - opticin, DCN - decorin, COL6A3 - collagen, type vi, alpha 3, COL7A1 - collagen, type vii, alpha 1, COL2A1 - collagen, type ii, alpha 1]
GO:0008172	S-methyltransferase activity	6.63E-4	1E0	14.23	5167	3	363	3	[MTR - 5-methyltetrahydrofolate-homocysteine methyltransferase, MGMT - o-6-methylguanine-dna methyltransferase, TPMT - thiopurine s-methyltransferase]
GO:0030545	receptor regulator activity	8.35E-4	8.55E-1	4.97	5167	90	104	9	[CCL20 - chemokine (c-c motif) ligand 20, CARTPT - cart prepropeptide, THNSL2 - threonine synthase-like 2 (s. cerevisiae), ESR2 - estrogen receptor 2 (er beta), PDGFD - platelet derived growth factor d, TTR - transthyretin, PDYN - prodynorphin, SEMA6C - sema domain, transmembrane domain (tm), and cytoplasmic domain, (semaphorin) 6c, CDC42EP2 - cdc42 effector protein (rho gtpase binding) 2]
GO:0140097	catalytic activity, acting on DNA	9.31E-4	7.16E-1	1.98	5167	83	944	30	[RAD51C - rad51 paralog c, REV1 - rev1, polymerase (dna directed), POLG - polymerase (dna directed), gamma, PLD3 - phospholipase d family, member 3, DMC1 - dna meiotic recombinase 1, RECQL4 - recq protein-like 4, TOP3A - topoisomerase (dna) iii alpha, FTO - fat mass and obesity associated, DKC1 - dyskeratosis congenita 1, dyskerin, RFC2 - replication factor c (activator 1) 2, 40kda, DCLRE1A - dna…
GO:0004500	dopamine beta-monooxygenase activity	9.68E-4	5.95E-1	1033.4	5167	1	5	1	[MOXD1 - monooxygenase, dbh-like 1]
GOPROCESS_P23-silence_F-g-M_p0.
GO Term	Description	P-value	FDR q-value	Enrichment	N	B	n	b	Genes
GO:0006954	inflammatory response	1.35E-5	1.56E-1	2.63	5167	78	680	27	[IKBKB - inhibitor of kappa light polypeptide gene enhancer in b-cells, kinase beta, CHUK - conserved helix-loop-helix ubiquitous kinase, CIITA - class ii, major histocompatibility complex, transactivator, ABCC2 - atp-binding cassette, sub-family c (cftr/mrp), member 2, FOS - fbj murine osteosarcoma viral oncogene homolog, PLD3 - phospholipase d family, member 3, EPHA2 - eph receptor a2, IL18R1 -…
GO:0006952	defense response	3.75E-5	2.17E-1	1.77	5167	215	786	58	[IKBKB - inhibitor of kappa light polypeptide gene enhancer in b-cells, kinase beta, ABCC2 - atp-binding cassette, sub-family c (cftr/mrp), member 2, NCF1 - neutrophil cytosolic factor 1, TRIM35 - tripartite motif containing 35, FOS - fbj murine osteosarcoma viral oncogene homolog, S100B - s100 calcium binding protein b, PRDM1 - pr domain containing 1, with znf domain, WAS - wiskott-aldrich syndr…
GO:0009162	deoxyribonucleoside monophosphate metabolic process	6.45E-5	2.49E-1	6.37	5167	6	811	6	[DGUOK - deoxyguanosine kinase, ADA - adenosine deaminase, XDH - xanthine dehydrogenase, TK1 - thymidine kinase 1, soluble, DCTD - dcmp deaminase, TK2 - thymidine kinase 2, mitochondrial]
GO:0050863	regulation of T cell activation	1.28E-4	3.71E-1	2.68	5167	78	543	22	[IL12B - interleukin 12b (natural killer cell stimulatory factor 2, cytotoxic lymphocyte maturation factor 2, p40), LAPTM5 - lysosomal protein transmembrane 5, VCAM1 - vascular cell adhesion molecule 1, FADD - fas (tnfrsf6)-associated via death domain, MDK - midkine (neurite growth-promoting factor 2), PRDM1 - pr domain containing 1, with znf domain, CEBPB - ccaat/enhancer binding protein (c/ebp)…
GO:0030198	extracellular matrix organization	2.31E-4	5.36E-1	3.22	5167	118	231	17	[COL4A6 - collagen, type iv, alpha 6, NOX1 - nadph oxidase 1, TGFBI - transforming growth factor, beta-induced, 68kda, DCN - decorin, CAPN1 - calpain 1, (mu/i) large subunit, VCAM1 - vascular cell adhesion molecule 1, COL6A3 - collagen, type vi, alpha 3, COL7A1 - collagen, type vii, alpha 1, DDR2 - discoidin domain receptor tyrosine kinase 2, SMOC2 - sparc related modular calcium binding 2, COL16…
GO:0009151	purine deoxyribonucleotide metabolic process	2.8E-4	5.4E-1	5.79	5167	7	765	6	[DGUOK - deoxyguanosine kinase, ADA - adenosine deaminase, XDH - xanthine dehydrogenase, NUDT1 - nudix (nucleoside diphosphate linked moiety x)-type motif 1, AK9 - adenylate kinase 9, NUDT18 - nudix (nucleoside diphosphate linked moiety x)-type motif 18]
GO:0006260	DNA replication	4.47E-4	7.38E-1	2.24	5167	59	938	24	[REV1 - rev1, polymerase (dna directed), RRM2B - ribonucleotide reductase m2 b (tp53 inducible), POLG - polymerase (dna directed), gamma, CHAF1A - chromatin assembly factor 1, subunit a (p150), RBBP7 - retinoblastoma binding protein 7, POLQ - polymerase (dna directed), theta, WRN - werner syndrome, recq helicase-like, RPAIN - rpa interacting protein, ATM - ataxia telangiectasia mutated, BRCA1 - b…
GO:0043062	extracellular structure organization	4.8E-4	6.94E-1	2.92	5167	131	243	18	[COL4A6 - collagen, type iv, alpha 6, NOX1 - nadph oxidase 1, TGFBI - transforming growth factor, beta-induced, 68kda, DCN - decorin, CAPN1 - calpain 1, (mu/i) large subunit, VCAM1 - vascular cell adhesion molecule 1, COL6A3 - collagen, type vi, alpha 3, COL7A1 - collagen, type vii, alpha 1, DDR2 - discoidin domain receptor tyrosine kinase 2, SMOC2 - sparc related modular calcium binding 2, COL16…
GO:0021591	ventricular system development	5E-4	6.42E-1	89.09	5167	4	29	2	[NME5 - nme/nm23 family member 5, SLC7A11 - solute carrier family 7 (anionic amino acid transporter light chain, xc- system), member 11]
GO:0009262	deoxyribonucleotide metabolic process	5.59E-4	6.46E-1	4.74	5167	16	545	8	[DGUOK - deoxyguanosine kinase, ADA - adenosine deaminase, XDH - xanthine dehydrogenase, RRM2B - ribonucleotide reductase m2 b (tp53 inducible), NUDT1 - nudix (nucleoside diphosphate linked moiety x)-type motif 1, DCTD - dcmp deaminase, NUDT18 - nudix (nucleoside diphosphate linked moiety x)-type motif 18, CMPK2 - cytidine monophosphate (ump-cmp) kinase 2, mitochondrial]
GO:1903037	regulation of leukocyte cell-cell adhesion	5.63E-4	5.92E-1	2.57	5167	74	543	20	[IL12B - interleukin 12b (natural killer cell stimulatory factor 2, cytotoxic lymphocyte maturation factor 2, p40), LAPTM5 - lysosomal protein transmembrane 5, VCAM1 - vascular cell adhesion molecule 1, FADD - fas (tnfrsf6)-associated via death domain, MDK - midkine (neurite growth-promoting factor 2), CEBPB - ccaat/enhancer binding protein (c/ebp), beta, GRAP2 - grb2-related adaptor protein 2, H…
GO:0070327	thyroid hormone transport	7.65E-4	7.38E-1	2583.5	5167	2	1	1	[TTR - transthyretin]
GO:0070663	regulation of leukocyte proliferation	7.9E-4	7.03E-1	2.49	5167	54	730	19	[IL12B - interleukin 12b (natural killer cell stimulatory factor 2, cytotoxic lymphocyte maturation factor 2, p40), CSF1R - colony stimulating factor 1 receptor, GREM1 - gremlin 1, dan family bmp antagonist, VCAM1 - vascular cell adhesion molecule 1, HHEX - hematopoietically expressed homeobox, FADD - fas (tnfrsf6)-associated via death domain, ATM - ataxia telangiectasia mutated, CEBPB - ccaat/en…
GO:0043101	purine-containing compound salvage	8.58E-4	7.09E-1	5.28	5167	5	978	5	[DGUOK - deoxyguanosine kinase, ADA - adenosine deaminase, AMPD3 - adenosine monophosphate deaminase 3, APRT - adenine phosphoribosyltransferase, GMPR - guanosine monophosphate reductase]
GO:0009170	purine deoxyribonucleoside monophosphate metabolic process	9.5E-4	7.33E-1	12.6	5167	3	410	3	[DGUOK - deoxyguanosine kinase, ADA - adenosine deaminase, XDH - xanthine dehydrogenase]
GO:0006589	octopamine biosynthetic process	9.68E-4	7E-1	1033.4	5167	1	5	1	[MOXD1 - monooxygenase, dbh-like 1]
GO:0042420	dopamine catabolic process	9.68E-4	6.59E-1	1033.4	5167	1	5	1	[MOXD1 - monooxygenase, dbh-like 1]
GO:0042424	catecholamine catabolic process	9.68E-4	6.22E-1	1033.4	5167	1	5	1	[MOXD1 - monooxygenase, dbh-like 1]
GO:0046333	octopamine metabolic process	9.68E-4	5.89E-1	1033.4	5167	1	5	1	[MOXD1 - monooxygenase, dbh-like 1]
GO:0019614	catechol-containing compound catabolic process	9.68E-4	5.6E-1	1033.4	5167	1	5	1	[MOXD1 - monooxygenase, dbh-like 1]

## Sheet: P30_male-female
GOFUNCTION_P30-silence_M-g-F__p
GO Term	Description	P-value	FDR q-value	Enrichment	N	B	n	b	Genes
GO:0001515	opioid peptide activity	1.98E-4	6.05E-1	5049	5049	1	1	1	[PNOC - prepronociceptin]
GO:0004888	transmembrane signaling receptor activity	2.44E-4	3.73E-1	1.63	5049	200	928	60	[P2RX4 - purinergic receptor p2x, ligand-gated ion channel, 4, IL1R1 - interleukin 1 receptor, type i, TEK - tek tyrosine kinase, endothelial, IL2RB - interleukin 2 receptor, beta, ABCA1 - atp-binding cassette, sub-family a (abc1), member 1, EPHB3 - eph receptor b3, NPR3 - natriuretic peptide receptor c/guanylate cyclase c (atrionatriuretic peptide receptor c), LTBP1 - latent transforming growth …
GO:0019955	cytokine binding	3.53E-4	3.59E-1	2.77	5049	33	883	16	[IL11RA - interleukin 11 receptor, alpha, A2M - alpha-2-macroglobulin, IL1R1 - interleukin 1 receptor, type i, CSF1R - colony stimulating factor 1 receptor, CD74 - cd74 molecule, major histocompatibility complex, class ii invariant chain, IL13RA1 - interleukin 13 receptor, alpha 1, IL2RB - interleukin 2 receptor, beta, ITGA4 - integrin, alpha 4 (antigen cd49d, alpha 4 subunit of vla-4 receptor), …
GO:0050786	RAGE receptor binding	5.47E-4	4.18E-1	60.11	5049	2	84	2	[S100B - s100 calcium binding protein b, HMGB2 - high mobility group box 2]
GO:0004924	oncostatin-M receptor activity	5.55E-4	3.39E-1	5.78	5049	5	873	5	[IL6ST - interleukin 6 signal transducer (gp130, oncostatin m receptor), IL13RA1 - interleukin 13 receptor, alpha 1, LIFR - leukemia inhibitory factor receptor alpha, PRLR - prolactin receptor, OSMR - oncostatin m receptor]
GO:0004923	leukemia inhibitory factor receptor activity	5.55E-4	2.83E-1	5.78	5049	5	873	5	[IL6ST - interleukin 6 signal transducer (gp130, oncostatin m receptor), IL13RA1 - interleukin 13 receptor, alpha 1, LIFR - leukemia inhibitory factor receptor alpha, PRLR - prolactin receptor, OSMR - oncostatin m receptor]
GO:0005127	ciliary neurotrophic factor receptor binding	5.55E-4	2.42E-1	5.78	5049	5	873	5	[IL6ST - interleukin 6 signal transducer (gp130, oncostatin m receptor), IL13RA1 - interleukin 13 receptor, alpha 1, LIFR - leukemia inhibitory factor receptor alpha, PRLR - prolactin receptor, OSMR - oncostatin m receptor]
GO:0060089	molecular transducer activity	6.43E-4	2.46E-1	1.57	5049	259	793	64	[P2RX4 - purinergic receptor p2x, ligand-gated ion channel, 4, IL1R1 - interleukin 1 receptor, type i, TEK - tek tyrosine kinase, endothelial, IL2RB - interleukin 2 receptor, beta, ABCA1 - atp-binding cassette, sub-family a (abc1), member 1, EPHB3 - eph receptor b3, NPR3 - natriuretic peptide receptor c/guanylate cyclase c (atrionatriuretic peptide receptor c), LTBP1 - latent transforming growth …
GO:0031628	opioid receptor binding	7.77E-4	2.64E-1	2524.5	5049	2	1	1	[PNOC - prepronociceptin]
GO:0005184	neuropeptide hormone activity	7.77E-4	2.37E-1	2524.5	5049	2	1	1	[PNOC - prepronociceptin]
GO:0038023	signaling receptor activity	8.23E-4	2.29E-1	1.59	5049	241	793	60	[P2RX4 - purinergic receptor p2x, ligand-gated ion channel, 4, IL1R1 - interleukin 1 receptor, type i, TEK - tek tyrosine kinase, endothelial, IL2RB - interleukin 2 receptor, beta, ABCA1 - atp-binding cassette, sub-family a (abc1), member 1, EPHB3 - eph receptor b3, NPR3 - natriuretic peptide receptor c/guanylate cyclase c (atrionatriuretic peptide receptor c), LTBP1 - latent transforming growth …
GO:0030023	extracellular matrix constituent conferring elasticity	8.91E-4	2.27E-1	20.06	5049	5	151	3	[FBN2 - fibrillin 2, EMILIN3 - elastin microfibril interfacer 3, EMILIN2 - elastin microfibril interfacer 2]
GOPROCESS_P30-silence_M-g-F__p0
GO Term	Description	P-value	FDR q-value	Enrichment	N	B	n	b	Genes
GO:1904997	regulation of leukocyte adhesion to arterial endothelial cell	3.41E-5	3.97E-1	168.3	5049	2	30	2	[KLF4 - kruppel-like factor 4 (gut), ZDHHC21 - zinc finger, dhhc-type containing 21]
GO:0006692	prostanoid metabolic process	3.54E-5	2.06E-1	10.52	5049	10	288	6	[TBXAS1 - thromboxane a synthase 1 (platelet), PTGR1 - prostaglandin reductase 1, PTGR2 - prostaglandin reductase 2, PLAA - phospholipase a2-activating protein, CD74 - cd74 molecule, major histocompatibility complex, class ii invariant chain, PTGES - prostaglandin e synthase]
GO:0006693	prostaglandin metabolic process	3.54E-5	1.37E-1	10.52	5049	10	288	6	[TBXAS1 - thromboxane a synthase 1 (platelet), PTGR1 - prostaglandin reductase 1, PTGR2 - prostaglandin reductase 2, PLAA - phospholipase a2-activating protein, CD74 - cd74 molecule, major histocompatibility complex, class ii invariant chain, PTGES - prostaglandin e synthase]
GO:1902914	regulation of protein polyubiquitination	1.86E-4	5.42E-1	29.13	5049	4	130	3	[PLAA - phospholipase a2-activating protein, PARP10 - poly (adp-ribose) polymerase family, member 10, FBXO4 - f-box protein 4]
GO:0038165	oncostatin-M-mediated signaling pathway	5.55E-4	1E0	5.78	5049	5	873	5	[IL6ST - interleukin 6 signal transducer (gp130, oncostatin m receptor), IL13RA1 - interleukin 13 receptor, alpha 1, LIFR - leukemia inhibitory factor receptor alpha, PRLR - prolactin receptor, OSMR - oncostatin m receptor]
GO:0048861	leukemia inhibitory factor signaling pathway	5.55E-4	1E0	5.78	5049	5	873	5	[IL6ST - interleukin 6 signal transducer (gp130, oncostatin m receptor), IL13RA1 - interleukin 13 receptor, alpha 1, LIFR - leukemia inhibitory factor receptor alpha, PRLR - prolactin receptor, OSMR - oncostatin m receptor]
GO:0050957	equilibrioception	5.67E-4	9.42E-1	66	5049	3	51	2	[USH1C - usher syndrome 1c (autosomal recessive, severe), CLRN1 - clarin 1]
GO:0060155	platelet dense granule organization	7.36E-4	1E0	5.46	5049	5	925	5	[BLOC1S2 - biogenesis of lysosomal organelles complex-1, subunit 2, AP3B1 - adaptor-related protein complex 3, beta 1 subunit, F2R - coagulation factor ii (thrombin) receptor, RAB38 - rab38, member ras oncogene family, ABCA1 - atp-binding cassette, sub-family a (abc1), member 1]
GO:1904970	brush border assembly	7.85E-4	1E0	49.5	5049	2	102	2	[USH1C - usher syndrome 1c (autosomal recessive, severe), MYO7B - myosin viib]
GO:0006690	icosanoid metabolic process	8.04E-4	9.35E-1	5.84	5049	21	288	7	[TBXAS1 - thromboxane a synthase 1 (platelet), PTGR1 - prostaglandin reductase 1, PTGR2 - prostaglandin reductase 2, SYK - spleen tyrosine kinase, PLAA - phospholipase a2-activating protein, CD74 - cd74 molecule, major histocompatibility complex, class ii invariant chain, PTGES - prostaglandin e synthase]
GOCOMPONENT_P30-silence_F-g-M__
GO Term	Description	P-value	FDR q-value	Enrichment	N	B	n	b	Genes
GO:0005615	extracellular space	5.2E-5	8.17E-2	1.56	5132	291	975	86	[PCSK9 - proprotein convertase subtilisin/kexin type 9, PPFIBP2 - ptprf interacting protein, binding protein 2 (liprin beta 2), BLOC1S1 - biogenesis of lysosomal organelles complex-1, subunit 1, FAM20A - family with sequence similarity 20, member a, CHRD - chordin, CABP1 - calcium binding protein 1, FGF20 - fibroblast growth factor 20, GDF10 - growth differentiation factor 10, BMP2 - bone morphog…
GO:1905348	endonuclease complex	4.33E-4	3.41E-1	3.83	5132	13	927	9	[CLP1 - cleavage and polyadenylation factor i subunit 1, POP5 - processing of precursor 5, ribonuclease p/mrp subunit (s. cerevisiae), RPP30 - ribonuclease p/mrp 30kda subunit, RPP14 - ribonuclease p/mrp 14kda subunit, TARBP2 - tar (hiv-1) rna binding protein 2, TSEN54 - tsen54 trna splicing endonuclease subunit, RPP21 - ribonuclease p/mrp 21kda subunit, DHX9 - deah (asp-glu-ala-his) box helicase…
GO:1902555	endoribonuclease complex	4.33E-4	2.27E-1	3.83	5132	13	927	9	[CLP1 - cleavage and polyadenylation factor i subunit 1, POP5 - processing of precursor 5, ribonuclease p/mrp subunit (s. cerevisiae), RPP30 - ribonuclease p/mrp 30kda subunit, RPP14 - ribonuclease p/mrp 14kda subunit, TARBP2 - tar (hiv-1) rna binding protein 2, TSEN54 - tsen54 trna splicing endonuclease subunit, RPP21 - ribonuclease p/mrp 21kda subunit, DHX9 - deah (asp-glu-ala-his) box helicase…
GOFUNCTION_P30-silence_F-g-M__p
GO Term	Description	P-value	FDR q-value	Enrichment	N	B	n	b	Genes
GO:0004045	aminoacyl-tRNA hydrolase activity	5.34E-5	1.65E-1	135.05	5132	2	38	2	[PTRHD1 - peptidyl-trna hydrolase domain containing 1, PTRH1 - peptidyl-trna hydrolase 1 homolog (s. cerevisiae)]
GO:0030545	receptor regulator activity	1.9E-4	2.93E-1	2.04	5132	85	975	33	[PCSK9 - proprotein convertase subtilisin/kexin type 9, PENK - proenkephalin, FGF20 - fibroblast growth factor 20, CCL20 - chemokine (c-c motif) ligand 20, UTS2B - urotensin 2b, GDF10 - growth differentiation factor 10, DKK2 - dickkopf wnt signaling pathway inhibitor 2, CTGF - connective tissue growth factor, BMP2 - bone morphogenetic protein 2, CCK - cholecystokinin, WNT1 - wingless-type mmtv in…
GO:0016891	endoribonuclease activity, producing 5'-phosphomonoesters	6.44E-4	6.63E-1	4.72	5132	10	761	7	[MRPL44 - mitochondrial ribosomal protein l44, APEX1 - apex nuclease (multifunctional dna repair enzyme) 1, RNASEH2A - ribonuclease h2, subunit a, POP5 - processing of precursor 5, ribonuclease p/mrp subunit (s. cerevisiae), RPP30 - ribonuclease p/mrp 30kda subunit, RPP14 - ribonuclease p/mrp 14kda subunit, RPP21 - ribonuclease p/mrp 21kda subunit]
GO:0016893	endonuclease activity, active with either ribo- or deoxyribonucleic acids and producing 5'-phosphomonoesters	8.54E-4	6.59E-1	4.15	5132	13	761	8	[MRPL44 - mitochondrial ribosomal protein l44, APEX1 - apex nuclease (multifunctional dna repair enzyme) 1, RNASEH2A - ribonuclease h2, subunit a, POP5 - processing of precursor 5, ribonuclease p/mrp subunit (s. cerevisiae), RPP30 - ribonuclease p/mrp 30kda subunit, RPP14 - ribonuclease p/mrp 14kda subunit, SLX4 - slx4 structure-specific endonuclease subunit, RPP21 - ribonuclease p/mrp 21kda subu…
GO:0048018	receptor ligand activity	8.79E-4	5.43E-1	1.97	5132	80	975	30	[PENK - proenkephalin, FGF20 - fibroblast growth factor 20, CCL20 - chemokine (c-c motif) ligand 20, UTS2B - urotensin 2b, GDF10 - growth differentiation factor 10, CTGF - connective tissue growth factor, BMP2 - bone morphogenetic protein 2, CCK - cholecystokinin, WNT1 - wingless-type mmtv integration site family, member 1, WNT5B - wingless-type mmtv integration site family, member 5b, TG - thyro…
GO:1901702	salt transmembrane transporter activity	9.74E-4	5.01E-1	1026.4	5132	1	5	1	[ABCG2 - atp-binding cassette, sub-family g (white), member 2]
GO:0015143	urate transmembrane transporter activity	9.74E-4	4.3E-1	1026.4	5132	1	5	1	[ABCG2 - atp-binding cassette, sub-family g (white), member 2]
GO:0032217	riboflavin transmembrane transporter activity	9.74E-4	3.76E-1	1026.4	5132	1	5	1	[ABCG2 - atp-binding cassette, sub-family g (white), member 2]
GOPROCESS_P30-silence_F-g-M__p0
GO Term	Description	P-value	FDR q-value	Enrichment	N	B	n	b	Genes
GO:0042423	catecholamine biosynthetic process	3.51E-5	4.04E-1	21.05	5132	5	195	4	[GATA3 - gata binding protein 3, DAO - d-amino-acid oxidase, NR4A2 - nuclear receptor subfamily 4, group a, member 2, MOXD1 - monooxygenase, dbh-like 1]
GO:0009713	catechol-containing compound biosynthetic process	3.51E-5	2.02E-1	21.05	5132	5	195	4	[GATA3 - gata binding protein 3, DAO - d-amino-acid oxidase, NR4A2 - nuclear receptor subfamily 4, group a, member 2, MOXD1 - monooxygenase, dbh-like 1]
GO:0030277	maintenance of gastrointestinal epithelium	7.58E-5	2.9E-1	13.83	5132	4	371	4	[MUC4 - mucin 4, cell surface associated, MUC6 - mucin 6, oligomeric mucus/gel-forming, VSIG1 - v-set and immunoglobulin domain containing 1, ZNF830 - zinc finger protein 830]
GO:0034660	ncRNA metabolic process	1.1E-4	3.16E-1	1.61	5132	229	960	69	[RPF2 - ribosome production factor 2 homolog (s. cerevisiae), CLP1 - cleavage and polyadenylation factor i subunit 1, TFB1M - transcription factor b1, mitochondrial, GTF2H5 - general transcription factor iih, polypeptide 5, BOP1 - block of proliferation 1, TDRD9 - tudor domain containing 9, TP53RK - tp53 regulating kinase, ZNHIT3 - zinc finger, hit-type containing 3, RPP21 - ribonuclease p/mrp 21…
GO:0034470	ncRNA processing	1.15E-4	2.65E-1	1.71	5132	175	944	55	[RPF2 - ribosome production factor 2 homolog (s. cerevisiae), CLP1 - cleavage and polyadenylation factor i subunit 1, TFB1M - transcription factor b1, mitochondrial, GTF2H5 - general transcription factor iih, polypeptide 5, BOP1 - block of proliferation 1, TP53RK - tp53 regulating kinase, ZNHIT3 - zinc finger, hit-type containing 3, RPP21 - ribonuclease p/mrp 21kda subunit, CIRH1A - cirrhosis, au…
GO:0140115	export across plasma membrane	1.43E-4	2.74E-1	51.49	5132	13	23	3	[ATP4A - atpase, h+/k+ exchanging, alpha polypeptide, ABCG2 - atp-binding cassette, sub-family g (white), member 2, KCNE4 - potassium voltage-gated channel, isk-related family, member 4]
GO:0043567	regulation of insulin-like growth factor receptor signaling pathway	2.49E-4	4.08E-1	100.63	5132	3	34	2	[BMP2 - bone morphogenetic protein 2, WNT1 - wingless-type mmtv integration site family, member 1]
GO:0034471	ncRNA 5'-end processing	2.81E-4	4.04E-1	4.69	5132	12	729	8	[POP5 - processing of precursor 5, ribonuclease p/mrp subunit (s. cerevisiae), RPP30 - ribonuclease p/mrp 30kda subunit, THG1L - trna-histidine guanylyltransferase 1-like (s. cerevisiae), RPP14 - ribonuclease p/mrp 14kda subunit, SSB - sjogren syndrome antigen b (autoantigen la), ABT1 - activator of basal transcription 1, NOP9 - nop9 nucleolar protein, RPP21 - ribonuclease p/mrp 21kda subunit]
GO:0006978	DNA damage response, signal transduction by p53 class mediator resulting in transcription of p21 class mediator	2.99E-4	3.82E-1	7.86	5132	6	544	5	[RPS27L - ribosomal protein s27-like, FOXM1 - forkhead box m1, TFAP4 - transcription factor ap-4 (activating enhancer binding protein 4), BRCA1 - breast cancer 1, early onset, BRCA2 - breast cancer 2, early onset]
GO:0042772	DNA damage response, signal transduction resulting in transcription	2.99E-4	3.44E-1	7.86	5132	6	544	5	[RPS27L - ribosomal protein s27-like, FOXM1 - forkhead box m1, TFAP4 - transcription factor ap-4 (activating enhancer binding protein 4), BRCA1 - breast cancer 1, early onset, BRCA2 - breast cancer 2, early onset]
GO:0060249	anatomical structure homeostasis	3.12E-4	3.26E-1	1.89	5132	110	964	39	[POLA1 - polymerase (dna directed), alpha 1, catalytic subunit, ADRB2 - adrenoceptor beta 2, surface, POLD2 - polymerase (dna directed), delta 2, accessory subunit, POLE2 - polymerase (dna directed), epsilon 2, accessory subunit, MRE11A - mre11 meiotic recombination 11 homolog a (s. cerevisiae), ZNF830 - zinc finger protein 830, RECQL4 - recq protein-like 4, RFC2 - replication factor c (activator…
GO:0010669	epithelial structure maintenance	4.29E-4	4.11E-1	8.65	5132	8	371	5	[MUC4 - mucin 4, cell surface associated, MUC6 - mucin 6, oligomeric mucus/gel-forming, VSIG1 - v-set and immunoglobulin domain containing 1, ZNF830 - zinc finger protein 830, CROCC - ciliary rootlet coiled-coil, rootletin]
GO:0003341	cilium movement	5.33E-4	4.71E-1	25.66	5132	6	100	3	[ZBBX - zinc finger, b-box domain containing, SPEF1 - sperm flagellar 1, DNAAF2 - dynein, axonemal, assembly factor 2]
GO:0021919	BMP signaling pathway involved in spinal cord dorsal/ventral patterning	5.85E-4	4.8E-1	1710.67	5132	1	3	1	[CHRD - chordin]
GO:0033504	floor plate development	5.85E-4	4.48E-1	1710.67	5132	1	3	1	[CHRD - chordin]
GO:0000966	RNA 5'-end processing	6.39E-4	4.59E-1	4.33	5132	13	729	8	[POP5 - processing of precursor 5, ribonuclease p/mrp subunit (s. cerevisiae), RPP30 - ribonuclease p/mrp 30kda subunit, THG1L - trna-histidine guanylyltransferase 1-like (s. cerevisiae), RPP14 - ribonuclease p/mrp 14kda subunit, ABT1 - activator of basal transcription 1, SSB - sjogren syndrome antigen b (autoantigen la), NOP9 - nop9 nucleolar protein, RPP21 - ribonuclease p/mrp 21kda subunit]
GO:0032309	icosanoid secretion	6.63E-4	4.48E-1	6.57	5132	6	651	5	[PROCA1 - protein interacting with cyclin a1, PLA2G3 - phospholipase a2, group iii, PLA2G12A - phospholipase a2, group xiia, PLA2G4A - phospholipase a2, group iva (cytosolic, calcium-dependent), NOS2 - nitric oxide synthase 2, inducible]
GO:0009617	response to bacterium	7.8E-4	4.98E-1	4.18	5132	38	323	10	[CCL20 - chemokine (c-c motif) ligand 20, FGR - feline gardner-rasheed sarcoma viral oncogene homolog, BMP2 - bone morphogenetic protein 2, FAM20A - family with sequence similarity 20, member a, TLR3 - toll-like receptor 3, NAALADL2 - n-acetylated alpha-linked acidic dipeptidase-like 2, TREM2 - triggering receptor expressed on myeloid cells 2, CEBPB - ccaat/enhancer binding protein (c/ebp), beta,…
GO:0099116	tRNA 5'-end processing	7.82E-4	4.73E-1	5.28	5132	8	729	6	[POP5 - processing of precursor 5, ribonuclease p/mrp subunit (s. cerevisiae), RPP30 - ribonuclease p/mrp 30kda subunit, THG1L - trna-histidine guanylyltransferase 1-like (s. cerevisiae), RPP14 - ribonuclease p/mrp 14kda subunit, SSB - sjogren syndrome antigen b (autoantigen la), RPP21 - ribonuclease p/mrp 21kda subunit]
GO:0048146	positive regulation of fibroblast proliferation	7.89E-4	4.53E-1	106.92	5132	12	8	2	[WNT1 - wingless-type mmtv integration site family, member 1, DDR2 - discoidin domain receptor tyrosine kinase 2]
GO:0008033	tRNA processing	8.42E-4	4.61E-1	2.64	5132	64	547	18	[TSEN15 - tsen15 trna splicing endonuclease subunit, CLP1 - cleavage and polyadenylation factor i subunit 1, RPP30 - ribonuclease p/mrp 30kda subunit, RPP14 - ribonuclease p/mrp 14kda subunit, THUMPD1 - thump domain containing 1, TP53RK - tp53 regulating kinase, RPP21 - ribonuclease p/mrp 21kda subunit, TRPT1 - trna phosphotransferase 1, PUSL1 - pseudouridylate synthase-like 1, POP5 - processing …
GO:0022600	digestive system process	9.3E-4	4.86E-1	7.68	5132	9	371	5	[MUC4 - mucin 4, cell surface associated, MUC6 - mucin 6, oligomeric mucus/gel-forming, VSIG1 - v-set and immunoglobulin domain containing 1, ZNF830 - zinc finger protein 830, AQP1 - aquaporin 1 (colton blood group)]
GO:0042421	norepinephrine biosynthetic process	9.6E-4	4.79E-1	41.06	5132	2	125	2	[GATA3 - gata binding protein 3, MOXD1 - monooxygenase, dbh-like 1]
GO:0042439	ethanolamine-containing compound metabolic process	9.6E-4	4.6E-1	41.06	5132	2	125	2	[MOXD1 - monooxygenase, dbh-like 1, NAAA - n-acylethanolamine acid amidase]
GO:0015747	urate transport	9.74E-4	4.48E-1	1026.4	5132	1	5	1	[ABCG2 - atp-binding cassette, sub-family g (white), member 2]
GO:0097744	urate salt excretion	9.74E-4	4.31E-1	1026.4	5132	1	5	1	[ABCG2 - atp-binding cassette, sub-family g (white), member 2]
GO:0032218	riboflavin transport	9.74E-4	4.15E-1	1026.4	5132	1	5	1	[ABCG2 - atp-binding cassette, sub-family g (white), member 2]
GOPROCESS_P30-silence_p0.5
GO Term	Description	P-value	FDR q-value	Enrichment	N	B	n	b	Genes
GO:0033365	protein localization to organelle	2.26E-4	1E0	1.4	691	38	482	37	[RPS6 - ribosomal protein s6, RPF2 - ribosome production factor 2 homolog (s. cerevisiae), WRAP73 - wd repeat containing, antisense to tp73, ATRX - alpha thalassemia/mental retardation syndrome x-linked, NUP155 - nucleoporin 155kda, CACNG8 - calcium channel, voltage-dependent, gamma subunit 8, SNUPN - snurportin 1, RPAIN - rpa interacting protein, BMF - bcl2 modifying factor, IPO11 - importin 11,…
GO:0048662	negative regulation of smooth muscle cell proliferation	2.99E-4	8.61E-1	17.27	691	3	40	3	[IL12B - interleukin 12b (natural killer cell stimulatory factor 2, cytotoxic lymphocyte maturation factor 2, p40), KLF4 - kruppel-like factor 4 (gut), NPR3 - natriuretic peptide receptor c/guanylate cyclase c (atrionatriuretic peptide receptor c)]
GO:0006886	intracellular protein transport	7.87E-4	1E0	1.33	691	40	508	39	[RPS6 - ribosomal protein s6, SNX2 - sorting nexin 2, EXPH5 - exophilin 5, NUP155 - nucleoporin 155kda, RAB32 - rab32, member ras oncogene family, CACNG8 - calcium channel, voltage-dependent, gamma subunit 8, SNUPN - snurportin 1, RPAIN - rpa interacting protein, ZDHHC21 - zinc finger, dhhc-type containing 21, IPO11 - importin 11, RPL12 - ribosomal protein l12, SRP19 - signal recognition particle…
